# Supplementary material for: Changes in long-range rDNA-genomic interactions associate with altered RNA polymerase II gene programs during malignant transformation
Source: Commun Biol. 2019 Jan 28;2:39. doi: 10.1038/s42003-019-0284-y (PMC6349880; doi:10.1038/s42003-019-0284-y)
Supplement: Supplementary file 2 — Supplementary Data 1 [file 42003_2019_284_MOESM2_ESM.xls]

## Sheet: All rDNA interactions
Ensembl.Gene.ID	Bin.ID	Counts_wt_raw	Counts_prem_raw	Counts_mal_raw	Counts_wt_eff.library.norm	Counts_prem_eff.library.norm	Counts_mal_eff.library.norm	Bin.Chr	Bin.Start	Bin.End	Gene.Start	Gene.End	Associated.Gene.Name
ENSMUSG00000000031	Bin_229209	298	55	59	313.72	54.6452	59.2386	chr7	149795001	149800000	149761434	149764048	H19	H19 fetal liver mRNA
ENSMUSG00000000031	Bin_229203	77	63.5	93.5	81.0618	63.5871	94.3802	chr7	149765001	149770000	149761434	149764048	H19	H19 fetal liver mRNA
ENSMUSG00000000037	Bin_526000	75.5	103	60.5	80.009	102.335	60.2427	chrX	157615001	157620000	157555125	157696145	Scml2	sex comb on midleg-like 2 (Drosophila)
ENSMUSG00000000037	Bin_526001	114.5	103.5	84	120.014	103.329	84.3397	chrX	157620001	157625000	157555125	157696145	Scml2	sex comb on midleg-like 2 (Drosophila)
ENSMUSG00000000037	Bin_525976	94	98.5	109.5	98.9585	97.3677	110.445	chrX	157495001	157500000	157555125	157696145	Scml2	sex comb on midleg-like 2 (Drosophila)
ENSMUSG00000000049	Bin_328557	167.5	103	160.5	176.862	102.335	160.647	chr11	108195001	108200000	108204668	108275710	Apoh	apolipoprotein H
ENSMUSG00000000049	Bin_328555	51	59	87	53.6903	58.6193	87.3519	chr11	108185001	108190000	108204668	108275710	Apoh	apolipoprotein H
ENSMUSG00000000056	Bin_331137	105	201.5	116	110.539	200.697	116.469	chr11	121095001	121100000	121098567	121117170	Narf	nuclear prelamin A recognition factor
ENSMUSG00000000058	Bin_172794	133	101.5	109.5	140.016	101.342	110.445	chr6	17240001	17245000	17231185	17239115	Cav2	caveolin 2
ENSMUSG00000000078	Bin_356649	87	138	125	91.5893	137.11	125.506	chr13	5550001	5555000	5860735	5869639	Klf6	Kruppel-like factor 6
ENSMUSG00000000078	Bin_356663	242	80.5	60.5	254.766	79.4839	60.2427	chr13	5620001	5625000	5860735	5869639	Klf6	Kruppel-like factor 6
ENSMUSG00000000078	Bin_356675	67	86	54	70.5343	85.4451	54.2184	chr13	5680001	5685000	5860735	5869639	Klf6	Kruppel-like factor 6
ENSMUSG00000000078	Bin_356692	66.5	162	149.5	69.4815	160.955	150.607	chr13	5765001	5770000	5860735	5869639	Klf6	Kruppel-like factor 6
ENSMUSG00000000078	Bin_356715	88	96	121.5	92.642	95.3806	122.493	chr13	5880001	5885000	5860735	5869639	Klf6	Kruppel-like factor 6
ENSMUSG00000000078	Bin_356657	82.5	72	51.5	86.3255	71.5355	52.2103	chr13	5590001	5595000	5860735	5869639	Klf6	Kruppel-like factor 6
ENSMUSG00000000078	Bin_356713	86	132.5	149	90.5365	131.148	149.603	chr13	5870001	5875000	5860735	5869639	Klf6	Kruppel-like factor 6
ENSMUSG00000000078	Bin_356678	92	173	116.5	96.853	171.884	116.469	chr13	5695001	5700000	5860735	5869639	Klf6	Kruppel-like factor 6
ENSMUSG00000000078	Bin_356652	187	58.5	58	196.864	57.6258	58.2346	chr13	5565001	5570000	5860735	5869639	Klf6	Kruppel-like factor 6
ENSMUSG00000000078	Bin_356685	116	127.5	62.5	122.119	127.174	62.2508	chr13	5730001	5735000	5860735	5869639	Klf6	Kruppel-like factor 6
ENSMUSG00000000078	Bin_356720	116.5	157.5	110	122.119	156.981	110.445	chr13	5905001	5910000	5860735	5869639	Klf6	Kruppel-like factor 6
ENSMUSG00000000078	Bin_356670	352	151.5	170.5	370.568	151.019	170.688	chr13	5655001	5660000	5860735	5869639	Klf6	Kruppel-like factor 6
ENSMUSG00000000078	Bin_356693	71	121	82	74.7453	120.219	82.3316	chr13	5770001	5775000	5860735	5869639	Klf6	Kruppel-like factor 6
ENSMUSG00000000078	Bin_356696	100	86.5	150	105.275	85.4451	150.607	chr13	5785001	5790000	5860735	5869639	Klf6	Kruppel-like factor 6
ENSMUSG00000000078	Bin_356689	148.5	106.5	76.5	155.807	105.316	76.3074	chr13	5750001	5755000	5860735	5869639	Klf6	Kruppel-like factor 6
ENSMUSG00000000078	Bin_356722	50	55	75.5	52.6375	54.6452	76.3074	chr13	5915001	5920000	5860735	5869639	Klf6	Kruppel-like factor 6
ENSMUSG00000000078	Bin_356667	79.5	144	58	84.22	143.071	58.2346	chr13	5640001	5645000	5860735	5869639	Klf6	Kruppel-like factor 6
ENSMUSG00000000078	Bin_356711	93	53	127.5	97.9058	52.6581	128.518	chr13	5860001	5865000	5860735	5869639	Klf6	Kruppel-like factor 6
ENSMUSG00000000078	Bin_356719	80.5	147	91	84.22	146.052	91.368	chr13	5900001	5905000	5860735	5869639	Klf6	Kruppel-like factor 6
ENSMUSG00000000078	Bin_356682	63	100	77.5	66.3233	99.3548	78.3155	chr13	5715001	5720000	5860735	5869639	Klf6	Kruppel-like factor 6
ENSMUSG00000000078	Bin_356723	111.5	89.5	51	117.908	89.4193	51.2063	chr13	5920001	5925000	5860735	5869639	Klf6	Kruppel-like factor 6
ENSMUSG00000000078	Bin_356647	140	102.5	114.5	147.385	101.342	114.461	chr13	5540001	5545000	5860735	5869639	Klf6	Kruppel-like factor 6
ENSMUSG00000000085	Bin_131722	56	106.5	70.5	58.954	105.316	70.2831	chr4	120055001	120060000	120077886	120202804	Scmh1	sex comb on midleg homolog 1
ENSMUSG00000000085	Bin_131745	65	103.5	79.5	68.4288	103.329	80.3236	chr4	120170001	120175000	120077886	120202804	Scmh1	sex comb on midleg homolog 1
ENSMUSG00000000085	Bin_131726	99	155.5	97.5	104.222	154.994	98.3964	chr4	120075001	120080000	120077886	120202804	Scmh1	sex comb on midleg homolog 1
ENSMUSG00000000085	Bin_131717	73	99.5	194.5	76.8508	99.3548	194.785	chr4	120030001	120035000	120077886	120202804	Scmh1	sex comb on midleg homolog 1
ENSMUSG00000000085	Bin_131746	173	105	64.5	182.126	104.323	64.2588	chr4	120175001	120180000	120077886	120202804	Scmh1	sex comb on midleg homolog 1
ENSMUSG00000000085	Bin_131715	83	64	72	87.3783	63.5871	72.2912	chr4	120020001	120025000	120077886	120202804	Scmh1	sex comb on midleg homolog 1
ENSMUSG00000000093	Bin_324048	138	69	84	145.28	68.5548	84.3397	chr11	85650001	85655000	85646053	85655450	Tbx2	T-box 2
ENSMUSG00000000094	Bin_324055	79	529	162	83.1673	525.587	162.655	chr11	85685001	85690000	85699924	85729599	Tbx4	T-box 4
ENSMUSG00000000094	Bin_324058	54.5	195.5	60	56.8485	194.735	60.2427	chr11	85700001	85705000	85699924	85729599	Tbx4	T-box 4
ENSMUSG00000000103	Bin_528099	107	98	109	112.644	97.3677	109.441	chrY	1455001	1460000	1362123	1426357	Zfy2	zinc finger protein 2, Y linked
ENSMUSG00000000103	Bin_528108	59	55	84	62.1123	54.6452	84.3397	chrY	1500001	1505000	1362123	1426357	Zfy2	zinc finger protein 2, Y linked
ENSMUSG00000000103	Bin_528081	62.5	96	149.5	65.2705	95.3806	150.607	chrY	1365001	1370000	1362123	1426357	Zfy2	zinc finger protein 2, Y linked
ENSMUSG00000000103	Bin_528065	104.5	127	176	109.486	126.181	176.712	chrY	1285001	1290000	1362123	1426357	Zfy2	zinc finger protein 2, Y linked
ENSMUSG00000000103	Bin_528032	106.5	125	169.5	111.592	124.194	170.688	chrY	1120001	1125000	1362123	1426357	Zfy2	zinc finger protein 2, Y linked
ENSMUSG00000000120	Bin_326002	286.5	119.5	121	301.087	119.226	121.489	chr11	95420001	95425000	95430132	95449049	Ngfr	nerve growth factor receptor (TNFR superfamily, member 16)
ENSMUSG00000000125	Bin_327646	62	65.5	111.5	65.2705	65.5742	112.453	chr11	103640001	103645000	103635464	103679271	Wnt3	wingless-related MMTV integration site 3
ENSMUSG00000000125	Bin_327645	72	183	71.5	75.798	181.819	72.2912	chr11	103635001	103640000	103635464	103679271	Wnt3	wingless-related MMTV integration site 3
ENSMUSG00000000126	Bin_318741	87	329.5	218.5	91.5893	327.871	218.882	chr11	59115001	59120000	59120430	59147054	Wnt9a	wingless-type MMTV integration site 9A
ENSMUSG00000000127	Bin_457873	52	51	88	54.743	50.671	88.3559	chr17	64375001	64380000	64213364	64488843	Fer	fer (fms/fps related) protein kinase
ENSMUSG00000000127	Bin_457888	92	179	107	96.853	177.845	107.433	chr17	64450001	64455000	64213364	64488843	Fer	fer (fms/fps related) protein kinase
ENSMUSG00000000127	Bin_457864	65.5	91	66.5	69.4815	90.4129	66.2669	chr17	64330001	64335000	64213364	64488843	Fer	fer (fms/fps related) protein kinase
ENSMUSG00000000127	Bin_457867	240	81	139	252.66	80.4774	139.562	chr17	64345001	64350000	64213364	64488843	Fer	fer (fms/fps related) protein kinase
ENSMUSG00000000127	Bin_457875	102	59	75	107.381	58.6193	75.3033	chr17	64385001	64390000	64213364	64488843	Fer	fer (fms/fps related) protein kinase
ENSMUSG00000000131	Bin_225914	241.5	379	166.5	254.766	376.555	166.671	chr7	133320001	133325000	133245229	133344015	Xpo6	exportin 6
ENSMUSG00000000131	Bin_225921	72.5	115	70	75.798	114.258	70.2831	chr7	133355001	133360000	133245229	133344015	Xpo6	exportin 6
ENSMUSG00000000131	Bin_225916	53.5	103	53	56.8485	102.335	53.2144	chr7	133330001	133335000	133245229	133344015	Xpo6	exportin 6
ENSMUSG00000000131	Bin_225898	132	55.5	59	138.963	55.6387	59.2386	chr7	133240001	133245000	133245229	133344015	Xpo6	exportin 6
ENSMUSG00000000131	Bin_225899	52	168.5	112.5	54.743	166.916	112.453	chr7	133245001	133250000	133245229	133344015	Xpo6	exportin 6
ENSMUSG00000000142	Bin_328664	77	389	101.5	81.0618	386.49	102.413	chr11	108730001	108735000	108781663	108812097	Axin2	axin2
ENSMUSG00000000142	Bin_328672	94	185.5	134	98.9585	184.8	134.542	chr11	108770001	108775000	108781663	108812097	Axin2	axin2
ENSMUSG00000000142	Bin_328674	596	77	90.5	627.439	76.5032	90.364	chr11	108780001	108785000	108781663	108812097	Axin2	axin2
ENSMUSG00000000148	Bin_167074	72	136	121	75.798	135.123	121.489	chr5	141180001	141185000	141180965	141195333	Baat1	BRCA1-associated ATM activator 1
ENSMUSG00000000149	Bin_167110	177.5	175	119.5	187.39	173.871	120.485	chr5	141360001	141365000	141234362	141306385	Gna12	guanine nucleotide binding protein, alpha 12
ENSMUSG00000000149	Bin_167102	80.5	163	176	84.22	161.948	176.712	chr5	141320001	141325000	141234362	141306385	Gna12	guanine nucleotide binding protein, alpha 12
ENSMUSG00000000149	Bin_167103	133	95.5	84.5	140.016	95.3806	84.3397	chr5	141325001	141330000	141234362	141306385	Gna12	guanine nucleotide binding protein, alpha 12
ENSMUSG00000000149	Bin_167108	53	84	174	55.7958	83.458	174.704	chr5	141350001	141355000	141234362	141306385	Gna12	guanine nucleotide binding protein, alpha 12
ENSMUSG00000000149	Bin_167100	162.5	86	89.5	170.546	85.4451	90.364	chr5	141310001	141315000	141234362	141306385	Gna12	guanine nucleotide binding protein, alpha 12
ENSMUSG00000000149	Bin_167114	115.5	78	126.5	122.119	77.4968	126.51	chr5	141380001	141385000	141234362	141306385	Gna12	guanine nucleotide binding protein, alpha 12
ENSMUSG00000000149	Bin_167094	192	57	130	202.128	56.6322	130.526	chr5	141280001	141285000	141234362	141306385	Gna12	guanine nucleotide binding protein, alpha 12
ENSMUSG00000000149	Bin_167105	75.5	107.5	119.5	80.009	107.303	120.485	chr5	141335001	141340000	141234362	141306385	Gna12	guanine nucleotide binding protein, alpha 12
ENSMUSG00000000157	Bin_444665	119	96	94	125.277	95.3806	94.3802	chr16	96655001	96660000	96643895	96665226	Itgb2l	integrin beta 2-like
ENSMUSG00000000157	Bin_444666	101	237.5	100	106.328	236.464	100.404	chr16	96660001	96665000	96643895	96665226	Itgb2l	integrin beta 2-like
ENSMUSG00000000157	Bin_444664	68	219.5	106	71.587	218.581	106.429	chr16	96650001	96655000	96643895	96665226	Itgb2l	integrin beta 2-like
ENSMUSG00000000157	Bin_444668	190	54	70.5	200.023	53.6516	70.2831	chr16	96670001	96675000	96643895	96665226	Itgb2l	integrin beta 2-like
ENSMUSG00000000157	Bin_444663	71	65.5	78.5	74.7453	65.5742	78.3155	chr16	96645001	96650000	96643895	96665226	Itgb2l	integrin beta 2-like
ENSMUSG00000000159	Bin_444652	77	120.5	128.5	81.0618	119.226	128.518	chr16	96590001	96595000	96583275	96747187	Igsf5	immunoglobulin superfamily, member 5
ENSMUSG00000000159	Bin_444656	95	196	239.5	100.011	194.735	240.971	chr16	96610001	96615000	96583275	96747187	Igsf5	immunoglobulin superfamily, member 5
ENSMUSG00000000159	Bin_444653	57	80	150.5	60.0068	79.4839	150.607	chr16	96595001	96600000	96583275	96747187	Igsf5	immunoglobulin superfamily, member 5
ENSMUSG00000000159	Bin_444660	71	192	114	74.7453	190.761	114.461	chr16	96630001	96635000	96583275	96747187	Igsf5	immunoglobulin superfamily, member 5
ENSMUSG00000000167	Bin_266188	285	95	105.5	300.034	94.3871	106.429	chr9	50425001	50430000	50425426	50433105	Pih1d2	PIH1 domain containing 2
ENSMUSG00000000183	Bin_194738	65	107	200.5	68.4288	106.31	200.809	chr6	126960001	126965000	126965560	126974736	Fgf6	fibroblast growth factor 6
ENSMUSG00000000183	Bin_194742	65	163	82.5	68.4288	161.948	82.3316	chr6	126980001	126985000	126965560	126974736	Fgf6	fibroblast growth factor 6
ENSMUSG00000000183	Bin_194734	172.5	109.5	91.5	181.073	109.29	92.3721	chr6	126940001	126945000	126965560	126974736	Fgf6	fibroblast growth factor 6
ENSMUSG00000000184	Bin_194769	108	355	98	113.697	352.71	98.3964	chr6	127115001	127120000	127075797	127101066	Ccnd2	cyclin D2
ENSMUSG00000000184	Bin_194768	125	76	76	131.594	75.5097	76.3074	chr6	127110001	127115000	127075797	127101066	Ccnd2	cyclin D2
ENSMUSG00000000194	Bin_45658	123.5	61	122	130.541	60.6064	122.493	chr2	31085001	31090000	31007836	31075068	Gpr107	G protein-coupled receptor 107
ENSMUSG00000000194	Bin_45644	134	94	72.5	141.069	93.3935	72.2912	chr2	31015001	31020000	31007836	31075068	Gpr107	G protein-coupled receptor 107
ENSMUSG00000000194	Bin_45651	170.5	84.5	104.5	178.968	83.458	104.421	chr2	31050001	31055000	31007836	31075068	Gpr107	G protein-coupled receptor 107
ENSMUSG00000000197	Bin_404348	82.5	88	94	86.3255	87.4322	94.3802	chr14	123760001	123765000	123675863	124026366	Nalcn	sodium leak channel, non-selective
ENSMUSG00000000197	Bin_404380	291.5	139	157	307.403	138.103	157.635	chr14	123920001	123925000	123675863	124026366	Nalcn	sodium leak channel, non-selective
ENSMUSG00000000197	Bin_404344	103	70	295.5	108.433	69.5484	297.197	chr14	123740001	123745000	123675863	124026366	Nalcn	sodium leak channel, non-selective
ENSMUSG00000000197	Bin_404358	144.5	98	161	151.596	97.3677	161.651	chr14	123810001	123815000	123675863	124026366	Nalcn	sodium leak channel, non-selective
ENSMUSG00000000197	Bin_404366	53.5	55.5	80.5	56.8485	55.6387	80.3236	chr14	123850001	123855000	123675863	124026366	Nalcn	sodium leak channel, non-selective
ENSMUSG00000000197	Bin_404384	105	191	92	110.539	189.768	92.3721	chr14	123940001	123945000	123675863	124026366	Nalcn	sodium leak channel, non-selective
ENSMUSG00000000197	Bin_404398	120	128.5	153	126.33	127.174	153.619	chr14	124010001	124015000	123675863	124026366	Nalcn	sodium leak channel, non-selective
ENSMUSG00000000197	Bin_404387	132.5	172.5	66.5	138.963	170.89	66.2669	chr14	123955001	123960000	123675863	124026366	Nalcn	sodium leak channel, non-selective
ENSMUSG00000000197	Bin_404359	120.5	122	177	126.33	121.213	177.716	chr14	123815001	123820000	123675863	124026366	Nalcn	sodium leak channel, non-selective
ENSMUSG00000000197	Bin_404388	66.5	154.5	103.5	69.4815	153.006	104.421	chr14	123960001	123965000	123675863	124026366	Nalcn	sodium leak channel, non-selective
ENSMUSG00000000197	Bin_404337	74	246	68.5	77.9035	244.413	68.275	chr14	123705001	123710000	123675863	124026366	Nalcn	sodium leak channel, non-selective
ENSMUSG00000000197	Bin_404361	142.5	254	172.5	149.491	252.361	172.696	chr14	123825001	123830000	123675863	124026366	Nalcn	sodium leak channel, non-selective
ENSMUSG00000000197	Bin_404385	126	194	147	132.647	192.748	147.595	chr14	123945001	123950000	123675863	124026366	Nalcn	sodium leak channel, non-selective
ENSMUSG00000000214	Bin_229263	336	200	206.5	353.724	198.71	206.833	chr7	150065001	150070000	150078657	150117033	Th	tyrosine hydroxylase
ENSMUSG00000000214	Bin_229269	157	313	188.5	165.282	310.981	188.76	chr7	150095001	150100000	150078657	150117033	Th	tyrosine hydroxylase
ENSMUSG00000000214	Bin_229267	172.5	190.5	128.5	181.073	188.774	128.518	chr7	150085001	150090000	150078657	150117033	Th	tyrosine hydroxylase
ENSMUSG00000000215	Bin_229228	93.5	125.5	93	98.9585	125.187	93.3761	chr7	149890001	149895000	149864561	149885415	Ins2	insulin II
ENSMUSG00000000215	Bin_229231	242	59.5	350	254.766	59.6129	351.416	chr7	149905001	149910000	149864561	149885415	Ins2	insulin II
ENSMUSG00000000215	Bin_229226	99	81.5	78	104.222	81.471	78.3155	chr7	149880001	149885000	149864561	149885415	Ins2	insulin II
ENSMUSG00000000215	Bin_229224	73	149	120.5	76.8508	148.039	120.485	chr7	149870001	149875000	149864561	149885415	Ins2	insulin II
ENSMUSG00000000216	Bin_225037	214	139	157.5	225.289	138.103	158.639	chr7	128935001	128940000	128877993	128911989	Scnn1g	sodium channel, nonvoltage-gated 1 gamma
ENSMUSG00000000216	Bin_225038	95	87	65.5	100.011	86.4387	66.2669	chr7	128940001	128945000	128877993	128911989	Scnn1g	sodium channel, nonvoltage-gated 1 gamma
ENSMUSG00000000216	Bin_225025	67.5	62	77.5	71.587	61.6	78.3155	chr7	128875001	128880000	128877993	128911989	Scnn1g	sodium channel, nonvoltage-gated 1 gamma
ENSMUSG00000000223	Bin_520659	359	140	80	377.937	139.097	80.3236	chrX	130910001	130915000	130939090	130991112	Drp2	dystrophin related protein 2
ENSMUSG00000000244	Bin_229292	82	119	395	86.3255	118.232	396.598	chr7	150210001	150215000	150190951	150205549	Tspan32	tetraspanin 32
ENSMUSG00000000247	Bin_47078	89	113	124	93.6948	112.271	124.502	chr2	38185001	38190000	38194801	38225253	Lhx2	LIM homeobox protein 2
ENSMUSG00000000247	Bin_47080	105.5	90	71	111.592	89.4193	71.2872	chr2	38195001	38200000	38194801	38225253	Lhx2	LIM homeobox protein 2
ENSMUSG00000000248	Bin_195129	56	90	78	58.954	89.4193	78.3155	chr6	128915001	128920000	128884399	128970537	Clec2g	C-type lectin domain family 2, member g
ENSMUSG00000000248	Bin_195125	60	71	117	63.165	70.5419	117.473	chr6	128895001	128900000	128884399	128970537	Clec2g	C-type lectin domain family 2, member g
ENSMUSG00000000248	Bin_195127	192.5	195	217.5	202.128	193.742	218.882	chr6	128905001	128910000	128884399	128970537	Clec2g	C-type lectin domain family 2, member g
ENSMUSG00000000253	Bin_364685	73	110	103.5	76.8508	109.29	104.421	chr13	45730001	45735000	45602813	45641751	Gmpr	guanosine monophosphate reductase
ENSMUSG00000000253	Bin_364686	478	80	74	503.215	79.4839	74.2993	chr13	45735001	45740000	45602813	45641751	Gmpr	guanosine monophosphate reductase
ENSMUSG00000000253	Bin_364683	121	75	91	127.383	74.5161	91.368	chr13	45720001	45725000	45602813	45641751	Gmpr	guanosine monophosphate reductase
ENSMUSG00000000253	Bin_364704	148	125.5	108	155.807	125.187	108.437	chr13	45825001	45830000	45602813	45641751	Gmpr	guanosine monophosphate reductase
ENSMUSG00000000253	Bin_364669	78	83.5	153.5	82.1145	83.458	154.623	chr13	45650001	45655000	45602813	45641751	Gmpr	guanosine monophosphate reductase
ENSMUSG00000000253	Bin_364659	53	57.5	60.5	55.7958	57.6258	60.2427	chr13	45600001	45605000	45602813	45641751	Gmpr	guanosine monophosphate reductase
ENSMUSG00000000253	Bin_364696	91	123	92.5	95.8003	122.206	92.3721	chr13	45785001	45790000	45602813	45641751	Gmpr	guanosine monophosphate reductase
ENSMUSG00000000253	Bin_364662	144	51	67	151.596	50.671	67.271	chr13	45615001	45620000	45602813	45641751	Gmpr	guanosine monophosphate reductase
ENSMUSG00000000253	Bin_364689	123	84	91	129.488	83.458	91.368	chr13	45750001	45755000	45602813	45641751	Gmpr	guanosine monophosphate reductase
ENSMUSG00000000253	Bin_364682	85.5	63.5	55	90.5365	63.5871	55.2224	chr13	45715001	45720000	45602813	45641751	Gmpr	guanosine monophosphate reductase
ENSMUSG00000000263	Bin_318011	61.5	155.5	139.5	65.2705	154.994	140.566	chr11	55465001	55470000	55327740	55421700	Glra1	glycine receptor, alpha 1 subunit
ENSMUSG00000000263	Bin_318002	70	59	61	73.6925	58.6193	61.2467	chr11	55420001	55425000	55327740	55421700	Glra1	glycine receptor, alpha 1 subunit
ENSMUSG00000000263	Bin_318014	82	109.5	146	86.3255	109.29	146.59	chr11	55480001	55485000	55327740	55421700	Glra1	glycine receptor, alpha 1 subunit
ENSMUSG00000000263	Bin_318009	116.5	151.5	85.5	122.119	151.019	86.3478	chr11	55455001	55460000	55327740	55421700	Glra1	glycine receptor, alpha 1 subunit
ENSMUSG00000000263	Bin_318013	111.5	131	185	117.908	130.155	185.748	chr11	55475001	55480000	55327740	55421700	Glra1	glycine receptor, alpha 1 subunit
ENSMUSG00000000263	Bin_318012	129	72	74	135.805	71.5355	74.2993	chr11	55470001	55475000	55327740	55421700	Glra1	glycine receptor, alpha 1 subunit
ENSMUSG00000000266	Bin_521918	197	127	88.5	207.392	126.181	88.3559	chrX	137205001	137210000	137199138	137302254	Mid2	midline 2
ENSMUSG00000000266	Bin_521932	172	110.5	65.5	181.073	109.29	66.2669	chrX	137275001	137280000	137199138	137302254	Mid2	midline 2
ENSMUSG00000000266	Bin_521927	129	77	94	135.805	76.5032	94.3802	chrX	137250001	137255000	137199138	137302254	Mid2	midline 2
ENSMUSG00000000266	Bin_521933	75	120.5	99.5	78.9563	119.226	100.404	chrX	137280001	137285000	137199138	137302254	Mid2	midline 2
ENSMUSG00000000275	Bin_324690	88	106.5	151	92.642	105.316	151.611	chr11	88860001	88865000	88860690	88881607	Trim25	tripartite motif-containing 25
ENSMUSG00000000282	Bin_321845	254	237	59	267.399	235.471	59.2386	chr11	74635001	74640000	74644422	74659227	Mnt	max binding protein
ENSMUSG00000000282	Bin_321846	126	96	89.5	132.647	95.3806	90.364	chr11	74640001	74645000	74644422	74659227	Mnt	max binding protein
ENSMUSG00000000282	Bin_321850	138	215	153.5	145.28	213.613	154.623	chr11	74660001	74665000	74644422	74659227	Mnt	max binding protein
ENSMUSG00000000282	Bin_321848	71	70	86.5	74.7453	69.5484	86.3478	chr11	74650001	74655000	74644422	74659227	Mnt	max binding protein
ENSMUSG00000000290	Bin_296317	129.5	62	89.5	136.858	61.6	90.364	chr10	76990001	76995000	76992997	77028453	Itgb2	integrin beta 2
ENSMUSG00000000290	Bin_296316	161	147	64	169.493	146.052	64.2588	chr10	76985001	76990000	76992997	77028453	Itgb2	integrin beta 2
ENSMUSG00000000290	Bin_296320	100	97	116.5	105.275	96.3742	116.469	chr10	77005001	77010000	76992997	77028453	Itgb2	integrin beta 2
ENSMUSG00000000290	Bin_296319	50	50	104.5	52.6375	49.6774	104.421	chr10	77000001	77005000	76992997	77028453	Itgb2	integrin beta 2
ENSMUSG00000000290	Bin_296322	119.5	78	80	126.33	77.4968	80.3236	chr10	77015001	77020000	76992997	77028453	Itgb2	integrin beta 2
ENSMUSG00000000295	Bin_287119	91	131.5	73	95.8003	131.148	73.2952	chr10	31000001	31005000	31033188	31048010	Hddc2	HD domain containing 2
ENSMUSG00000000295	Bin_287138	183	269	129.5	192.653	267.264	130.526	chr10	31095001	31100000	31033188	31048010	Hddc2	HD domain containing 2
ENSMUSG00000000296	Bin_287167	89	187.5	142.5	93.6948	186.787	142.574	chr10	31240001	31245000	31052186	31165727	Tpd52l1	tumor protein D52-like 1
ENSMUSG00000000296	Bin_287144	102.5	122.5	131	107.381	121.213	131.53	chr10	31125001	31130000	31052186	31165727	Tpd52l1	tumor protein D52-like 1
ENSMUSG00000000296	Bin_287158	69	141	107	72.6398	140.09	107.433	chr10	31195001	31200000	31052186	31165727	Tpd52l1	tumor protein D52-like 1
ENSMUSG00000000296	Bin_287159	175.5	51	86	185.284	50.671	86.3478	chr10	31200001	31205000	31052186	31165727	Tpd52l1	tumor protein D52-like 1
ENSMUSG00000000296	Bin_287156	54	89	108	56.8485	88.4258	108.437	chr10	31185001	31190000	31052186	31165727	Tpd52l1	tumor protein D52-like 1
ENSMUSG00000000296	Bin_287160	50.5	57	51.5	52.6375	56.6322	52.2103	chr10	31205001	31210000	31052186	31165727	Tpd52l1	tumor protein D52-like 1
ENSMUSG00000000301	Bin_318887	268.5	187.5	407.5	282.137	186.787	409.65	chr11	59845001	59850000	59784116	59859991	Pemt	phosphatidylethanolamine N-methyltransferase
ENSMUSG00000000301	Bin_318877	79	170	160	83.1673	168.903	160.647	chr11	59795001	59800000	59784116	59859991	Pemt	phosphatidylethanolamine N-methyltransferase
ENSMUSG00000000301	Bin_318893	225	106	87.5	236.869	105.316	88.3559	chr11	59875001	59880000	59784116	59859991	Pemt	phosphatidylethanolamine N-methyltransferase
ENSMUSG00000000301	Bin_318888	78.5	72	68.5	82.1145	71.5355	68.275	chr11	59850001	59855000	59784116	59859991	Pemt	phosphatidylethanolamine N-methyltransferase
ENSMUSG00000000305	Bin_75333	174.5	107	75.5	183.179	106.31	76.3074	chr2	179460001	179465000	179177136	179634078	Cdh4	cadherin 4
ENSMUSG00000000305	Bin_75286	94	100	98.5	98.9585	99.3548	98.3964	chr2	179225001	179230000	179177136	179634078	Cdh4	cadherin 4
ENSMUSG00000000305	Bin_75353	107	115	77	112.644	114.258	77.3114	chr2	179560001	179565000	179177136	179634078	Cdh4	cadherin 4
ENSMUSG00000000305	Bin_75278	106	88	105	111.592	87.4322	105.425	chr2	179185001	179190000	179177136	179634078	Cdh4	cadherin 4
ENSMUSG00000000305	Bin_75330	99	222.5	50	104.222	220.568	50.2022	chr2	179445001	179450000	179177136	179634078	Cdh4	cadherin 4
ENSMUSG00000000305	Bin_75356	84	87	56	88.431	86.4387	56.2265	chr2	179575001	179580000	179177136	179634078	Cdh4	cadherin 4
ENSMUSG00000000305	Bin_75327	199	74.5	56.5	209.497	73.5226	56.2265	chr2	179430001	179435000	179177136	179634078	Cdh4	cadherin 4
ENSMUSG00000000305	Bin_75346	72	81	131	75.798	80.4774	131.53	chr2	179525001	179530000	179177136	179634078	Cdh4	cadherin 4
ENSMUSG00000000305	Bin_75344	185	118.5	93.5	194.759	117.239	94.3802	chr2	179515001	179520000	179177136	179634078	Cdh4	cadherin 4
ENSMUSG00000000305	Bin_75283	244	93	145	256.871	92.4	145.586	chr2	179210001	179215000	179177136	179634078	Cdh4	cadherin 4
ENSMUSG00000000308	Bin_63678	93.5	134.5	142	98.9585	133.135	142.574	chr2	121185001	121190000	121183450	121189473	Ckmt1	creatine kinase, mitochondrial 1, ubiquitous
ENSMUSG00000000308	Bin_63679	64	52	101	67.376	51.6645	101.408	chr2	121190001	121195000	121183450	121189473	Ckmt1	creatine kinase, mitochondrial 1, ubiquitous
ENSMUSG00000000317	Bin_320926	121	139	71	127.383	138.103	71.2872	chr11	70040001	70045000	70037630	70043300	Bcl6b	B cell CLL/lymphoma 6, member B
ENSMUSG00000000318	Bin_320918	83	75.5	64	87.3783	75.5097	64.2588	chr11	70000001	70005000	69980125	69984336	Clec10a	C-type lectin domain family 10, member A
ENSMUSG00000000318	Bin_320916	271	111.5	85	285.295	111.277	85.3438	chr11	69990001	69995000	69980125	69984336	Clec10a	C-type lectin domain family 10, member A
ENSMUSG00000000318	Bin_320912	84.5	122	150	88.431	121.213	150.607	chr11	69970001	69975000	69980125	69984336	Clec10a	C-type lectin domain family 10, member A
ENSMUSG00000000320	Bin_320930	110	106	65	115.803	105.316	65.2629	chr11	70060001	70065000	70054959	70068855	Alox12	arachidonate 12-lipoxygenase
ENSMUSG00000000320	Bin_320931	272	205.5	134.5	286.348	204.671	134.542	chr11	70065001	70070000	70054959	70068855	Alox12	arachidonate 12-lipoxygenase
ENSMUSG00000000325	Bin_429013	257	98	126.5	270.557	97.3677	126.51	chr16	18395001	18400000	18348275	18407169	Arvcf	armadillo repeat gene deleted in velo-cardio-facial syndrome
ENSMUSG00000000325	Bin_429011	84	199.5	177.5	88.431	198.71	178.72	chr16	18385001	18390000	18348275	18407169	Arvcf	armadillo repeat gene deleted in velo-cardio-facial syndrome
ENSMUSG00000000325	Bin_429008	60.5	81	119	63.165	80.4774	119.481	chr16	18370001	18375000	18348275	18407169	Arvcf	armadillo repeat gene deleted in velo-cardio-facial syndrome
ENSMUSG00000000325	Bin_429010	99.5	77	58.5	105.275	76.5032	58.2346	chr16	18380001	18385000	18348275	18407169	Arvcf	armadillo repeat gene deleted in velo-cardio-facial syndrome
ENSMUSG00000000326	Bin_429016	153.5	85	189.5	162.124	84.4516	190.768	chr16	18410001	18415000	18406979	18426945	Comt	catechol-O-methyltransferase
ENSMUSG00000000359	Bin_69932	65.5	90.5	59.5	69.4815	89.4193	60.2427	chr2	152455001	152460000	152452687	152460934	Rem1	rad and gem related GTP binding protein 1
ENSMUSG00000000374	Bin_296462	104	298.5	106	109.486	296.077	106.429	chr10	77715001	77720000	77649470	77707387	Trappc10	trafficking protein particle complex 10
ENSMUSG00000000374	Bin_296461	53	82	128.5	55.7958	81.471	128.518	chr10	77710001	77715000	77649470	77707387	Trappc10	trafficking protein particle complex 10
ENSMUSG00000000374	Bin_296456	97	78	92.5	102.117	77.4968	92.3721	chr10	77685001	77690000	77649470	77707387	Trappc10	trafficking protein particle complex 10
ENSMUSG00000000378	Bin_308208	114	60.5	76	120.014	59.6129	76.3074	chr11	6450001	6455000	6446890	6496747	Ccm2	cerebral cavernous malformation 2 homolog (human)
ENSMUSG00000000381	Bin_308224	99.5	178.5	129	105.275	176.852	129.522	chr11	6530001	6535000	6531490	6538652	Wap	whey acidic protein
ENSMUSG00000000384	Bin_308222	63	153.5	53.5	66.3233	153.006	54.2184	chr11	6520001	6525000	6515601	6526070	Tbrg4	transforming growth factor beta regulated gene 4
ENSMUSG00000000385	Bin_444903	87	80	77	91.5893	79.4839	77.3114	chr16	97845001	97850000	97786291	97832802	Tmprss2	transmembrane protease, serine 2
ENSMUSG00000000385	Bin_444902	149	313.5	225.5	156.86	311.974	226.914	chr16	97840001	97845000	97786291	97832802	Tmprss2	transmembrane protease, serine 2
ENSMUSG00000000385	Bin_444911	138.5	93	152.5	145.28	92.4	152.615	chr16	97885001	97890000	97786291	97832802	Tmprss2	transmembrane protease, serine 2
ENSMUSG00000000385	Bin_444904	79	176	130.5	83.1673	174.864	130.526	chr16	97850001	97855000	97786291	97832802	Tmprss2	transmembrane protease, serine 2
ENSMUSG00000000385	Bin_444908	102.5	118	57.5	107.381	117.239	58.2346	chr16	97870001	97875000	97786291	97832802	Tmprss2	transmembrane protease, serine 2
ENSMUSG00000000385	Bin_444898	192	92	821	202.128	91.4064	824.32	chr16	97820001	97825000	97786291	97832802	Tmprss2	transmembrane protease, serine 2
ENSMUSG00000000386	Bin_444870	267	160	66.5	281.084	158.968	66.2669	chr16	97680001	97685000	97668642	97684514	Mx1	myxovirus (influenza virus) resistance 1
ENSMUSG00000000386	Bin_444869	158	50	65	166.335	49.6774	65.2629	chr16	97675001	97680000	97668642	97684514	Mx1	myxovirus (influenza virus) resistance 1
ENSMUSG00000000392	Bin_51924	112	87.5	88	117.908	87.4322	88.3559	chr2	62415001	62420000	62339000	62412132	Fap	fibroblast activation protein
ENSMUSG00000000392	Bin_51921	133	127	87.5	140.016	126.181	88.3559	chr2	62400001	62405000	62339000	62412132	Fap	fibroblast activation protein
ENSMUSG00000000392	Bin_51914	102.5	100.5	51	107.381	99.3548	51.2063	chr2	62365001	62370000	62339000	62412132	Fap	fibroblast activation protein
ENSMUSG00000000392	Bin_51915	80	2576.5	62	84.22	2559.38	62.2508	chr2	62370001	62375000	62339000	62412132	Fap	fibroblast activation protein
ENSMUSG00000000399	Bin_194698	67	190.5	98	70.5343	188.774	98.3964	chr6	126760001	126765000	126771881	126799162	Ndufa9	NADH dehydrogenase (ubiquinone) 1 alpha subcomplex, 9
ENSMUSG00000000402	Bin_527077	170.5	79	239	178.968	78.4903	239.967	chrX	163000001	163005000	162960939	163023652	Egfl6	EGF-like-domain, multiple 6
ENSMUSG00000000409	Bin_133558	81.5	195	83	86.3255	193.742	83.3357	chr4	129235001	129240000	129225588	129250885	Lck	lymphocyte protein tyrosine kinase
ENSMUSG00000000409	Bin_133557	178.5	137.5	162.5	187.39	137.11	162.655	chr4	129230001	129235000	129225588	129250885	Lck	lymphocyte protein tyrosine kinase
ENSMUSG00000000409	Bin_133556	219	74.5	52.5	230.552	73.5226	52.2103	chr4	129225001	129230000	129225588	129250885	Lck	lymphocyte protein tyrosine kinase
ENSMUSG00000000416	Bin_173052	102	119.5	125	107.381	119.226	125.506	chr6	18530001	18535000	18316478	18465338	Cttnbp2	cortactin binding protein 2
ENSMUSG00000000416	Bin_173049	52	66.5	64	54.743	65.5742	64.2588	chr6	18515001	18520000	18316478	18465338	Cttnbp2	cortactin binding protein 2
ENSMUSG00000000416	Bin_173011	229	51	138	241.08	50.671	138.558	chr6	18325001	18330000	18316478	18465338	Cttnbp2	cortactin binding protein 2
ENSMUSG00000000416	Bin_173037	74	53.5	94	77.9035	53.6516	94.3802	chr6	18455001	18460000	18316478	18465338	Cttnbp2	cortactin binding protein 2
ENSMUSG00000000416	Bin_173014	76.5	106.5	84.5	80.009	105.316	84.3397	chr6	18340001	18345000	18316478	18465338	Cttnbp2	cortactin binding protein 2
ENSMUSG00000000416	Bin_173058	79	72	58.5	83.1673	71.5355	58.2346	chr6	18560001	18565000	18316478	18465338	Cttnbp2	cortactin binding protein 2
ENSMUSG00000000416	Bin_173059	90	97	65	94.7475	96.3742	65.2629	chr6	18565001	18570000	18316478	18465338	Cttnbp2	cortactin binding protein 2
ENSMUSG00000000420	Bin_468929	83	56	217.5	87.3783	55.6387	218.882	chr18	24380001	24385000	24363845	24445319	Galnt1	UDP-N-acetyl-alpha-D-galactosamine:polypeptide N-acetylgalactosaminyltransferase 1
ENSMUSG00000000420	Bin_468940	176	117	53.5	185.284	116.245	54.2184	chr18	24435001	24440000	24363845	24445319	Galnt1	UDP-N-acetyl-alpha-D-galactosamine:polypeptide N-acetylgalactosaminyltransferase 1
ENSMUSG00000000420	Bin_468923	70	88.5	182.5	73.6925	87.4322	182.736	chr18	24350001	24355000	24363845	24445319	Galnt1	UDP-N-acetyl-alpha-D-galactosamine:polypeptide N-acetylgalactosaminyltransferase 1
ENSMUSG00000000420	Bin_468927	56	89	104	58.954	88.4258	104.421	chr18	24370001	24375000	24363845	24445319	Galnt1	UDP-N-acetyl-alpha-D-galactosamine:polypeptide N-acetylgalactosaminyltransferase 1
ENSMUSG00000000420	Bin_468917	66	152	89	69.4815	151.019	89.36	chr18	24320001	24325000	24363845	24445319	Galnt1	UDP-N-acetyl-alpha-D-galactosamine:polypeptide N-acetylgalactosaminyltransferase 1
ENSMUSG00000000420	Bin_468922	80	234	382	84.22	232.49	383.545	chr18	24345001	24350000	24363845	24445319	Galnt1	UDP-N-acetyl-alpha-D-galactosamine:polypeptide N-acetylgalactosaminyltransferase 1
ENSMUSG00000000420	Bin_468946	99	245.5	89.5	104.222	244.413	90.364	chr18	24465001	24470000	24363845	24445319	Galnt1	UDP-N-acetyl-alpha-D-galactosamine:polypeptide N-acetylgalactosaminyltransferase 1
ENSMUSG00000000420	Bin_468938	56	56.5	176	58.954	55.6387	176.712	chr18	24425001	24430000	24363845	24445319	Galnt1	UDP-N-acetyl-alpha-D-galactosamine:polypeptide N-acetylgalactosaminyltransferase 1
ENSMUSG00000000420	Bin_468944	131	176.5	149	137.91	174.864	149.603	chr18	24455001	24460000	24363845	24445319	Galnt1	UDP-N-acetyl-alpha-D-galactosamine:polypeptide N-acetylgalactosaminyltransferase 1
ENSMUSG00000000420	Bin_468945	107	68	60	112.644	67.5613	60.2427	chr18	24460001	24465000	24363845	24445319	Galnt1	UDP-N-acetyl-alpha-D-galactosamine:polypeptide N-acetylgalactosaminyltransferase 1
ENSMUSG00000000420	Bin_468918	67	65	225	70.5343	64.5806	225.91	chr18	24325001	24330000	24363845	24445319	Galnt1	UDP-N-acetyl-alpha-D-galactosamine:polypeptide N-acetylgalactosaminyltransferase 1
ENSMUSG00000000435	Bin_302292	82	119	72	86.3255	118.232	72.2912	chr10	106865001	106870000	106919964	106923190	Myf5	myogenic factor 5
ENSMUSG00000000435	Bin_302301	80	50	99.5	84.22	49.6774	100.404	chr10	106910001	106915000	106919964	106923190	Myf5	myogenic factor 5
ENSMUSG00000000440	Bin_192432	362	126	67.5	381.096	125.187	68.275	chr6	115430001	115435000	115311239	115440419	Pparg	peroxisome proliferator activated receptor gamma
ENSMUSG00000000440	Bin_192415	96	115.5	54	101.064	115.252	54.2184	chr6	115345001	115350000	115311239	115440419	Pparg	peroxisome proliferator activated receptor gamma
ENSMUSG00000000440	Bin_192397	183.5	77.5	123	193.706	77.4968	123.497	chr6	115255001	115260000	115311239	115440419	Pparg	peroxisome proliferator activated receptor gamma
ENSMUSG00000000440	Bin_192421	147	103	83.5	154.754	102.335	84.3397	chr6	115375001	115380000	115311239	115440419	Pparg	peroxisome proliferator activated receptor gamma
ENSMUSG00000000440	Bin_192430	88	116.5	67.5	92.642	115.252	68.275	chr6	115420001	115425000	115311239	115440419	Pparg	peroxisome proliferator activated receptor gamma
ENSMUSG00000000440	Bin_192414	93	61	80	97.9058	60.6064	80.3236	chr6	115340001	115345000	115311239	115440419	Pparg	peroxisome proliferator activated receptor gamma
ENSMUSG00000000441	Bin_192474	161	175.5	86.5	169.493	174.864	86.3478	chr6	115640001	115645000	115568085	115626653	Raf1	v-raf-leukemia viral oncogene 1
ENSMUSG00000000441	Bin_192460	55	234	104	57.9013	232.49	104.421	chr6	115570001	115575000	115568085	115626653	Raf1	v-raf-leukemia viral oncogene 1
ENSMUSG00000000441	Bin_192459	95	67	58	100.011	66.5677	58.2346	chr6	115565001	115570000	115568085	115626653	Raf1	v-raf-leukemia viral oncogene 1
ENSMUSG00000000441	Bin_192471	157	134.5	174	165.282	133.135	174.704	chr6	115625001	115630000	115568085	115626653	Raf1	v-raf-leukemia viral oncogene 1
ENSMUSG00000000441	Bin_192461	101	130.5	103.5	106.328	129.161	104.421	chr6	115575001	115580000	115568085	115626653	Raf1	v-raf-leukemia viral oncogene 1
ENSMUSG00000000486	Bin_226122	58.5	204	149.5	61.0595	202.684	150.607	chr7	134360001	134365000	134357961	134362012	1997-08-01	septin 1
ENSMUSG00000000489	Bin_420602	269	98	87.5	283.19	97.3677	88.3559	chr15	79835001	79840000	79826330	79845238	Pdgfb	platelet derived growth factor, B polypeptide
ENSMUSG00000000530	Bin_424828	100	55	116	105.275	54.6452	116.469	chr15	100965001	100970000	100958953	100975767	Acvrl1	activin A receptor, type II-like 1
ENSMUSG00000000531	Bin_424848	192.5	240	101	202.128	238.452	101.408	chr15	101065001	101070000	101054638	101063186	Grasp	GRP1 (general receptor for phosphoinositides 1)-associated scaffold protein
ENSMUSG00000000532	Bin_424835	78	100.5	141	82.1145	99.3548	141.57	chr15	101000001	101005000	101004556	101043032	Acvr1b	activin A receptor, type 1B
ENSMUSG00000000532	Bin_424837	128	101	140.5	134.752	100.348	140.566	chr15	101010001	101015000	101004556	101043032	Acvr1b	activin A receptor, type 1B
ENSMUSG00000000532	Bin_424838	325	149.5	79.5	342.144	149.032	80.3236	chr15	101015001	101020000	101004556	101043032	Acvr1b	activin A receptor, type 1B
ENSMUSG00000000538	Bin_318931	58	60	75	61.0595	59.6129	75.3033	chr11	60065001	60070000	60040216	60166407	Tom1l2	target of myb1-like 2 (chicken)
ENSMUSG00000000538	Bin_318950	282	166	92	296.876	164.929	92.3721	chr11	60160001	60165000	60040216	60166407	Tom1l2	target of myb1-like 2 (chicken)
ENSMUSG00000000538	Bin_318937	84.5	177	113.5	88.431	175.858	114.461	chr11	60095001	60100000	60040216	60166407	Tom1l2	target of myb1-like 2 (chicken)
ENSMUSG00000000544	Bin_33617	160	82	62	168.44	81.471	62.2508	chr1	168080001	168085000	168060369	168096641	Gpa33	glycoprotein A33 (transmembrane)
ENSMUSG00000000544	Bin_33620	62.5	61	60	65.2705	60.6064	60.2427	chr1	168095001	168100000	168060369	168096641	Gpa33	glycoprotein A33 (transmembrane)
ENSMUSG00000000544	Bin_33622	77.5	68	107	82.1145	67.5613	107.433	chr1	168105001	168110000	168060369	168096641	Gpa33	glycoprotein A33 (transmembrane)
ENSMUSG00000000552	Bin_425267	119.5	135	194.5	126.33	134.129	194.785	chr15	103160001	103165000	103144319	103170517	Zfp385a	zinc finger protein 385A
ENSMUSG00000000552	Bin_425271	263	84	84	276.873	83.458	84.3397	chr15	103180001	103185000	103144319	103170517	Zfp385a	zinc finger protein 385A
ENSMUSG00000000555	Bin_425278	136	150	103.5	143.174	149.032	104.421	chr15	103215001	103220000	103174720	103197194	Itga5	integrin alpha 5 (fibronectin receptor alpha)
ENSMUSG00000000555	Bin_425280	53	82	103	55.7958	81.471	103.417	chr15	103225001	103230000	103174720	103197194	Itga5	integrin alpha 5 (fibronectin receptor alpha)
ENSMUSG00000000555	Bin_425275	152	84	107.5	160.018	83.458	108.437	chr15	103200001	103205000	103174720	103197194	Itga5	integrin alpha 5 (fibronectin receptor alpha)
ENSMUSG00000000555	Bin_425277	155	125	95	163.176	124.194	95.3842	chr15	103210001	103215000	103174720	103197194	Itga5	integrin alpha 5 (fibronectin receptor alpha)
ENSMUSG00000000560	Bin_153178	68.5	97	80	71.587	96.3742	80.3236	chr5	71700001	71705000	71352296	71487088	Gabra2	gamma-aminobutyric acid (GABA) A receptor, subunit alpha 2
ENSMUSG00000000560	Bin_153132	77	57.5	50.5	81.0618	57.6258	50.2022	chr5	71470001	71475000	71352296	71487088	Gabra2	gamma-aminobutyric acid (GABA) A receptor, subunit alpha 2
ENSMUSG00000000560	Bin_153172	169	141.5	87.5	177.915	141.084	88.3559	chr5	71670001	71675000	71352296	71487088	Gabra2	gamma-aminobutyric acid (GABA) A receptor, subunit alpha 2
ENSMUSG00000000560	Bin_153138	50	63	92	52.6375	62.5935	92.3721	chr5	71500001	71505000	71352296	71487088	Gabra2	gamma-aminobutyric acid (GABA) A receptor, subunit alpha 2
ENSMUSG00000000560	Bin_153153	141	161.5	172.5	148.438	160.955	172.696	chr5	71575001	71580000	71352296	71487088	Gabra2	gamma-aminobutyric acid (GABA) A receptor, subunit alpha 2
ENSMUSG00000000560	Bin_153167	80.5	82	105	84.22	81.471	105.425	chr5	71645001	71650000	71352296	71487088	Gabra2	gamma-aminobutyric acid (GABA) A receptor, subunit alpha 2
ENSMUSG00000000560	Bin_153157	74.5	105	145.5	77.9035	104.323	146.59	chr5	71595001	71600000	71352296	71487088	Gabra2	gamma-aminobutyric acid (GABA) A receptor, subunit alpha 2
ENSMUSG00000000560	Bin_153179	89.5	156.5	120.5	94.7475	154.994	120.485	chr5	71705001	71710000	71352296	71487088	Gabra2	gamma-aminobutyric acid (GABA) A receptor, subunit alpha 2
ENSMUSG00000000560	Bin_153168	66	65	96	69.4815	64.5806	96.3883	chr5	71650001	71655000	71352296	71487088	Gabra2	gamma-aminobutyric acid (GABA) A receptor, subunit alpha 2
ENSMUSG00000000560	Bin_153166	66	119	105	69.4815	118.232	105.425	chr5	71640001	71645000	71352296	71487088	Gabra2	gamma-aminobutyric acid (GABA) A receptor, subunit alpha 2
ENSMUSG00000000560	Bin_153170	212.5	109	169.5	223.183	108.297	170.688	chr5	71660001	71665000	71352296	71487088	Gabra2	gamma-aminobutyric acid (GABA) A receptor, subunit alpha 2
ENSMUSG00000000560	Bin_153126	74	201	78.5	77.9035	199.703	78.3155	chr5	71440001	71445000	71352296	71487088	Gabra2	gamma-aminobutyric acid (GABA) A receptor, subunit alpha 2
ENSMUSG00000000561	Bin_96943	125	163.5	105.5	131.594	162.942	106.429	chr3	105760001	105765000	105762287	105787518	Wdr77	WD repeat domain 77
ENSMUSG00000000562	Bin_96922	226.5	172	118.5	237.922	170.89	118.477	chr3	105655001	105660000	105673776	105711846	Adora3	adenosine A3 receptor
ENSMUSG00000000562	Bin_96924	62	187.5	103.5	65.2705	186.787	104.421	chr3	105665001	105670000	105673776	105711846	Adora3	adenosine A3 receptor
ENSMUSG00000000562	Bin_96920	161	222	169	169.493	220.568	169.684	chr3	105645001	105650000	105673776	105711846	Adora3	adenosine A3 receptor
ENSMUSG00000000562	Bin_96930	229	140.5	169	241.08	139.097	169.684	chr3	105695001	105700000	105673776	105711846	Adora3	adenosine A3 receptor
ENSMUSG00000000562	Bin_96932	74.5	139	118	77.9035	138.103	118.477	chr3	105705001	105710000	105673776	105711846	Adora3	adenosine A3 receptor
ENSMUSG00000000562	Bin_96919	96	124	80	101.064	123.2	80.3236	chr3	105640001	105645000	105673776	105711846	Adora3	adenosine A3 receptor
ENSMUSG00000000562	Bin_96933	172	116	108	181.073	115.252	108.437	chr3	105710001	105715000	105673776	105711846	Adora3	adenosine A3 receptor
ENSMUSG00000000563	Bin_96941	54	56	90	56.8485	55.6387	90.364	chr3	105750001	105755000	105745616	105763017	Atp5f1	ATP synthase, H+ transporting, mitochondrial F0 complex, subunit B1
ENSMUSG00000000581	Bin_310345	53	142	85	55.7958	141.084	85.3438	chr11	17135001	17140000	17157582	17169179	C1d	C1D nuclear receptor co-repressor
ENSMUSG00000000594	Bin_317901	184	156.5	119	193.706	154.994	119.481	chr11	54915001	54920000	54911617	54926531	Gm2a	GM2 ganglioside activator protein
ENSMUSG00000000605	Bin_200698	103	153.5	255.5	108.433	153.006	257.035	chr7	7240001	7245000	7235027	7252222	Clcn4-2	chloride channel 4-2
ENSMUSG00000000605	Bin_200702	87	87.5	68.5	91.5893	87.4322	68.275	chr7	7260001	7265000	7235027	7252222	Clcn4-2	chloride channel 4-2
ENSMUSG00000000605	Bin_200697	57	78	86.5	60.0068	77.4968	86.3478	chr7	7235001	7240000	7235027	7252222	Clcn4-2	chloride channel 4-2
ENSMUSG00000000605	Bin_200695	227	138	146	238.974	137.11	146.59	chr7	7225001	7230000	7235027	7252222	Clcn4-2	chloride channel 4-2
ENSMUSG00000000606	Bin_389999	175.5	160.5	109	185.284	158.968	109.441	chr14	52015001	52020000	52030676	52039202	Vmn2r88	vomeronasal 2, receptor 88
ENSMUSG00000000606	Bin_390002	445	126.5	519.5	468.474	125.187	522.103	chr14	52030001	52035000	52030676	52039202	Vmn2r88	vomeronasal 2, receptor 88
ENSMUSG00000000617	Bin_317053	144	155	134	151.596	154	134.542	chr11	50675001	50680000	50664187	50679710	Grm6	glutamate receptor, metabotropic 6
ENSMUSG00000000627	Bin_185910	118	101	161	124.225	100.348	161.651	chr6	82820001	82825000	82861879	82889763	Sema4f	sema domain, immunoglobulin domain (Ig), TM domain, and short cytoplasmic domain
ENSMUSG00000000627	Bin_185917	131.5	88.5	64.5	138.963	87.4322	64.2588	chr6	82855001	82860000	82861879	82889763	Sema4f	sema domain, immunoglobulin domain (Ig), TM domain, and short cytoplasmic domain
ENSMUSG00000000627	Bin_185924	120	58	165.5	126.33	57.6258	166.671	chr6	82890001	82895000	82861879	82889763	Sema4f	sema domain, immunoglobulin domain (Ig), TM domain, and short cytoplasmic domain
ENSMUSG00000000628	Bin_185890	88	61.5	56	92.642	61.6	56.2265	chr6	82720001	82725000	82675019	82724448	Hk2	hexokinase 2
ENSMUSG00000000628	Bin_185899	76	70	165	80.009	69.5484	165.667	chr6	82765001	82770000	82675019	82724448	Hk2	hexokinase 2
ENSMUSG00000000628	Bin_185883	106.5	62	70	111.592	61.6	70.2831	chr6	82685001	82690000	82675019	82724448	Hk2	hexokinase 2
ENSMUSG00000000628	Bin_185884	230.5	112	119	242.133	111.277	119.481	chr6	82690001	82695000	82675019	82724448	Hk2	hexokinase 2
ENSMUSG00000000628	Bin_185892	62	53	59	65.2705	52.6581	59.2386	chr6	82730001	82735000	82675019	82724448	Hk2	hexokinase 2
ENSMUSG00000000628	Bin_185894	172	76	178	181.073	75.5097	178.72	chr6	82740001	82745000	82675019	82724448	Hk2	hexokinase 2
ENSMUSG00000000631	Bin_322454	141	103	89.5	148.438	102.335	90.364	chr11	77680001	77685000	77576748	77679482	Myo18a	myosin XVIIIA
ENSMUSG00000000631	Bin_322435	116	198.5	94.5	122.119	196.723	94.3802	chr11	77585001	77590000	77576748	77679482	Myo18a	myosin XVIIIA
ENSMUSG00000000631	Bin_322444	70	58.5	115	73.6925	57.6258	115.465	chr11	77630001	77635000	77576748	77679482	Myo18a	myosin XVIIIA
ENSMUSG00000000631	Bin_322447	54	69	128	56.8485	68.5548	128.518	chr11	77645001	77650000	77576748	77679482	Myo18a	myosin XVIIIA
ENSMUSG00000000632	Bin_322472	79	304	128	83.1673	302.039	128.518	chr11	77770001	77775000	77744302	77792550	Sez6	seizure related gene 6
ENSMUSG00000000632	Bin_322471	214	113.5	102.5	225.289	113.264	102.413	chr11	77765001	77770000	77744302	77792550	Sez6	seizure related gene 6
ENSMUSG00000000673	Bin_461847	55	158	98.5	57.9013	156.981	98.3964	chr17	84245001	84250000	84230696	84246130	Haao	3-hydroxyanthranilate 3,4-dioxygenase
ENSMUSG00000000682	Bin_134441	169	246.5	190	177.915	244.413	190.768	chr4	133650001	133655000	133638363	133650997	Cd52	CD52 antigen
ENSMUSG00000000706	Bin_360250	106	138	128	111.592	137.11	128.518	chr13	23555001	23560000	23548861	23557770	Btn1a1	butyrophilin, subfamily 1, member A1
ENSMUSG00000000708	Bin_455751	175.5	112.5	77	185.284	111.277	77.3114	chr17	53765001	53770000	53706186	53812045	Kat2b	K(lysine) acetyltransferase 2B
ENSMUSG00000000708	Bin_455752	61.5	105	51.5	65.2705	104.323	52.2103	chr17	53770001	53775000	53706186	53812045	Kat2b	K(lysine) acetyltransferase 2B
ENSMUSG00000000724	Bin_322424	54.5	53	74.5	56.8485	52.6581	74.2993	chr11	77530001	77535000	77532117	77538785	Cryba1	crystallin, beta A1
ENSMUSG00000000730	Bin_296422	356	60.5	211	374.779	59.6129	211.853	chr10	77515001	77520000	77504692	77526367	Dnmt3l	DNA (cytosine-5-)-methyltransferase 3-like
ENSMUSG00000000731	Bin_296418	70.5	59	83.5	73.6925	58.6193	84.3397	chr10	77495001	77500000	77492767	77506355	Aire	autoimmune regulator (autoimmune polyendocrinopathy candidiasis ectodermal dystrophy)
ENSMUSG00000000732	Bin_296429	57	142.5	112	60.0068	141.084	112.453	chr10	77550001	77555000	77532105	77546000	Icosl	icos ligand
ENSMUSG00000000732	Bin_296432	80	149	104.5	84.22	148.039	104.421	chr10	77565001	77570000	77532105	77546000	Icosl	icos ligand
ENSMUSG00000000732	Bin_296430	125	96.5	68	131.594	95.3806	68.275	chr10	77555001	77560000	77532105	77546000	Icosl	icos ligand
ENSMUSG00000000732	Bin_296434	230	52.5	97	242.133	51.6645	97.3923	chr10	77575001	77580000	77532105	77546000	Icosl	icos ligand
ENSMUSG00000000732	Bin_296431	150.5	100	154	157.913	99.3548	154.623	chr10	77560001	77565000	77532105	77546000	Icosl	icos ligand
ENSMUSG00000000732	Bin_296424	369.5	407	312.5	389.518	404.374	313.262	chr10	77525001	77530000	77532105	77546000	Icosl	icos ligand
ENSMUSG00000000732	Bin_296425	59	74	59	62.1123	73.5226	59.2386	chr10	77530001	77535000	77532105	77546000	Icosl	icos ligand
ENSMUSG00000000738	Bin_254871	143	54	81.5	150.543	53.6516	82.3316	chr8	125580001	125585000	125586842	125621660	Spg7	spastic paraplegia 7 homolog (human)
ENSMUSG00000000738	Bin_254875	56	116	70	58.954	115.252	70.2831	chr8	125600001	125605000	125586842	125621660	Spg7	spastic paraplegia 7 homolog (human)
ENSMUSG00000000739	Bin_254892	57	78	224	60.0068	77.4968	224.906	chr8	125685001	125690000	125666747	125682215	Sult5a1	sulfotransferase family 5A, member 1
ENSMUSG00000000751	Bin_321946	86	141.5	104.5	90.5365	141.084	104.421	chr11	75140001	75145000	75111668	75161826	Rpa1	replication protein A1
ENSMUSG00000000751	Bin_321942	55.5	129	323.5	58.954	128.168	325.31	chr11	75120001	75125000	75111668	75161826	Rpa1	replication protein A1
ENSMUSG00000000751	Bin_321938	68	67	120	71.587	66.5677	120.485	chr11	75100001	75105000	75111668	75161826	Rpa1	replication protein A1
ENSMUSG00000000751	Bin_321947	102	207	150	107.381	205.664	150.607	chr11	75145001	75150000	75111668	75161826	Rpa1	replication protein A1
ENSMUSG00000000753	Bin_321963	107	265	158	112.644	263.29	158.639	chr11	75225001	75230000	75223271	75236203	Serpinf1	serine (or cysteine) peptidase inhibitor, clade F, member 1
ENSMUSG00000000759	Bin_232283	157	75	109	165.282	74.5161	109.441	chr8	12640001	12645000	12614277	12672248	Tubgcp3	tubulin, gamma complex associated protein 3
ENSMUSG00000000766	Bin_281614	81	58.5	115	85.2728	57.6258	115.465	chr10	3475001	3480000	3308332	3588035	Oprm1	opioid receptor, mu 1
ENSMUSG00000000766	Bin_281631	53	59	79	55.7958	58.6193	79.3195	chr10	3560001	3565000	3308332	3588035	Oprm1	opioid receptor, mu 1
ENSMUSG00000000766	Bin_281657	56.5	70.5	133	58.954	69.5484	133.538	chr10	3690001	3695000	3308332	3588035	Oprm1	opioid receptor, mu 1
ENSMUSG00000000766	Bin_281659	106.5	85.5	99	111.592	85.4451	99.4004	chr10	3700001	3705000	3308332	3588035	Oprm1	opioid receptor, mu 1
ENSMUSG00000000766	Bin_281670	95.5	93.5	255.5	101.064	93.3935	257.035	chr10	3755001	3760000	3308332	3588035	Oprm1	opioid receptor, mu 1
ENSMUSG00000000766	Bin_281636	92.5	83.5	190	96.853	83.458	190.768	chr10	3585001	3590000	3308332	3588035	Oprm1	opioid receptor, mu 1
ENSMUSG00000000766	Bin_281680	69	137	175.5	72.6398	136.116	176.712	chr10	3805001	3810000	3308332	3588035	Oprm1	opioid receptor, mu 1
ENSMUSG00000000766	Bin_281613	91	56	62	95.8003	55.6387	62.2508	chr10	3470001	3475000	3308332	3588035	Oprm1	opioid receptor, mu 1
ENSMUSG00000000766	Bin_281695	77.5	67.5	132.5	82.1145	67.5613	132.534	chr10	3880001	3885000	3308332	3588035	Oprm1	opioid receptor, mu 1
ENSMUSG00000000766	Bin_281678	105.5	132.5	75.5	111.592	131.148	76.3074	chr10	3795001	3800000	3308332	3588035	Oprm1	opioid receptor, mu 1
ENSMUSG00000000766	Bin_281656	113.5	105	111	120.014	104.323	111.449	chr10	3685001	3690000	3308332	3588035	Oprm1	opioid receptor, mu 1
ENSMUSG00000000766	Bin_281693	147	65	80.5	154.754	64.5806	80.3236	chr10	3870001	3875000	3308332	3588035	Oprm1	opioid receptor, mu 1
ENSMUSG00000000766	Bin_281700	82	325	69	86.3255	322.903	69.2791	chr10	3905001	3910000	3308332	3588035	Oprm1	opioid receptor, mu 1
ENSMUSG00000000766	Bin_281707	55.5	81	53	58.954	80.4774	53.2144	chr10	3940001	3945000	3308332	3588035	Oprm1	opioid receptor, mu 1
ENSMUSG00000000766	Bin_281685	319	379.5	139	335.827	377.548	139.562	chr10	3830001	3835000	3308332	3588035	Oprm1	opioid receptor, mu 1
ENSMUSG00000000766	Bin_281710	119	232.5	273	125.277	230.503	274.104	chr10	3955001	3960000	3308332	3588035	Oprm1	opioid receptor, mu 1
ENSMUSG00000000766	Bin_281715	70	79	87.5	73.6925	78.4903	88.3559	chr10	3980001	3985000	3308332	3588035	Oprm1	opioid receptor, mu 1
ENSMUSG00000000766	Bin_281684	132	91.5	106.5	138.963	91.4064	106.429	chr10	3825001	3830000	3308332	3588035	Oprm1	opioid receptor, mu 1
ENSMUSG00000000766	Bin_281661	88.5	124	57.5	92.642	123.2	58.2346	chr10	3710001	3715000	3308332	3588035	Oprm1	opioid receptor, mu 1
ENSMUSG00000000766	Bin_281719	52	79.5	93	54.743	79.4839	93.3761	chr10	4000001	4005000	3308332	3588035	Oprm1	opioid receptor, mu 1
ENSMUSG00000000766	Bin_281686	175.5	1136.5	90	185.284	1128.67	90.364	chr10	3835001	3840000	3308332	3588035	Oprm1	opioid receptor, mu 1
ENSMUSG00000000766	Bin_281718	129.5	229.5	140.5	136.858	228.516	140.566	chr10	3995001	4000000	3308332	3588035	Oprm1	opioid receptor, mu 1
ENSMUSG00000000766	Bin_281669	316.5	162	124.5	332.669	160.955	124.502	chr10	3750001	3755000	3308332	3588035	Oprm1	opioid receptor, mu 1
ENSMUSG00000000766	Bin_281662	134	136	118	141.069	135.123	118.477	chr10	3715001	3720000	3308332	3588035	Oprm1	opioid receptor, mu 1
ENSMUSG00000000766	Bin_281667	156.5	154	140	164.229	153.006	140.566	chr10	3740001	3745000	3308332	3588035	Oprm1	opioid receptor, mu 1
ENSMUSG00000000766	Bin_281639	145	97	116.5	152.649	96.3742	116.469	chr10	3600001	3605000	3308332	3588035	Oprm1	opioid receptor, mu 1
ENSMUSG00000000766	Bin_281644	85	168	79.5	89.4838	166.916	80.3236	chr10	3625001	3630000	3308332	3588035	Oprm1	opioid receptor, mu 1
ENSMUSG00000000766	Bin_281655	182	82	95	191.601	81.471	95.3842	chr10	3680001	3685000	3308332	3588035	Oprm1	opioid receptor, mu 1
ENSMUSG00000000766	Bin_281681	110	53	78.5	115.803	52.6581	78.3155	chr10	3810001	3815000	3308332	3588035	Oprm1	opioid receptor, mu 1
ENSMUSG00000000766	Bin_281698	64	88	53	67.376	87.4322	53.2144	chr10	3895001	3900000	3308332	3588035	Oprm1	opioid receptor, mu 1
ENSMUSG00000000766	Bin_281717	131	152	155	137.91	151.019	155.627	chr10	3990001	3995000	3308332	3588035	Oprm1	opioid receptor, mu 1
ENSMUSG00000000782	Bin_317344	120.5	89	118	126.33	88.4258	118.477	chr11	52130001	52135000	52065873	52096681	Tcf7	transcription factor 7, T cell specific
ENSMUSG00000000782	Bin_317343	58	89	122.5	61.0595	88.4258	122.493	chr11	52125001	52130000	52065873	52096681	Tcf7	transcription factor 7, T cell specific
ENSMUSG00000000782	Bin_317342	124	93.5	1538	130.541	93.3935	1544.22	chr11	52120001	52125000	52065873	52096681	Tcf7	transcription factor 7, T cell specific
ENSMUSG00000000787	Bin_497044	77	66.5	95	81.0618	65.5742	95.3842	chrX	12835001	12840000	12858096	12871178	Ddx3x	DEAD/H (Asp-Glu-Ala-Asp/His) box polypeptide 3, X-linked
ENSMUSG00000000791	Bin_244424	213	128	117	224.236	127.174	117.473	chr8	73345001	73350000	73332348	73345323	Il12rb1	interleukin 12 receptor, beta 1
ENSMUSG00000000792	Bin_244437	116	67	97	122.119	66.5677	97.3923	chr8	73410001	73415000	73406788	73416656	Slc5a5	solute carrier family 5 (sodium iodide symporter), member 5
ENSMUSG00000000794	Bin_93675	152.5	130	62.5	160.018	129.161	62.2508	chr3	89420001	89425000	89324086	89471683	Kcnn3	potassium intermediate/small conductance calcium-activated channel, subfamily N, member 3
ENSMUSG00000000794	Bin_93683	61	72.5	115.5	64.2178	71.5355	116.469	chr3	89460001	89465000	89324086	89471683	Kcnn3	potassium intermediate/small conductance calcium-activated channel, subfamily N, member 3
ENSMUSG00000000794	Bin_93657	80	59	84.5	84.22	58.6193	84.3397	chr3	89330001	89335000	89324086	89471683	Kcnn3	potassium intermediate/small conductance calcium-activated channel, subfamily N, member 3
ENSMUSG00000000794	Bin_93661	63	128.5	57	66.3233	127.174	57.2305	chr3	89350001	89355000	89324086	89471683	Kcnn3	potassium intermediate/small conductance calcium-activated channel, subfamily N, member 3
ENSMUSG00000000794	Bin_93685	129.5	1725	79.5	136.858	1713.87	80.3236	chr3	89470001	89475000	89324086	89471683	Kcnn3	potassium intermediate/small conductance calcium-activated channel, subfamily N, member 3
ENSMUSG00000000794	Bin_93655	52	58	90	54.743	57.6258	90.364	chr3	89320001	89325000	89324086	89471683	Kcnn3	potassium intermediate/small conductance calcium-activated channel, subfamily N, member 3
ENSMUSG00000000804	Bin_323886	192	141	94	202.128	140.09	94.3802	chr11	84840001	84845000	84797944	84953663	Usp32	ubiquitin specific peptidase 32
ENSMUSG00000000804	Bin_323890	79	202.5	74	83.1673	200.697	74.2993	chr11	84860001	84865000	84797944	84953663	Usp32	ubiquitin specific peptidase 32
ENSMUSG00000000804	Bin_323889	55.5	113	56.5	58.954	112.271	56.2265	chr11	84855001	84860000	84797944	84953663	Usp32	ubiquitin specific peptidase 32
ENSMUSG00000000805	Bin_323875	84	97.5	96	88.431	97.3677	96.3883	chr11	84785001	84790000	84771288	84779546	Car4	carbonic anhydrase 4
ENSMUSG00000000805	Bin_323870	97	156	56	102.117	154.994	56.2265	chr11	84760001	84765000	84771288	84779546	Car4	carbonic anhydrase 4
ENSMUSG00000000805	Bin_323868	57.5	183	151.5	61.0595	181.819	152.615	chr11	84750001	84755000	84771288	84779546	Car4	carbonic anhydrase 4
ENSMUSG00000000811	Bin_187268	88	85.5	87.5	92.642	85.4451	88.3559	chr6	89610001	89615000	89593982	89625523	Txnrd3	thioredoxin reductase 3
ENSMUSG00000000817	Bin_32747	124	140	149.5	130.541	139.097	150.607	chr1	163730001	163735000	163710820	163718626	Fasl	Fas ligand (TNF superfamily, member 6)
ENSMUSG00000000817	Bin_32749	65.5	141.5	58.5	69.4815	141.084	58.2346	chr1	163740001	163745000	163710820	163718626	Fasl	Fas ligand (TNF superfamily, member 6)
ENSMUSG00000000823	Bin_75705	72	96.5	76.5	75.798	95.3806	76.3074	chr2	181320001	181325000	181316808	181327508	Znf512b	zinc finger protein 512B
ENSMUSG00000000823	Bin_75706	67	282	127	70.5343	280.181	127.514	chr2	181325001	181330000	181316808	181327508	Znf512b	zinc finger protein 512B
ENSMUSG00000000826	Bin_75698	121	110	97	127.383	109.29	97.3923	chr2	181285001	181290000	181255190	181289838	Dnajc5	DnaJ (Hsp40) homolog, subfamily C, member 5
ENSMUSG00000000826	Bin_75691	203.5	71	91	214.761	70.5419	91.368	chr2	181250001	181255000	181255190	181289838	Dnajc5	DnaJ (Hsp40) homolog, subfamily C, member 5
ENSMUSG00000000838	Bin_507670	137	73	130.5	144.227	72.529	130.526	chrX	65965001	65970000	65931716	65971138	Fmr1	fragile X mental retardation syndrome 1 homolog
ENSMUSG00000000861	Bin_311724	159	112.5	82.5	167.387	111.277	82.3316	chr11	24030001	24035000	23978056	24074123	Bcl11a	B cell CLL/lymphoma 11A (zinc finger protein)
ENSMUSG00000000876	Bin_70327	121.5	132.5	113.5	128.436	131.148	114.461	chr2	154430001	154435000	154411494	154429444	Pxmp4	peroxisomal membrane protein 4
ENSMUSG00000000881	Bin_514087	86.5	107	50.5	90.5365	106.31	50.2022	chrX	98050001	98055000	97963061	98013749	Dlg3	discs, large homolog 3 (Drosophila)
ENSMUSG00000000881	Bin_514093	63	63.5	168	66.3233	63.5871	168.679	chrX	98080001	98085000	97963061	98013749	Dlg3	discs, large homolog 3 (Drosophila)
ENSMUSG00000000881	Bin_514088	99.5	93.5	106.5	105.275	93.3935	106.429	chrX	98055001	98060000	97963061	98013749	Dlg3	discs, large homolog 3 (Drosophila)
ENSMUSG00000000881	Bin_514068	89.5	111.5	143	94.7475	111.277	143.578	chrX	97955001	97960000	97963061	98013749	Dlg3	discs, large homolog 3 (Drosophila)
ENSMUSG00000000884	Bin_429046	64	232	55.5	67.376	230.503	56.2265	chr16	18560001	18565000	18498861	18566772	Gnb1l	guanine nucleotide binding protein (G protein), beta polypeptide 1-like
ENSMUSG00000000884	Bin_429040	16807	18737.5	58673.5	17693.6	18617.1	58911.3	chr16	18530001	18535000	18498861	18566772	Gnb1l	guanine nucleotide binding protein (G protein), beta polypeptide 1-like
ENSMUSG00000000884	Bin_429038	106.5	179	73.5	111.592	177.845	74.2993	chr16	18520001	18525000	18498861	18566772	Gnb1l	guanine nucleotide binding protein (G protein), beta polypeptide 1-like
ENSMUSG00000000884	Bin_429032	90	108	78	94.7475	107.303	78.3155	chr16	18490001	18495000	18498861	18566772	Gnb1l	guanine nucleotide binding protein (G protein), beta polypeptide 1-like
ENSMUSG00000000884	Bin_429031	155	260	272	163.176	258.323	273.1	chr16	18485001	18490000	18498861	18566772	Gnb1l	guanine nucleotide binding protein (G protein), beta polypeptide 1-like
ENSMUSG00000000884	Bin_429033	161.5	156.5	180.5	170.546	154.994	180.728	chr16	18495001	18500000	18498861	18566772	Gnb1l	guanine nucleotide binding protein (G protein), beta polypeptide 1-like
ENSMUSG00000000901	Bin_295996	108.5	120.5	59	113.697	119.226	59.2386	chr10	75385001	75390000	75385967	75400678	Mmp11	matrix metallopeptidase 11
ENSMUSG00000000903	Bin_296001	73.5	139	415	77.9035	138.103	416.678	chr10	75410001	75415000	75405802	75412402	Vpreb3	pre-B lymphocyte gene 3
ENSMUSG00000000915	Bin_163730	61	55	65.5	64.2178	54.6452	66.2669	chr5	124460001	124465000	124423637	124453220	Hip1r	huntingtin interacting protein 1 related
ENSMUSG00000000934	Bin_419735	224	93.5	83	235.816	93.3935	83.3357	chr15	75500001	75505000	75487465	75509230	Top1mt	DNA topoisomerase 1, mitochondrial
ENSMUSG00000000934	Bin_419737	55	129	52.5	57.9013	128.168	52.2103	chr15	75510001	75515000	75487465	75509230	Top1mt	DNA topoisomerase 1, mitochondrial
ENSMUSG00000000938	Bin_179783	143	60.5	102	150.543	59.6129	102.413	chr6	52185001	52190000	52181196	52190853	Hoxa10	homeobox A10
ENSMUSG00000000938	Bin_179784	53	61.5	87	55.7958	61.6	87.3519	chr6	52190001	52195000	52181196	52190853	Hoxa10	homeobox A10
ENSMUSG00000000948	Bin_212706	54	66.5	88	56.8485	65.5742	88.3559	chr7	67280001	67285000	67127388	67285105	Snrpn	small nuclear ribonucleoprotein N
ENSMUSG00000000948	Bin_212689	151	212	100	158.965	210.632	100.404	chr7	67195001	67200000	67127388	67285105	Snrpn	small nuclear ribonucleoprotein N
ENSMUSG00000000948	Bin_212680	166	68.5	73	174.757	67.5613	73.2952	chr7	67150001	67155000	67127388	67285105	Snrpn	small nuclear ribonucleoprotein N
ENSMUSG00000000948	Bin_212695	83.5	126	133	88.431	125.187	133.538	chr7	67225001	67230000	67127388	67285105	Snrpn	small nuclear ribonucleoprotein N
ENSMUSG00000000948	Bin_212690	351.5	210	145.5	370.568	208.645	146.59	chr7	67200001	67205000	67127388	67285105	Snrpn	small nuclear ribonucleoprotein N
ENSMUSG00000000958	Bin_390599	67	314	181.5	70.5343	311.974	182.736	chr14	55015001	55020000	54989128	55032856	Slc7a7	solute carrier family 7 (cationic amino acid transporter, y+ system), member 7
ENSMUSG00000000958	Bin_390600	183	89	101	192.653	88.4258	101.408	chr14	55020001	55025000	54989128	55032856	Slc7a7	solute carrier family 7 (cationic amino acid transporter, y+ system), member 7
ENSMUSG00000000959	Bin_390587	128	172	67	134.752	170.89	67.271	chr14	54955001	54960000	54980525	54989353	Oxa1l	oxidase assembly 1-like
ENSMUSG00000000959	Bin_390589	295.5	76	162.5	311.614	75.5097	162.655	chr14	54965001	54970000	54980525	54989353	Oxa1l	oxidase assembly 1-like
ENSMUSG00000000959	Bin_390588	117	56	58.5	123.172	55.6387	58.2346	chr14	54960001	54965000	54980525	54989353	Oxa1l	oxidase assembly 1-like
ENSMUSG00000000959	Bin_390591	107	155	250	112.644	154	251.011	chr14	54975001	54980000	54980525	54989353	Oxa1l	oxidase assembly 1-like
ENSMUSG00000000976	Bin_323631	145	80	87	152.649	79.4839	87.3519	chr11	83565001	83570000	83567198	83597256	Heatr6	HEAT repeat containing 6
ENSMUSG00000000976	Bin_323637	233	94	71.5	245.291	93.3935	72.2912	chr11	83595001	83600000	83567198	83597256	Heatr6	HEAT repeat containing 6
ENSMUSG00000000983	Bin_323625	79	61	78.5	83.1673	60.6064	78.3155	chr11	83535001	83540000	83522517	83524850	Expi	extracellular proteinase inhibitor
ENSMUSG00000000983	Bin_323622	127.5	300.5	126	134.752	298.064	126.51	chr11	83520001	83525000	83522517	83524850	Expi	extracellular proteinase inhibitor
ENSMUSG00000000983	Bin_323624	158	60.5	76	166.335	59.6129	76.3074	chr11	83530001	83535000	83522517	83524850	Expi	extracellular proteinase inhibitor
ENSMUSG00000001014	Bin_260269	159.5	243.5	152.5	168.44	242.426	152.615	chr9	20830001	20835000	20833817	20834975	Icam4	intercellular adhesion molecule 4, Landsteiner-Wiener blood group
ENSMUSG00000001016	Bin_93846	189	138.5	155.5	198.97	137.11	156.631	chr3	90275001	90280000	90280123	90292301	Ilf2	interleukin enhancer binding factor 2
ENSMUSG00000001018	Bin_93851	130.5	167	164.5	136.858	165.923	164.663	chr3	90300001	90305000	90291948	90294955	Snapin	SNAP-associated protein
ENSMUSG00000001023	Bin_93873	149	104	68	156.86	103.329	68.275	chr3	90410001	90415000	90412445	90415702	S100a5	S100 calcium binding protein A5
ENSMUSG00000001025	Bin_93874	73	109.5	105.5	76.8508	109.29	106.429	chr3	90415001	90420000	90416816	90418336	S100a6	S100 calcium binding protein A6 (calcyclin)
ENSMUSG00000001025	Bin_93877	724.5	451.5	157	762.191	449.084	157.635	chr3	90430001	90435000	90416816	90418336	S100a6	S100 calcium binding protein A6 (calcyclin)
ENSMUSG00000001029	Bin_328173	107	81	60	112.644	80.4774	60.2427	chr11	106275001	106280000	106238970	106249389	Icam2	intercellular adhesion molecule 2
ENSMUSG00000001029	Bin_328168	79	342	163.5	83.1673	339.793	164.663	chr11	106250001	106255000	106238970	106249389	Icam2	intercellular adhesion molecule 2
ENSMUSG00000001029	Bin_328176	58	101	58	61.0595	100.348	58.2346	chr11	106290001	106295000	106238970	106249389	Icam2	intercellular adhesion molecule 2
ENSMUSG00000001029	Bin_328171	138.5	138	522.5	145.28	137.11	524.111	chr11	106265001	106270000	106238970	106249389	Icam2	intercellular adhesion molecule 2
ENSMUSG00000001034	Bin_319179	122	288	171.5	128.436	286.142	172.696	chr11	61305001	61310000	61302314	61307908	Mapk7	mitogen-activated protein kinase 7
ENSMUSG00000001036	Bin_319189	95	79.5	122	100.011	79.4839	122.493	chr11	61355001	61360000	61330751	61393187	Epn2	epsin 2
ENSMUSG00000001036	Bin_319192	56	60	95	58.954	59.6129	95.3842	chr11	61370001	61375000	61330751	61393187	Epn2	epsin 2
ENSMUSG00000001036	Bin_319199	90.5	95	188.5	94.7475	94.3871	188.76	chr11	61405001	61410000	61330751	61393187	Epn2	epsin 2
ENSMUSG00000001036	Bin_319190	52.5	53.5	53.5	54.743	53.6516	54.2184	chr11	61360001	61365000	61330751	61393187	Epn2	epsin 2
ENSMUSG00000001036	Bin_319191	262.5	133	144	275.821	132.142	144.582	chr11	61365001	61370000	61330751	61393187	Epn2	epsin 2
ENSMUSG00000001039	Bin_319183	93	91	109	97.9058	90.4129	109.441	chr11	61325001	61330000	61318646	61326433	B9d1	B9 protein domain 1
ENSMUSG00000001052	Bin_101743	96	82	111.5	101.064	81.471	112.453	chr3	129760001	129765000	129685677	129764471	Sec24b	Sec24 related gene family, member B (S. cerevisiae)
ENSMUSG00000001053	Bin_317209	90.5	132.5	104.5	94.7475	131.148	104.421	chr11	51455001	51460000	51456565	51464344	N4bp3	NEDD4 binding protein 3
ENSMUSG00000001054	Bin_317205	143	61	115	150.543	60.6064	115.465	chr11	51435001	51440000	51437173	51449398	Rmnd5b	required for meiotic nuclear division 5 homolog B (S. cerevisiae)
ENSMUSG00000001054	Bin_317208	173	178	106	182.126	176.852	106.429	chr11	51450001	51455000	51437173	51449398	Rmnd5b	required for meiotic nuclear division 5 homolog B (S. cerevisiae)
ENSMUSG00000001056	Bin_317203	106	84.5	113	111.592	83.458	113.457	chr11	51425001	51430000	51433237	51437216	Nhp2	NHP2 ribonucleoprotein homolog (yeast)
ENSMUSG00000001089	Bin_134926	51	180	73	53.6903	178.839	73.2952	chr4	136075001	136080000	136025676	136110695	Luzp1	leucine zipper protein 1
ENSMUSG00000001089	Bin_134917	144	158	87	151.596	156.981	87.3519	chr4	136030001	136035000	136025676	136110695	Luzp1	leucine zipper protein 1
ENSMUSG00000001089	Bin_134922	140	160	120	147.385	158.968	120.485	chr4	136055001	136060000	136025676	136110695	Luzp1	leucine zipper protein 1
ENSMUSG00000001095	Bin_322562	173	118.5	96.5	182.126	117.239	96.3883	chr11	78220001	78225000	78210589	78235719	Slc13a2	solute carrier family 13 (sodium-dependent dicarboxylate transporter), member 2
ENSMUSG00000001095	Bin_322564	52	64.5	52	54.743	63.5871	52.2103	chr11	78230001	78235000	78210589	78235719	Slc13a2	solute carrier family 13 (sodium-dependent dicarboxylate transporter), member 2
ENSMUSG00000001100	Bin_322585	89	109	79.5	93.6948	108.297	80.3236	chr11	78335001	78340000	78325695	78336238	Poldip2	polymerase (DNA-directed), delta interacting protein 2
ENSMUSG00000001100	Bin_322584	139.5	83.5	67.5	147.385	83.458	68.275	chr11	78330001	78335000	78325695	78336238	Poldip2	polymerase (DNA-directed), delta interacting protein 2
ENSMUSG00000001119	Bin_296154	174	98	64.5	183.179	97.3677	64.2588	chr10	76175001	76180000	76171537	76188913	Col6a1	collagen, type VI, alpha 1
ENSMUSG00000001119	Bin_296153	71	136.5	100	74.7453	135.123	100.404	chr10	76170001	76175000	76171537	76188913	Col6a1	collagen, type VI, alpha 1
ENSMUSG00000001119	Bin_296161	62	100	67.5	65.2705	99.3548	68.275	chr10	76210001	76215000	76171537	76188913	Col6a1	collagen, type VI, alpha 1
ENSMUSG00000001119	Bin_296158	154	103.5	121.5	162.124	103.329	122.493	chr10	76195001	76200000	76171537	76188913	Col6a1	collagen, type VI, alpha 1
ENSMUSG00000001120	Bin_296182	69	215	125.5	72.6398	213.613	126.51	chr10	76315001	76320000	76224602	76424632	Pcbp3	poly(rC) binding protein 3
ENSMUSG00000001120	Bin_296196	57.5	131	62	61.0595	130.155	62.2508	chr10	76385001	76390000	76224602	76424632	Pcbp3	poly(rC) binding protein 3
ENSMUSG00000001120	Bin_296181	63	61.5	167	66.3233	61.6	167.675	chr10	76310001	76315000	76224602	76424632	Pcbp3	poly(rC) binding protein 3
ENSMUSG00000001120	Bin_296204	253	118.5	143	266.346	117.239	143.578	chr10	76425001	76430000	76224602	76424632	Pcbp3	poly(rC) binding protein 3
ENSMUSG00000001120	Bin_296194	124.5	136	51.5	130.541	135.123	52.2103	chr10	76375001	76380000	76224602	76424632	Pcbp3	poly(rC) binding protein 3
ENSMUSG00000001120	Bin_296175	315	77	115	331.616	76.5032	115.465	chr10	76280001	76285000	76224602	76424632	Pcbp3	poly(rC) binding protein 3
ENSMUSG00000001120	Bin_296166	55	167.5	101	57.9013	166.916	101.408	chr10	76235001	76240000	76224602	76424632	Pcbp3	poly(rC) binding protein 3
ENSMUSG00000001120	Bin_296193	139	175	61	146.332	173.871	61.2467	chr10	76370001	76375000	76224602	76424632	Pcbp3	poly(rC) binding protein 3
ENSMUSG00000001123	Bin_322679	57	105	60	60.0068	104.323	60.2427	chr11	78805001	78810000	78776476	78798448	Lgals9	lectin, galactose binding, soluble 9
ENSMUSG00000001123	Bin_322676	108.5	96.5	51	113.697	95.3806	51.2063	chr11	78790001	78795000	78776476	78798448	Lgals9	lectin, galactose binding, soluble 9
ENSMUSG00000001127	Bin_498546	140	63.5	61.5	147.385	63.5871	62.2508	chrX	20345001	20350000	20374940	20437645	Araf	v-raf murine sarcoma 3611 viral oncogene homolog
ENSMUSG00000001127	Bin_498545	148	158	159.5	155.807	156.981	160.647	chrX	20340001	20345000	20374940	20437645	Araf	v-raf murine sarcoma 3611 viral oncogene homolog
ENSMUSG00000001127	Bin_498548	92	170.5	55.5	96.853	168.903	56.2265	chrX	20355001	20360000	20374940	20437645	Araf	v-raf murine sarcoma 3611 viral oncogene homolog
ENSMUSG00000001131	Bin_498570	80	99	137.5	84.22	98.3613	138.558	chrX	20465001	20470000	20447292	20451861	Timp1	tissue inhibitor of metalloproteinase 1
ENSMUSG00000001151	Bin_296097	262	57	65	275.821	56.6322	65.2629	chr10	75890001	75895000	75813999	75905657	Pcnt	pericentrin (kendrin)
ENSMUSG00000001155	Bin_296126	114	90	77.5	120.014	89.4193	78.3155	chr10	76035001	76040000	76038393	76053083	Ftcd	formiminotransferase cyclodeaminase
ENSMUSG00000001156	Bin_186670	159	101	85.5	167.387	100.348	86.3478	chr6	86620001	86625000	86597038	86619153	Mxd1	MAX dimerization protein 1
ENSMUSG00000001156	Bin_186667	55	64	74.5	57.9013	63.5871	74.2993	chr6	86605001	86610000	86597038	86619153	Mxd1	MAX dimerization protein 1
ENSMUSG00000001158	Bin_186674	82	199	86.5	86.3255	197.716	86.3478	chr6	86640001	86645000	86625215	86634516	Snrnp27	small nuclear ribonucleoprotein 27 (U4/U6.U5)
ENSMUSG00000001158	Bin_186673	84.5	153.5	125	88.431	153.006	125.506	chr6	86635001	86640000	86625215	86634516	Snrnp27	small nuclear ribonucleoprotein 27 (U4/U6.U5)
ENSMUSG00000001166	Bin_163088	293	83	184	308.456	82.4645	184.744	chr5	121250001	121255000	121250102	121262523	Oas1c	2'-5' oligoadenylate synthetase 1C
ENSMUSG00000001166	Bin_163090	229	53	52.5	241.08	52.6581	52.2103	chr5	121260001	121265000	121250102	121262523	Oas1c	2'-5' oligoadenylate synthetase 1C
ENSMUSG00000001168	Bin_163099	104.5	200	170	109.486	198.71	170.688	chr5	121305001	121310000	121311430	121323521	Oas1h	2'-5' oligoadenylate synthetase 1H
ENSMUSG00000001168	Bin_163100	226.5	52	61	237.922	51.6645	61.2467	chr5	121310001	121315000	121311430	121323521	Oas1h	2'-5' oligoadenylate synthetase 1H
ENSMUSG00000001175	Bin_351573	180	187	66.5	189.495	185.794	66.2669	chr12	101430001	101435000	101437645	101448016	Calm1	calmodulin 1
ENSMUSG00000001211	Bin_296469	85.5	175	54.5	90.5365	173.871	54.2184	chr10	77750001	77755000	77731923	77815234	Agpat3	1-acylglycerol-3-phosphate O-acyltransferase 3
ENSMUSG00000001211	Bin_296480	112	92.5	64	117.908	91.4064	64.2588	chr10	77805001	77810000	77731923	77815234	Agpat3	1-acylglycerol-3-phosphate O-acyltransferase 3
ENSMUSG00000001211	Bin_296482	136	228.5	86.5	143.174	226.529	86.3478	chr10	77815001	77820000	77731923	77815234	Agpat3	1-acylglycerol-3-phosphate O-acyltransferase 3
ENSMUSG00000001211	Bin_296464	96.5	114	72	101.064	113.264	72.2912	chr10	77725001	77730000	77731923	77815234	Agpat3	1-acylglycerol-3-phosphate O-acyltransferase 3
ENSMUSG00000001211	Bin_296475	136	60.5	82	143.174	59.6129	82.3316	chr10	77780001	77785000	77731923	77815234	Agpat3	1-acylglycerol-3-phosphate O-acyltransferase 3
ENSMUSG00000001225	Bin_337719	577.5	109.5	139	608.49	109.29	139.562	chr12	32160001	32165000	32075736	32158782	Slc26a3	solute carrier family 26, member 3
ENSMUSG00000001229	Bin_456267	332	91	90	349.513	90.4129	90.364	chr17	56345001	56350000	56326105	56358312	Dpp9	dipeptidylpeptidase 9
ENSMUSG00000001247	Bin_205601	180	106.5	80.5	189.495	105.316	80.3236	chr7	31755001	31760000	31742428	31768188	Lsr	lipolysis stimulated lipoprotein receptor
ENSMUSG00000001247	Bin_205600	127.5	139	196	134.752	138.103	196.793	chr7	31750001	31755000	31742428	31768188	Lsr	lipolysis stimulated lipoprotein receptor
ENSMUSG00000001247	Bin_205606	239	246.5	75.5	251.607	244.413	76.3074	chr7	31780001	31785000	31742428	31768188	Lsr	lipolysis stimulated lipoprotein receptor
ENSMUSG00000001248	Bin_205647	259.5	67	73	273.715	66.5677	73.2952	chr7	31985001	31990000	31915146	31936069	Gramd1a	GRAM domain containing 1A
ENSMUSG00000001248	Bin_205646	160.5	57.5	95	168.44	57.6258	95.3842	chr7	31980001	31985000	31915146	31936069	Gramd1a	GRAM domain containing 1A
ENSMUSG00000001248	Bin_205645	346.5	130.5	170	364.252	129.161	170.688	chr7	31975001	31980000	31915146	31936069	Gramd1a	GRAM domain containing 1A
ENSMUSG00000001248	Bin_205650	74.5	72.5	107.5	77.9035	71.5355	108.437	chr7	32000001	32005000	31915146	31936069	Gramd1a	GRAM domain containing 1A
ENSMUSG00000001248	Bin_205648	119.5	88	68.5	126.33	87.4322	68.275	chr7	31990001	31995000	31915146	31936069	Gramd1a	GRAM domain containing 1A
ENSMUSG00000001249	Bin_205629	68	51	56.5	71.587	50.671	56.2265	chr7	31895001	31900000	31883744	31900309	Hpn	hepsin
ENSMUSG00000001249	Bin_205626	206	156	179	216.867	154.994	179.724	chr7	31880001	31885000	31883744	31900309	Hpn	hepsin
ENSMUSG00000001249	Bin_205628	153	80.5	122	161.071	79.4839	122.493	chr7	31890001	31895000	31883744	31900309	Hpn	hepsin
ENSMUSG00000001260	Bin_153082	232.5	114.5	135.5	244.238	113.264	136.55	chr5	71220001	71225000	71142286	71233856	Gabrg1	gamma-aminobutyric acid (GABA) A receptor, subunit gamma 1
ENSMUSG00000001260	Bin_153065	97	145	84.5	102.117	144.064	84.3397	chr5	71135001	71140000	71142286	71233856	Gabrg1	gamma-aminobutyric acid (GABA) A receptor, subunit gamma 1
ENSMUSG00000001260	Bin_153078	108	171.5	127	113.697	170.89	127.514	chr5	71200001	71205000	71142286	71233856	Gabrg1	gamma-aminobutyric acid (GABA) A receptor, subunit gamma 1
ENSMUSG00000001260	Bin_153106	88	176.5	97	92.642	174.864	97.3923	chr5	71340001	71345000	71142286	71233856	Gabrg1	gamma-aminobutyric acid (GABA) A receptor, subunit gamma 1
ENSMUSG00000001260	Bin_153064	73	66	174	76.8508	65.5742	174.704	chr5	71130001	71135000	71142286	71233856	Gabrg1	gamma-aminobutyric acid (GABA) A receptor, subunit gamma 1
ENSMUSG00000001260	Bin_153087	94.5	54	120	98.9585	53.6516	120.485	chr5	71245001	71250000	71142286	71233856	Gabrg1	gamma-aminobutyric acid (GABA) A receptor, subunit gamma 1
ENSMUSG00000001260	Bin_153091	224	53	58	235.816	52.6581	58.2346	chr5	71265001	71270000	71142286	71233856	Gabrg1	gamma-aminobutyric acid (GABA) A receptor, subunit gamma 1
ENSMUSG00000001260	Bin_153083	61	92.5	101	64.2178	91.4064	101.408	chr5	71225001	71230000	71142286	71233856	Gabrg1	gamma-aminobutyric acid (GABA) A receptor, subunit gamma 1
ENSMUSG00000001260	Bin_153069	121.5	128.5	123.5	128.436	127.174	124.502	chr5	71155001	71160000	71142286	71233856	Gabrg1	gamma-aminobutyric acid (GABA) A receptor, subunit gamma 1
ENSMUSG00000001270	Bin_353864	127.5	89.5	133	134.752	89.4193	133.538	chr12	112885001	112890000	112907566	112910549	Ckb	creatine kinase, brain
ENSMUSG00000001270	Bin_353862	54	174.5	158.5	56.8485	172.877	158.639	chr12	112875001	112880000	112907566	112910549	Ckb	creatine kinase, brain
ENSMUSG00000001280	Bin_425083	93	401.5	295.5	97.9058	399.406	297.197	chr15	102240001	102245000	102236574	102266835	Sp1	trans-acting transcription factor 1
ENSMUSG00000001280	Bin_425087	122.5	99	224	128.436	98.3613	224.906	chr15	102260001	102265000	102236574	102266835	Sp1	trans-acting transcription factor 1
ENSMUSG00000001280	Bin_425082	116	53	59.5	122.119	52.6581	60.2427	chr15	102235001	102240000	102236574	102266835	Sp1	trans-acting transcription factor 1
ENSMUSG00000001280	Bin_425081	201	214	210.5	211.603	212.619	210.849	chr15	102230001	102235000	102236574	102266835	Sp1	trans-acting transcription factor 1
ENSMUSG00000001281	Bin_425048	75	163	211	78.9563	161.948	211.853	chr15	102065001	102070000	102046426	102062366	Itgb7	integrin beta 7
ENSMUSG00000001285	Bin_425068	146	57	128.5	153.702	56.6322	128.518	chr15	102165001	102170000	102162140	102168570	Myg1	melanocyte proliferating gene 1
ENSMUSG00000001300	Bin_231440	151.5	77	145.5	160.018	76.5032	146.59	chr8	8425001	8430000	8617434	8661239	Efnb2	ephrin B2
ENSMUSG00000001300	Bin_231399	178	81	85.5	187.39	80.4774	86.3478	chr8	8220001	8225000	8617434	8661239	Efnb2	ephrin B2
ENSMUSG00000001300	Bin_231425	428	117.5	80.5	450.577	117.239	80.3236	chr8	8350001	8355000	8617434	8661239	Efnb2	ephrin B2
ENSMUSG00000001300	Bin_231485	55	128	69	57.9013	127.174	69.2791	chr8	8650001	8655000	8617434	8661239	Efnb2	ephrin B2
ENSMUSG00000001300	Bin_231428	316	113	96.5	332.669	112.271	96.3883	chr8	8365001	8370000	8617434	8661239	Efnb2	ephrin B2
ENSMUSG00000001300	Bin_231423	74	213	87.5	77.9035	211.626	88.3559	chr8	8340001	8345000	8617434	8661239	Efnb2	ephrin B2
ENSMUSG00000001300	Bin_231396	69.5	156	157	73.6925	154.994	157.635	chr8	8205001	8210000	8617434	8661239	Efnb2	ephrin B2
ENSMUSG00000001300	Bin_231459	51.5	445	92.5	54.743	442.129	92.3721	chr8	8520001	8525000	8617434	8661239	Efnb2	ephrin B2
ENSMUSG00000001300	Bin_231430	76	78	72	80.009	77.4968	72.2912	chr8	8375001	8380000	8617434	8661239	Efnb2	ephrin B2
ENSMUSG00000001300	Bin_231390	109	85.5	157	114.75	85.4451	157.635	chr8	8175001	8180000	8617434	8661239	Efnb2	ephrin B2
ENSMUSG00000001300	Bin_231467	54.5	78	109	56.8485	77.4968	109.441	chr8	8560001	8565000	8617434	8661239	Efnb2	ephrin B2
ENSMUSG00000001300	Bin_231387	84	73	113	88.431	72.529	113.457	chr8	8160001	8165000	8617434	8661239	Efnb2	ephrin B2
ENSMUSG00000001333	Bin_133504	112	147	99.5	117.908	146.052	100.404	chr4	128965001	128970000	128964861	128985803	Sync	syncoilin
ENSMUSG00000001334	Bin_133476	85	55	85.5	89.4838	54.6452	86.3478	chr4	128825001	128830000	128814243	128821837	Fndc5	fibronectin type III domain containing 5
ENSMUSG00000001366	Bin_271686	351	55.5	124.5	369.515	55.6387	124.502	chr9	77915001	77920000	77929306	77956872	Fbxo9	f-box protein 9
ENSMUSG00000001366	Bin_271692	60	113	77.5	63.165	112.271	78.3155	chr9	77945001	77950000	77929306	77956872	Fbxo9	f-box protein 9
ENSMUSG00000001366	Bin_271691	110	78	78	115.803	77.4968	78.3155	chr9	77940001	77945000	77929306	77956872	Fbxo9	f-box protein 9
ENSMUSG00000001366	Bin_271693	97	229.5	73.5	102.117	228.516	74.2993	chr9	77950001	77955000	77929306	77956872	Fbxo9	f-box protein 9
ENSMUSG00000001376	Bin_170061	104	57	240	109.486	56.6322	240.971	chr6	3575001	3580000	3448382	3553319	Ccdc132	coiled-coil domain containing 132
ENSMUSG00000001376	Bin_170036	74	61	51.5	77.9035	60.6064	52.2103	chr6	3450001	3455000	3448382	3553319	Ccdc132	coiled-coil domain containing 132
ENSMUSG00000001376	Bin_170047	263	141	68	276.873	140.09	68.275	chr6	3505001	3510000	3448382	3553319	Ccdc132	coiled-coil domain containing 132
ENSMUSG00000001376	Bin_170057	83.5	105	92.5	88.431	104.323	92.3721	chr6	3555001	3560000	3448382	3553319	Ccdc132	coiled-coil domain containing 132
ENSMUSG00000001376	Bin_170054	91	96	141	95.8003	95.3806	141.57	chr6	3540001	3545000	3448382	3553319	Ccdc132	coiled-coil domain containing 132
ENSMUSG00000001376	Bin_170062	58	54.5	77	61.0595	53.6516	77.3114	chr6	3580001	3585000	3448382	3553319	Ccdc132	coiled-coil domain containing 132
ENSMUSG00000001376	Bin_170052	116.5	81	205.5	122.119	80.4774	206.833	chr6	3530001	3535000	3448382	3553319	Ccdc132	coiled-coil domain containing 132
ENSMUSG00000001376	Bin_170043	85	126	83	89.4838	125.187	83.3357	chr6	3485001	3490000	3448382	3553319	Ccdc132	coiled-coil domain containing 132
ENSMUSG00000001376	Bin_170059	62	74	179	65.2705	73.5226	179.724	chr6	3565001	3570000	3448382	3553319	Ccdc132	coiled-coil domain containing 132
ENSMUSG00000001376	Bin_170045	63	109.5	86	66.3233	109.29	86.3478	chr6	3495001	3500000	3448382	3553319	Ccdc132	coiled-coil domain containing 132
ENSMUSG00000001376	Bin_170064	81	127	120	85.2728	126.181	120.485	chr6	3590001	3595000	3448382	3553319	Ccdc132	coiled-coil domain containing 132
ENSMUSG00000001376	Bin_170065	169.5	139.5	149.5	178.968	139.097	150.607	chr6	3595001	3600000	3448382	3553319	Ccdc132	coiled-coil domain containing 132
ENSMUSG00000001376	Bin_170053	82	61	54	86.3255	60.6064	54.2184	chr6	3535001	3540000	3448382	3553319	Ccdc132	coiled-coil domain containing 132
ENSMUSG00000001379	Bin_471420	53.5	122.5	109	56.8485	121.213	109.441	chr18	36835001	36840000	36830814	36839020	Apbb3	amyloid beta (A4) precursor protein-binding, family B, member 3
ENSMUSG00000001383	Bin_471444	57	153.5	131.5	60.0068	153.006	132.534	chr18	36955001	36960000	36953577	36959314	Zmat2	zinc finger, matrin type 2
ENSMUSG00000001403	Bin_72360	60.5	103	99	63.165	102.335	99.4004	chr2	164595001	164600000	164595398	164604322	Ube2c	ubiquitin-conjugating enzyme E2C
ENSMUSG00000001416	Bin_93413	74.5	72	118.5	77.9035	71.5355	118.477	chr3	88110001	88115000	88101038	88125689	Cct3	chaperonin containing Tcp1, subunit 3 (gamma)
ENSMUSG00000001416	Bin_93412	69.5	88	198	73.6925	87.4322	198.801	chr3	88105001	88110000	88101038	88125689	Cct3	chaperonin containing Tcp1, subunit 3 (gamma)
ENSMUSG00000001416	Bin_93414	95	201	346.5	100.011	199.703	347.399	chr3	88115001	88120000	88101038	88125689	Cct3	chaperonin containing Tcp1, subunit 3 (gamma)
ENSMUSG00000001419	Bin_93379	88	198.5	114	92.642	196.723	114.461	chr3	87940001	87945000	87946294	87976008	Mef2d	myocyte enhancer factor 2D
ENSMUSG00000001424	Bin_175038	101	67	107.5	106.328	66.5677	108.437	chr6	28460001	28465000	28425139	28885162	Snd1	staphylococcal nuclease and tudor domain containing 1
ENSMUSG00000001424	Bin_175046	59	93	86.5	62.1123	92.4	86.3478	chr6	28500001	28505000	28425139	28885162	Snd1	staphylococcal nuclease and tudor domain containing 1
ENSMUSG00000001424	Bin_175092	100	67.5	153	105.275	67.5613	153.619	chr6	28730001	28735000	28425139	28885162	Snd1	staphylococcal nuclease and tudor domain containing 1
ENSMUSG00000001424	Bin_175118	148.5	63.5	111.5	155.807	63.5871	112.453	chr6	28860001	28865000	28425139	28885162	Snd1	staphylococcal nuclease and tudor domain containing 1
ENSMUSG00000001424	Bin_175035	196	196	117	206.339	194.735	117.473	chr6	28445001	28450000	28425139	28885162	Snd1	staphylococcal nuclease and tudor domain containing 1
ENSMUSG00000001424	Bin_175034	127.5	128.5	137	134.752	127.174	137.554	chr6	28440001	28445000	28425139	28885162	Snd1	staphylococcal nuclease and tudor domain containing 1
ENSMUSG00000001424	Bin_175066	52	77.5	84.5	54.743	77.4968	84.3397	chr6	28600001	28605000	28425139	28885162	Snd1	staphylococcal nuclease and tudor domain containing 1
ENSMUSG00000001424	Bin_175037	137	128.5	87	144.227	127.174	87.3519	chr6	28455001	28460000	28425139	28885162	Snd1	staphylococcal nuclease and tudor domain containing 1
ENSMUSG00000001424	Bin_175109	58	227	64	61.0595	225.535	64.2588	chr6	28815001	28820000	28425139	28885162	Snd1	staphylococcal nuclease and tudor domain containing 1
ENSMUSG00000001424	Bin_175074	59	68	50	62.1123	67.5613	50.2022	chr6	28640001	28645000	28425139	28885162	Snd1	staphylococcal nuclease and tudor domain containing 1
ENSMUSG00000001424	Bin_175082	123	70	117	129.488	69.5484	117.473	chr6	28680001	28685000	28425139	28885162	Snd1	staphylococcal nuclease and tudor domain containing 1
ENSMUSG00000001424	Bin_175088	148.5	109.5	87.5	155.807	109.29	88.3559	chr6	28710001	28715000	28425139	28885162	Snd1	staphylococcal nuclease and tudor domain containing 1
ENSMUSG00000001424	Bin_175115	218	102.5	80.5	229.5	101.342	80.3236	chr6	28845001	28850000	28425139	28885162	Snd1	staphylococcal nuclease and tudor domain containing 1
ENSMUSG00000001424	Bin_175032	62	69.5	88.5	65.2705	69.5484	88.3559	chr6	28430001	28435000	28425139	28885162	Snd1	staphylococcal nuclease and tudor domain containing 1
ENSMUSG00000001424	Bin_175071	219	64.5	57	230.552	63.5871	57.2305	chr6	28625001	28630000	28425139	28885162	Snd1	staphylococcal nuclease and tudor domain containing 1
ENSMUSG00000001424	Bin_175065	136	154.5	157.5	143.174	153.006	158.639	chr6	28595001	28600000	28425139	28885162	Snd1	staphylococcal nuclease and tudor domain containing 1
ENSMUSG00000001424	Bin_175054	82.5	169	138.5	86.3255	167.91	138.558	chr6	28540001	28545000	28425139	28885162	Snd1	staphylococcal nuclease and tudor domain containing 1
ENSMUSG00000001435	Bin_296253	119	67.5	91	125.277	67.5613	91.368	chr10	76670001	76675000	76514923	76629293	Col18a1	collagen, type XVIII, alpha 1
ENSMUSG00000001435	Bin_296230	79	113	130.5	83.1673	112.271	130.526	chr10	76555001	76560000	76514923	76629293	Col18a1	collagen, type XVIII, alpha 1
ENSMUSG00000001435	Bin_296247	92	84	150.5	96.853	83.458	150.607	chr10	76640001	76645000	76514923	76629293	Col18a1	collagen, type XVIII, alpha 1
ENSMUSG00000001436	Bin_296224	110	151.5	105	115.803	151.019	105.425	chr10	76525001	76530000	76494986	76523747	Slc19a1	solute carrier family 19 (folate transporter), member 1
ENSMUSG00000001436	Bin_296220	100	123.5	67.5	105.275	123.2	68.275	chr10	76505001	76510000	76494986	76523747	Slc19a1	solute carrier family 19 (folate transporter), member 1
ENSMUSG00000001440	Bin_326329	106	123	147.5	111.592	122.206	148.599	chr11	97055001	97060000	97021028	97049195	Kpnb1	karyopherin (importin) beta 1
ENSMUSG00000001440	Bin_326324	91	129	160	95.8003	128.168	160.647	chr11	97030001	97035000	97021028	97049195	Kpnb1	karyopherin (importin) beta 1
ENSMUSG00000001440	Bin_326328	74	117.5	78	77.9035	117.239	78.3155	chr11	97050001	97055000	97021028	97049195	Kpnb1	karyopherin (importin) beta 1
ENSMUSG00000001441	Bin_326336	146	83	62.5	153.702	82.4645	62.2508	chr11	97090001	97095000	97067156	97141952	Npepps	aminopeptidase puromycin sensitive
ENSMUSG00000001441	Bin_326346	116.5	110	68	122.119	109.29	68.275	chr11	97140001	97145000	97067156	97141952	Npepps	aminopeptidase puromycin sensitive
ENSMUSG00000001441	Bin_326333	144.5	92	91.5	151.596	91.4064	92.3721	chr11	97075001	97080000	97067156	97141952	Npepps	aminopeptidase puromycin sensitive
ENSMUSG00000001444	Bin_326312	70	179	63	73.6925	177.845	63.2548	chr11	96970001	96975000	96959385	96976645	Tbx21	T-box 21
ENSMUSG00000001467	Bin_139665	97.5	171	121	103.17	169.897	121.489	chr5	4135001	4140000	4081145	4104746	Cyp51	cytochrome P450, family 51
ENSMUSG00000001467	Bin_139667	158	115.5	124.5	166.335	115.252	124.502	chr5	4145001	4150000	4081145	4104746	Cyp51	cytochrome P450, family 51
ENSMUSG00000001472	Bin_254934	217	56.5	65.5	228.447	55.6387	66.2669	chr8	125895001	125900000	125897724	125928073	Tcf25	transcription factor 25 (basic helix-loop-helix)
ENSMUSG00000001473	Bin_477566	50	111	75	52.6375	110.284	75.3033	chr18	67565001	67570000	67550371	67562402	Tubb6	tubulin, beta 6 class V
ENSMUSG00000001473	Bin_477562	108	69	102.5	113.697	68.5548	102.413	chr18	67545001	67550000	67550371	67562402	Tubb6	tubulin, beta 6 class V
ENSMUSG00000001473	Bin_477563	122	99	292	128.436	98.3613	293.181	chr18	67550001	67555000	67550371	67562402	Tubb6	tubulin, beta 6 class V
ENSMUSG00000001473	Bin_477560	112	93	118	117.908	92.4	118.477	chr18	67535001	67540000	67550371	67562402	Tubb6	tubulin, beta 6 class V
ENSMUSG00000001482	Bin_254950	149	90	168.5	156.86	89.4193	168.679	chr8	125975001	125980000	125966886	125987170	Def8	differentially expressed in FDCP 8
ENSMUSG00000001493	Bin_327273	59	208	86.5	62.1123	206.658	86.3478	chr11	101775001	101780000	101738824	101755688	Meox1	mesenchyme homeobox 1
ENSMUSG00000001494	Bin_327283	86	109	70	90.5365	108.297	70.2831	chr11	101825001	101830000	101823772	101828329	Sost	sclerostin
ENSMUSG00000001496	Bin_342805	105	92	59	110.539	91.4064	59.2386	chr12	57590001	57595000	57632922	57637895	Nkx2-1	NK2 homeobox 1
ENSMUSG00000001496	Bin_342799	167	57	102	175.809	56.6322	102.413	chr12	57560001	57565000	57632922	57637895	Nkx2-1	NK2 homeobox 1
ENSMUSG00000001497	Bin_342850	88	203.5	241	92.642	202.684	241.975	chr12	57815001	57820000	57792754	57813809	Pax9	paired box gene 9
ENSMUSG00000001504	Bin_370112	171	118	147	180.02	117.239	147.595	chr13	72865001	72870000	72766245	72771644	Irx2	Iroquois related homeobox 2 (Drosophila)
ENSMUSG00000001504	Bin_370105	68	85	87	71.587	84.4516	87.3519	chr13	72830001	72835000	72766245	72771644	Irx2	Iroquois related homeobox 2 (Drosophila)
ENSMUSG00000001504	Bin_370136	108	90	75	113.697	89.4193	75.3033	chr13	72985001	72990000	72766245	72771644	Irx2	Iroquois related homeobox 2 (Drosophila)
ENSMUSG00000001504	Bin_370128	75	52	74.5	78.9563	51.6645	74.2993	chr13	72945001	72950000	72766245	72771644	Irx2	Iroquois related homeobox 2 (Drosophila)
ENSMUSG00000001504	Bin_370130	206.5	261	133	216.867	259.316	133.538	chr13	72955001	72960000	72766245	72771644	Irx2	Iroquois related homeobox 2 (Drosophila)
ENSMUSG00000001504	Bin_370135	72	53.5	86	75.798	53.6516	86.3478	chr13	72980001	72985000	72766245	72771644	Irx2	Iroquois related homeobox 2 (Drosophila)
ENSMUSG00000001504	Bin_370141	309.5	138	210	326.353	137.11	210.849	chr13	73010001	73015000	72766245	72771644	Irx2	Iroquois related homeobox 2 (Drosophila)
ENSMUSG00000001504	Bin_370094	65	84	140	68.4288	83.458	140.566	chr13	72775001	72780000	72766245	72771644	Irx2	Iroquois related homeobox 2 (Drosophila)
ENSMUSG00000001504	Bin_370148	61	126	68	64.2178	125.187	68.275	chr13	73045001	73050000	72766245	72771644	Irx2	Iroquois related homeobox 2 (Drosophila)
ENSMUSG00000001504	Bin_370150	59	91	135	62.1123	90.4129	135.546	chr13	73055001	73060000	72766245	72771644	Irx2	Iroquois related homeobox 2 (Drosophila)
ENSMUSG00000001504	Bin_370102	140	175	135	147.385	173.871	135.546	chr13	72815001	72820000	72766245	72771644	Irx2	Iroquois related homeobox 2 (Drosophila)
ENSMUSG00000001504	Bin_370153	92.5	74.5	169.5	96.853	73.5226	170.688	chr13	73070001	73075000	72766245	72771644	Irx2	Iroquois related homeobox 2 (Drosophila)
ENSMUSG00000001504	Bin_370097	81	59.5	216.5	85.2728	59.6129	216.874	chr13	72790001	72795000	72766245	72771644	Irx2	Iroquois related homeobox 2 (Drosophila)
ENSMUSG00000001504	Bin_370155	148.5	202	89	155.807	200.697	89.36	chr13	73080001	73085000	72766245	72771644	Irx2	Iroquois related homeobox 2 (Drosophila)
ENSMUSG00000001507	Bin_325903	227	161.5	80	238.974	160.955	80.3236	chr11	94925001	94930000	94905788	94938115	Itga3	integrin alpha 3
ENSMUSG00000001507	Bin_325909	116	116	189	122.119	115.252	189.764	chr11	94955001	94960000	94905788	94938115	Itga3	integrin alpha 3
ENSMUSG00000001508	Bin_325886	155.5	201	160	164.229	199.703	160.647	chr11	94840001	94845000	94824105	94837641	Sgca	sarcoglycan, alpha (dystrophin-associated glycoprotein)
ENSMUSG00000001510	Bin_325911	84	84	103	88.431	83.458	103.417	chr11	94965001	94970000	94981403	94986610	Dlx3	distal-less homeobox 3
ENSMUSG00000001520	Bin_195014	147.5	167	126.5	155.807	165.923	126.51	chr6	128340001	128345000	128349314	128358950	Nrip2	nuclear receptor interacting protein 2
ENSMUSG00000001521	Bin_195005	71	148.5	67	74.7453	147.045	67.271	chr6	128295001	128300000	128271158	128305869	Tulp3	tubby-like protein 3
ENSMUSG00000001524	Bin_452162	62	77	96.5	65.2705	76.5032	96.3883	chr17	35820001	35825000	35804675	35810684	Gtf2h4	general transcription factor II H, polypeptide 4
ENSMUSG00000001524	Bin_452159	225	78	99	236.869	77.4968	99.4004	chr17	35805001	35810000	35804675	35810684	Gtf2h4	general transcription factor II H, polypeptide 4
ENSMUSG00000001524	Bin_452160	77	90.5	85.5	81.0618	89.4193	86.3478	chr17	35810001	35815000	35804675	35810684	Gtf2h4	general transcription factor II H, polypeptide 4
ENSMUSG00000001525	Bin_452192	50	68.5	81	52.6375	67.5613	81.3276	chr17	35970001	35975000	35970871	35975251	Tubb5	tubulin, beta 5 class I
ENSMUSG00000001542	Bin_370711	76	51.5	92.5	80.009	51.6645	92.3721	chr13	75860001	75865000	75844932	75909804	Ell2	elongation factor RNA polymerase II 2
ENSMUSG00000001552	Bin_326964	102	121	51	107.381	120.219	51.2063	chr11	100230001	100235000	100230272	100259077	Jup	junction plakoglobin
ENSMUSG00000001558	Bin_326980	83	69.5	71.5	87.3783	69.5484	72.2912	chr11	100310001	100315000	100303231	100318336	Klhl10	kelch-like 10 (Drosophila)
ENSMUSG00000001566	Bin_144795	64.5	101	64.5	67.376	100.348	64.2588	chr5	29785001	29790000	29799578	29805059	Mnx1	motor neuron and pancreas homeobox 1
ENSMUSG00000001569	Bin_144792	67	131	117.5	70.5343	130.155	118.477	chr5	29770001	29775000	29761204	29780046	Nom1	nucleolar protein with MIF4G domain 1
ENSMUSG00000001569	Bin_144785	193	62	53.5	203.181	61.6	54.2184	chr5	29735001	29740000	29761204	29780046	Nom1	nucleolar protein with MIF4G domain 1
ENSMUSG00000001569	Bin_144791	127	51	130	133.699	50.671	130.526	chr5	29765001	29770000	29761204	29780046	Nom1	nucleolar protein with MIF4G domain 1
ENSMUSG00000001569	Bin_144786	55.5	106.5	213.5	58.954	105.316	214.865	chr5	29740001	29745000	29761204	29780046	Nom1	nucleolar protein with MIF4G domain 1
ENSMUSG00000001576	Bin_450349	97.5	123.5	130.5	103.17	123.2	130.526	chr17	26755001	26760000	26698434	26793876	Ergic1	endoplasmic reticulum-golgi intermediate compartment (ERGIC) 1
ENSMUSG00000001576	Bin_450345	95.5	323	154.5	101.064	320.916	154.623	chr17	26735001	26740000	26698434	26793876	Ergic1	endoplasmic reticulum-golgi intermediate compartment (ERGIC) 1
ENSMUSG00000001576	Bin_450356	86.5	134	339.5	90.5365	133.135	341.375	chr17	26790001	26795000	26698434	26793876	Ergic1	endoplasmic reticulum-golgi intermediate compartment (ERGIC) 1
ENSMUSG00000001576	Bin_450337	209.5	72	108.5	221.078	71.5355	108.437	chr17	26695001	26700000	26698434	26793876	Ergic1	endoplasmic reticulum-golgi intermediate compartment (ERGIC) 1
ENSMUSG00000001576	Bin_450336	368.5	193	79.5	387.412	191.755	80.3236	chr17	26690001	26695000	26698434	26793876	Ergic1	endoplasmic reticulum-golgi intermediate compartment (ERGIC) 1
ENSMUSG00000001576	Bin_450348	141.5	134.5	124	149.491	133.135	124.502	chr17	26750001	26755000	26698434	26793876	Ergic1	endoplasmic reticulum-golgi intermediate compartment (ERGIC) 1
ENSMUSG00000001583	Bin_320854	58	79	129.5	61.0595	78.4903	130.526	chr11	69680001	69685000	69664065	69672232	Tnk1	tyrosine kinase, non-receptor, 1
ENSMUSG00000001588	Bin_320859	273	227	61	287.401	225.535	61.2467	chr11	69705001	69710000	69695069	69709041	Acap1	ArfGAP with coiled-coil, ankyrin repeat and PH domains 1
ENSMUSG00000001604	Bin_134873	117	87.5	52	123.172	87.4322	52.2103	chr4	135810001	135815000	135803644	135830813	Tcea3	transcription elongation factor A (SII), 3
ENSMUSG00000001604	Bin_134870	60	99	53.5	63.165	98.3613	54.2184	chr4	135795001	135800000	135803644	135830813	Tcea3	transcription elongation factor A (SII), 3
ENSMUSG00000001622	Bin_156510	126	56	90.5	132.647	55.6387	90.364	chr5	88360001	88365000	88354604	88361690	Csn3	casein kappa
ENSMUSG00000001630	Bin_198681	139	110	51	146.332	109.29	51.2063	chr6	146675001	146680000	146673517	146727334	Stk38l	serine/threonine kinase 38 like
ENSMUSG00000001632	Bin_191996	461	83	139.5	485.318	82.4645	140.566	chr6	113250001	113255000	113257175	113274851	Brpf1	bromodomain and PHD finger containing, 1
ENSMUSG00000001642	Bin_176198	119.5	208	68.5	126.33	206.658	68.275	chr6	34260001	34265000	34253934	34267497	Akr1b3	aldo-keto reductase family 1, member B3 (aldose reductase)
ENSMUSG00000001642	Bin_176199	95.5	84	184	101.064	83.458	184.744	chr6	34265001	34270000	34253934	34267497	Akr1b3	aldo-keto reductase family 1, member B3 (aldose reductase)
ENSMUSG00000001666	Bin_295965	141.5	130	203.5	149.491	129.161	204.825	chr10	75230001	75235000	75233975	75236159	Ddt	D-dopachrome tautomerase
ENSMUSG00000001670	Bin_252258	54	138	210.5	56.8485	137.11	210.849	chr8	112515001	112520000	112514337	112523703	Tat	tyrosine aminotransferase
ENSMUSG00000001672	Bin_252254	79	55	51.5	83.1673	54.6452	52.2103	chr8	112495001	112500000	112471814	112486103	Marveld3	MARVEL (membrane-associating) domain containing 3
ENSMUSG00000001672	Bin_252249	67	59	137.5	70.5343	58.6193	138.558	chr8	112470001	112475000	112471814	112486103	Marveld3	MARVEL (membrane-associating) domain containing 3
ENSMUSG00000001674	Bin_24689	254	139.5	73.5	267.399	139.097	74.2993	chr1	123440001	123445000	123450412	123464566	Ddx18	DEAD (Asp-Glu-Ala-Asp) box polypeptide 18
ENSMUSG00000001674	Bin_24728	114	152.5	183.5	120.014	151.019	184.744	chr1	123635001	123640000	123450412	123464566	Ddx18	DEAD (Asp-Glu-Ala-Asp) box polypeptide 18
ENSMUSG00000001674	Bin_24690	72	106.5	100	75.798	105.316	100.404	chr1	123445001	123450000	123450412	123464566	Ddx18	DEAD (Asp-Glu-Ala-Asp) box polypeptide 18
ENSMUSG00000001674	Bin_24715	95	137.5	84.5	100.011	137.11	84.3397	chr1	123570001	123575000	123450412	123464566	Ddx18	DEAD (Asp-Glu-Ala-Asp) box polypeptide 18
ENSMUSG00000001674	Bin_24725	89	128.5	122	93.6948	127.174	122.493	chr1	123620001	123625000	123450412	123464566	Ddx18	DEAD (Asp-Glu-Ala-Asp) box polypeptide 18
ENSMUSG00000001674	Bin_24703	132	74	152.5	138.963	73.5226	152.615	chr1	123510001	123515000	123450412	123464566	Ddx18	DEAD (Asp-Glu-Ala-Asp) box polypeptide 18
ENSMUSG00000001674	Bin_24717	60.5	168.5	72	63.165	166.916	72.2912	chr1	123580001	123585000	123450412	123464566	Ddx18	DEAD (Asp-Glu-Ala-Asp) box polypeptide 18
ENSMUSG00000001674	Bin_24705	97	133	117.5	102.117	132.142	118.477	chr1	123520001	123525000	123450412	123464566	Ddx18	DEAD (Asp-Glu-Ala-Asp) box polypeptide 18
ENSMUSG00000001674	Bin_24695	119.5	163.5	242	126.33	162.942	242.979	chr1	123470001	123475000	123450412	123464566	Ddx18	DEAD (Asp-Glu-Ala-Asp) box polypeptide 18
ENSMUSG00000001674	Bin_24693	106	61	88.5	111.592	60.6064	88.3559	chr1	123460001	123465000	123450412	123464566	Ddx18	DEAD (Asp-Glu-Ala-Asp) box polypeptide 18
ENSMUSG00000001674	Bin_24708	57	153.5	52	60.0068	153.006	52.2103	chr1	123535001	123540000	123450412	123464566	Ddx18	DEAD (Asp-Glu-Ala-Asp) box polypeptide 18
ENSMUSG00000001674	Bin_24730	111	122	660.5	116.855	121.213	662.669	chr1	123645001	123650000	123450412	123464566	Ddx18	DEAD (Asp-Glu-Ala-Asp) box polypeptide 18
ENSMUSG00000001674	Bin_24713	480	147	181.5	505.32	146.052	182.736	chr1	123560001	123565000	123450412	123464566	Ddx18	DEAD (Asp-Glu-Ala-Asp) box polypeptide 18
ENSMUSG00000001674	Bin_24701	67	143.5	75	70.5343	143.071	75.3033	chr1	123500001	123505000	123450412	123464566	Ddx18	DEAD (Asp-Glu-Ala-Asp) box polypeptide 18
ENSMUSG00000001674	Bin_24718	175	65.5	63	184.231	65.5742	63.2548	chr1	123585001	123590000	123450412	123464566	Ddx18	DEAD (Asp-Glu-Ala-Asp) box polypeptide 18
ENSMUSG00000001687	Bin_168697	62	68	65.5	65.2705	67.5613	66.2669	chr5	149295001	149300000	149316207	149364365	Ubl3	ubiquitin-like 3
ENSMUSG00000001687	Bin_168720	51	123	79	53.6903	122.206	79.3195	chr5	149410001	149415000	149316207	149364365	Ubl3	ubiquitin-like 3
ENSMUSG00000001687	Bin_168716	161	149	88.5	169.493	148.039	88.3559	chr5	149390001	149395000	149316207	149364365	Ubl3	ubiquitin-like 3
ENSMUSG00000001687	Bin_168709	72	65.5	60.5	75.798	65.5742	60.2427	chr5	149355001	149360000	149316207	149364365	Ubl3	ubiquitin-like 3
ENSMUSG00000001687	Bin_168706	100	213.5	77	105.275	212.619	77.3114	chr5	149340001	149345000	149316207	149364365	Ubl3	ubiquitin-like 3
ENSMUSG00000001687	Bin_168725	56	69	234.5	58.954	68.5548	234.946	chr5	149435001	149440000	149316207	149364365	Ubl3	ubiquitin-like 3
ENSMUSG00000001687	Bin_168705	276.5	297	221	290.559	295.084	221.894	chr5	149335001	149340000	149316207	149364365	Ubl3	ubiquitin-like 3
ENSMUSG00000001700	Bin_475378	158	122	399.5	166.335	121.213	401.618	chr18	56625001	56630000	56559991	56663446	Gramd3	GRAM domain containing 3
ENSMUSG00000001700	Bin_475356	60	61	68.5	63.165	60.6064	68.275	chr18	56515001	56520000	56559991	56663446	Gramd3	GRAM domain containing 3
ENSMUSG00000001700	Bin_475370	103	162	152.5	108.433	160.955	152.615	chr18	56585001	56590000	56559991	56663446	Gramd3	GRAM domain containing 3
ENSMUSG00000001700	Bin_475373	208.5	371	131.5	218.972	368.606	132.534	chr18	56600001	56605000	56559991	56663446	Gramd3	GRAM domain containing 3
ENSMUSG00000001700	Bin_475360	176	172.5	162	185.284	170.89	162.655	chr18	56535001	56540000	56559991	56663446	Gramd3	GRAM domain containing 3
ENSMUSG00000001700	Bin_475353	67.5	76.5	92	71.587	75.5097	92.3721	chr18	56500001	56505000	56559991	56663446	Gramd3	GRAM domain containing 3
ENSMUSG00000001700	Bin_475362	92.5	202	146	96.853	200.697	146.59	chr18	56545001	56550000	56559991	56663446	Gramd3	GRAM domain containing 3
ENSMUSG00000001700	Bin_475376	62	69.5	99.5	65.2705	69.5484	100.404	chr18	56615001	56620000	56559991	56663446	Gramd3	GRAM domain containing 3
ENSMUSG00000001700	Bin_475357	125	146	168	131.594	145.058	168.679	chr18	56520001	56525000	56559991	56663446	Gramd3	GRAM domain containing 3
ENSMUSG00000001700	Bin_475354	187.5	172	125	197.917	170.89	125.506	chr18	56505001	56510000	56559991	56663446	Gramd3	GRAM domain containing 3
ENSMUSG00000001700	Bin_475365	51	100	71	53.6903	99.3548	71.2872	chr18	56560001	56565000	56559991	56663446	Gramd3	GRAM domain containing 3
ENSMUSG00000001741	Bin_217429	110	112.5	80.5	115.803	111.277	80.3236	chr7	90895001	90900000	90791358	90894236	Il16	interleukin 16
ENSMUSG00000001741	Bin_217421	59	97.5	60	62.1123	97.3677	60.2427	chr7	90855001	90860000	90791358	90894236	Il16	interleukin 16
ENSMUSG00000001741	Bin_217426	133	243	161.5	140.016	241.432	162.655	chr7	90880001	90885000	90791358	90894236	Il16	interleukin 16
ENSMUSG00000001741	Bin_217409	271	211.5	84	285.295	210.632	84.3397	chr7	90795001	90800000	90791358	90894236	Il16	interleukin 16
ENSMUSG00000001750	Bin_482989	111	138	66.5	116.855	137.11	66.2669	chr19	3905001	3910000	3896050	3907133	Tcirg1	T cell, immune regulator 1, ATPase, H+ transporting, lysosomal V0 protein A3
ENSMUSG00000001751	Bin_327102	102	297	75	107.381	295.084	75.3033	chr11	100920001	100925000	100931326	100938986	Naglu	alpha-N-acetylglucosaminidase (Sanfilippo disease IIIB)
ENSMUSG00000001761	Bin_175280	50	78.5	68.5	52.6375	77.4968	68.275	chr6	29670001	29675000	29685694	29711365	Smo	smoothened homolog (Drosophila)
ENSMUSG00000001763	Bin_175272	174.5	148	72	183.179	147.045	72.2912	chr6	29630001	29635000	29644222	29668559	Tspan33	tetraspanin 33
ENSMUSG00000001763	Bin_175274	54.5	84.5	51.5	56.8485	83.458	52.2103	chr6	29640001	29645000	29644222	29668559	Tspan33	tetraspanin 33
ENSMUSG00000001763	Bin_175278	114	92	112.5	120.014	91.4064	112.453	chr6	29660001	29665000	29644222	29668559	Tspan33	tetraspanin 33
ENSMUSG00000001767	Bin_68597	97	85.5	88	102.117	85.4451	88.3559	chr2	145780001	145785000	145743215	145760750	Crnkl1	Crn, crooked neck-like 1 (Drosophila)
ENSMUSG00000001767	Bin_68596	119.5	66	143.5	126.33	65.5742	144.582	chr2	145775001	145780000	145743215	145760750	Crnkl1	Crn, crooked neck-like 1 (Drosophila)
ENSMUSG00000001768	Bin_68568	55	66	110.5	57.9013	65.5742	110.445	chr2	145635001	145640000	145610470	145713352	Rin2	Ras and Rab interactor 2
ENSMUSG00000001768	Bin_68555	61	68	102	64.2178	67.5613	102.413	chr2	145570001	145575000	145610470	145713352	Rin2	Ras and Rab interactor 2
ENSMUSG00000001768	Bin_68570	149.5	254.5	98.5	157.913	252.361	98.3964	chr2	145645001	145650000	145610470	145713352	Rin2	Ras and Rab interactor 2
ENSMUSG00000001768	Bin_68579	115	115	67	121.066	114.258	67.271	chr2	145690001	145695000	145610470	145713352	Rin2	Ras and Rab interactor 2
ENSMUSG00000001773	Bin_218032	83	55	76	87.3783	54.6452	76.3074	chr7	93910001	93915000	93867862	93924374	Folh1	folate hydrolase
ENSMUSG00000001773	Bin_218026	89	113	55	93.6948	112.271	55.2224	chr7	93880001	93885000	93867862	93924374	Folh1	folate hydrolase
ENSMUSG00000001773	Bin_218035	207.5	76	71.5	218.972	75.5097	72.2912	chr7	93925001	93930000	93867862	93924374	Folh1	folate hydrolase
ENSMUSG00000001774	Bin_259632	99	148	411.5	104.222	147.045	413.666	chr9	17645001	17650000	18096711	18118444	Chordc1	cysteine and histidine-rich domain (CHORD)-containing, zinc-binding protein 1
ENSMUSG00000001774	Bin_259633	52	92.5	59	54.743	91.4064	59.2386	chr9	17650001	17655000	18096711	18118444	Chordc1	cysteine and histidine-rich domain (CHORD)-containing, zinc-binding protein 1
ENSMUSG00000001774	Bin_259625	244.5	217.5	225	256.871	216.594	225.91	chr9	17610001	17615000	18096711	18118444	Chordc1	cysteine and histidine-rich domain (CHORD)-containing, zinc-binding protein 1
ENSMUSG00000001774	Bin_259662	245	181	147.5	257.924	179.832	148.599	chr9	17795001	17800000	18096711	18118444	Chordc1	cysteine and histidine-rich domain (CHORD)-containing, zinc-binding protein 1
ENSMUSG00000001774	Bin_259642	87.5	66.5	143	92.642	65.5742	143.578	chr9	17695001	17700000	18096711	18118444	Chordc1	cysteine and histidine-rich domain (CHORD)-containing, zinc-binding protein 1
ENSMUSG00000001774	Bin_259619	346	66	122	364.252	65.5742	122.493	chr9	17580001	17585000	18096711	18118444	Chordc1	cysteine and histidine-rich domain (CHORD)-containing, zinc-binding protein 1
ENSMUSG00000001774	Bin_259623	120.5	72.5	147.5	126.33	71.5355	148.599	chr9	17600001	17605000	18096711	18118444	Chordc1	cysteine and histidine-rich domain (CHORD)-containing, zinc-binding protein 1
ENSMUSG00000001774	Bin_259668	115	56	82.5	121.066	55.6387	82.3316	chr9	17825001	17830000	18096711	18118444	Chordc1	cysteine and histidine-rich domain (CHORD)-containing, zinc-binding protein 1
ENSMUSG00000001774	Bin_259626	316.5	260.5	79.5	332.669	258.323	80.3236	chr9	17615001	17620000	18096711	18118444	Chordc1	cysteine and histidine-rich domain (CHORD)-containing, zinc-binding protein 1
ENSMUSG00000001774	Bin_259665	66.5	112.5	119.5	69.4815	111.277	120.485	chr9	17810001	17815000	18096711	18118444	Chordc1	cysteine and histidine-rich domain (CHORD)-containing, zinc-binding protein 1
ENSMUSG00000001774	Bin_259666	130	164	162	136.858	162.942	162.655	chr9	17815001	17820000	18096711	18118444	Chordc1	cysteine and histidine-rich domain (CHORD)-containing, zinc-binding protein 1
ENSMUSG00000001774	Bin_259676	177	129.5	151.5	186.337	129.161	152.615	chr9	17865001	17870000	18096711	18118444	Chordc1	cysteine and histidine-rich domain (CHORD)-containing, zinc-binding protein 1
ENSMUSG00000001774	Bin_259670	163.5	102	75.5	172.651	101.342	76.3074	chr9	17835001	17840000	18096711	18118444	Chordc1	cysteine and histidine-rich domain (CHORD)-containing, zinc-binding protein 1
ENSMUSG00000001774	Bin_259672	151	71.5	270.5	158.965	71.5355	271.092	chr9	17845001	17850000	18096711	18118444	Chordc1	cysteine and histidine-rich domain (CHORD)-containing, zinc-binding protein 1
ENSMUSG00000001774	Bin_259673	71	68	127	74.7453	67.5613	127.514	chr9	17850001	17855000	18096711	18118444	Chordc1	cysteine and histidine-rich domain (CHORD)-containing, zinc-binding protein 1
ENSMUSG00000001774	Bin_259659	120.5	130	112.5	126.33	129.161	112.453	chr9	17780001	17785000	18096711	18118444	Chordc1	cysteine and histidine-rich domain (CHORD)-containing, zinc-binding protein 1
ENSMUSG00000001774	Bin_259689	61.5	66	116.5	65.2705	65.5742	116.469	chr9	17930001	17935000	18096711	18118444	Chordc1	cysteine and histidine-rich domain (CHORD)-containing, zinc-binding protein 1
ENSMUSG00000001774	Bin_259663	204.5	116.5	192	214.761	115.252	192.777	chr9	17800001	17805000	18096711	18118444	Chordc1	cysteine and histidine-rich domain (CHORD)-containing, zinc-binding protein 1
ENSMUSG00000001774	Bin_259683	57.5	94	90	61.0595	93.3935	90.364	chr9	17900001	17905000	18096711	18118444	Chordc1	cysteine and histidine-rich domain (CHORD)-containing, zinc-binding protein 1
ENSMUSG00000001774	Bin_259696	75.5	78	106	80.009	77.4968	106.429	chr9	17965001	17970000	18096711	18118444	Chordc1	cysteine and histidine-rich domain (CHORD)-containing, zinc-binding protein 1
ENSMUSG00000001774	Bin_259698	132	72	71	138.963	71.5355	71.2872	chr9	17975001	17980000	18096711	18118444	Chordc1	cysteine and histidine-rich domain (CHORD)-containing, zinc-binding protein 1
ENSMUSG00000001774	Bin_259701	150.5	109.5	147.5	157.913	109.29	148.599	chr9	17990001	17995000	18096711	18118444	Chordc1	cysteine and histidine-rich domain (CHORD)-containing, zinc-binding protein 1
ENSMUSG00000001774	Bin_259695	87	98.5	106	91.5893	97.3677	106.429	chr9	17960001	17965000	18096711	18118444	Chordc1	cysteine and histidine-rich domain (CHORD)-containing, zinc-binding protein 1
ENSMUSG00000001774	Bin_259710	130	75.5	161	136.858	75.5097	161.651	chr9	18035001	18040000	18096711	18118444	Chordc1	cysteine and histidine-rich domain (CHORD)-containing, zinc-binding protein 1
ENSMUSG00000001774	Bin_259711	116	124.5	167.5	122.119	123.2	168.679	chr9	18040001	18045000	18096711	18118444	Chordc1	cysteine and histidine-rich domain (CHORD)-containing, zinc-binding protein 1
ENSMUSG00000001774	Bin_259677	116	144	176.5	122.119	143.071	176.712	chr9	17870001	17875000	18096711	18118444	Chordc1	cysteine and histidine-rich domain (CHORD)-containing, zinc-binding protein 1
ENSMUSG00000001774	Bin_259706	58.5	87.5	55	61.0595	87.4322	55.2224	chr9	18015001	18020000	18096711	18118444	Chordc1	cysteine and histidine-rich domain (CHORD)-containing, zinc-binding protein 1
ENSMUSG00000001774	Bin_259716	198	243	256.5	208.445	241.432	257.035	chr9	18065001	18070000	18096711	18118444	Chordc1	cysteine and histidine-rich domain (CHORD)-containing, zinc-binding protein 1
ENSMUSG00000001774	Bin_259717	97.5	128.5	149	103.17	127.174	149.603	chr9	18070001	18075000	18096711	18118444	Chordc1	cysteine and histidine-rich domain (CHORD)-containing, zinc-binding protein 1
ENSMUSG00000001774	Bin_259720	81	191	87	85.2728	189.768	87.3519	chr9	18085001	18090000	18096711	18118444	Chordc1	cysteine and histidine-rich domain (CHORD)-containing, zinc-binding protein 1
ENSMUSG00000001774	Bin_259724	90	64	91.5	94.7475	63.5871	92.3721	chr9	18105001	18110000	18096711	18118444	Chordc1	cysteine and histidine-rich domain (CHORD)-containing, zinc-binding protein 1
ENSMUSG00000001774	Bin_259656	146.5	135	64.5	153.702	134.129	64.2588	chr9	17765001	17770000	18096711	18118444	Chordc1	cysteine and histidine-rich domain (CHORD)-containing, zinc-binding protein 1
ENSMUSG00000001774	Bin_259694	221	70	73.5	232.658	69.5484	74.2993	chr9	17955001	17960000	18096711	18118444	Chordc1	cysteine and histidine-rich domain (CHORD)-containing, zinc-binding protein 1
ENSMUSG00000001774	Bin_259644	104	208	103.5	109.486	206.658	104.421	chr9	17705001	17710000	18096711	18118444	Chordc1	cysteine and histidine-rich domain (CHORD)-containing, zinc-binding protein 1
ENSMUSG00000001774	Bin_259634	91.5	126	115	96.853	125.187	115.465	chr9	17655001	17660000	18096711	18118444	Chordc1	cysteine and histidine-rich domain (CHORD)-containing, zinc-binding protein 1
ENSMUSG00000001774	Bin_259680	124.5	143	202	130.541	142.077	202.817	chr9	17885001	17890000	18096711	18118444	Chordc1	cysteine and histidine-rich domain (CHORD)-containing, zinc-binding protein 1
ENSMUSG00000001774	Bin_259657	117.5	203.5	163.5	124.225	202.684	164.663	chr9	17770001	17775000	18096711	18118444	Chordc1	cysteine and histidine-rich domain (CHORD)-containing, zinc-binding protein 1
ENSMUSG00000001774	Bin_259647	164.5	113	95.5	172.651	112.271	96.3883	chr9	17720001	17725000	18096711	18118444	Chordc1	cysteine and histidine-rich domain (CHORD)-containing, zinc-binding protein 1
ENSMUSG00000001774	Bin_259713	84.5	69	98	88.431	68.5548	98.3964	chr9	18050001	18055000	18096711	18118444	Chordc1	cysteine and histidine-rich domain (CHORD)-containing, zinc-binding protein 1
ENSMUSG00000001774	Bin_259714	71	105.5	165	74.7453	105.316	165.667	chr9	18055001	18060000	18096711	18118444	Chordc1	cysteine and histidine-rich domain (CHORD)-containing, zinc-binding protein 1
ENSMUSG00000001774	Bin_259688	82.5	60	75	86.3255	59.6129	75.3033	chr9	17925001	17930000	18096711	18118444	Chordc1	cysteine and histidine-rich domain (CHORD)-containing, zinc-binding protein 1
ENSMUSG00000001783	Bin_298002	82.5	69.5	106.5	86.3255	69.5484	106.429	chr10	85415001	85420000	85401382	85420568	D10Wsu52e	DNA segment, Chr 10, Wayne State University 52, expressed
ENSMUSG00000001783	Bin_298008	189	71.5	83.5	198.97	71.5355	84.3397	chr10	85445001	85450000	85401382	85420568	D10Wsu52e	DNA segment, Chr 10, Wayne State University 52, expressed
ENSMUSG00000001783	Bin_298001	116	97	73	122.119	96.3742	73.2952	chr10	85410001	85415000	85401382	85420568	D10Wsu52e	DNA segment, Chr 10, Wayne State University 52, expressed
ENSMUSG00000001785	Bin_297990	141	122	104	148.438	121.213	104.421	chr10	85355001	85360000	85334576	85351841	Pwp1	PWP1 homolog (S. cerevisiae)
ENSMUSG00000001785	Bin_297980	83	96.5	71	87.3783	95.3806	71.2872	chr10	85305001	85310000	85334576	85351841	Pwp1	PWP1 homolog (S. cerevisiae)
ENSMUSG00000001785	Bin_297983	101	154.5	146.5	106.328	153.006	146.59	chr10	85320001	85325000	85334576	85351841	Pwp1	PWP1 homolog (S. cerevisiae)
ENSMUSG00000001785	Bin_297984	172	97	77	181.073	96.3742	77.3114	chr10	85325001	85330000	85334576	85351841	Pwp1	PWP1 homolog (S. cerevisiae)
ENSMUSG00000001785	Bin_297982	89.5	126.5	107	94.7475	125.187	107.433	chr10	85315001	85320000	85334576	85351841	Pwp1	PWP1 homolog (S. cerevisiae)
ENSMUSG00000001786	Bin_298015	93	51	53	97.9058	50.671	53.2144	chr10	85480001	85485000	85484717	85514618	Fbxo7	F-box protein 7
ENSMUSG00000001794	Bin_205445	181	277.5	188.5	190.548	276.206	188.76	chr7	30975001	30980000	30971961	30980183	Capns1	calpain, small subunit 1
ENSMUSG00000001794	Bin_205444	72.5	54.5	65	75.798	53.6516	65.2629	chr7	30970001	30975000	30971961	30980183	Capns1	calpain, small subunit 1
ENSMUSG00000001804	Bin_468166	56	97	67.5	58.954	96.3742	68.275	chr18	20565001	20570000	20594676	20630322	Dsg4	desmoglein 4
ENSMUSG00000001804	Bin_468171	61	80	65	64.2178	79.4839	65.2629	chr18	20590001	20595000	20594676	20630322	Dsg4	desmoglein 4
ENSMUSG00000001804	Bin_468167	80.5	217	83.5	84.22	215.6	84.3397	chr18	20570001	20575000	20594676	20630322	Dsg4	desmoglein 4
ENSMUSG00000001804	Bin_468170	106	97	139.5	111.592	96.3742	140.566	chr18	20585001	20590000	20594676	20630322	Dsg4	desmoglein 4
ENSMUSG00000001804	Bin_468168	201.5	197.5	129	212.656	196.723	129.522	chr18	20575001	20580000	20594676	20630322	Dsg4	desmoglein 4
ENSMUSG00000001804	Bin_468169	62.5	123.5	108.5	65.2705	123.2	108.437	chr18	20580001	20585000	20594676	20630322	Dsg4	desmoglein 4
ENSMUSG00000001819	Bin_54342	101	66	101	106.328	65.5742	101.408	chr2	74505001	74510000	74506367	74509656	Hoxd13	homeobox D13
ENSMUSG00000001829	Bin_221034	92	164	50.5	96.853	162.942	50.2022	chr7	108920001	108925000	108812147	108943974	Clpb	ClpB caseinolytic peptidase B homolog (E. coli)
ENSMUSG00000001829	Bin_221028	93	74	102	97.9058	73.5226	102.413	chr7	108890001	108895000	108812147	108943974	Clpb	ClpB caseinolytic peptidase B homolog (E. coli)
ENSMUSG00000001829	Bin_221014	227	139	51	238.974	138.103	51.2063	chr7	108820001	108825000	108812147	108943974	Clpb	ClpB caseinolytic peptidase B homolog (E. coli)
ENSMUSG00000001829	Bin_221008	59	194	67.5	62.1123	192.748	68.275	chr7	108790001	108795000	108812147	108943974	Clpb	ClpB caseinolytic peptidase B homolog (E. coli)
ENSMUSG00000001829	Bin_221015	86.5	142.5	108	90.5365	141.084	108.437	chr7	108825001	108830000	108812147	108943974	Clpb	ClpB caseinolytic peptidase B homolog (E. coli)
ENSMUSG00000001829	Bin_221020	89.5	50.5	88.5	94.7475	49.6774	88.3559	chr7	108850001	108855000	108812147	108943974	Clpb	ClpB caseinolytic peptidase B homolog (E. coli)
ENSMUSG00000001833	Bin_261129	203	63	180	213.708	62.5935	180.728	chr9	25130001	25135000	25056204	25116150	2003-08-01	septin 7
ENSMUSG00000001833	Bin_261136	115.5	163.5	60.5	122.119	162.942	60.2427	chr9	25165001	25170000	25056204	25116150	2003-08-01	septin 7
ENSMUSG00000001833	Bin_261124	86	76.5	93.5	90.5365	75.5097	94.3802	chr9	25105001	25110000	25056204	25116150	2003-08-01	septin 7
ENSMUSG00000001833	Bin_261133	58.5	89.5	160.5	61.0595	89.4193	160.647	chr9	25150001	25155000	25056204	25116150	2003-08-01	septin 7
ENSMUSG00000001833	Bin_261131	129.5	86	91	136.858	85.4451	91.368	chr9	25140001	25145000	25056204	25116150	2003-08-01	septin 7
ENSMUSG00000001833	Bin_261112	55	80	76.5	57.9013	79.4839	76.3074	chr9	25045001	25050000	25056204	25116150	2003-08-01	septin 7
ENSMUSG00000001833	Bin_261111	148	183.5	237	155.807	182.813	237.959	chr9	25040001	25045000	25056204	25116150	2003-08-01	septin 7
ENSMUSG00000001855	Bin_45810	157	67	51.5	165.282	66.5677	52.2103	chr2	31845001	31850000	31829956	31909495	Nup214	nucleoporin 214
ENSMUSG00000001855	Bin_45807	1424	163	75.5	1499.12	161.948	76.3074	chr2	31830001	31835000	31829956	31909495	Nup214	nucleoporin 214
ENSMUSG00000001855	Bin_45819	236	70	66.5	248.449	69.5484	66.2669	chr2	31890001	31895000	31829956	31909495	Nup214	nucleoporin 214
ENSMUSG00000001864	Bin_45800	56	169.5	53	58.954	168.903	53.2144	chr2	31795001	31800000	31805780	31828962	Aif1l	allograft inflammatory factor 1-like
ENSMUSG00000001865	Bin_79813	146	83	146	153.702	82.4645	146.59	chr3	20110001	20115000	20115516	20142080	Cpa3	carboxypeptidase A3, mast cell
ENSMUSG00000001870	Bin_460057	87	106	160.5	91.5893	105.316	160.647	chr17	75295001	75300000	75404908	75791852	Ltbp1	latent transforming growth factor beta binding protein 1
ENSMUSG00000001870	Bin_460062	169	177	175	177.915	175.858	175.708	chr17	75320001	75325000	75404908	75791852	Ltbp1	latent transforming growth factor beta binding protein 1
ENSMUSG00000001870	Bin_460054	128	105	241.5	134.752	104.323	242.979	chr17	75280001	75285000	75404908	75791852	Ltbp1	latent transforming growth factor beta binding protein 1
ENSMUSG00000001870	Bin_460072	120.5	114.5	223	126.33	113.264	223.902	chr17	75370001	75375000	75404908	75791852	Ltbp1	latent transforming growth factor beta binding protein 1
ENSMUSG00000001870	Bin_460083	171	165.5	172	180.02	164.929	172.696	chr17	75425001	75430000	75404908	75791852	Ltbp1	latent transforming growth factor beta binding protein 1
ENSMUSG00000001870	Bin_460067	177	59	65	186.337	58.6193	65.2629	chr17	75345001	75350000	75404908	75791852	Ltbp1	latent transforming growth factor beta binding protein 1
ENSMUSG00000001870	Bin_460069	105.5	170	74	111.592	168.903	74.2993	chr17	75355001	75360000	75404908	75791852	Ltbp1	latent transforming growth factor beta binding protein 1
ENSMUSG00000001870	Bin_460086	153	109.5	160	161.071	109.29	160.647	chr17	75440001	75445000	75404908	75791852	Ltbp1	latent transforming growth factor beta binding protein 1
ENSMUSG00000001870	Bin_460091	178	155.5	68	187.39	154.994	68.275	chr17	75465001	75470000	75404908	75791852	Ltbp1	latent transforming growth factor beta binding protein 1
ENSMUSG00000001870	Bin_460092	58	64	61.5	61.0595	63.5871	62.2508	chr17	75470001	75475000	75404908	75791852	Ltbp1	latent transforming growth factor beta binding protein 1
ENSMUSG00000001870	Bin_460084	212	109.5	90	223.183	109.29	90.364	chr17	75430001	75435000	75404908	75791852	Ltbp1	latent transforming growth factor beta binding protein 1
ENSMUSG00000001870	Bin_460056	104	181	132.5	109.486	179.832	132.534	chr17	75290001	75295000	75404908	75791852	Ltbp1	latent transforming growth factor beta binding protein 1
ENSMUSG00000001870	Bin_460116	235	181	61	247.396	179.832	61.2467	chr17	75590001	75595000	75404908	75791852	Ltbp1	latent transforming growth factor beta binding protein 1
ENSMUSG00000001870	Bin_460122	110	120	154.5	115.803	119.226	154.623	chr17	75620001	75625000	75404908	75791852	Ltbp1	latent transforming growth factor beta binding protein 1
ENSMUSG00000001870	Bin_460114	75	167	57	78.9563	165.923	57.2305	chr17	75580001	75585000	75404908	75791852	Ltbp1	latent transforming growth factor beta binding protein 1
ENSMUSG00000001870	Bin_460154	267	53	496.5	281.084	52.6581	498.006	chr17	75780001	75785000	75404908	75791852	Ltbp1	latent transforming growth factor beta binding protein 1
ENSMUSG00000001870	Bin_460158	96	115.5	130.5	101.064	115.252	130.526	chr17	75800001	75805000	75404908	75791852	Ltbp1	latent transforming growth factor beta binding protein 1
ENSMUSG00000001870	Bin_460085	146	169.5	90	153.702	168.903	90.364	chr17	75435001	75440000	75404908	75791852	Ltbp1	latent transforming growth factor beta binding protein 1
ENSMUSG00000001870	Bin_460151	145	90	235.5	152.649	89.4193	236.954	chr17	75765001	75770000	75404908	75791852	Ltbp1	latent transforming growth factor beta binding protein 1
ENSMUSG00000001870	Bin_460135	54.5	86	148.5	56.8485	85.4451	148.599	chr17	75685001	75690000	75404908	75791852	Ltbp1	latent transforming growth factor beta binding protein 1
ENSMUSG00000001891	Bin_311175	148	176	153.5	155.807	174.864	154.623	chr11	21285001	21290000	21221141	21271204	Ugp2	UDP-glucose pyrophosphorylase 2
ENSMUSG00000001901	Bin_328092	143	121.5	145	150.543	121.213	145.586	chr11	105870001	105875000	105869438	105895863	Kcnh6	potassium voltage-gated channel, subfamily H (eag-related), member 6
ENSMUSG00000001901	Bin_328094	62	61.5	50	65.2705	61.6	50.2022	chr11	105880001	105885000	105869438	105895863	Kcnh6	potassium voltage-gated channel, subfamily H (eag-related), member 6
ENSMUSG00000001909	Bin_247199	68	114	54.5	71.587	113.264	54.2184	chr8	87220001	87225000	87210206	87223707	Trmt1	TRM1 tRNA methyltransferase 1 homolog (S. cerevisiae)
ENSMUSG00000001909	Bin_247197	102	136	85	107.381	135.123	85.3438	chr8	87210001	87215000	87210206	87223707	Trmt1	TRM1 tRNA methyltransferase 1 homolog (S. cerevisiae)
ENSMUSG00000001911	Bin_247212	120	67	68	126.33	66.5677	68.275	chr8	87285001	87290000	87223775	87324243	Nfix	nuclear factor I/X
ENSMUSG00000001911	Bin_247209	74	78	146.5	77.9035	77.4968	146.59	chr8	87270001	87275000	87223775	87324243	Nfix	nuclear factor I/X
ENSMUSG00000001918	Bin_202727	95	119	53	100.011	118.232	53.2144	chr7	17385001	17390000	17366695	17383623	Slc1a5	solute carrier family 1 (neutral amino acid transporter), member 5
ENSMUSG00000001918	Bin_202723	90	121.5	222.5	94.7475	121.213	222.898	chr7	17365001	17370000	17366695	17383623	Slc1a5	solute carrier family 1 (neutral amino acid transporter), member 5
ENSMUSG00000001918	Bin_202724	166	139	110	174.757	138.103	110.445	chr7	17370001	17375000	17366695	17383623	Slc1a5	solute carrier family 1 (neutral amino acid transporter), member 5
ENSMUSG00000001918	Bin_202726	114	338.5	103.5	120.014	335.819	104.421	chr7	17380001	17385000	17366695	17383623	Slc1a5	solute carrier family 1 (neutral amino acid transporter), member 5
ENSMUSG00000001918	Bin_202725	175	160.5	107.5	184.231	158.968	108.437	chr7	17375001	17380000	17366695	17383623	Slc1a5	solute carrier family 1 (neutral amino acid transporter), member 5
ENSMUSG00000001924	Bin_498525	78	50	90.5	82.1145	49.6774	90.364	chrX	20240001	20245000	20235452	20260305	Uba1	ubiquitin-like modifier activating enzyme 1
ENSMUSG00000001924	Bin_498528	244.5	377	74.5	256.871	374.568	74.2993	chrX	20255001	20260000	20235452	20260305	Uba1	ubiquitin-like modifier activating enzyme 1
ENSMUSG00000001930	Bin_194460	169	153	160.5	177.915	152.013	160.647	chr6	125570001	125575000	125496792	125636697	Vwf	Von Willebrand factor homolog
ENSMUSG00000001930	Bin_194467	109	156	151	114.75	154.994	151.611	chr6	125605001	125610000	125496792	125636697	Vwf	Von Willebrand factor homolog
ENSMUSG00000001930	Bin_194442	225	108	55	236.869	107.303	55.2224	chr6	125480001	125485000	125496792	125636697	Vwf	Von Willebrand factor homolog
ENSMUSG00000001930	Bin_194448	181	153.5	119	190.548	153.006	119.481	chr6	125510001	125515000	125496792	125636697	Vwf	Von Willebrand factor homolog
ENSMUSG00000001930	Bin_194473	103	93.5	132.5	108.433	93.3935	132.534	chr6	125635001	125640000	125496792	125636697	Vwf	Von Willebrand factor homolog
ENSMUSG00000001930	Bin_194464	227	120	180.5	238.974	119.226	180.728	chr6	125590001	125595000	125496792	125636697	Vwf	Von Willebrand factor homolog
ENSMUSG00000001942	Bin_263587	107	187.5	75.5	112.644	186.787	76.3074	chr9	37420001	37425000	37421432	37455903	Siae	sialic acid acetylesterase
ENSMUSG00000001943	Bin_263572	88	78	556	92.642	77.4968	558.249	chr9	37345001	37350000	37346840	37351790	Vsig2	V-set and immunoglobulin domain containing 2
ENSMUSG00000001946	Bin_263566	63	71.5	79.5	66.3233	71.5355	80.3236	chr9	37315001	37320000	37335663	37345904	Esam	endothelial cell-specific adhesion molecule
ENSMUSG00000001946	Bin_263568	255.5	199.5	159.5	269.504	198.71	160.647	chr9	37325001	37330000	37335663	37345904	Esam	endothelial cell-specific adhesion molecule
ENSMUSG00000001948	Bin_263581	160	204	82.5	168.44	202.684	82.3316	chr9	37390001	37395000	37410886	37421199	Spa17	sperm autoantigenic protein 17
ENSMUSG00000001985	Bin_132783	125.5	56	73.5	132.647	55.6387	74.2993	chr4	125360001	125365000	125167944	125391417	Grik3	glutamate receptor, ionotropic, kainate 3
ENSMUSG00000001985	Bin_132724	91	95	75.5	95.8003	94.3871	76.3074	chr4	125065001	125070000	125167944	125391417	Grik3	glutamate receptor, ionotropic, kainate 3
ENSMUSG00000001985	Bin_132775	172	147	113	181.073	146.052	113.457	chr4	125320001	125325000	125167944	125391417	Grik3	glutamate receptor, ionotropic, kainate 3
ENSMUSG00000001985	Bin_132739	157.5	154	264.5	166.335	153.006	265.068	chr4	125140001	125145000	125167944	125391417	Grik3	glutamate receptor, ionotropic, kainate 3
ENSMUSG00000001985	Bin_132789	54	151.5	100.5	56.8485	151.019	100.404	chr4	125390001	125395000	125167944	125391417	Grik3	glutamate receptor, ionotropic, kainate 3
ENSMUSG00000001985	Bin_132788	80	120.5	68	84.22	119.226	68.275	chr4	125385001	125390000	125167944	125391417	Grik3	glutamate receptor, ionotropic, kainate 3
ENSMUSG00000001985	Bin_132793	113	75	68.5	118.961	74.5161	68.275	chr4	125410001	125415000	125167944	125391417	Grik3	glutamate receptor, ionotropic, kainate 3
ENSMUSG00000001985	Bin_132773	124	123	103	130.541	122.206	103.417	chr4	125310001	125315000	125167944	125391417	Grik3	glutamate receptor, ionotropic, kainate 3
ENSMUSG00000001985	Bin_132800	184	120.5	87.5	193.706	119.226	88.3559	chr4	125445001	125450000	125167944	125391417	Grik3	glutamate receptor, ionotropic, kainate 3
ENSMUSG00000001985	Bin_132764	140	80.5	126	147.385	79.4839	126.51	chr4	125265001	125270000	125167944	125391417	Grik3	glutamate receptor, ionotropic, kainate 3
ENSMUSG00000001985	Bin_132797	165.5	151	127.5	174.757	150.026	128.518	chr4	125430001	125435000	125167944	125391417	Grik3	glutamate receptor, ionotropic, kainate 3
ENSMUSG00000001986	Bin_502236	335	59.5	51.5	352.671	59.6129	52.2103	chrX	38795001	38800000	38754031	39031778	Gria3	glutamate receptor, ionotropic, AMPA3 (alpha 3)
ENSMUSG00000001986	Bin_502226	133	106.5	77	140.016	105.316	77.3114	chrX	38745001	38750000	38754031	39031778	Gria3	glutamate receptor, ionotropic, AMPA3 (alpha 3)
ENSMUSG00000001986	Bin_502257	119.5	102	412	126.33	101.342	413.666	chrX	38900001	38905000	38754031	39031778	Gria3	glutamate receptor, ionotropic, AMPA3 (alpha 3)
ENSMUSG00000001986	Bin_502245	64.5	71	73.5	67.376	70.5419	74.2993	chrX	38840001	38845000	38754031	39031778	Gria3	glutamate receptor, ionotropic, AMPA3 (alpha 3)
ENSMUSG00000001986	Bin_502244	58	63.5	76.5	61.0595	63.5871	76.3074	chrX	38835001	38840000	38754031	39031778	Gria3	glutamate receptor, ionotropic, AMPA3 (alpha 3)
ENSMUSG00000001986	Bin_502227	83.5	180	133.5	88.431	178.839	134.542	chrX	38750001	38755000	38754031	39031778	Gria3	glutamate receptor, ionotropic, AMPA3 (alpha 3)
ENSMUSG00000001986	Bin_502271	110	104.5	89.5	115.803	103.329	90.364	chrX	38970001	38975000	38754031	39031778	Gria3	glutamate receptor, ionotropic, AMPA3 (alpha 3)
ENSMUSG00000001986	Bin_502253	230	85.5	58	242.133	85.4451	58.2346	chrX	38880001	38885000	38754031	39031778	Gria3	glutamate receptor, ionotropic, AMPA3 (alpha 3)
ENSMUSG00000001986	Bin_502242	122.5	297.5	85.5	128.436	296.077	86.3478	chrX	38825001	38830000	38754031	39031778	Gria3	glutamate receptor, ionotropic, AMPA3 (alpha 3)
ENSMUSG00000001988	Bin_202665	65.5	86.5	157	69.4815	85.4451	157.635	chr7	17075001	17080000	17041070	17062129	Npas1	neuronal PAS domain protein 1
ENSMUSG00000001988	Bin_202663	61	93.5	254	64.2178	93.3935	255.027	chr7	17065001	17070000	17041070	17062129	Npas1	neuronal PAS domain protein 1
ENSMUSG00000001995	Bin_255366	55	66	53.5	57.9013	65.5742	54.2184	chr8	128055001	128060000	127941963	128016610	Sipa1l2	signal-induced proliferation-associated 1 like 2
ENSMUSG00000001995	Bin_255370	97.5	81	80.5	103.17	80.4774	80.3236	chr8	128075001	128080000	127941963	128016610	Sipa1l2	signal-induced proliferation-associated 1 like 2
ENSMUSG00000001995	Bin_255365	112.5	140	104.5	117.908	139.097	104.421	chr8	128050001	128055000	127941963	128016610	Sipa1l2	signal-induced proliferation-associated 1 like 2
ENSMUSG00000001995	Bin_255334	145	99	59	152.649	98.3613	59.2386	chr8	127895001	127900000	127941963	128016610	Sipa1l2	signal-induced proliferation-associated 1 like 2
ENSMUSG00000001995	Bin_255373	166.5	50	106	174.757	49.6774	106.429	chr8	128090001	128095000	127941963	128016610	Sipa1l2	signal-induced proliferation-associated 1 like 2
ENSMUSG00000001998	Bin_64801	166.5	64	79.5	174.757	63.5871	80.3236	chr2	126800001	126805000	126834453	126893645	Ap4e1	adaptor-related protein complex AP-4, epsilon 1
ENSMUSG00000001998	Bin_64815	67	72.5	79.5	70.5343	71.5355	80.3236	chr2	126870001	126875000	126834453	126893645	Ap4e1	adaptor-related protein complex AP-4, epsilon 1
ENSMUSG00000001999	Bin_64821	264	80	52.5	277.926	79.4839	52.2103	chr2	126900001	126905000	126896401	126922820	Blvra	biliverdin reductase A
ENSMUSG00000002006	Bin_508690	53	52	86	55.7958	51.6645	86.3478	chrX	71065001	71070000	71038698	71070308	Pdzd4	PDZ domain containing 4
ENSMUSG00000002007	Bin_508681	94	220	95.5	98.9585	218.581	96.3883	chrX	71020001	71025000	71019744	71024264	Srpk3	serine/arginine-rich protein specific kinase 3
ENSMUSG00000002017	Bin_460208	112	225.5	59.5	117.908	224.542	60.2427	chr17	76050001	76055000	75936426	75951286	Fam98a	family with sequence similarity 98, member A
ENSMUSG00000002017	Bin_460209	74	123.5	91	77.9035	123.2	91.368	chr17	76055001	76060000	75936426	75951286	Fam98a	family with sequence similarity 98, member A
ENSMUSG00000002017	Bin_460214	120	158	125	126.33	156.981	125.506	chr17	76080001	76085000	75936426	75951286	Fam98a	family with sequence similarity 98, member A
ENSMUSG00000002017	Bin_460219	271	53	89	285.295	52.6581	89.36	chr17	76105001	76110000	75936426	75951286	Fam98a	family with sequence similarity 98, member A
ENSMUSG00000002017	Bin_460236	74.5	50	54	77.9035	49.6774	54.2184	chr17	76190001	76195000	75936426	75951286	Fam98a	family with sequence similarity 98, member A
ENSMUSG00000002017	Bin_460200	102.5	81	54	107.381	80.4774	54.2184	chr17	76010001	76015000	75936426	75951286	Fam98a	family with sequence similarity 98, member A
ENSMUSG00000002017	Bin_460223	78	93.5	153	82.1145	93.3935	153.619	chr17	76125001	76130000	75936426	75951286	Fam98a	family with sequence similarity 98, member A
ENSMUSG00000002017	Bin_460193	78	72	112	82.1145	71.5355	112.453	chr17	75975001	75980000	75936426	75951286	Fam98a	family with sequence similarity 98, member A
ENSMUSG00000002017	Bin_460230	73	212.5	75	76.8508	210.632	75.3033	chr17	76160001	76165000	75936426	75951286	Fam98a	family with sequence similarity 98, member A
ENSMUSG00000002017	Bin_460212	85.5	123.5	178	90.5365	123.2	178.72	chr17	76070001	76075000	75936426	75951286	Fam98a	family with sequence similarity 98, member A
ENSMUSG00000002017	Bin_460211	57	176	64	60.0068	174.864	64.2588	chr17	76065001	76070000	75936426	75951286	Fam98a	family with sequence similarity 98, member A
ENSMUSG00000002020	Bin_348519	91	102	93.5	95.8003	101.342	94.3802	chr12	86160001	86165000	86124162	86217482	Ltbp2	latent transforming growth factor beta binding protein 2
ENSMUSG00000002020	Bin_348518	101	70	146	106.328	69.5484	146.59	chr12	86155001	86160000	86124162	86217482	Ltbp2	latent transforming growth factor beta binding protein 2
ENSMUSG00000002020	Bin_348532	57	68	112	60.0068	67.5613	112.453	chr12	86225001	86230000	86124162	86217482	Ltbp2	latent transforming growth factor beta binding protein 2
ENSMUSG00000002020	Bin_348522	189	85	109	198.97	84.4516	109.441	chr12	86175001	86180000	86124162	86217482	Ltbp2	latent transforming growth factor beta binding protein 2
ENSMUSG00000002020	Bin_348516	214	98	127.5	225.289	97.3677	128.518	chr12	86145001	86150000	86124162	86217482	Ltbp2	latent transforming growth factor beta binding protein 2
ENSMUSG00000002028	Bin_265028	110	138	91.5	115.803	137.11	92.3721	chr9	44625001	44630000	44611438	44689379	Mll1	myeloid/lymphoid or mixed-lineage leukemia 1
ENSMUSG00000002028	Bin_265030	104.5	89.5	91.5	109.486	89.4193	92.3721	chr9	44635001	44640000	44611438	44689379	Mll1	myeloid/lymphoid or mixed-lineage leukemia 1
ENSMUSG00000002028	Bin_265039	122.5	74.5	76	128.436	73.5226	76.3074	chr9	44680001	44685000	44611438	44689379	Mll1	myeloid/lymphoid or mixed-lineage leukemia 1
ENSMUSG00000002028	Bin_265037	51	91	68	53.6903	90.4129	68.275	chr9	44670001	44675000	44611438	44689379	Mll1	myeloid/lymphoid or mixed-lineage leukemia 1
ENSMUSG00000002031	Bin_265019	120	90	77.5	126.33	89.4193	78.3155	chr9	44580001	44585000	44575991	44600797	Ift46	intraflagellar transport 46 homolog (Chlamydomonas)
ENSMUSG00000002032	Bin_265024	66	87	106.5	69.4815	86.4387	106.429	chr9	44605001	44610000	44601858	44607390	Tmem25	transmembrane protein 25
ENSMUSG00000002052	Bin_322524	80.5	73	116	84.22	72.529	116.469	chr11	78030001	78035000	78020248	78059489	Supt6h	suppressor of Ty 6 homolog (S. cerevisiae)
ENSMUSG00000002052	Bin_322526	54.5	200	112	56.8485	198.71	112.453	chr11	78040001	78045000	78020248	78059489	Supt6h	suppressor of Ty 6 homolog (S. cerevisiae)
ENSMUSG00000002055	Bin_322542	108	269.5	190	113.697	268.258	190.768	chr11	78120001	78125000	78115031	78135959	Spag5	sperm associated antigen 5
ENSMUSG00000002055	Bin_322544	65	106.5	324.5	68.4288	105.316	325.31	chr11	78130001	78135000	78115031	78135959	Spag5	sperm associated antigen 5
ENSMUSG00000002058	Bin_322551	220.5	196.5	67	231.605	194.735	67.271	chr11	78165001	78170000	78156984	78162666	Unc119	unc-119 homolog (C. elegans)
ENSMUSG00000002058	Bin_322553	138.5	96	96	145.28	95.3806	96.3883	chr11	78175001	78180000	78156984	78162666	Unc119	unc-119 homolog (C. elegans)
ENSMUSG00000002064	Bin_322528	152	68	117	160.018	67.5613	117.473	chr11	78050001	78055000	78059248	78068998	Sdf2	stromal cell derived factor 2
ENSMUSG00000002068	Bin_207019	107	183	95	112.644	181.819	95.3842	chr7	38845001	38850000	38883003	38892553	Ccne1	cyclin E1
ENSMUSG00000002068	Bin_207030	83	63	51.5	87.3783	62.5935	52.2103	chr7	38900001	38905000	38883003	38892553	Ccne1	cyclin E1
ENSMUSG00000002068	Bin_207033	466	59	219	490.582	58.6193	219.886	chr7	38915001	38920000	38883003	38892553	Ccne1	cyclin E1
ENSMUSG00000002068	Bin_207023	140	102	263	147.385	101.342	264.064	chr7	38865001	38870000	38883003	38892553	Ccne1	cyclin E1
ENSMUSG00000002068	Bin_207031	62	109	83.5	65.2705	108.297	84.3397	chr7	38905001	38910000	38883003	38892553	Ccne1	cyclin E1
ENSMUSG00000002068	Bin_207032	112	114	64.5	117.908	113.264	64.2588	chr7	38910001	38915000	38883003	38892553	Ccne1	cyclin E1
ENSMUSG00000002076	Bin_451423	51	119	67	53.6903	118.232	67.271	chr17	32125001	32130000	32081714	32171453	Hsf2bp	heat shock transcription factor 2 binding protein
ENSMUSG00000002083	Bin_202633	51	61	128.5	53.6903	60.6064	128.518	chr7	16915001	16920000	16894965	16903554	Bbc3	BCL2 binding component 3
ENSMUSG00000002102	Bin_57620	205	175	104	215.814	173.871	104.421	chr2	90895001	90900000	90894166	90906526	Psmc3	proteasome (prosome, macropain) 26S subunit, ATPase 3
ENSMUSG00000002103	Bin_57651	153	84.5	161.5	161.071	83.458	162.655	chr2	91050001	91055000	91043042	91054255	Acp2	acid phosphatase 2, lysosomal
ENSMUSG00000002103	Bin_57652	287	127.5	71	302.139	127.174	71.2872	chr2	91055001	91060000	91043042	91054255	Acp2	acid phosphatase 2, lysosomal
ENSMUSG00000002104	Bin_57618	211	54	66.5	222.13	53.6516	66.2669	chr2	90885001	90890000	90875777	90885886	Rapsn	receptor-associated protein of the synapse
ENSMUSG00000002104	Bin_57617	167	198.5	97	175.809	196.723	97.3923	chr2	90880001	90885000	90875777	90885886	Rapsn	receptor-associated protein of the synapse
ENSMUSG00000002107	Bin_40740	68	92	91	71.587	91.4064	91.368	chr2	6495001	6500000	6460751	7002348	Celf2	CUGBP, Elav-like family member 2
ENSMUSG00000002107	Bin_40738	127	389.5	83	133.699	387.484	83.3357	chr2	6485001	6490000	6460751	7002348	Celf2	CUGBP, Elav-like family member 2
ENSMUSG00000002107	Bin_40763	79.5	73.5	707	84.22	73.5226	709.859	chr2	6610001	6615000	6460751	7002348	Celf2	CUGBP, Elav-like family member 2
ENSMUSG00000002107	Bin_40796	130	68	62.5	136.858	67.5613	62.2508	chr2	6775001	6780000	6460751	7002348	Celf2	CUGBP, Elav-like family member 2
ENSMUSG00000002107	Bin_40858	186	112	99.5	195.812	111.277	100.404	chr2	7085001	7090000	6460751	7002348	Celf2	CUGBP, Elav-like family member 2
ENSMUSG00000002107	Bin_40847	213	145.5	121	224.236	145.058	121.489	chr2	7030001	7035000	6460751	7002348	Celf2	CUGBP, Elav-like family member 2
ENSMUSG00000002107	Bin_40857	135.5	227.5	142	143.174	226.529	142.574	chr2	7080001	7085000	6460751	7002348	Celf2	CUGBP, Elav-like family member 2
ENSMUSG00000002107	Bin_40766	98.5	54	84.5	103.17	53.6516	84.3397	chr2	6625001	6630000	6460751	7002348	Celf2	CUGBP, Elav-like family member 2
ENSMUSG00000002107	Bin_40767	95	214	304	100.011	212.619	305.229	chr2	6630001	6635000	6460751	7002348	Celf2	CUGBP, Elav-like family member 2
ENSMUSG00000002107	Bin_40797	73	92.5	252	76.8508	91.4064	253.019	chr2	6780001	6785000	6460751	7002348	Celf2	CUGBP, Elav-like family member 2
ENSMUSG00000002107	Bin_40772	167	100	70	175.809	99.3548	70.2831	chr2	6655001	6660000	6460751	7002348	Celf2	CUGBP, Elav-like family member 2
ENSMUSG00000002107	Bin_40861	69	105	129.5	72.6398	104.323	130.526	chr2	7100001	7105000	6460751	7002348	Celf2	CUGBP, Elav-like family member 2
ENSMUSG00000002107	Bin_40845	454	194.5	153.5	477.949	192.748	154.623	chr2	7020001	7025000	6460751	7002348	Celf2	CUGBP, Elav-like family member 2
ENSMUSG00000002107	Bin_40785	57	75	118.5	60.0068	74.5161	118.477	chr2	6720001	6725000	6460751	7002348	Celf2	CUGBP, Elav-like family member 2
ENSMUSG00000002107	Bin_40758	154	168	94	162.124	166.916	94.3802	chr2	6585001	6590000	6460751	7002348	Celf2	CUGBP, Elav-like family member 2
ENSMUSG00000002107	Bin_40794	62.5	60.5	65	65.2705	59.6129	65.2629	chr2	6765001	6770000	6460751	7002348	Celf2	CUGBP, Elav-like family member 2
ENSMUSG00000002107	Bin_40757	610.5	154.5	109	642.178	153.006	109.441	chr2	6580001	6585000	6460751	7002348	Celf2	CUGBP, Elav-like family member 2
ENSMUSG00000002107	Bin_40768	154	63	115.5	162.124	62.5935	116.469	chr2	6635001	6640000	6460751	7002348	Celf2	CUGBP, Elav-like family member 2
ENSMUSG00000002111	Bin_57630	76	204	111.5	80.009	202.684	112.453	chr2	90945001	90950000	90922547	90955913	Sfpi1	SFFV proviral integration 1
ENSMUSG00000002111	Bin_57628	318.5	194.5	195.5	334.775	192.748	196.793	chr2	90935001	90940000	90922547	90955913	Sfpi1	SFFV proviral integration 1
ENSMUSG00000002111	Bin_57625	91	107	61	95.8003	106.31	61.2467	chr2	90920001	90925000	90922547	90955913	Sfpi1	SFFV proviral integration 1
ENSMUSG00000002129	Bin_307732	81	122.5	77	85.2728	121.213	77.3114	chr11	4070001	4075000	4060353	4082544	Sf3a1	splicing factor 3a, subunit 1
ENSMUSG00000002147	Bin_306337	129.5	79	116.5	136.858	78.4903	116.469	chr10	127090001	127095000	127080042	127098013	Stat6	signal transducer and activator of transcription 6
ENSMUSG00000002190	Bin_246940	76	80.5	61	80.009	79.4839	61.2467	chr8	85925001	85930000	85913766	85952451	Clgn	calmegin
ENSMUSG00000002190	Bin_246937	61	128.5	202	64.2178	127.174	202.817	chr8	85910001	85915000	85913766	85952451	Clgn	calmegin
ENSMUSG00000002205	Bin_209654	75	173.5	110	78.9563	172.877	110.445	chr7	52020001	52025000	52003783	52032885	Vrk3	vaccinia related kinase 3
ENSMUSG00000002205	Bin_209657	135.5	60	97	143.174	59.6129	97.3923	chr7	52035001	52040000	52003783	52032885	Vrk3	vaccinia related kinase 3
ENSMUSG00000002205	Bin_209651	388	57	91.5	408.467	56.6322	92.3721	chr7	52005001	52010000	52003783	52032885	Vrk3	vaccinia related kinase 3
ENSMUSG00000002205	Bin_209652	251	120	174.5	264.24	119.226	174.704	chr7	52010001	52015000	52003783	52032885	Vrk3	vaccinia related kinase 3
ENSMUSG00000002210	Bin_204284	184.5	203	203.5	193.706	201.69	204.825	chr7	25170001	25175000	25184638	25207797	1500002O20Rik	RIKEN cDNA 1500002O20 gene
ENSMUSG00000002221	Bin_144458	172	65	95.5	181.073	64.5806	96.3883	chr5	28100001	28105000	28067207	28117879	Paxip1	PAX interacting (with transcription-activation domain) protein 1
ENSMUSG00000002221	Bin_144442	94	55	90	98.9585	54.6452	90.364	chr5	28020001	28025000	28067207	28117879	Paxip1	PAX interacting (with transcription-activation domain) protein 1
ENSMUSG00000002221	Bin_144464	118	89	171	124.225	88.4258	171.692	chr5	28130001	28135000	28067207	28117879	Paxip1	PAX interacting (with transcription-activation domain) protein 1
ENSMUSG00000002221	Bin_144454	82	69.5	59	86.3255	69.5484	59.2386	chr5	28080001	28085000	28067207	28117879	Paxip1	PAX interacting (with transcription-activation domain) protein 1
ENSMUSG00000002221	Bin_144463	149	181.5	146	156.86	180.826	146.59	chr5	28125001	28130000	28067207	28117879	Paxip1	PAX interacting (with transcription-activation domain) protein 1
ENSMUSG00000002221	Bin_144448	70	128.5	66.5	73.6925	127.174	66.2669	chr5	28050001	28055000	28067207	28117879	Paxip1	PAX interacting (with transcription-activation domain) protein 1
ENSMUSG00000002221	Bin_144459	120	75	90.5	126.33	74.5161	90.364	chr5	28105001	28110000	28067207	28117879	Paxip1	PAX interacting (with transcription-activation domain) protein 1
ENSMUSG00000002222	Bin_183624	66	133	95	69.4815	132.142	95.3842	chr6	71390001	71395000	71338628	71390631	Rmnd5a	required for meiotic nuclear division 5 homolog A (S. cerevisiae)
ENSMUSG00000002222	Bin_183617	62	202.5	147.5	65.2705	200.697	148.599	chr6	71355001	71360000	71338628	71390631	Rmnd5a	required for meiotic nuclear division 5 homolog A (S. cerevisiae)
ENSMUSG00000002222	Bin_183628	86	122	57.5	90.5365	121.213	58.2346	chr6	71410001	71415000	71338628	71390631	Rmnd5a	required for meiotic nuclear division 5 homolog A (S. cerevisiae)
ENSMUSG00000002222	Bin_183626	93	87	66.5	97.9058	86.4387	66.2669	chr6	71400001	71405000	71338628	71390631	Rmnd5a	required for meiotic nuclear division 5 homolog A (S. cerevisiae)
ENSMUSG00000002227	Bin_96713	87.5	133	85	92.642	132.142	85.3438	chr3	104610001	104615000	104597754	104621481	Mov10	Moloney leukemia virus 10
ENSMUSG00000002233	Bin_96712	86	200	92.5	90.5365	198.71	92.3721	chr3	104605001	104610000	104591929	104597377	Rhoc	ras homolog gene family, member C
ENSMUSG00000002250	Bin_450672	68	142.5	81	71.587	141.084	81.3276	chr17	28370001	28375000	28369699	28438414	Ppard	peroxisome proliferator activator receptor delta
ENSMUSG00000002250	Bin_450669	151	121.5	105.5	158.965	121.213	106.429	chr17	28355001	28360000	28369699	28438414	Ppard	peroxisome proliferator activator receptor delta
ENSMUSG00000002257	Bin_450668	206.5	71	75.5	216.867	70.5419	76.3074	chr17	28350001	28355000	28344723	28365553	Def6	differentially expressed in FDCP 6
ENSMUSG00000002266	Bin_200570	88	166	94	92.642	164.929	94.3802	chr7	6600001	6605000	6628154	6649161	Zim1	zinc finger, imprinted 1
ENSMUSG00000002266	Bin_200578	111.5	173	122.5	117.908	171.884	122.493	chr7	6640001	6645000	6628154	6649161	Zim1	zinc finger, imprinted 1
ENSMUSG00000002266	Bin_200577	50	82	67.5	52.6375	81.471	68.275	chr7	6635001	6640000	6628154	6649161	Zim1	zinc finger, imprinted 1
ENSMUSG00000002266	Bin_200582	114.5	97	96	120.014	96.3742	96.3883	chr7	6660001	6665000	6628154	6649161	Zim1	zinc finger, imprinted 1
ENSMUSG00000002266	Bin_200576	73	126.5	76	76.8508	125.187	76.3074	chr7	6630001	6635000	6628154	6649161	Zim1	zinc finger, imprinted 1
ENSMUSG00000002274	Bin_450185	144	60	114.5	151.596	59.6129	114.461	chr17	25935001	25940000	25931516	25934081	Metrn	meteorin, glial cell differentiation regulator
ENSMUSG00000002279	Bin_450140	81	90	78.5	85.2728	89.4193	78.3155	chr17	25710001	25715000	25716119	25799771	Lmf1	lipase maturation factor 1
ENSMUSG00000002279	Bin_450148	53	78	125	55.7958	77.4968	125.506	chr17	25750001	25755000	25716119	25799771	Lmf1	lipase maturation factor 1
ENSMUSG00000002279	Bin_450156	140	96.5	85	147.385	95.3806	85.3438	chr17	25790001	25795000	25716119	25799771	Lmf1	lipase maturation factor 1
ENSMUSG00000002279	Bin_450151	74.5	129.5	58.5	77.9035	129.161	58.2346	chr17	25765001	25770000	25716119	25799771	Lmf1	lipase maturation factor 1
ENSMUSG00000002289	Bin_451780	54	78	87	56.8485	77.4968	87.3519	chr17	33910001	33915000	33910695	33918520	Angptl4	angiopoietin-like 4
ENSMUSG00000002289	Bin_451781	296.5	174	134	311.614	172.877	134.542	chr17	33915001	33920000	33910695	33918520	Angptl4	angiopoietin-like 4
ENSMUSG00000002290	Bin_483702	61.5	120	92.5	65.2705	119.226	92.3721	chr19	7470001	7475000	7471991	7473611	Rab11b-ps2	RAB11b, member RAS oncogene family, pseudogene 2
ENSMUSG00000002290	Bin_483704	108	213.5	60	113.697	212.619	60.2427	chr19	7480001	7485000	7471991	7473611	Rab11b-ps2	RAB11b, member RAS oncogene family, pseudogene 2
ENSMUSG00000002297	Bin_140519	76	52.5	117.5	80.009	51.6645	118.477	chr5	8405001	8410000	8396973	8422716	Dbf4	DBF4 homolog (S. cerevisiae)
ENSMUSG00000002297	Bin_140515	165	132.5	178.5	173.704	131.148	178.72	chr5	8385001	8390000	8396973	8422716	Dbf4	DBF4 homolog (S. cerevisiae)
ENSMUSG00000002308	Bin_451794	50	116.5	110	52.6375	115.252	110.445	chr17	33980001	33985000	33980036	33986719	Cd320	CD320 antigen
ENSMUSG00000002319	Bin_390845	96	116	146.5	101.064	115.252	146.59	chr14	56245001	56250000	56244237	56256732	Ipo4	importin 4
ENSMUSG00000002320	Bin_390848	127	138	314	133.699	137.11	315.27	chr14	56260001	56265000	56254802	56262643	Tm9sf1	transmembrane 9 superfamily member 1
ENSMUSG00000002324	Bin_390844	85.5	145	121.5	90.5365	144.064	122.493	chr14	56240001	56245000	56236874	56244232	Rec8	REC8 homolog (yeast)
ENSMUSG00000002324	Bin_390842	51	110	95.5	53.6903	109.29	96.3883	chr14	56230001	56235000	56236874	56244232	Rec8	REC8 homolog (yeast)
ENSMUSG00000002329	Bin_390851	68	70.5	127.5	71.587	69.5484	128.518	chr14	56275001	56280000	56276716	56279345	Mdp1	magnesium-dependent phosphatase 1
ENSMUSG00000002343	Bin_244304	195	100.5	268	205.286	99.3548	269.084	chr8	72745001	72750000	72744071	72758365	Armc6	armadillo repeat containing 6
ENSMUSG00000002346	Bin_244298	187	83	260.5	196.864	82.4645	261.052	chr8	72715001	72720000	72708239	72736204	Slc25a42	solute carrier family 25, member 42
ENSMUSG00000002346	Bin_244302	135	141.5	106	142.121	141.084	106.429	chr8	72735001	72740000	72708239	72736204	Slc25a42	solute carrier family 25, member 42
ENSMUSG00000002365	Bin_446164	130.5	139.5	184	136.858	139.097	184.744	chr17	5830001	5835000	5841346	5931946	Snx9	sorting nexin 9
ENSMUSG00000002365	Bin_446165	75.5	235.5	129.5	80.009	234.477	130.526	chr17	5835001	5840000	5841346	5931946	Snx9	sorting nexin 9
ENSMUSG00000002365	Bin_446166	130	280	89.5	136.858	278.193	90.364	chr17	5840001	5845000	5841346	5931946	Snx9	sorting nexin 9
ENSMUSG00000002372	Bin_456364	53	114	96.5	55.7958	113.264	96.3883	chr17	56830001	56835000	56812680	56851192	Ranbp3	RAN binding protein 3
ENSMUSG00000002372	Bin_456359	335	70	112	352.671	69.5484	112.453	chr17	56805001	56810000	56812680	56851192	Ranbp3	RAN binding protein 3
ENSMUSG00000002372	Bin_456362	55	259	80.5	57.9013	257.329	80.3236	chr17	56820001	56825000	56812680	56851192	Ranbp3	RAN binding protein 3
ENSMUSG00000002379	Bin_456371	60.5	107	222.5	63.165	106.31	222.898	chr17	56865001	56870000	56857185	56863671	Ndufa11	NADH dehydrogenase (ubiquinone) 1 alpha subcomplex 11
ENSMUSG00000002379	Bin_456369	101	194	150	106.328	192.748	150.607	chr17	56855001	56860000	56857185	56863671	Ndufa11	NADH dehydrogenase (ubiquinone) 1 alpha subcomplex 11
ENSMUSG00000002393	Bin_244535	129	61.5	81	135.805	61.6	81.3276	chr8	73900001	73905000	73898022	73905859	Nr2f6	nuclear receptor subfamily 2, group F, member 6
ENSMUSG00000002395	Bin_244529	60	59	90.5	63.165	58.6193	90.364	chr8	73870001	73875000	73890747	73893631	Use1	unconventional SNARE in the ER 1 homolog (S. cerevisiae)
ENSMUSG00000002395	Bin_244530	155	82	80.5	163.176	81.471	80.3236	chr8	73875001	73880000	73890747	73893631	Use1	unconventional SNARE in the ER 1 homolog (S. cerevisiae)
ENSMUSG00000002409	Bin_205046	128	158.5	134.5	134.752	156.981	134.542	chr7	28980001	28985000	28964488	28972313	Dyrk1b	dual-specificity tyrosine-(Y)-phosphorylation regulated kinase 1b
ENSMUSG00000002413	Bin_177281	65	66.5	104.5	68.4288	65.5742	104.421	chr6	39675001	39680000	39553236	39675462	Braf	Braf transforming gene
ENSMUSG00000002413	Bin_177261	67.5	81	105.5	71.587	80.4774	106.429	chr6	39575001	39580000	39553236	39675462	Braf	Braf transforming gene
ENSMUSG00000002413	Bin_177286	54	145	111.5	56.8485	144.064	112.453	chr6	39700001	39705000	39553236	39675462	Braf	Braf transforming gene
ENSMUSG00000002416	Bin_177254	77	110.5	91.5	81.0618	109.29	92.3721	chr6	39540001	39545000	39542573	39553381	Ndufb2	NADH dehydrogenase (ubiquinone) 1 beta subcomplex, 2
ENSMUSG00000002455	Bin_75709	55.5	61	121.5	58.954	60.6064	122.493	chr2	181340001	181345000	181326573	181390365	Prpf6	PRP6 pre-mRNA splicing factor 6 homolog (yeast)
ENSMUSG00000002458	Bin_75726	92	174	90	96.853	172.877	90.364	chr2	181425001	181430000	181423124	181428682	Rgs19	regulator of G-protein signaling 19
ENSMUSG00000002459	Bin_1006	107.5	129	201	113.697	128.168	201.813	chr1	5025001	5030000	4899657	5060366	Rgs20	regulator of G-protein signaling 20
ENSMUSG00000002459	Bin_998	66	52.5	168	69.4815	51.6645	168.679	chr1	4985001	4990000	4899657	5060366	Rgs20	regulator of G-protein signaling 20
ENSMUSG00000002475	Bin_466187	79.5	93	149.5	84.22	92.4	150.607	chr18	10670001	10675000	10644409	10706769	Abhd3	abhydrolase domain containing 3
ENSMUSG00000002475	Bin_466193	64	50.5	117	67.376	49.6774	117.473	chr18	10700001	10705000	10644409	10706769	Abhd3	abhydrolase domain containing 3
ENSMUSG00000002475	Bin_466183	97	59	80	102.117	58.6193	80.3236	chr18	10650001	10655000	10644409	10706769	Abhd3	abhydrolase domain containing 3
ENSMUSG00000002475	Bin_466188	62	189	178	65.2705	187.781	178.72	chr18	10675001	10680000	10644409	10706769	Abhd3	abhydrolase domain containing 3
ENSMUSG00000002477	Bin_466179	96	98	77.5	101.064	97.3677	78.3155	chr18	10630001	10635000	10617794	10628228	Snrpd1	small nuclear ribonucleoprotein D1
ENSMUSG00000002477	Bin_466178	110	135	376.5	115.803	134.129	377.521	chr18	10625001	10630000	10617794	10628228	Snrpd1	small nuclear ribonucleoprotein D1
ENSMUSG00000002489	Bin_443362	154	83	83.5	162.124	82.4645	84.3397	chr16	90140001	90145000	89787356	90144014	Tiam1	T cell lymphoma invasion and metastasis 1
ENSMUSG00000002489	Bin_443370	94	50.5	155	98.9585	49.6774	155.627	chr16	90180001	90185000	89787356	90144014	Tiam1	T cell lymphoma invasion and metastasis 1
ENSMUSG00000002489	Bin_443299	83	123	94.5	87.3783	122.206	94.3802	chr16	89825001	89830000	89787356	90144014	Tiam1	T cell lymphoma invasion and metastasis 1
ENSMUSG00000002489	Bin_443305	119.5	60	81	126.33	59.6129	81.3276	chr16	89855001	89860000	89787356	90144014	Tiam1	T cell lymphoma invasion and metastasis 1
ENSMUSG00000002489	Bin_443276	59	107.5	88	62.1123	107.303	88.3559	chr16	89710001	89715000	89787356	90144014	Tiam1	T cell lymphoma invasion and metastasis 1
ENSMUSG00000002489	Bin_443294	52	54	61	54.743	53.6516	61.2467	chr16	89800001	89805000	89787356	90144014	Tiam1	T cell lymphoma invasion and metastasis 1
ENSMUSG00000002489	Bin_443356	112	176	73.5	117.908	174.864	74.2993	chr16	90110001	90115000	89787356	90144014	Tiam1	T cell lymphoma invasion and metastasis 1
ENSMUSG00000002489	Bin_443298	60	92	100.5	63.165	91.4064	100.404	chr16	89820001	89825000	89787356	90144014	Tiam1	T cell lymphoma invasion and metastasis 1
ENSMUSG00000002489	Bin_443345	70.5	102.5	90.5	73.6925	101.342	90.364	chr16	90055001	90060000	89787356	90144014	Tiam1	T cell lymphoma invasion and metastasis 1
ENSMUSG00000002489	Bin_443309	378.5	265.5	408	397.94	264.284	409.65	chr16	89875001	89880000	89787356	90144014	Tiam1	T cell lymphoma invasion and metastasis 1
ENSMUSG00000002489	Bin_443280	212.5	128	104	223.183	127.174	104.421	chr16	89730001	89735000	89787356	90144014	Tiam1	T cell lymphoma invasion and metastasis 1
ENSMUSG00000002489	Bin_443283	174.5	99	185	183.179	98.3613	185.748	chr16	89745001	89750000	89787356	90144014	Tiam1	T cell lymphoma invasion and metastasis 1
ENSMUSG00000002489	Bin_443347	175.5	414.5	183	185.284	411.329	183.74	chr16	90065001	90070000	89787356	90144014	Tiam1	T cell lymphoma invasion and metastasis 1
ENSMUSG00000002489	Bin_443330	58	169	291.5	61.0595	167.91	293.181	chr16	89980001	89985000	89787356	90144014	Tiam1	T cell lymphoma invasion and metastasis 1
ENSMUSG00000002489	Bin_443301	203	68	72	213.708	67.5613	72.2912	chr16	89835001	89840000	89787356	90144014	Tiam1	T cell lymphoma invasion and metastasis 1
ENSMUSG00000002489	Bin_443325	126	74.5	55.5	132.647	73.5226	56.2265	chr16	89955001	89960000	89787356	90144014	Tiam1	T cell lymphoma invasion and metastasis 1
ENSMUSG00000002496	Bin_449951	129	72	91.5	135.805	71.5355	92.3721	chr17	24765001	24770000	24732882	24769574	Tsc2	tuberous sclerosis 2
ENSMUSG00000002504	Bin_449955	119.5	66	53	126.33	65.5742	53.2144	chr17	24785001	24790000	24776227	24787250	Slc9a3r2	solute carrier family 9 (sodium/hydrogen exchanger), member 3 regulator 2
ENSMUSG00000002550	Bin_45863	80	144	65.5	84.22	143.071	66.2669	chr2	32110001	32115000	32110522	32115679	Uck1	uridine-cytidine kinase 1
ENSMUSG00000002565	Bin_339456	188	198.5	116.5	197.917	196.723	116.469	chr12	40845001	40850000	40786356	40860815	Scin	scinderin
ENSMUSG00000002565	Bin_339452	78.5	126.5	96.5	82.1145	125.187	96.3883	chr12	40825001	40830000	40786356	40860815	Scin	scinderin
ENSMUSG00000002565	Bin_339450	53	168	65.5	55.7958	166.916	66.2669	chr12	40815001	40820000	40786356	40860815	Scin	scinderin
ENSMUSG00000002578	Bin_306537	140.5	287	93.5	147.385	285.148	94.3802	chr10	128090001	128095000	128067899	128083047	Ikzf4	IKAROS family zinc finger 4
ENSMUSG00000002580	Bin_326578	99	144.5	75.5	104.222	143.071	76.3074	chr11	98300001	98305000	98299022	98300305	1810046J19Rik	RIKEN cDNA 1810046J19 gene
ENSMUSG00000002602	Bin_204565	142.5	126.5	230	149.491	125.187	230.93	chr7	26575001	26580000	26542292	26573724	Axl	AXL receptor tyrosine kinase
ENSMUSG00000002602	Bin_204564	162	107.5	68.5	170.546	107.303	68.275	chr7	26570001	26575000	26542292	26573724	Axl	AXL receptor tyrosine kinase
ENSMUSG00000002608	Bin_204552	147.5	166	314	155.807	164.929	315.27	chr7	26510001	26515000	26496125	26504107	Ccdc97	coiled-coil domain containing 97
ENSMUSG00000002608	Bin_204549	63.5	157	95	67.376	155.987	95.3842	chr7	26495001	26500000	26496125	26504107	Ccdc97	coiled-coil domain containing 97
ENSMUSG00000002617	Bin_449667	124	152	51	130.541	151.019	51.2063	chr17	23345001	23350000	23310836	23330219	Zfp40	zinc finger protein 40
ENSMUSG00000002617	Bin_449660	113	55.5	57.5	118.961	55.6387	58.2346	chr17	23310001	23315000	23310836	23330219	Zfp40	zinc finger protein 40
ENSMUSG00000002617	Bin_449666	136.5	63	101.5	143.174	62.5935	102.413	chr17	23340001	23345000	23310836	23330219	Zfp40	zinc finger protein 40
ENSMUSG00000002625	Bin_451494	68	73.5	67	71.587	73.5226	67.271	chr17	32480001	32485000	32458370	32487540	Akap8l	A kinase (PRKA) anchor protein 8-like
ENSMUSG00000002633	Bin_144601	101	103.5	101.5	106.328	103.329	102.413	chr5	28815001	28820000	28783355	28793641	Shh	sonic hedgehog
ENSMUSG00000002633	Bin_144603	79	135	96	83.1673	134.129	96.3883	chr5	28825001	28830000	28783355	28793641	Shh	sonic hedgehog
ENSMUSG00000002633	Bin_144602	174.5	85.5	54.5	183.179	85.4451	54.2184	chr5	28820001	28825000	28783355	28793641	Shh	sonic hedgehog
ENSMUSG00000002658	Bin_456428	100	114	123.5	105.275	113.264	124.502	chr17	57150001	57155000	57142826	57150723	Gtf2f1	general transcription factor IIF, polypeptide 1
ENSMUSG00000002658	Bin_456427	127.5	196	181.5	134.752	194.735	182.736	chr17	57145001	57150000	57142826	57150723	Gtf2f1	general transcription factor IIF, polypeptide 1
ENSMUSG00000002660	Bin_456424	54.5	94	68.5	56.8485	93.3935	68.275	chr17	57130001	57135000	57129687	57135794	Clpp	caseinolytic peptidase, ATP-dependent, proteolytic subunit homolog (E. coli)
ENSMUSG00000002660	Bin_456423	78.5	74	69	82.1145	73.5226	69.2791	chr17	57125001	57130000	57129687	57135794	Clpp	caseinolytic peptidase, ATP-dependent, proteolytic subunit homolog (E. coli)
ENSMUSG00000002668	Bin_456441	105	245	263.5	110.539	243.419	265.068	chr17	57215001	57220000	57205479	57217933	Dennd1c	DENN/MADD domain containing 1C
ENSMUSG00000002688	Bin_341564	77.5	63.5	160	82.1145	63.5871	160.647	chr12	51385001	51390000	51442218	51750210	Prkd1	protein kinase D1
ENSMUSG00000002688	Bin_341582	149	55	70	156.86	54.6452	70.2831	chr12	51475001	51480000	51442218	51750210	Prkd1	protein kinase D1
ENSMUSG00000002688	Bin_341588	179.5	116.5	167	189.495	115.252	167.675	chr12	51505001	51510000	51442218	51750210	Prkd1	protein kinase D1
ENSMUSG00000002688	Bin_341545	69	55	80.5	72.6398	54.6452	80.3236	chr12	51290001	51295000	51442218	51750210	Prkd1	protein kinase D1
ENSMUSG00000002688	Bin_341602	229	60	64	241.08	59.6129	64.2588	chr12	51575001	51580000	51442218	51750210	Prkd1	protein kinase D1
ENSMUSG00000002688	Bin_341605	63	78.5	63.5	66.3233	77.4968	64.2588	chr12	51590001	51595000	51442218	51750210	Prkd1	protein kinase D1
ENSMUSG00000002688	Bin_341553	83	68.5	175.5	87.3783	67.5613	176.712	chr12	51330001	51335000	51442218	51750210	Prkd1	protein kinase D1
ENSMUSG00000002688	Bin_341611	113	60	71	118.961	59.6129	71.2872	chr12	51620001	51625000	51442218	51750210	Prkd1	protein kinase D1
ENSMUSG00000002688	Bin_341622	106	67	64.5	111.592	66.5677	64.2588	chr12	51675001	51680000	51442218	51750210	Prkd1	protein kinase D1
ENSMUSG00000002688	Bin_341623	86.5	109	131	90.5365	108.297	131.53	chr12	51680001	51685000	51442218	51750210	Prkd1	protein kinase D1
ENSMUSG00000002688	Bin_341626	146.5	180	114.5	153.702	178.839	114.461	chr12	51695001	51700000	51442218	51750210	Prkd1	protein kinase D1
ENSMUSG00000002688	Bin_341629	181	90	157.5	190.548	89.4193	158.639	chr12	51710001	51715000	51442218	51750210	Prkd1	protein kinase D1
ENSMUSG00000002688	Bin_341580	191.5	97.5	83.5	202.128	97.3677	84.3397	chr12	51465001	51470000	51442218	51750210	Prkd1	protein kinase D1
ENSMUSG00000002688	Bin_341639	126	108.5	134.5	132.647	107.303	134.542	chr12	51760001	51765000	51442218	51750210	Prkd1	protein kinase D1
ENSMUSG00000002688	Bin_341642	64.5	117.5	90.5	67.376	117.239	90.364	chr12	51775001	51780000	51442218	51750210	Prkd1	protein kinase D1
ENSMUSG00000002688	Bin_341533	287	124.5	302.5	302.139	123.2	303.221	chr12	51230001	51235000	51442218	51750210	Prkd1	protein kinase D1
ENSMUSG00000002688	Bin_341541	70	66.5	85	73.6925	65.5742	85.3438	chr12	51270001	51275000	51442218	51750210	Prkd1	protein kinase D1
ENSMUSG00000002688	Bin_341656	85	97.5	53	89.4838	97.3677	53.2144	chr12	51845001	51850000	51442218	51750210	Prkd1	protein kinase D1
ENSMUSG00000002688	Bin_341662	91	72.5	184.5	95.8003	71.5355	184.744	chr12	51875001	51880000	51442218	51750210	Prkd1	protein kinase D1
ENSMUSG00000002688	Bin_341664	144	107	129	151.596	106.31	129.522	chr12	51885001	51890000	51442218	51750210	Prkd1	protein kinase D1
ENSMUSG00000002688	Bin_341666	71	105.5	60	74.7453	105.316	60.2427	chr12	51895001	51900000	51442218	51750210	Prkd1	protein kinase D1
ENSMUSG00000002688	Bin_341667	118	152.5	168	124.225	151.019	168.679	chr12	51900001	51905000	51442218	51750210	Prkd1	protein kinase D1
ENSMUSG00000002688	Bin_341671	152.5	164.5	136.5	160.018	162.942	136.55	chr12	51920001	51925000	51442218	51750210	Prkd1	protein kinase D1
ENSMUSG00000002688	Bin_341678	82	180	151.5	86.3255	178.839	152.615	chr12	51955001	51960000	51442218	51750210	Prkd1	protein kinase D1
ENSMUSG00000002688	Bin_341679	232	57	107.5	244.238	56.6322	108.437	chr12	51960001	51965000	51442218	51750210	Prkd1	protein kinase D1
ENSMUSG00000002688	Bin_341680	55.5	68.5	60	58.954	67.5613	60.2427	chr12	51965001	51970000	51442218	51750210	Prkd1	protein kinase D1
ENSMUSG00000002688	Bin_341597	69	261	69	72.6398	259.316	69.2791	chr12	51550001	51555000	51442218	51750210	Prkd1	protein kinase D1
ENSMUSG00000002688	Bin_341556	74.5	105.5	112.5	77.9035	105.316	112.453	chr12	51345001	51350000	51442218	51750210	Prkd1	protein kinase D1
ENSMUSG00000002688	Bin_341638	217.5	125.5	188	229.5	125.187	188.76	chr12	51755001	51760000	51442218	51750210	Prkd1	protein kinase D1
ENSMUSG00000002688	Bin_341592	115	55	122	121.066	54.6452	122.493	chr12	51525001	51530000	51442218	51750210	Prkd1	protein kinase D1
ENSMUSG00000002688	Bin_341555	123	104	196.5	129.488	103.329	196.793	chr12	51340001	51345000	51442218	51750210	Prkd1	protein kinase D1
ENSMUSG00000002688	Bin_341654	55	63	70.5	57.9013	62.5935	70.2831	chr12	51835001	51840000	51442218	51750210	Prkd1	protein kinase D1
ENSMUSG00000002688	Bin_341552	123.5	70	65.5	130.541	69.5484	66.2669	chr12	51325001	51330000	51442218	51750210	Prkd1	protein kinase D1
ENSMUSG00000002688	Bin_341645	98	228	106	103.17	226.529	106.429	chr12	51790001	51795000	51442218	51750210	Prkd1	protein kinase D1
ENSMUSG00000002688	Bin_341558	133.5	187.5	188	141.069	186.787	188.76	chr12	51355001	51360000	51442218	51750210	Prkd1	protein kinase D1
ENSMUSG00000002699	Bin_313711	81	56.5	69.5	85.2728	55.6387	70.2831	chr11	33965001	33970000	33946920	33992295	Lcp2	lymphocyte cytosolic protein 2
ENSMUSG00000002699	Bin_313710	66	57	275.5	69.4815	56.6322	277.116	chr11	33960001	33965000	33946920	33992295	Lcp2	lymphocyte cytosolic protein 2
ENSMUSG00000002699	Bin_313703	61	101	109	64.2178	100.348	109.441	chr11	33925001	33930000	33946920	33992295	Lcp2	lymphocyte cytosolic protein 2
ENSMUSG00000002699	Bin_313705	120	113	62	126.33	112.271	62.2508	chr11	33935001	33940000	33946920	33992295	Lcp2	lymphocyte cytosolic protein 2
ENSMUSG00000002699	Bin_313706	84.5	114.5	164.5	88.431	113.264	164.663	chr11	33940001	33945000	33946920	33992295	Lcp2	lymphocyte cytosolic protein 2
ENSMUSG00000002699	Bin_313704	136	279	379.5	143.174	277.2	381.537	chr11	33930001	33935000	33946920	33992295	Lcp2	lymphocyte cytosolic protein 2
ENSMUSG00000002718	Bin_72782	205	205.5	131	215.814	204.671	131.53	chr2	166705001	166710000	166731540	166771889	Cse1l	chromosome segregation 1-like (S. cerevisiae)
ENSMUSG00000002718	Bin_72793	100	52	74.5	105.275	51.6645	74.2993	chr2	166760001	166765000	166731540	166771889	Cse1l	chromosome segregation 1-like (S. cerevisiae)
ENSMUSG00000002718	Bin_72786	115	135	109	121.066	134.129	109.441	chr2	166725001	166730000	166731540	166771889	Cse1l	chromosome segregation 1-like (S. cerevisiae)
ENSMUSG00000002718	Bin_72783	188.5	262	151.5	197.917	260.31	152.615	chr2	166710001	166715000	166731540	166771889	Cse1l	chromosome segregation 1-like (S. cerevisiae)
ENSMUSG00000002731	Bin_54729	63	59.5	108	66.3233	59.6129	108.437	chr2	76440001	76445000	76467955	76486072	Prkra	protein kinase, interferon inducible double stranded RNA dependent activator
ENSMUSG00000002731	Bin_54732	79	129	67.5	83.1673	128.168	68.275	chr2	76455001	76460000	76467955	76486072	Prkra	protein kinase, interferon inducible double stranded RNA dependent activator
ENSMUSG00000002731	Bin_54736	61	183.5	70	64.2178	182.813	70.2831	chr2	76475001	76480000	76467955	76486072	Prkra	protein kinase, interferon inducible double stranded RNA dependent activator
ENSMUSG00000002733	Bin_54748	139	265	554.5	146.332	263.29	556.241	chr2	76535001	76540000	76513338	76534885	Plekha3	pleckstrin homology domain-containing, family A (phosphoinositide binding specific) member 3
ENSMUSG00000002733	Bin_54744	55.5	95.5	110	58.954	95.3806	110.445	chr2	76515001	76520000	76513338	76534885	Plekha3	pleckstrin homology domain-containing, family A (phosphoinositide binding specific) member 3
ENSMUSG00000002733	Bin_54743	107	80	65	112.644	79.4839	65.2629	chr2	76510001	76515000	76513338	76534885	Plekha3	pleckstrin homology domain-containing, family A (phosphoinositide binding specific) member 3
ENSMUSG00000002741	Bin_308090	69	61	85.5	72.6398	60.6064	86.3478	chr11	5860001	5865000	5855696	5867783	Ykt6	YKT6 homolog (S. Cerevisiae)
ENSMUSG00000002741	Bin_308089	113	139	104	118.961	138.103	104.421	chr11	5855001	5860000	5855696	5867783	Ykt6	YKT6 homolog (S. Cerevisiae)
ENSMUSG00000002748	Bin_165971	86	70.5	82.5	90.5365	69.5484	82.3316	chr5	135665001	135670000	135663134	135721999	Baz1b	bromodomain adjacent to zinc finger domain, 1B
ENSMUSG00000002748	Bin_165980	302.5	225	73	317.931	223.548	73.2952	chr5	135710001	135715000	135663134	135721999	Baz1b	bromodomain adjacent to zinc finger domain, 1B
ENSMUSG00000002748	Bin_165975	75	106	60	78.9563	105.316	60.2427	chr5	135685001	135690000	135663134	135721999	Baz1b	bromodomain adjacent to zinc finger domain, 1B
ENSMUSG00000002763	Bin_454368	82.5	82	139.5	86.3255	81.471	140.566	chr17	46850001	46855000	46848412	46862490	Pex6	peroxisomal biogenesis factor 6
ENSMUSG00000002771	Bin_209872	147	104.5	57	154.754	103.329	57.2305	chr7	53110001	53115000	53087253	53126298	Grin2d	glutamate receptor, ionotropic, NMDA2D (epsilon 4)
ENSMUSG00000002778	Bin_209877	115	132	58.5	121.066	131.148	58.2346	chr7	53135001	53140000	53128142	53139101	Kdelr1	KDEL (Lys-Asp-Glu-Leu) endoplasmic reticulum protein retention receptor 1
ENSMUSG00000002778	Bin_209875	95	114	51	100.011	113.264	51.2063	chr7	53125001	53130000	53128142	53139101	Kdelr1	KDEL (Lys-Asp-Glu-Leu) endoplasmic reticulum protein retention receptor 1
ENSMUSG00000002781	Bin_209881	64	118	61	67.376	117.239	61.2467	chr7	53155001	53160000	53152311	53172783	Tmem143	transmembrane protein 143
ENSMUSG00000002791	Bin_451443	70	91.5	100.5	73.6925	91.4064	100.404	chr17	32225001	32230000	32213028	32237231	Pdxk-ps	pyridoxal (pyridoxine, vitamin B6) kinase, pseudogene
ENSMUSG00000002791	Bin_451441	51	51	85	53.6903	50.671	85.3438	chr17	32215001	32220000	32213028	32237231	Pdxk-ps	pyridoxal (pyridoxine, vitamin B6) kinase, pseudogene
ENSMUSG00000002797	Bin_180334	278	100.5	125.5	292.665	99.3548	126.51	chr6	54940001	54945000	54932574	54942944	Ggct	gamma-glutamyl cyclotransferase
ENSMUSG00000002797	Bin_180333	99	143	54	104.222	142.077	54.2184	chr6	54935001	54940000	54932574	54942944	Ggct	gamma-glutamyl cyclotransferase
ENSMUSG00000002803	Bin_354131	62	59	97	65.2705	58.6193	97.3923	chr12	114220001	114225000	114214693	114217141	Btbd6	BTB (POZ) domain containing 6
ENSMUSG00000002808	Bin_359475	139.5	89	136.5	147.385	88.4258	136.55	chr13	19680001	19685000	19683578	19711699	Epdr1	ependymin related protein 1 (zebrafish)
ENSMUSG00000002808	Bin_359465	62.5	198	271	65.2705	196.723	272.096	chr13	19630001	19635000	19683578	19711699	Epdr1	ependymin related protein 1 (zebrafish)
ENSMUSG00000002808	Bin_359477	52	53	284.5	54.743	52.6581	285.149	chr13	19690001	19695000	19683578	19711699	Epdr1	ependymin related protein 1 (zebrafish)
ENSMUSG00000002808	Bin_359463	109	82.5	74.5	114.75	81.471	74.2993	chr13	19620001	19625000	19683578	19711699	Epdr1	ependymin related protein 1 (zebrafish)
ENSMUSG00000002808	Bin_359460	64	72.5	87.5	67.376	71.5355	88.3559	chr13	19605001	19610000	19683578	19711699	Epdr1	ependymin related protein 1 (zebrafish)
ENSMUSG00000002808	Bin_359469	112	93	52	117.908	92.4	52.2103	chr13	19650001	19655000	19683578	19711699	Epdr1	ependymin related protein 1 (zebrafish)
ENSMUSG00000002808	Bin_359470	157	72	119	165.282	71.5355	119.481	chr13	19655001	19660000	19683578	19711699	Epdr1	ependymin related protein 1 (zebrafish)
ENSMUSG00000002808	Bin_359474	111	115	150.5	116.855	114.258	150.607	chr13	19675001	19680000	19683578	19711699	Epdr1	ependymin related protein 1 (zebrafish)
ENSMUSG00000002808	Bin_359478	110.5	130.5	74.5	115.803	129.161	74.2993	chr13	19695001	19700000	19683578	19711699	Epdr1	ependymin related protein 1 (zebrafish)
ENSMUSG00000002814	Bin_319030	103	112	147.5	108.433	111.277	148.599	chr11	60560001	60565000	60553560	60590867	Top3a	topoisomerase (DNA) III alpha
ENSMUSG00000002814	Bin_319035	104	129	76.5	109.486	128.168	76.3074	chr11	60585001	60590000	60553560	60590867	Top3a	topoisomerase (DNA) III alpha
ENSMUSG00000002825	Bin_260346	307.5	161.5	214	324.247	160.955	214.865	chr9	21215001	21220000	21216281	21224721	Qtrt1	queuine tRNA-ribosyltransferase 1
ENSMUSG00000002835	Bin_456235	142	69.5	123	149.491	69.5484	123.497	chr17	56185001	56190000	56179827	56206973	Chaf1a	chromatin assembly factor 1, subunit A (p150)
ENSMUSG00000002845	Bin_433059	253	256.5	138.5	266.346	254.348	138.558	chr16	38625001	38630000	38558811	38592275	Tmem39a	transmembrane protein 39a
ENSMUSG00000002845	Bin_433051	60	139	103.5	63.165	138.103	104.421	chr16	38585001	38590000	38558811	38592275	Tmem39a	transmembrane protein 39a
ENSMUSG00000002845	Bin_433049	69	174.5	105	72.6398	172.877	105.425	chr16	38575001	38580000	38558811	38592275	Tmem39a	transmembrane protein 39a
ENSMUSG00000002845	Bin_433060	154	61	92.5	162.124	60.6064	92.3721	chr16	38630001	38635000	38558811	38592275	Tmem39a	transmembrane protein 39a
ENSMUSG00000002845	Bin_433058	59	109.5	56.5	62.1123	109.29	56.2265	chr16	38620001	38625000	38558811	38592275	Tmem39a	transmembrane protein 39a
ENSMUSG00000002846	Bin_433038	102	119.5	73.5	107.381	119.226	74.2993	chr16	38520001	38525000	38498429	38522747	4930455C21Rik	RIKEN cDNA 4930455C21 gene
ENSMUSG00000002847	Bin_433021	118.5	77	167.5	124.225	76.5032	168.679	chr16	38435001	38440000	38396205	38433225	Pla1a	phospholipase A1 member A
ENSMUSG00000002847	Bin_433017	53.5	145.5	96.5	56.8485	145.058	96.3883	chr16	38415001	38420000	38396205	38433225	Pla1a	phospholipase A1 member A
ENSMUSG00000002847	Bin_433016	96.5	147.5	87.5	101.064	147.045	88.3559	chr16	38410001	38415000	38396205	38433225	Pla1a	phospholipase A1 member A
ENSMUSG00000002871	Bin_187122	50.5	62.5	103.5	52.6375	61.6	104.421	chr6	88880001	88885000	88852245	88862232	Tpra1	transmembrane protein, adipocyte asscociated 1
ENSMUSG00000002871	Bin_187133	209.5	273	69	221.078	271.239	69.2791	chr6	88935001	88940000	88852245	88862232	Tpra1	transmembrane protein, adipocyte asscociated 1
ENSMUSG00000002871	Bin_187120	83	147	63	87.3783	146.052	63.2548	chr6	88870001	88875000	88852245	88862232	Tpra1	transmembrane protein, adipocyte asscociated 1
ENSMUSG00000002871	Bin_187126	175	138.5	209	184.231	137.11	209.845	chr6	88900001	88905000	88852245	88862232	Tpra1	transmembrane protein, adipocyte asscociated 1
ENSMUSG00000002871	Bin_187117	93	52	98.5	97.9058	51.6645	98.3964	chr6	88855001	88860000	88852245	88862232	Tpra1	transmembrane protein, adipocyte asscociated 1
ENSMUSG00000002871	Bin_187132	102	149	119.5	107.381	148.039	120.485	chr6	88930001	88935000	88852245	88862232	Tpra1	transmembrane protein, adipocyte asscociated 1
ENSMUSG00000002871	Bin_187129	121	76.5	280	127.383	75.5097	281.132	chr6	88915001	88920000	88852245	88862232	Tpra1	transmembrane protein, adipocyte asscociated 1
ENSMUSG00000002871	Bin_187119	205	61	72	215.814	60.6064	72.2912	chr6	88865001	88870000	88852245	88862232	Tpra1	transmembrane protein, adipocyte asscociated 1
ENSMUSG00000002881	Bin_10516	92	155	72	96.853	154	72.2912	chr1	52575001	52580000	52514138	52557523	Nab1	Ngfi-A binding protein 1
ENSMUSG00000002881	Bin_10512	58	92	50	61.0595	91.4064	50.2022	chr1	52555001	52560000	52514138	52557523	Nab1	Ngfi-A binding protein 1
ENSMUSG00000002881	Bin_10514	65	52	308.5	68.4288	51.6645	309.246	chr1	52565001	52570000	52514138	52557523	Nab1	Ngfi-A binding protein 1
ENSMUSG00000002881	Bin_10507	290	56	50.5	305.298	55.6387	50.2022	chr1	52530001	52535000	52514138	52557523	Nab1	Ngfi-A binding protein 1
ENSMUSG00000002885	Bin_247008	50.5	89	56	52.6375	88.4258	56.2265	chr8	86265001	86270000	86247150	86265225	Cd97	CD97 antigen
ENSMUSG00000002885	Bin_247005	121	78.5	201.5	127.383	77.4968	202.817	chr8	86250001	86255000	86247150	86265225	Cd97	CD97 antigen
ENSMUSG00000002910	Bin_244426	111.5	89	148	117.908	88.4258	148.599	chr8	73355001	73360000	73359054	73363619	Arrdc2	arrestin domain containing 2
ENSMUSG00000002910	Bin_244428	141	139	73	148.438	138.103	73.2952	chr8	73365001	73370000	73359054	73363619	Arrdc2	arrestin domain containing 2
ENSMUSG00000002930	Bin_180564	55	61	62.5	57.9013	60.6064	62.2508	chr6	56090001	56095000	55967509	55982682	Gsbs	protein phosphatase 1, regulatory subunit 17
ENSMUSG00000002930	Bin_180550	94	52	145.5	98.9585	51.6645	146.59	chr6	56020001	56025000	55967509	55982682	Gsbs	protein phosphatase 1, regulatory subunit 17
ENSMUSG00000002930	Bin_180553	125.5	143	168	132.647	142.077	168.679	chr6	56035001	56040000	55967509	55982682	Gsbs	protein phosphatase 1, regulatory subunit 17
ENSMUSG00000002930	Bin_180573	86	108.5	154	90.5365	107.303	154.623	chr6	56135001	56140000	55967509	55982682	Gsbs	protein phosphatase 1, regulatory subunit 17
ENSMUSG00000002930	Bin_180568	226	186.5	133.5	237.922	184.8	134.542	chr6	56110001	56115000	55967509	55982682	Gsbs	protein phosphatase 1, regulatory subunit 17
ENSMUSG00000002930	Bin_180536	202	275.5	279	212.656	274.219	280.128	chr6	55950001	55955000	55967509	55982682	Gsbs	protein phosphatase 1, regulatory subunit 17
ENSMUSG00000002930	Bin_180528	104	133	208.5	109.486	132.142	208.841	chr6	55910001	55915000	55967509	55982682	Gsbs	protein phosphatase 1, regulatory subunit 17
ENSMUSG00000002930	Bin_180572	73.5	68.5	122.5	77.9035	67.5613	122.493	chr6	56130001	56135000	55967509	55982682	Gsbs	protein phosphatase 1, regulatory subunit 17
ENSMUSG00000002930	Bin_180537	146	82	60.5	153.702	81.471	60.2427	chr6	55955001	55960000	55967509	55982682	Gsbs	protein phosphatase 1, regulatory subunit 17
ENSMUSG00000002944	Bin_142316	138	108.5	70.5	145.28	107.303	70.2831	chr5	17390001	17395000	17287508	17394777	Cd36	CD36 antigen
ENSMUSG00000002944	Bin_142318	125	126.5	81	131.594	125.187	81.3276	chr5	17400001	17405000	17287508	17394777	Cd36	CD36 antigen
ENSMUSG00000002944	Bin_142300	114	75.5	119.5	120.014	75.5097	120.485	chr5	17310001	17315000	17287508	17394777	Cd36	CD36 antigen
ENSMUSG00000002944	Bin_142321	91.5	83	105	96.853	82.4645	105.425	chr5	17415001	17420000	17287508	17394777	Cd36	CD36 antigen
ENSMUSG00000002949	Bin_230614	150	66	125	157.913	65.5742	125.506	chr8	4295001	4300000	4259731	4275913	Timm44	translocase of inner mitochondrial membrane 44
ENSMUSG00000002949	Bin_230610	115	171	98.5	121.066	169.897	98.3964	chr8	4275001	4280000	4259731	4275913	Timm44	translocase of inner mitochondrial membrane 44
ENSMUSG00000002949	Bin_230607	83	107	62	87.3783	106.31	62.2508	chr8	4260001	4265000	4259731	4275913	Timm44	translocase of inner mitochondrial membrane 44
ENSMUSG00000002949	Bin_230611	312	89	50.5	328.458	88.4258	50.2022	chr8	4280001	4285000	4259731	4275913	Timm44	translocase of inner mitochondrial membrane 44
ENSMUSG00000002957	Bin_228998	99	119	69.5	104.222	118.232	70.2831	chr7	148740001	148745000	148748079	148818910	Ap2a2	adaptor protein complex AP-2, alpha 2 subunit
ENSMUSG00000002957	Bin_229001	239	154	93.5	251.607	153.006	94.3802	chr7	148755001	148760000	148748079	148818910	Ap2a2	adaptor protein complex AP-2, alpha 2 subunit
ENSMUSG00000002957	Bin_228999	85.5	312.5	205	90.5365	309.987	205.829	chr7	148745001	148750000	148748079	148818910	Ap2a2	adaptor protein complex AP-2, alpha 2 subunit
ENSMUSG00000002957	Bin_229002	121	143.5	140	127.383	143.071	140.566	chr7	148760001	148765000	148748079	148818910	Ap2a2	adaptor protein complex AP-2, alpha 2 subunit
ENSMUSG00000002980	Bin_203319	125	80	62	131.594	79.4839	62.2508	chr7	20345001	20350000	20341480	20356365	Bcam	basal cell adhesion molecule
ENSMUSG00000002981	Bin_203300	66	59	87	69.4815	58.6193	87.3519	chr7	20250001	20255000	20216930	20250379	Clptm1	cleft lip and palate associated transmembrane protein 1
ENSMUSG00000002983	Bin_203290	56	86	71	58.954	85.4451	71.2872	chr7	20200001	20205000	20191566	20214787	Relb	avian reticuloendotheliosis viral (v-rel) oncogene related B
ENSMUSG00000002983	Bin_203294	65	195.5	101.5	68.4288	194.735	102.413	chr7	20220001	20225000	20191566	20214787	Relb	avian reticuloendotheliosis viral (v-rel) oncogene related B
ENSMUSG00000002983	Bin_203292	74	139	56	77.9035	138.103	56.2265	chr7	20210001	20215000	20191566	20214787	Relb	avian reticuloendotheliosis viral (v-rel) oncogene related B
ENSMUSG00000002984	Bin_203310	167.5	99.5	200.5	176.862	99.3548	200.809	chr7	20300001	20305000	20286662	20300787	Tomm40	translocase of outer mitochondrial membrane 40 homolog (yeast)
ENSMUSG00000002996	Bin_337818	74	94.5	91.5	77.9035	93.3935	92.3721	chr12	32655001	32660000	32611119	32635400	Hbp1	high mobility group box transcription factor 1
ENSMUSG00000002996	Bin_337815	70	85.5	109.5	73.6925	85.4451	110.445	chr12	32640001	32645000	32611119	32635400	Hbp1	high mobility group box transcription factor 1
ENSMUSG00000002996	Bin_337821	54	101	143	56.8485	100.348	143.578	chr12	32670001	32675000	32611119	32635400	Hbp1	high mobility group box transcription factor 1
ENSMUSG00000002996	Bin_337824	94	271.5	202.5	98.9585	270.245	202.817	chr12	32685001	32690000	32611119	32635400	Hbp1	high mobility group box transcription factor 1
ENSMUSG00000002996	Bin_337820	222	120	88.5	233.711	119.226	88.3559	chr12	32665001	32670000	32611119	32635400	Hbp1	high mobility group box transcription factor 1
ENSMUSG00000002996	Bin_337819	50	55	59.5	52.6375	54.6452	60.2427	chr12	32660001	32665000	32611119	32635400	Hbp1	high mobility group box transcription factor 1
ENSMUSG00000002997	Bin_337842	64	151.5	70.5	67.376	151.019	70.2831	chr12	32775001	32780000	32643341	32746161	Prkar2b	protein kinase, cAMP dependent regulatory, type II beta
ENSMUSG00000002997	Bin_337843	201	54	154.5	211.603	53.6516	154.623	chr12	32780001	32785000	32643341	32746161	Prkar2b	protein kinase, cAMP dependent regulatory, type II beta
ENSMUSG00000002997	Bin_337848	79.5	144	200.5	84.22	143.071	200.809	chr12	32805001	32810000	32643341	32746161	Prkar2b	protein kinase, cAMP dependent regulatory, type II beta
ENSMUSG00000002997	Bin_337839	119	55	103.5	125.277	54.6452	104.421	chr12	32760001	32765000	32643341	32746161	Prkar2b	protein kinase, cAMP dependent regulatory, type II beta
ENSMUSG00000002997	Bin_337825	97.5	460.5	314	103.17	457.032	315.27	chr12	32690001	32695000	32643341	32746161	Prkar2b	protein kinase, cAMP dependent regulatory, type II beta
ENSMUSG00000002997	Bin_337829	120.5	489	50.5	126.33	485.845	50.2022	chr12	32710001	32715000	32643341	32746161	Prkar2b	protein kinase, cAMP dependent regulatory, type II beta
ENSMUSG00000003031	Bin_196318	117	168.5	177.5	123.172	166.916	178.72	chr6	134860001	134865000	134870419	134875531	Cdkn1b	cyclin-dependent kinase inhibitor 1B
ENSMUSG00000003032	Bin_118820	57	79.5	58.5	60.0068	79.4839	58.2346	chr4	55545001	55550000	55540013	55545347	Klf4	Kruppel-like factor 4 (gut)
ENSMUSG00000003033	Bin_244714	51	230.5	87	53.6903	228.516	87.3519	chr8	74795001	74800000	74763917	74781284	Ap1m1	adaptor-related protein complex AP-1, mu subunit 1
ENSMUSG00000003033	Bin_244712	111.5	237	173	117.908	235.471	173.7	chr8	74785001	74790000	74763917	74781284	Ap1m1	adaptor-related protein complex AP-1, mu subunit 1
ENSMUSG00000003037	Bin_244694	131	158	154	137.91	156.981	154.623	chr8	74695001	74700000	74685099	74707803	Rab8a	RAB8A, member RAS oncogene family
ENSMUSG00000003038	Bin_134411	187	59	118.5	196.864	58.6193	118.477	chr4	133500001	133505000	133520653	133524565	Hmgn2	high mobility group nucleosomal binding domain 2
ENSMUSG00000003038	Bin_134415	60	84	90	63.165	83.458	90.364	chr4	133520001	133525000	133520653	133524565	Hmgn2	high mobility group nucleosomal binding domain 2
ENSMUSG00000003038	Bin_134412	53	51	71	55.7958	50.671	71.2872	chr4	133505001	133510000	133520653	133524565	Hmgn2	high mobility group nucleosomal binding domain 2
ENSMUSG00000003053	Bin_490071	134.5	100.5	159	141.069	99.3548	159.643	chr19	39315001	39320000	39315441	39405203	Cyp2c29	cytochrome P450, family 2, subfamily c, polypeptide 29
ENSMUSG00000003053	Bin_490093	296	242	391.5	311.614	240.439	393.585	chr19	39425001	39430000	39315441	39405203	Cyp2c29	cytochrome P450, family 2, subfamily c, polypeptide 29
ENSMUSG00000003053	Bin_490082	116	110.5	151.5	122.119	109.29	152.615	chr19	39370001	39375000	39315441	39405203	Cyp2c29	cytochrome P450, family 2, subfamily c, polypeptide 29
ENSMUSG00000003053	Bin_490070	217	132.5	101.5	228.447	131.148	102.413	chr19	39310001	39315000	39315441	39405203	Cyp2c29	cytochrome P450, family 2, subfamily c, polypeptide 29
ENSMUSG00000003053	Bin_490094	94	133	185.5	98.9585	132.142	186.752	chr19	39430001	39435000	39315441	39405203	Cyp2c29	cytochrome P450, family 2, subfamily c, polypeptide 29
ENSMUSG00000003053	Bin_490091	54	78	86	56.8485	77.4968	86.3478	chr19	39415001	39420000	39315441	39405203	Cyp2c29	cytochrome P450, family 2, subfamily c, polypeptide 29
ENSMUSG00000003053	Bin_490083	113	136	135.5	118.961	135.123	136.55	chr19	39375001	39380000	39315441	39405203	Cyp2c29	cytochrome P450, family 2, subfamily c, polypeptide 29
ENSMUSG00000003053	Bin_490096	107	129	93.5	112.644	128.168	94.3802	chr19	39440001	39445000	39315441	39405203	Cyp2c29	cytochrome P450, family 2, subfamily c, polypeptide 29
ENSMUSG00000003062	Bin_359446	113	153	81.5	118.961	152.013	82.3316	chr13	19535001	19540000	19449546	19487621	Stard3nl	STARD3 N-terminal like
ENSMUSG00000003062	Bin_359438	139	140	64	146.332	139.097	64.2588	chr13	19495001	19500000	19449546	19487621	Stard3nl	STARD3 N-terminal like
ENSMUSG00000003062	Bin_359444	253.5	50.5	89	267.399	49.6774	89.36	chr13	19525001	19530000	19449546	19487621	Stard3nl	STARD3 N-terminal like
ENSMUSG00000003062	Bin_359454	110	173.5	90	115.803	172.877	90.364	chr13	19575001	19580000	19449546	19487621	Stard3nl	STARD3 N-terminal like
ENSMUSG00000003062	Bin_359455	198	136.5	112	208.445	135.123	112.453	chr13	19580001	19585000	19449546	19487621	Stard3nl	STARD3 N-terminal like
ENSMUSG00000003062	Bin_359445	60	91	119	63.165	90.4129	119.481	chr13	19530001	19535000	19449546	19487621	Stard3nl	STARD3 N-terminal like
ENSMUSG00000003062	Bin_359434	68.5	117	50	71.587	116.245	50.2022	chr13	19475001	19480000	19449546	19487621	Stard3nl	STARD3 N-terminal like
ENSMUSG00000003068	Bin_296834	74.5	90.5	112.5	77.9035	89.4193	112.453	chr10	79575001	79580000	79578548	79593427	Stk11	serine/threonine kinase 11
ENSMUSG00000003070	Bin_296848	78	70.5	55	82.1145	69.5484	55.2224	chr10	79645001	79650000	79642227	79652755	Efna2	ephrin A2
ENSMUSG00000003099	Bin_202773	177.5	74	121	187.39	73.5226	121.489	chr7	17615001	17620000	17589989	17613273	Ppp5c	protein phosphatase 5, catalytic subunit
ENSMUSG00000003099	Bin_202774	113	117.5	69	118.961	117.239	69.2791	chr7	17620001	17625000	17589989	17613273	Ppp5c	protein phosphatase 5, catalytic subunit
ENSMUSG00000003119	Bin_326539	51.5	146	152	54.743	145.058	152.615	chr11	98105001	98110000	98064373	98139818	Cdk12	cyclin-dependent kinase 12
ENSMUSG00000003119	Bin_326534	69.5	82.5	186.5	73.6925	81.471	186.752	chr11	98080001	98085000	98064373	98139818	Cdk12	cyclin-dependent kinase 12
ENSMUSG00000003119	Bin_326538	79	52	70.5	83.1673	51.6645	70.2831	chr11	98100001	98105000	98064373	98139818	Cdk12	cyclin-dependent kinase 12
ENSMUSG00000003119	Bin_326543	117	157	97.5	123.172	155.987	98.3964	chr11	98125001	98130000	98064373	98139818	Cdk12	cyclin-dependent kinase 12
ENSMUSG00000003119	Bin_326531	60.5	138	100.5	63.165	137.11	100.404	chr11	98065001	98070000	98064373	98139818	Cdk12	cyclin-dependent kinase 12
ENSMUSG00000003123	Bin_204487	71	81	73.5	74.7453	80.4774	74.2993	chr7	26185001	26190000	26164546	26183729	Lipe	lipase, hormone sensitive
ENSMUSG00000003123	Bin_204486	104	104	145	109.486	103.329	145.586	chr7	26180001	26185000	26164546	26183729	Lipe	lipase, hormone sensitive
ENSMUSG00000003131	Bin_265262	227.5	234	88.5	240.027	232.49	88.3559	chr9	45795001	45800000	45773394	45792954	Pafah1b2	platelet-activating factor acetylhydrolase, isoform 1b, subunit 2
ENSMUSG00000003134	Bin_7901	66	56	458.5	69.4815	55.6387	459.852	chr1	39500001	39505000	39428344	39535592	Tbc1d8	TBC1 domain family, member 8
ENSMUSG00000003134	Bin_7911	52.5	68	57.5	54.743	67.5613	58.2346	chr1	39550001	39555000	39428344	39535592	Tbc1d8	TBC1 domain family, member 8
ENSMUSG00000003135	Bin_7920	50	185	87	52.6375	183.806	87.3519	chr1	39595001	39600000	39591837	39603726	D1Bwg0212e	DNA segment, Chr 1, Brigham & Women's Genetics 0212 expressed
ENSMUSG00000003153	Bin_193885	97	60.5	68.5	102.117	59.6129	68.275	chr6	122695001	122700000	122677827	122751658	Slc2a3	solute carrier family 2 (facilitated glucose transporter), member 3
ENSMUSG00000003153	Bin_193886	114	216.5	116	120.014	214.606	116.469	chr6	122700001	122705000	122677827	122751658	Slc2a3	solute carrier family 2 (facilitated glucose transporter), member 3
ENSMUSG00000003153	Bin_193887	111	494.5	106.5	116.855	490.813	106.429	chr6	122705001	122710000	122677827	122751658	Slc2a3	solute carrier family 2 (facilitated glucose transporter), member 3
ENSMUSG00000003153	Bin_193889	134	167.5	80.5	141.069	166.916	80.3236	chr6	122715001	122720000	122677827	122751658	Slc2a3	solute carrier family 2 (facilitated glucose transporter), member 3
ENSMUSG00000003161	Bin_140443	54	115.5	52	56.8485	115.252	52.2103	chr5	8025001	8030000	8046078	8069379	Sri	sorcin
ENSMUSG00000003161	Bin_140439	65	58	80	68.4288	57.6258	80.3236	chr5	8005001	8010000	8046078	8069379	Sri	sorcin
ENSMUSG00000003161	Bin_140442	79.5	77	51	84.22	76.5032	51.2063	chr5	8020001	8025000	8046078	8069379	Sri	sorcin
ENSMUSG00000003166	Bin_428908	64	119	56.5	67.376	118.232	56.2265	chr16	17870001	17875000	17839575	17894238	Dgcr2	DiGeorge syndrome critical region gene 2
ENSMUSG00000003166	Bin_428911	52.5	50.5	74.5	54.743	49.6774	74.2993	chr16	17885001	17890000	17839575	17894238	Dgcr2	DiGeorge syndrome critical region gene 2
ENSMUSG00000003178	Bin_193556	162	140.5	63	170.546	139.097	63.2548	chr6	121050001	121055000	120951381	121031627	Mical3	microtubule associated monoxygenase, calponin and LIM domain containing 3
ENSMUSG00000003178	Bin_193552	263	57	130.5	276.873	56.6322	130.526	chr6	121030001	121035000	120951381	121031627	Mical3	microtubule associated monoxygenase, calponin and LIM domain containing 3
ENSMUSG00000003178	Bin_193555	98.5	76.5	74	103.17	75.5097	74.2993	chr6	121045001	121050000	120951381	121031627	Mical3	microtubule associated monoxygenase, calponin and LIM domain containing 3
ENSMUSG00000003178	Bin_193557	61	64.5	68.5	64.2178	63.5871	68.275	chr6	121055001	121060000	120951381	121031627	Mical3	microtubule associated monoxygenase, calponin and LIM domain containing 3
ENSMUSG00000003199	Bin_456227	720.5	100	75.5	757.98	99.3548	76.3074	chr17	56145001	56150000	56145134	56156213	Mpnd	MPN domain containing
ENSMUSG00000003226	Bin_292500	577.5	90	125.5	608.49	89.4193	126.51	chr10	57905001	57910000	57909600	57956903	Ranbp2	RAN binding protein 2
ENSMUSG00000003226	Bin_292498	62	85	71	65.2705	84.4516	71.2872	chr10	57895001	57900000	57909600	57956903	Ranbp2	RAN binding protein 2
ENSMUSG00000003226	Bin_292499	123	923	55	129.488	917.045	55.2224	chr10	57900001	57905000	57909600	57956903	Ranbp2	RAN binding protein 2
ENSMUSG00000003227	Bin_292536	58	175.5	74	61.0595	174.864	74.2993	chr10	58085001	58090000	58063537	58138402	Edar	ectodysplasin-A receptor
ENSMUSG00000003227	Bin_292539	56	137.5	215.5	58.954	137.11	216.874	chr10	58100001	58105000	58063537	58138402	Edar	ectodysplasin-A receptor
ENSMUSG00000003227	Bin_292535	122	66	60	128.436	65.5742	60.2427	chr10	58080001	58085000	58063537	58138402	Edar	ectodysplasin-A receptor
ENSMUSG00000003227	Bin_292542	140	107.5	78.5	147.385	107.303	78.3155	chr10	58115001	58120000	58063537	58138402	Edar	ectodysplasin-A receptor
ENSMUSG00000003227	Bin_292549	85	101	240.5	89.4838	100.348	240.971	chr10	58150001	58155000	58063537	58138402	Edar	ectodysplasin-A receptor
ENSMUSG00000003228	Bin_494410	134.5	110.5	78	141.069	109.29	78.3155	chr19	61010001	61015000	60965652	61168456	Grk5	G protein-coupled receptor kinase 5
ENSMUSG00000003228	Bin_494408	63.5	113.5	143	67.376	113.264	143.578	chr19	61000001	61005000	60965652	61168456	Grk5	G protein-coupled receptor kinase 5
ENSMUSG00000003228	Bin_494400	237	310	131	249.502	308	131.53	chr19	60960001	60965000	60965652	61168456	Grk5	G protein-coupled receptor kinase 5
ENSMUSG00000003228	Bin_494404	80.5	73.5	69	84.22	73.5226	69.2791	chr19	60980001	60985000	60965652	61168456	Grk5	G protein-coupled receptor kinase 5
ENSMUSG00000003228	Bin_494409	142	131	80	149.491	130.155	80.3236	chr19	61005001	61010000	60965652	61168456	Grk5	G protein-coupled receptor kinase 5
ENSMUSG00000003228	Bin_494403	50	138.5	73	52.6375	137.11	73.2952	chr19	60975001	60980000	60965652	61168456	Grk5	G protein-coupled receptor kinase 5
ENSMUSG00000003234	Bin_429443	125	57.5	113.5	131.594	57.6258	114.461	chr16	20545001	20550000	20548650	20561452	Abcf3	ATP-binding cassette, sub-family F (GCN20), member 3
ENSMUSG00000003235	Bin_429433	155	94	119	163.176	93.3935	119.481	chr16	20495001	20500000	20498890	20510028	Eif2b5	eukaryotic translation initiation factor 2B, subunit 5 epsilon
ENSMUSG00000003235	Bin_429435	117	113	391.5	123.172	112.271	393.585	chr16	20505001	20510000	20498890	20510028	Eif2b5	eukaryotic translation initiation factor 2B, subunit 5 epsilon
ENSMUSG00000003269	Bin_209864	276	56	73.5	290.559	55.6387	74.2993	chr7	53070001	53075000	53062007	53069951	Cyth2	cytohesin 2
ENSMUSG00000003269	Bin_209862	112	118.5	122	117.908	117.239	122.493	chr7	53060001	53065000	53062007	53069951	Cyth2	cytohesin 2
ENSMUSG00000003269	Bin_209863	172.5	78.5	121	181.073	77.4968	121.489	chr7	53065001	53070000	53062007	53069951	Cyth2	cytohesin 2
ENSMUSG00000003279	Bin_459030	281	162	104.5	295.823	160.955	104.421	chr17	70160001	70165000	70318413	71170753	Dlgap1	discs, large (Drosophila) homolog-associated protein 1
ENSMUSG00000003279	Bin_459031	100	94.5	133.5	105.275	93.3935	134.542	chr17	70165001	70170000	70318413	71170753	Dlgap1	discs, large (Drosophila) homolog-associated protein 1
ENSMUSG00000003279	Bin_459046	125	109.5	136	131.594	109.29	136.55	chr17	70240001	70245000	70318413	71170753	Dlgap1	discs, large (Drosophila) homolog-associated protein 1
ENSMUSG00000003279	Bin_459048	57	68.5	84	60.0068	67.5613	84.3397	chr17	70250001	70255000	70318413	71170753	Dlgap1	discs, large (Drosophila) homolog-associated protein 1
ENSMUSG00000003279	Bin_459070	88	154	81.5	92.642	153.006	82.3316	chr17	70360001	70365000	70318413	71170753	Dlgap1	discs, large (Drosophila) homolog-associated protein 1
ENSMUSG00000003279	Bin_459078	202	160.5	206.5	212.656	158.968	206.833	chr17	70400001	70405000	70318413	71170753	Dlgap1	discs, large (Drosophila) homolog-associated protein 1
ENSMUSG00000003279	Bin_459047	56	84.5	122	58.954	83.458	122.493	chr17	70245001	70250000	70318413	71170753	Dlgap1	discs, large (Drosophila) homolog-associated protein 1
ENSMUSG00000003279	Bin_459066	52	61	101.5	54.743	60.6064	102.413	chr17	70340001	70345000	70318413	71170753	Dlgap1	discs, large (Drosophila) homolog-associated protein 1
ENSMUSG00000003279	Bin_459085	61	323	63	64.2178	320.916	63.2548	chr17	70435001	70440000	70318413	71170753	Dlgap1	discs, large (Drosophila) homolog-associated protein 1
ENSMUSG00000003279	Bin_459086	100.5	104.5	171.5	105.275	103.329	172.696	chr17	70440001	70445000	70318413	71170753	Dlgap1	discs, large (Drosophila) homolog-associated protein 1
ENSMUSG00000003279	Bin_459059	103	76	125	108.433	75.5097	125.506	chr17	70305001	70310000	70318413	71170753	Dlgap1	discs, large (Drosophila) homolog-associated protein 1
ENSMUSG00000003279	Bin_459095	179	692.5	134.5	188.442	687.535	134.542	chr17	70485001	70490000	70318413	71170753	Dlgap1	discs, large (Drosophila) homolog-associated protein 1
ENSMUSG00000003279	Bin_459098	112	90	95.5	117.908	89.4193	96.3883	chr17	70500001	70505000	70318413	71170753	Dlgap1	discs, large (Drosophila) homolog-associated protein 1
ENSMUSG00000003279	Bin_459049	72	99.5	74	75.798	99.3548	74.2993	chr17	70255001	70260000	70318413	71170753	Dlgap1	discs, large (Drosophila) homolog-associated protein 1
ENSMUSG00000003279	Bin_459090	144.5	116	112.5	151.596	115.252	112.453	chr17	70460001	70465000	70318413	71170753	Dlgap1	discs, large (Drosophila) homolog-associated protein 1
ENSMUSG00000003279	Bin_459104	119	174	113.5	125.277	172.877	114.461	chr17	70530001	70535000	70318413	71170753	Dlgap1	discs, large (Drosophila) homolog-associated protein 1
ENSMUSG00000003279	Bin_459111	110	107	65.5	115.803	106.31	66.2669	chr17	70565001	70570000	70318413	71170753	Dlgap1	discs, large (Drosophila) homolog-associated protein 1
ENSMUSG00000003279	Bin_459112	136.5	75.5	58	143.174	75.5097	58.2346	chr17	70570001	70575000	70318413	71170753	Dlgap1	discs, large (Drosophila) homolog-associated protein 1
ENSMUSG00000003279	Bin_459114	92	119.5	122.5	96.853	119.226	122.493	chr17	70580001	70585000	70318413	71170753	Dlgap1	discs, large (Drosophila) homolog-associated protein 1
ENSMUSG00000003279	Bin_459126	93.5	149.5	173	98.9585	149.032	173.7	chr17	70640001	70645000	70318413	71170753	Dlgap1	discs, large (Drosophila) homolog-associated protein 1
ENSMUSG00000003279	Bin_459084	60	255.5	107.5	63.165	254.348	108.437	chr17	70430001	70435000	70318413	71170753	Dlgap1	discs, large (Drosophila) homolog-associated protein 1
ENSMUSG00000003279	Bin_459138	72	236.5	123	75.798	234.477	123.497	chr17	70700001	70705000	70318413	71170753	Dlgap1	discs, large (Drosophila) homolog-associated protein 1
ENSMUSG00000003279	Bin_459147	585	137	58.5	615.859	136.116	58.2346	chr17	70745001	70750000	70318413	71170753	Dlgap1	discs, large (Drosophila) homolog-associated protein 1
ENSMUSG00000003279	Bin_459148	69	63	77	72.6398	62.5935	77.3114	chr17	70750001	70755000	70318413	71170753	Dlgap1	discs, large (Drosophila) homolog-associated protein 1
ENSMUSG00000003279	Bin_459150	88	79.5	63.5	92.642	79.4839	64.2588	chr17	70760001	70765000	70318413	71170753	Dlgap1	discs, large (Drosophila) homolog-associated protein 1
ENSMUSG00000003279	Bin_459152	60	275	156	63.165	273.226	156.631	chr17	70770001	70775000	70318413	71170753	Dlgap1	discs, large (Drosophila) homolog-associated protein 1
ENSMUSG00000003279	Bin_459158	78	115	80	82.1145	114.258	80.3236	chr17	70800001	70805000	70318413	71170753	Dlgap1	discs, large (Drosophila) homolog-associated protein 1
ENSMUSG00000003279	Bin_459183	127	77	103	133.699	76.5032	103.417	chr17	70925001	70930000	70318413	71170753	Dlgap1	discs, large (Drosophila) homolog-associated protein 1
ENSMUSG00000003279	Bin_459163	68.5	84.5	50	71.587	83.458	50.2022	chr17	70825001	70830000	70318413	71170753	Dlgap1	discs, large (Drosophila) homolog-associated protein 1
ENSMUSG00000003279	Bin_459170	275	84.5	165.5	289.506	83.458	166.671	chr17	70860001	70865000	70318413	71170753	Dlgap1	discs, large (Drosophila) homolog-associated protein 1
ENSMUSG00000003279	Bin_459176	196	231	637.5	206.339	229.51	640.58	chr17	70890001	70895000	70318413	71170753	Dlgap1	discs, large (Drosophila) homolog-associated protein 1
ENSMUSG00000003279	Bin_459027	62.5	62.5	54	65.2705	61.6	54.2184	chr17	70145001	70150000	70318413	71170753	Dlgap1	discs, large (Drosophila) homolog-associated protein 1
ENSMUSG00000003279	Bin_459026	70.5	141	235.5	73.6925	140.09	236.954	chr17	70140001	70145000	70318413	71170753	Dlgap1	discs, large (Drosophila) homolog-associated protein 1
ENSMUSG00000003279	Bin_459133	108.5	109.5	143	113.697	109.29	143.578	chr17	70675001	70680000	70318413	71170753	Dlgap1	discs, large (Drosophila) homolog-associated protein 1
ENSMUSG00000003279	Bin_459189	96.5	52.5	110	101.064	51.6645	110.445	chr17	70955001	70960000	70318413	71170753	Dlgap1	discs, large (Drosophila) homolog-associated protein 1
ENSMUSG00000003279	Bin_459103	79	101.5	110.5	83.1673	101.342	110.445	chr17	70525001	70530000	70318413	71170753	Dlgap1	discs, large (Drosophila) homolog-associated protein 1
ENSMUSG00000003279	Bin_459025	63	133	123	66.3233	132.142	123.497	chr17	70135001	70140000	70318413	71170753	Dlgap1	discs, large (Drosophila) homolog-associated protein 1
ENSMUSG00000003282	Bin_108479	91	276	169.5	95.8003	274.219	170.688	chr4	3840001	3845000	3828143	3865570	Plag1	pleiomorphic adenoma gene 1
ENSMUSG00000003283	Bin_70031	116	66	79.5	122.119	65.5742	80.3236	chr2	152950001	152955000	152934204	152977177	Hck	hemopoietic cell kinase
ENSMUSG00000003299	Bin_260265	113	134	75	118.961	133.135	75.3033	chr9	20810001	20815000	20807181	20813279	Mrpl4	mitochondrial ribosomal protein L4
ENSMUSG00000003316	Bin_252494	79	78	53.5	83.1673	77.4968	54.2184	chr8	113695001	113700000	113678321	113783116	Glg1	golgi apparatus protein 1
ENSMUSG00000003316	Bin_252496	96	137	80	101.064	136.116	80.3236	chr8	113705001	113710000	113678321	113783116	Glg1	golgi apparatus protein 1
ENSMUSG00000003344	Bin_296942	153	71	55.5	161.071	70.5419	56.2265	chr10	80115001	80120000	80105362	80119816	Btbd2	BTB (POZ) domain containing 2
ENSMUSG00000003345	Bin_296938	150	87	97.5	157.913	86.4387	98.3964	chr10	80095001	80100000	80085525	80103516	Csnk1g2	casein kinase 1, gamma 2
ENSMUSG00000003348	Bin_296951	239	166	134	251.607	164.929	134.542	chr10	80160001	80165000	80148001	80164565	Mobkl2a	MOB kinase activator 3A
ENSMUSG00000003352	Bin_424327	156	170	74.5	164.229	168.903	74.2993	chr15	98460001	98465000	98462651	98474961	Cacnb3	calcium channel, voltage-dependent, beta 3 subunit
ENSMUSG00000003354	Bin_424344	175	152.5	175.5	184.231	151.019	176.712	chr15	98545001	98550000	98538625	98553757	Ccdc65	coiled-coil domain containing 65
ENSMUSG00000003354	Bin_424343	127	58	62	133.699	57.6258	62.2508	chr15	98540001	98545000	98538625	98553757	Ccdc65	coiled-coil domain containing 65
ENSMUSG00000003355	Bin_424346	234	194.5	53	246.344	192.748	53.2144	chr15	98555001	98560000	98554804	98558629	Fkbp11	FK506 binding protein 11
ENSMUSG00000003360	Bin_424332	121.5	180.5	96	128.436	178.839	96.3883	chr15	98485001	98490000	98475565	98493320	Ddx23	DEAD (Asp-Glu-Ala-Asp) box polypeptide 23
ENSMUSG00000003360	Bin_424331	70.5	87	65.5	73.6925	86.4387	66.2669	chr15	98480001	98485000	98475565	98493320	Ddx23	DEAD (Asp-Glu-Ala-Asp) box polypeptide 23
ENSMUSG00000003378	Bin_204417	125	120	237	131.594	119.226	237.959	chr7	25835001	25840000	25794872	25857388	Grik5	glutamate receptor, ionotropic, kainate 5 (gamma 2)
ENSMUSG00000003378	Bin_204415	70	88	92	73.6925	87.4322	92.3721	chr7	25825001	25830000	25794872	25857388	Grik5	glutamate receptor, ionotropic, kainate 5 (gamma 2)
ENSMUSG00000003378	Bin_204418	143	67.5	137.5	150.543	67.5613	138.558	chr7	25840001	25845000	25794872	25857388	Grik5	glutamate receptor, ionotropic, kainate 5 (gamma 2)
ENSMUSG00000003380	Bin_204401	136	100.5	189	143.174	99.3548	189.764	chr7	25755001	25760000	25754769	25757747	Rabac1	Rab acceptor 1 (prenylated)
ENSMUSG00000003380	Bin_204403	83.5	216.5	83.5	88.431	214.606	84.3397	chr7	25765001	25770000	25754769	25757747	Rabac1	Rab acceptor 1 (prenylated)
ENSMUSG00000003382	Bin_93248	113	63	73	118.961	62.5935	73.2952	chr3	87285001	87290000	87329329	87344078	Etv3	ets variant gene 3
ENSMUSG00000003382	Bin_93257	269	159	56	283.19	157.974	56.2265	chr3	87330001	87335000	87329329	87344078	Etv3	ets variant gene 3
ENSMUSG00000003382	Bin_93252	108	51	116.5	113.697	50.671	116.469	chr3	87305001	87310000	87329329	87344078	Etv3	ets variant gene 3
ENSMUSG00000003382	Bin_93256	248	54.5	121	261.082	53.6516	121.489	chr3	87325001	87330000	87329329	87344078	Etv3	ets variant gene 3
ENSMUSG00000003402	Bin_260464	72	58	64.5	75.798	57.6258	64.2588	chr9	21805001	21810000	21807479	21818663	Prkcsh	protein kinase C substrate 80K-H
ENSMUSG00000003410	Bin_260470	86	94.5	57	90.5365	93.3935	57.2305	chr9	21835001	21840000	21819449	21856467	Elavl3	ELAV (embryonic lethal, abnormal vision, Drosophila)-like 3 (Hu antigen C)
ENSMUSG00000003411	Bin_129436	57	129	399.5	60.0068	128.168	401.618	chr4	108625001	108630000	108551668	108615929	Rab3b	RAB3B, member RAS oncogene family
ENSMUSG00000003411	Bin_129423	52	171	86	54.743	169.897	86.3478	chr4	108560001	108565000	108551668	108615929	Rab3b	RAB3B, member RAS oncogene family
ENSMUSG00000003411	Bin_129424	51	418.5	89.5	53.6903	415.303	90.364	chr4	108565001	108570000	108551668	108615929	Rab3b	RAB3B, member RAS oncogene family
ENSMUSG00000003411	Bin_129433	130	56	62.5	136.858	55.6387	62.2508	chr4	108610001	108615000	108551668	108615929	Rab3b	RAB3B, member RAS oncogene family
ENSMUSG00000003418	Bin_42201	79.5	88	81	84.22	87.4322	81.3276	chr2	13800001	13805000	13572647	13715435	St8sia6	ST8 alpha-N-acetyl-neuraminide alpha-2,8-sialyltransferase 6
ENSMUSG00000003418	Bin_42172	58.5	82	69	61.0595	81.471	69.2791	chr2	13655001	13660000	13572647	13715435	St8sia6	ST8 alpha-N-acetyl-neuraminide alpha-2,8-sialyltransferase 6
ENSMUSG00000003418	Bin_42185	79.5	701.5	130.5	84.22	697.471	130.526	chr2	13720001	13725000	13572647	13715435	St8sia6	ST8 alpha-N-acetyl-neuraminide alpha-2,8-sialyltransferase 6
ENSMUSG00000003418	Bin_42165	74	94.5	96	77.9035	93.3935	96.3883	chr2	13620001	13625000	13572647	13715435	St8sia6	ST8 alpha-N-acetyl-neuraminide alpha-2,8-sialyltransferase 6
ENSMUSG00000003418	Bin_42198	112.5	165.5	237.5	117.908	164.929	238.963	chr2	13785001	13790000	13572647	13715435	St8sia6	ST8 alpha-N-acetyl-neuraminide alpha-2,8-sialyltransferase 6
ENSMUSG00000003418	Bin_42171	152.5	244	93	160.018	242.426	93.3761	chr2	13650001	13655000	13572647	13715435	St8sia6	ST8 alpha-N-acetyl-neuraminide alpha-2,8-sialyltransferase 6
ENSMUSG00000003418	Bin_42166	73	81.5	188.5	76.8508	81.471	188.76	chr2	13625001	13630000	13572647	13715435	St8sia6	ST8 alpha-N-acetyl-neuraminide alpha-2,8-sialyltransferase 6
ENSMUSG00000003418	Bin_42202	68	84	52.5	71.587	83.458	52.2103	chr2	13805001	13810000	13572647	13715435	St8sia6	ST8 alpha-N-acetyl-neuraminide alpha-2,8-sialyltransferase 6
ENSMUSG00000003418	Bin_42195	154.5	128	108.5	162.124	127.174	108.437	chr2	13770001	13775000	13572647	13715435	St8sia6	ST8 alpha-N-acetyl-neuraminide alpha-2,8-sialyltransferase 6
ENSMUSG00000003418	Bin_42190	86.5	122	118.5	90.5365	121.213	118.477	chr2	13745001	13750000	13572647	13715435	St8sia6	ST8 alpha-N-acetyl-neuraminide alpha-2,8-sialyltransferase 6
ENSMUSG00000003418	Bin_42191	92	177	112	96.853	175.858	112.453	chr2	13750001	13755000	13572647	13715435	St8sia6	ST8 alpha-N-acetyl-neuraminide alpha-2,8-sialyltransferase 6
ENSMUSG00000003418	Bin_42169	75	119	118	78.9563	118.232	118.477	chr2	13640001	13645000	13572647	13715435	St8sia6	ST8 alpha-N-acetyl-neuraminide alpha-2,8-sialyltransferase 6
ENSMUSG00000003418	Bin_42197	90	129.5	94	94.7475	129.161	94.3802	chr2	13780001	13785000	13572647	13715435	St8sia6	ST8 alpha-N-acetyl-neuraminide alpha-2,8-sialyltransferase 6
ENSMUSG00000003418	Bin_42199	80	175.5	111.5	84.22	174.864	112.453	chr2	13790001	13795000	13572647	13715435	St8sia6	ST8 alpha-N-acetyl-neuraminide alpha-2,8-sialyltransferase 6
ENSMUSG00000003418	Bin_42203	69	78	143.5	72.6398	77.4968	144.582	chr2	13810001	13815000	13572647	13715435	St8sia6	ST8 alpha-N-acetyl-neuraminide alpha-2,8-sialyltransferase 6
ENSMUSG00000003418	Bin_42187	50	411	71.5	52.6375	408.348	72.2912	chr2	13730001	13735000	13572647	13715435	St8sia6	ST8 alpha-N-acetyl-neuraminide alpha-2,8-sialyltransferase 6
ENSMUSG00000003418	Bin_42206	147	260.5	276	154.754	258.323	277.116	chr2	13825001	13830000	13572647	13715435	St8sia6	ST8 alpha-N-acetyl-neuraminide alpha-2,8-sialyltransferase 6
ENSMUSG00000003418	Bin_42200	222	123	119.5	233.711	122.206	120.485	chr2	13795001	13800000	13572647	13715435	St8sia6	ST8 alpha-N-acetyl-neuraminide alpha-2,8-sialyltransferase 6
ENSMUSG00000003418	Bin_42208	100.5	89	65.5	105.275	88.4258	66.2669	chr2	13835001	13840000	13572647	13715435	St8sia6	ST8 alpha-N-acetyl-neuraminide alpha-2,8-sialyltransferase 6
ENSMUSG00000003418	Bin_42173	208.5	198	115	218.972	196.723	115.465	chr2	13660001	13665000	13572647	13715435	St8sia6	ST8 alpha-N-acetyl-neuraminide alpha-2,8-sialyltransferase 6
ENSMUSG00000003418	Bin_42179	64	127.5	154.5	67.376	127.174	154.623	chr2	13690001	13695000	13572647	13715435	St8sia6	ST8 alpha-N-acetyl-neuraminide alpha-2,8-sialyltransferase 6
ENSMUSG00000003435	Bin_205072	62.5	124.5	82	65.2705	123.2	82.3316	chr7	29110001	29115000	29099917	29123738	Supt5h	suppressor of Ty 5 homolog (S. cerevisiae)
ENSMUSG00000003436	Bin_205067	125	104	137	131.594	103.329	137.554	chr7	29085001	29090000	29076673	29087257	Dll3	delta-like 3 (Drosophila)
ENSMUSG00000003437	Bin_205086	88.5	52.5	95.5	92.642	51.6645	96.3883	chr7	29180001	29185000	29177970	29184407	Paf1	Paf1, RNA polymerase II associated factor, homolog (S. cerevisiae)
ENSMUSG00000003438	Bin_205068	128	143	60	134.752	142.077	60.2427	chr7	29090001	29095000	29090535	29097091	Timm50	translocase of inner mitochondrial membrane 50 homolog (yeast)
ENSMUSG00000003438	Bin_205069	190	247.5	83	200.023	246.4	83.3357	chr7	29095001	29100000	29090535	29097091	Timm50	translocase of inner mitochondrial membrane 50 homolog (yeast)
ENSMUSG00000003444	Bin_205084	58	67	71	61.0595	66.5677	71.2872	chr7	29170001	29175000	29171165	29177727	Med29	mediator complex subunit 29
ENSMUSG00000003452	Bin_199236	85.5	158.5	170.5	90.5365	156.981	170.688	chr6	149450001	149455000	149357506	149511851	Bicd1	bicaudal D homolog 1 (Drosophila)
ENSMUSG00000003452	Bin_199246	69	76	52	72.6398	75.5097	52.2103	chr6	149500001	149505000	149357506	149511851	Bicd1	bicaudal D homolog 1 (Drosophila)
ENSMUSG00000003452	Bin_199244	101	136.5	155.5	106.328	135.123	156.631	chr6	149490001	149495000	149357506	149511851	Bicd1	bicaudal D homolog 1 (Drosophila)
ENSMUSG00000003452	Bin_199233	97	126	52	102.117	125.187	52.2103	chr6	149435001	149440000	149357506	149511851	Bicd1	bicaudal D homolog 1 (Drosophila)
ENSMUSG00000003452	Bin_199247	62	105	60	65.2705	104.323	60.2427	chr6	149505001	149510000	149357506	149511851	Bicd1	bicaudal D homolog 1 (Drosophila)
ENSMUSG00000003452	Bin_199239	50	80.5	72.5	52.6375	79.4839	72.2912	chr6	149465001	149470000	149357506	149511851	Bicd1	bicaudal D homolog 1 (Drosophila)
ENSMUSG00000003452	Bin_199241	124.5	139	130.5	130.541	138.103	130.526	chr6	149475001	149480000	149357506	149511851	Bicd1	bicaudal D homolog 1 (Drosophila)
ENSMUSG00000003458	Bin_34800	64	105	91.5	67.376	104.323	92.3721	chr1	173995001	174000000	173996144	174012926	Ncstn	nicastrin
ENSMUSG00000003464	Bin_34812	174.5	85	58.5	183.179	84.4516	58.2346	chr1	174055001	174060000	174056886	174066624	Pex19	peroxisomal biogenesis factor 19
ENSMUSG00000003469	Bin_393768	182	99.5	144	191.601	99.3548	144.582	chr14	70860001	70865000	70857283	70868639	Phyhip	phytanoyl-CoA hydroxylase interacting protein
ENSMUSG00000003476	Bin_180358	142.5	200	65	149.491	198.71	65.2629	chr6	55060001	55065000	55040043	55083010	Crhr2	corticotropin releasing hormone receptor 2
ENSMUSG00000003477	Bin_180373	173	74	171	182.126	73.5226	171.692	chr6	55135001	55140000	55120620	55125037	Inmt	indolethylamine N-methyltransferase
ENSMUSG00000003484	Bin_244659	155	230	116.5	163.176	228.516	116.469	chr8	74520001	74525000	74512381	74533525	Cyp4f18	cytochrome P450, family 4, subfamily f, polypeptide 18
ENSMUSG00000003484	Bin_244658	102	94.5	86.5	107.381	93.3935	86.3478	chr8	74515001	74520000	74512381	74533525	Cyp4f18	cytochrome P450, family 4, subfamily f, polypeptide 18
ENSMUSG00000003484	Bin_244655	165.5	138.5	152.5	174.757	137.11	152.615	chr8	74500001	74505000	74512381	74533525	Cyp4f18	cytochrome P450, family 4, subfamily f, polypeptide 18
ENSMUSG00000003484	Bin_244664	131.5	80	226.5	138.963	79.4839	226.914	chr8	74545001	74550000	74512381	74533525	Cyp4f18	cytochrome P450, family 4, subfamily f, polypeptide 18
ENSMUSG00000003484	Bin_244663	240	88	360.5	252.66	87.4322	361.456	chr8	74540001	74545000	74512381	74533525	Cyp4f18	cytochrome P450, family 4, subfamily f, polypeptide 18
ENSMUSG00000003500	Bin_175177	65	96	143.5	68.4288	95.3806	144.582	chr6	29155001	29160000	29150434	29166364	Impdh1	inosine 5'-phosphate dehydrogenase 1
ENSMUSG00000003500	Bin_175174	87.5	164.5	100	92.642	162.942	100.404	chr6	29140001	29145000	29150434	29166364	Impdh1	inosine 5'-phosphate dehydrogenase 1
ENSMUSG00000003500	Bin_175180	69	125.5	59.5	72.6398	125.187	60.2427	chr6	29170001	29175000	29150434	29166364	Impdh1	inosine 5'-phosphate dehydrogenase 1
ENSMUSG00000003500	Bin_175179	122	87	53	128.436	86.4387	53.2144	chr6	29165001	29170000	29150434	29166364	Impdh1	inosine 5'-phosphate dehydrogenase 1
ENSMUSG00000003505	Bin_203030	63	64.5	80.5	66.3233	63.5871	80.3236	chr7	18900001	18905000	18931157	18940356	Psg18	pregnancy specific glycoprotein 18
ENSMUSG00000003505	Bin_203034	95	108.5	67.5	100.011	107.303	68.275	chr7	18920001	18925000	18931157	18940356	Psg18	pregnancy specific glycoprotein 18
ENSMUSG00000003505	Bin_203039	76	88.5	91.5	80.009	87.4322	92.3721	chr7	18945001	18950000	18931157	18940356	Psg18	pregnancy specific glycoprotein 18
ENSMUSG00000003505	Bin_203029	125.5	136.5	186	132.647	135.123	186.752	chr7	18895001	18900000	18931157	18940356	Psg18	pregnancy specific glycoprotein 18
ENSMUSG00000003505	Bin_203037	101	173	84	106.328	171.884	84.3397	chr7	18935001	18940000	18931157	18940356	Psg18	pregnancy specific glycoprotein 18
ENSMUSG00000003505	Bin_203036	129	51	136.5	135.805	50.671	136.55	chr7	18930001	18935000	18931157	18940356	Psg18	pregnancy specific glycoprotein 18
ENSMUSG00000003518	Bin_327286	129	115.5	106	135.805	115.252	106.429	chr11	101840001	101845000	101832457	101848327	Dusp3	dual specificity phosphatase 3 (vaccinia virus phosphatase VH1-related)
ENSMUSG00000003527	Bin_428916	233	81.5	81	245.291	81.471	81.3276	chr16	17910001	17915000	17900804	17911441	Dgcr14	DiGeorge syndrome critical region gene 14
ENSMUSG00000003528	Bin_428918	139	139.5	154	146.332	139.097	154.623	chr16	17920001	17925000	17925304	17928312	Slc25a1	solute carrier family 25 (mitochondrial carrier, citrate transporter), member 1
ENSMUSG00000003531	Bin_428942	284.5	252.5	106	298.981	250.374	106.429	chr16	18040001	18045000	18052953	18071725	Dgcr6	DiGeorge syndrome critical region gene 6
ENSMUSG00000003531	Bin_428941	93	118.5	169.5	97.9058	117.239	170.688	chr16	18035001	18040000	18052953	18071725	Dgcr6	DiGeorge syndrome critical region gene 6
ENSMUSG00000003534	Bin_452167	68	93	76	71.587	92.4	76.3074	chr17	35845001	35850000	35818512	35841566	Ddr1	discoidin domain receptor family, member 1
ENSMUSG00000003541	Bin_452188	81	53	115	85.2728	52.6581	115.465	chr17	35950001	35955000	35958629	35959868	Ier3	immediate early response 3
ENSMUSG00000003545	Bin_203232	142.5	139	207	149.491	138.103	207.837	chr7	19910001	19915000	19888070	19895394	Fosb	FBJ osteosarcoma oncogene B
ENSMUSG00000003555	Bin_491555	58.5	63	69.5	61.0595	62.5935	70.2831	chr19	46735001	46740000	46741655	46747464	Cyp17a1	cytochrome P450, family 17, subfamily a, polypeptide 1
ENSMUSG00000003559	Bin_491564	69	102	78	72.6398	101.342	78.3155	chr19	46780001	46785000	46781933	46815585	As3mt	arsenic (+3 oxidation state) methyltransferase
ENSMUSG00000003573	Bin_244316	220.5	327	230.5	231.605	324.89	230.93	chr8	72805001	72810000	72806726	72818260	Homer3	homer homolog 3 (Drosophila)
ENSMUSG00000003575	Bin_244347	55	54	63.5	57.9013	53.6516	64.2588	chr8	72960001	72965000	72906254	72963478	Crtc1	CREB regulated transcription coactivator 1
ENSMUSG00000003575	Bin_244340	85	187	86.5	89.4838	185.794	86.3478	chr8	72925001	72930000	72906254	72963478	Crtc1	CREB regulated transcription coactivator 1
ENSMUSG00000003585	Bin_307721	105	92	91.5	110.539	91.4064	92.3721	chr11	4015001	4020000	3997042	4023418	Sec14l2	SEC14-like 2 (S. cerevisiae)
ENSMUSG00000003604	Bin_61924	189.5	529	172	200.023	525.587	172.696	chr2	112415001	112420000	112333121	112474730	Aven	apoptosis, caspase activation inhibitor
ENSMUSG00000003604	Bin_61915	91	80	85.5	95.8003	79.4839	86.3478	chr2	112370001	112375000	112333121	112474730	Aven	apoptosis, caspase activation inhibitor
ENSMUSG00000003617	Bin_79760	85	76	112	89.4838	75.5097	112.453	chr3	19845001	19850000	19857054	19909145	Cp	ceruloplasmin
ENSMUSG00000003617	Bin_79766	146	71	57	153.702	70.5419	57.2305	chr3	19875001	19880000	19857054	19909145	Cp	ceruloplasmin
ENSMUSG00000003617	Bin_79759	127	83.5	131	133.699	83.458	131.53	chr3	19840001	19845000	19857054	19909145	Cp	ceruloplasmin
ENSMUSG00000003644	Bin_134399	206	209.5	204	216.867	208.645	204.825	chr4	133440001	133445000	133403205	133443712	Rps6ka1	ribosomal protein S6 kinase polypeptide 1
ENSMUSG00000003644	Bin_134393	57	58	100	60.0068	57.6258	100.404	chr4	133410001	133415000	133403205	133443712	Rps6ka1	ribosomal protein S6 kinase polypeptide 1
ENSMUSG00000003644	Bin_134390	75	169	121.5	78.9563	167.91	122.493	chr4	133395001	133400000	133403205	133443712	Rps6ka1	ribosomal protein S6 kinase polypeptide 1
ENSMUSG00000003644	Bin_134406	74	82	76	77.9035	81.471	76.3074	chr4	133475001	133480000	133403205	133443712	Rps6ka1	ribosomal protein S6 kinase polypeptide 1
ENSMUSG00000003657	Bin_252291	101	105	67	106.328	104.323	67.271	chr8	112680001	112685000	112661402	112692110	Calb2	calbindin 2
ENSMUSG00000003657	Bin_252294	74	76	53.5	77.9035	75.5097	54.2184	chr8	112695001	112700000	112661402	112692110	Calb2	calbindin 2
ENSMUSG00000003657	Bin_252290	149	246.5	73	156.86	244.413	73.2952	chr8	112675001	112680000	112661402	112692110	Calb2	calbindin 2
ENSMUSG00000003660	Bin_64853	60	142.5	92	63.165	141.084	92.3721	chr2	127060001	127065000	127034122	127066187	Snrnp200	small nuclear ribonucleoprotein 200 (U5)
ENSMUSG00000003660	Bin_64849	226	192	161.5	237.922	190.761	162.655	chr2	127040001	127045000	127034122	127066187	Snrnp200	small nuclear ribonucleoprotein 200 (U5)
ENSMUSG00000003662	Bin_64855	204	144.5	192	214.761	143.071	192.777	chr2	127070001	127075000	127066674	127073552	Ciao1	cytosolic iron-sulfur protein assembly 1 homolog (S. cerevisiae)
ENSMUSG00000003665	Bin_448595	56	87	63.5	58.954	86.4387	64.2588	chr17	17985001	17990000	17980292	17992152	Has1	hyaluronan synthase1
ENSMUSG00000003665	Bin_448597	75	139	53	78.9563	138.103	53.2144	chr17	17995001	18000000	17980292	17992152	Has1	hyaluronan synthase1
ENSMUSG00000003721	Bin_24621	96.5	165	192	101.064	163.935	192.777	chr1	123100001	123105000	123200930	123229166	Insig2	insulin induced gene 2
ENSMUSG00000003721	Bin_24654	133.5	82.5	190.5	141.069	81.471	190.768	chr1	123265001	123270000	123200930	123229166	Insig2	insulin induced gene 2
ENSMUSG00000003721	Bin_24634	136.5	69	138.5	143.174	68.5548	138.558	chr1	123165001	123170000	123200930	123229166	Insig2	insulin induced gene 2
ENSMUSG00000003721	Bin_24656	205	236	129.5	215.814	234.477	130.526	chr1	123275001	123280000	123200930	123229166	Insig2	insulin induced gene 2
ENSMUSG00000003721	Bin_24637	125	90	111	131.594	89.4193	111.449	chr1	123180001	123185000	123200930	123229166	Insig2	insulin induced gene 2
ENSMUSG00000003721	Bin_24620	118.5	125.5	127	124.225	125.187	127.514	chr1	123095001	123100000	123200930	123229166	Insig2	insulin induced gene 2
ENSMUSG00000003721	Bin_24622	75	75	120.5	78.9563	74.5161	120.485	chr1	123105001	123110000	123200930	123229166	Insig2	insulin induced gene 2
ENSMUSG00000003721	Bin_24626	105.5	85	90	111.592	84.4516	90.364	chr1	123125001	123130000	123200930	123229166	Insig2	insulin induced gene 2
ENSMUSG00000003721	Bin_24640	89	58	73	93.6948	57.6258	73.2952	chr1	123195001	123200000	123200930	123229166	Insig2	insulin induced gene 2
ENSMUSG00000003721	Bin_24655	60.5	78.5	110.5	63.165	77.4968	110.445	chr1	123270001	123275000	123200930	123229166	Insig2	insulin induced gene 2
ENSMUSG00000003731	Bin_133579	90	117.5	111.5	94.7475	117.239	112.453	chr4	129340001	129345000	129321224	129350011	Kpna6	karyopherin (importin) alpha 6
ENSMUSG00000003731	Bin_133577	168	94	54	176.862	93.3935	54.2184	chr4	129330001	129335000	129321224	129350011	Kpna6	karyopherin (importin) alpha 6
ENSMUSG00000003731	Bin_133581	117	200	65	123.172	198.71	65.2629	chr4	129350001	129355000	129321224	129350011	Kpna6	karyopherin (importin) alpha 6
ENSMUSG00000003746	Bin_291669	87	60	62	91.5893	59.6129	62.2508	chr10	53750001	53755000	53624594	53795602	Man1a	mannosidase 1, alpha
ENSMUSG00000003746	Bin_291654	158.5	95	112.5	166.335	94.3871	112.453	chr10	53675001	53680000	53624594	53795602	Man1a	mannosidase 1, alpha
ENSMUSG00000003746	Bin_291676	98	85	64.5	103.17	84.4516	64.2588	chr10	53785001	53790000	53624594	53795602	Man1a	mannosidase 1, alpha
ENSMUSG00000003746	Bin_291670	211	93.5	127.5	222.13	93.3935	128.518	chr10	53755001	53760000	53624594	53795602	Man1a	mannosidase 1, alpha
ENSMUSG00000003746	Bin_291661	107	227.5	163.5	112.644	226.529	164.663	chr10	53710001	53715000	53624594	53795602	Man1a	mannosidase 1, alpha
ENSMUSG00000003746	Bin_291677	134	95	106	141.069	94.3871	106.429	chr10	53790001	53795000	53624594	53795602	Man1a	mannosidase 1, alpha
ENSMUSG00000003746	Bin_291674	86.5	52.5	62	90.5365	51.6645	62.2508	chr10	53775001	53780000	53624594	53795602	Man1a	mannosidase 1, alpha
ENSMUSG00000003746	Bin_291651	60	183	61	63.165	181.819	61.2467	chr10	53660001	53665000	53624594	53795602	Man1a	mannosidase 1, alpha
ENSMUSG00000003746	Bin_291650	125	61	64	131.594	60.6064	64.2588	chr10	53655001	53660000	53624594	53795602	Man1a	mannosidase 1, alpha
ENSMUSG00000003778	Bin_471008	380	65.5	171.5	400.045	65.5742	172.696	chr18	34775001	34780000	34758269	34784255	Brd8	bromodomain containing 8
ENSMUSG00000003778	Bin_471009	156	181	114.5	164.229	179.832	114.461	chr18	34780001	34785000	34758269	34784255	Brd8	bromodomain containing 8
ENSMUSG00000003779	Bin_471010	120.5	85	168.5	126.33	84.4516	168.679	chr18	34785001	34790000	34784278	34792919	Kif20a	kinesin family member 20A
ENSMUSG00000003808	Bin_247230	73.5	148	107.5	77.9035	147.045	108.437	chr8	87375001	87380000	87380888	87393156	Farsa	phenylalanyl-tRNA synthetase, alpha subunit
ENSMUSG00000003808	Bin_247233	148	202.5	112	155.807	200.697	112.453	chr8	87390001	87395000	87380888	87393156	Farsa	phenylalanyl-tRNA synthetase, alpha subunit
ENSMUSG00000003809	Bin_247238	85	166	71.5	89.4838	164.929	72.2912	chr8	87415001	87420000	87410292	87417820	Gcdh	glutaryl-Coenzyme A dehydrogenase
ENSMUSG00000003809	Bin_247237	97	123	164.5	102.117	122.206	164.663	chr8	87410001	87415000	87410292	87417820	Gcdh	glutaryl-Coenzyme A dehydrogenase
ENSMUSG00000003810	Bin_130919	71.5	70	88.5	75.798	69.5484	88.3559	chr4	116040001	116045000	115979367	116136788	Mast2	microtubule associated serine/threonine kinase 2
ENSMUSG00000003810	Bin_130915	57	56	54	60.0068	55.6387	54.2184	chr4	116020001	116025000	115979367	116136788	Mast2	microtubule associated serine/threonine kinase 2
ENSMUSG00000003810	Bin_130920	173	81.5	75.5	182.126	81.471	76.3074	chr4	116045001	116050000	115979367	116136788	Mast2	microtubule associated serine/threonine kinase 2
ENSMUSG00000003810	Bin_130941	59	54.5	91.5	62.1123	53.6516	92.3721	chr4	116150001	116155000	115979367	116136788	Mast2	microtubule associated serine/threonine kinase 2
ENSMUSG00000003810	Bin_130901	68	127.5	178.5	71.587	127.174	178.72	chr4	115950001	115955000	115979367	116136788	Mast2	microtubule associated serine/threonine kinase 2
ENSMUSG00000003810	Bin_130900	94	78.5	133.5	98.9585	77.4968	134.542	chr4	115945001	115950000	115979367	116136788	Mast2	microtubule associated serine/threonine kinase 2
ENSMUSG00000003812	Bin_247241	132	117	105.5	138.963	116.245	106.429	chr8	87430001	87435000	87432459	87446814	Dnase2a	deoxyribonuclease II alpha
ENSMUSG00000003812	Bin_247242	76	98	287	80.009	97.3677	288.161	chr8	87435001	87440000	87432459	87446814	Dnase2a	deoxyribonuclease II alpha
ENSMUSG00000003814	Bin_247228	149.5	50	188.5	157.913	49.6774	188.76	chr8	87365001	87370000	87365749	87370833	Calr	calreticulin
ENSMUSG00000003847	Bin_251713	231.5	148	173	244.238	147.045	173.7	chr8	109790001	109795000	109817370	109903417	Nfat5	nuclear factor of activated T cells 5
ENSMUSG00000003847	Bin_251716	80	63.5	229	84.22	63.5871	229.926	chr8	109805001	109810000	109817370	109903417	Nfat5	nuclear factor of activated T cells 5
ENSMUSG00000003847	Bin_251731	202	227.5	121	212.656	226.529	121.489	chr8	109880001	109885000	109817370	109903417	Nfat5	nuclear factor of activated T cells 5
ENSMUSG00000003847	Bin_251726	58	103	74	61.0595	102.335	74.2993	chr8	109855001	109860000	109817370	109903417	Nfat5	nuclear factor of activated T cells 5
ENSMUSG00000003847	Bin_251730	70.5	52.5	86	73.6925	51.6645	86.3478	chr8	109875001	109880000	109817370	109903417	Nfat5	nuclear factor of activated T cells 5
ENSMUSG00000003848	Bin_251742	51	277.5	64	53.6903	276.206	64.2588	chr8	109935001	109940000	109936386	109948951	Nob1	NIN1/RPN12 binding protein 1 homolog (S. cerevisiae)
ENSMUSG00000003849	Bin_251736	108	151	83.5	113.697	150.026	84.3397	chr8	109905001	109910000	109912125	109927106	Nqo1	NAD(P)H dehydrogenase, quinone 1
ENSMUSG00000003863	Bin_209771	94	98	141	98.9585	97.3677	141.57	chr7	52605001	52610000	52594496	52622389	Ppfia3	protein tyrosine phosphatase, receptor type, f polypeptide (PTPRF), interacting protein (liprin), alpha 3
ENSMUSG00000003868	Bin_209787	64	130	83.5	67.376	129.161	84.3397	chr7	52685001	52690000	52677222	52693466	Ruvbl2	RuvB-like protein 2
ENSMUSG00000003882	Bin_406528	80.5	96.5	149.5	84.22	95.3806	150.607	chr15	9465001	9470000	9435916	9459631	Il7r	interleukin 7 receptor
ENSMUSG00000003882	Bin_406529	70.5	70	149.5	73.6925	69.5484	150.607	chr15	9470001	9475000	9435916	9459631	Il7r	interleukin 7 receptor
ENSMUSG00000003882	Bin_406542	410.5	52.5	60	431.628	51.6645	60.2427	chr15	9535001	9540000	9435916	9459631	Il7r	interleukin 7 receptor
ENSMUSG00000003882	Bin_406518	113	61	83.5	118.961	60.6064	84.3397	chr15	9415001	9420000	9435916	9459631	Il7r	interleukin 7 receptor
ENSMUSG00000003882	Bin_406534	58	66	104	61.0595	65.5742	104.421	chr15	9495001	9500000	9435916	9459631	Il7r	interleukin 7 receptor
ENSMUSG00000003882	Bin_406523	137	120.5	170.5	144.227	119.226	170.688	chr15	9440001	9445000	9435916	9459631	Il7r	interleukin 7 receptor
ENSMUSG00000003882	Bin_406520	126.5	165	105	132.647	163.935	105.425	chr15	9425001	9430000	9435916	9459631	Il7r	interleukin 7 receptor
ENSMUSG00000003882	Bin_406527	149	136.5	125.5	156.86	135.123	126.51	chr15	9460001	9465000	9435916	9459631	Il7r	interleukin 7 receptor
ENSMUSG00000003882	Bin_406548	139.5	77	95.5	147.385	76.5032	96.3883	chr15	9565001	9570000	9435916	9459631	Il7r	interleukin 7 receptor
ENSMUSG00000003882	Bin_406525	62.5	53	68.5	65.2705	52.6581	68.275	chr15	9450001	9455000	9435916	9459631	Il7r	interleukin 7 receptor
ENSMUSG00000003882	Bin_406531	91.5	138.5	124.5	96.853	137.11	124.502	chr15	9480001	9485000	9435916	9459631	Il7r	interleukin 7 receptor
ENSMUSG00000003882	Bin_406544	265.5	74	114	280.032	73.5226	114.461	chr15	9545001	9550000	9435916	9459631	Il7r	interleukin 7 receptor
ENSMUSG00000003923	Bin_295053	102	230	62.5	107.381	228.516	62.2508	chr10	70670001	70675000	70688212	70701028	Tfam	transcription factor A, mitochondrial
ENSMUSG00000003929	Bin_451696	89	130.5	133	93.6948	129.161	133.538	chr17	33490001	33495000	33466287	33495823	Zfp81	zinc finger protein 81
ENSMUSG00000003929	Bin_451692	79	203.5	125	83.1673	202.684	125.506	chr17	33470001	33475000	33466287	33495823	Zfp81	zinc finger protein 81
ENSMUSG00000003929	Bin_451694	240	132.5	175	252.66	131.148	175.708	chr17	33480001	33485000	33466287	33495823	Zfp81	zinc finger protein 81
ENSMUSG00000003929	Bin_451689	98.5	69.5	154.5	103.17	69.5484	154.623	chr17	33455001	33460000	33466287	33495823	Zfp81	zinc finger protein 81
ENSMUSG00000003929	Bin_451699	91.5	109.5	249	96.853	109.29	250.007	chr17	33505001	33510000	33466287	33495823	Zfp81	zinc finger protein 81
ENSMUSG00000003929	Bin_451690	389	126	122	409.52	125.187	122.493	chr17	33460001	33465000	33466287	33495823	Zfp81	zinc finger protein 81
ENSMUSG00000003929	Bin_451698	85	88.5	121.5	89.4838	87.4322	122.493	chr17	33500001	33505000	33466287	33495823	Zfp81	zinc finger protein 81
ENSMUSG00000003934	Bin_320792	250	54	72.5	263.188	53.6516	72.2912	chr11	69370001	69375000	69367594	69373707	Efnb3	ephrin B3
ENSMUSG00000003948	Bin_324948	120.5	107	234	126.33	106.31	234.946	chr11	90150001	90155000	90048998	90139903	Mmd	monocyte to macrophage differentiation-associated
ENSMUSG00000003948	Bin_324945	71	77	54.5	74.7453	76.5032	54.2184	chr11	90135001	90140000	90048998	90139903	Mmd	monocyte to macrophage differentiation-associated
ENSMUSG00000003948	Bin_324934	109	98.5	55.5	114.75	97.3677	56.2265	chr11	90080001	90085000	90048998	90139903	Mmd	monocyte to macrophage differentiation-associated
ENSMUSG00000003948	Bin_324940	124	132	62	130.541	131.148	62.2508	chr11	90110001	90115000	90048998	90139903	Mmd	monocyte to macrophage differentiation-associated
ENSMUSG00000003949	Bin_324962	100	168	58	105.275	166.916	58.2346	chr11	90220001	90225000	90197849	90252231	Hlf	hepatic leukemia factor
ENSMUSG00000003949	Bin_324959	61	86	97	64.2178	85.4451	97.3923	chr11	90205001	90210000	90197849	90252231	Hlf	hepatic leukemia factor
ENSMUSG00000003949	Bin_324965	98	68	146	103.17	67.5613	146.59	chr11	90235001	90240000	90197849	90252231	Hlf	hepatic leukemia factor
ENSMUSG00000003949	Bin_324956	51	60.5	83.5	53.6903	59.6129	84.3397	chr11	90190001	90195000	90197849	90252231	Hlf	hepatic leukemia factor
ENSMUSG00000003949	Bin_324971	204	249.5	137	214.761	248.387	137.554	chr11	90265001	90270000	90197849	90252231	Hlf	hepatic leukemia factor
ENSMUSG00000003949	Bin_324978	245	121	57	257.924	120.219	57.2305	chr11	90300001	90305000	90197849	90252231	Hlf	hepatic leukemia factor
ENSMUSG00000003970	Bin_419981	62	95	158.5	65.2705	94.3871	158.639	chr15	76730001	76735000	76734501	76736748	Rpl8	ribosomal protein L8
ENSMUSG00000003974	Bin_140741	250	67.5	233	263.188	67.5613	233.942	chr5	9515001	9520000	9485236	9725352	Grm3	glutamate receptor, metabotropic 3
ENSMUSG00000003974	Bin_140749	67	90	238.5	70.5343	89.4193	238.963	chr5	9555001	9560000	9485236	9725352	Grm3	glutamate receptor, metabotropic 3
ENSMUSG00000003974	Bin_140756	1517	113	158.5	1597.02	112.271	158.639	chr5	9590001	9595000	9485236	9725352	Grm3	glutamate receptor, metabotropic 3
ENSMUSG00000003974	Bin_140757	91.5	209	75	96.853	207.652	75.3033	chr5	9595001	9600000	9485236	9725352	Grm3	glutamate receptor, metabotropic 3
ENSMUSG00000003974	Bin_140768	75	93	63.5	78.9563	92.4	64.2588	chr5	9650001	9655000	9485236	9725352	Grm3	glutamate receptor, metabotropic 3
ENSMUSG00000003974	Bin_140764	122	77	144.5	128.436	76.5032	144.582	chr5	9630001	9635000	9485236	9725352	Grm3	glutamate receptor, metabotropic 3
ENSMUSG00000003974	Bin_140736	201	70	79	211.603	69.5484	79.3195	chr5	9490001	9495000	9485236	9725352	Grm3	glutamate receptor, metabotropic 3
ENSMUSG00000003974	Bin_140748	201	69	151.5	211.603	68.5548	152.615	chr5	9550001	9555000	9485236	9725352	Grm3	glutamate receptor, metabotropic 3
ENSMUSG00000003974	Bin_140746	65	120	152.5	68.4288	119.226	152.615	chr5	9540001	9545000	9485236	9725352	Grm3	glutamate receptor, metabotropic 3
ENSMUSG00000003974	Bin_140750	114	135.5	76.5	120.014	135.123	76.3074	chr5	9560001	9565000	9485236	9725352	Grm3	glutamate receptor, metabotropic 3
ENSMUSG00000003974	Bin_140747	51.5	81	67.5	54.743	80.4774	68.275	chr5	9545001	9550000	9485236	9725352	Grm3	glutamate receptor, metabotropic 3
ENSMUSG00000003974	Bin_140735	79	114.5	71.5	83.1673	113.264	72.2912	chr5	9485001	9490000	9485236	9725352	Grm3	glutamate receptor, metabotropic 3
ENSMUSG00000003974	Bin_140766	159	68.5	118	167.387	67.5613	118.477	chr5	9640001	9645000	9485236	9725352	Grm3	glutamate receptor, metabotropic 3
ENSMUSG00000003974	Bin_140761	110.5	119.5	66.5	115.803	119.226	66.2669	chr5	9615001	9620000	9485236	9725352	Grm3	glutamate receptor, metabotropic 3
ENSMUSG00000003974	Bin_140752	206	246.5	63	216.867	244.413	63.2548	chr5	9570001	9575000	9485236	9725352	Grm3	glutamate receptor, metabotropic 3
ENSMUSG00000003974	Bin_140785	540	93	92.5	568.485	92.4	92.3721	chr5	9735001	9740000	9485236	9725352	Grm3	glutamate receptor, metabotropic 3
ENSMUSG00000003974	Bin_140759	100	140	132.5	105.275	139.097	132.534	chr5	9605001	9610000	9485236	9725352	Grm3	glutamate receptor, metabotropic 3
ENSMUSG00000003974	Bin_140777	75	88.5	82	78.9563	87.4322	82.3316	chr5	9695001	9700000	9485236	9725352	Grm3	glutamate receptor, metabotropic 3
ENSMUSG00000003992	Bin_373889	142.5	288.5	135.5	149.491	286.142	136.55	chr13	91750001	91755000	91599888	91843034	Ssbp2	single-stranded DNA binding protein 2
ENSMUSG00000003992	Bin_373898	76	79	59.5	80.009	78.4903	60.2427	chr13	91795001	91800000	91599888	91843034	Ssbp2	single-stranded DNA binding protein 2
ENSMUSG00000003992	Bin_373878	93.5	71	134	98.9585	70.5419	134.542	chr13	91695001	91700000	91599888	91843034	Ssbp2	single-stranded DNA binding protein 2
ENSMUSG00000003992	Bin_373869	129	378	104	135.805	375.561	104.421	chr13	91650001	91655000	91599888	91843034	Ssbp2	single-stranded DNA binding protein 2
ENSMUSG00000003992	Bin_373883	130.5	171	155	136.858	169.897	155.627	chr13	91720001	91725000	91599888	91843034	Ssbp2	single-stranded DNA binding protein 2
ENSMUSG00000003992	Bin_373860	191	53.5	118.5	201.075	53.6516	118.477	chr13	91605001	91610000	91599888	91843034	Ssbp2	single-stranded DNA binding protein 2
ENSMUSG00000003992	Bin_373864	156	82	148	164.229	81.471	148.599	chr13	91625001	91630000	91599888	91843034	Ssbp2	single-stranded DNA binding protein 2
ENSMUSG00000003992	Bin_373893	79	83.5	74	83.1673	83.458	74.2993	chr13	91770001	91775000	91599888	91843034	Ssbp2	single-stranded DNA binding protein 2
ENSMUSG00000003992	Bin_373891	183	117.5	144	192.653	117.239	144.582	chr13	91760001	91765000	91599888	91843034	Ssbp2	single-stranded DNA binding protein 2
ENSMUSG00000003992	Bin_373879	181	68.5	84.5	190.548	67.5613	84.3397	chr13	91700001	91705000	91599888	91843034	Ssbp2	single-stranded DNA binding protein 2
ENSMUSG00000003992	Bin_373877	1014.5	119.5	133.5	1067.49	119.226	134.542	chr13	91690001	91695000	91599888	91843034	Ssbp2	single-stranded DNA binding protein 2
ENSMUSG00000004018	Bin_312171	93	71	131.5	97.9058	70.5419	132.534	chr11	26265001	26270000	26286135	26371876	Fancl	Fanconi anemia, complementation group L
ENSMUSG00000004018	Bin_312187	81	113.5	86.5	85.2728	113.264	86.3478	chr11	26345001	26350000	26286135	26371876	Fancl	Fanconi anemia, complementation group L
ENSMUSG00000004018	Bin_312195	81.5	76	101	86.3255	75.5097	101.408	chr11	26385001	26390000	26286135	26371876	Fancl	Fanconi anemia, complementation group L
ENSMUSG00000004018	Bin_312198	335	167.5	217.5	352.671	166.916	218.882	chr11	26400001	26405000	26286135	26371876	Fancl	Fanconi anemia, complementation group L
ENSMUSG00000004018	Bin_312190	98	118	231	103.17	117.239	231.934	chr11	26360001	26365000	26286135	26371876	Fancl	Fanconi anemia, complementation group L
ENSMUSG00000004031	Bin_32001	271	253	171	285.295	251.368	171.692	chr1	160000001	160005000	160175402	160286391	Fam5b	family with sequence similarity 5, member B
ENSMUSG00000004031	Bin_31976	97	68.5	90.5	102.117	67.5613	90.364	chr1	159875001	159880000	160175402	160286391	Fam5b	family with sequence similarity 5, member B
ENSMUSG00000004031	Bin_31988	205.5	124	65.5	216.867	123.2	66.2669	chr1	159935001	159940000	160175402	160286391	Fam5b	family with sequence similarity 5, member B
ENSMUSG00000004031	Bin_32002	65	195.5	64	68.4288	194.735	64.2588	chr1	160005001	160010000	160175402	160286391	Fam5b	family with sequence similarity 5, member B
ENSMUSG00000004031	Bin_32045	120.5	193	91.5	126.33	191.755	92.3721	chr1	160220001	160225000	160175402	160286391	Fam5b	family with sequence similarity 5, member B
ENSMUSG00000004031	Bin_32004	148	86	54	155.807	85.4451	54.2184	chr1	160015001	160020000	160175402	160286391	Fam5b	family with sequence similarity 5, member B
ENSMUSG00000004031	Bin_31982	56	134	62	58.954	133.135	62.2508	chr1	159905001	159910000	160175402	160286391	Fam5b	family with sequence similarity 5, member B
ENSMUSG00000004031	Bin_32033	76	52	351	80.009	51.6645	352.42	chr1	160160001	160165000	160175402	160286391	Fam5b	family with sequence similarity 5, member B
ENSMUSG00000004031	Bin_32017	77.5	100.5	145.5	82.1145	99.3548	146.59	chr1	160080001	160085000	160175402	160286391	Fam5b	family with sequence similarity 5, member B
ENSMUSG00000004031	Bin_32039	157	90.5	56.5	165.282	89.4193	56.2265	chr1	160190001	160195000	160175402	160286391	Fam5b	family with sequence similarity 5, member B
ENSMUSG00000004031	Bin_32048	60	80	128	63.165	79.4839	128.518	chr1	160235001	160240000	160175402	160286391	Fam5b	family with sequence similarity 5, member B
ENSMUSG00000004031	Bin_32023	74	62	79.5	77.9035	61.6	80.3236	chr1	160110001	160115000	160175402	160286391	Fam5b	family with sequence similarity 5, member B
ENSMUSG00000004031	Bin_32054	95.5	184.5	156	101.064	182.813	156.631	chr1	160265001	160270000	160175402	160286391	Fam5b	family with sequence similarity 5, member B
ENSMUSG00000004031	Bin_31989	213	91.5	74.5	224.236	91.4064	74.2993	chr1	159940001	159945000	160175402	160286391	Fam5b	family with sequence similarity 5, member B
ENSMUSG00000004031	Bin_32003	252	75	131	265.293	74.5161	131.53	chr1	160010001	160015000	160175402	160286391	Fam5b	family with sequence similarity 5, member B
ENSMUSG00000004031	Bin_31992	179	64	52.5	188.442	63.5871	52.2103	chr1	159955001	159960000	160175402	160286391	Fam5b	family with sequence similarity 5, member B
ENSMUSG00000004031	Bin_32009	70	103	110	73.6925	102.335	110.445	chr1	160040001	160045000	160175402	160286391	Fam5b	family with sequence similarity 5, member B
ENSMUSG00000004038	Bin_97345	195.5	169.5	201.5	206.339	168.903	202.817	chr3	107770001	107775000	107745251	107772201	Gstm3	glutathione S-transferase, mu 3
ENSMUSG00000004038	Bin_97344	122	139	91	128.436	138.103	91.368	chr3	107765001	107770000	107745251	107772201	Gstm3	glutathione S-transferase, mu 3
ENSMUSG00000004040	Bin_327075	53.5	53.5	405.5	56.8485	53.6516	407.642	chr11	100785001	100790000	100746412	100800854	Stat3	signal transducer and activator of transcription 3
ENSMUSG00000004040	Bin_327070	180	329	62.5	189.495	326.877	62.2508	chr11	100760001	100765000	100746412	100800854	Stat3	signal transducer and activator of transcription 3
ENSMUSG00000004040	Bin_327078	62	76	72	65.2705	75.5097	72.2912	chr11	100800001	100805000	100746412	100800854	Stat3	signal transducer and activator of transcription 3
ENSMUSG00000004040	Bin_327073	306	129	108.5	322.142	128.168	108.437	chr11	100775001	100780000	100746412	100800854	Stat3	signal transducer and activator of transcription 3
ENSMUSG00000004040	Bin_327079	113.5	106.5	124	120.014	105.316	124.502	chr11	100805001	100810000	100746412	100800854	Stat3	signal transducer and activator of transcription 3
ENSMUSG00000004043	Bin_327064	80	118	105	84.22	117.239	105.425	chr11	100730001	100735000	100720665	100746483	Stat5a	signal transducer and activator of transcription 5A
ENSMUSG00000004043	Bin_327066	56	202	208	58.954	200.697	208.841	chr11	100740001	100745000	100720665	100746483	Stat5a	signal transducer and activator of transcription 5A
ENSMUSG00000004043	Bin_327061	76.5	50	65	80.009	49.6774	65.2629	chr11	100715001	100720000	100720665	100746483	Stat5a	signal transducer and activator of transcription 5A
ENSMUSG00000004043	Bin_327065	106	65.5	118.5	111.592	65.5742	118.477	chr11	100735001	100740000	100720665	100746483	Stat5a	signal transducer and activator of transcription 5A
ENSMUSG00000004043	Bin_327062	152	158	85	160.018	156.981	85.3438	chr11	100720001	100725000	100720665	100746483	Stat5a	signal transducer and activator of transcription 5A
ENSMUSG00000004043	Bin_327063	82.5	59	138.5	86.3255	58.6193	138.558	chr11	100725001	100730000	100720665	100746483	Stat5a	signal transducer and activator of transcription 5A
ENSMUSG00000004044	Bin_327081	98	76	73	103.17	75.5097	73.2952	chr11	100815001	100820000	100818047	100832201	Ptrf	polymerase I and transcript release factor
ENSMUSG00000004056	Bin_204927	52	113.5	50.5	54.743	113.264	50.2022	chr7	28385001	28390000	28376571	28425845	Akt2	thymoma viral proto-oncogene 2
ENSMUSG00000004056	Bin_204925	133	175	104	140.016	173.871	104.421	chr7	28375001	28380000	28376571	28425845	Akt2	thymoma viral proto-oncogene 2
ENSMUSG00000004069	Bin_426272	247	81	62.5	260.029	80.4774	62.2508	chr16	4690001	4695000	4639989	4707695	Dnaja3	DnaJ (Hsp40) homolog, subfamily A, member 3
ENSMUSG00000004069	Bin_426270	165	65	66.5	173.704	64.5806	66.2669	chr16	4680001	4685000	4639989	4707695	Dnaja3	DnaJ (Hsp40) homolog, subfamily A, member 3
ENSMUSG00000004070	Bin_426279	58	146	67.5	61.0595	145.058	68.275	chr16	4725001	4730000	4726361	4766742	Hmox2	heme oxygenase (decycling) 2
ENSMUSG00000004071	Bin_426294	196	104	146	206.339	103.329	146.59	chr16	4800001	4805000	4750348	4790292	5730403B10Rik	RIKEN cDNA 5730403B10 gene
ENSMUSG00000004071	Bin_426288	159.5	161	237.5	168.44	159.961	238.963	chr16	4770001	4775000	4750348	4790292	5730403B10Rik	RIKEN cDNA 5730403B10 gene
ENSMUSG00000004085	Bin_53870	90.5	97	67	94.7475	96.3742	67.271	chr2	72145001	72150000	72123694	72280667	B230120H23Rik	RIKEN cDNA B230120H23 gene
ENSMUSG00000004085	Bin_53866	78.5	128.5	62.5	82.1145	127.174	62.2508	chr2	72125001	72130000	72123694	72280667	B230120H23Rik	RIKEN cDNA B230120H23 gene
ENSMUSG00000004085	Bin_53867	227	161.5	184	238.974	160.955	184.744	chr2	72130001	72135000	72123694	72280667	B230120H23Rik	RIKEN cDNA B230120H23 gene
ENSMUSG00000004096	Bin_258969	54	216.5	168.5	56.8485	214.606	168.679	chr9	14330001	14335000	14305061	14315021	Cwc15	CWC15 homolog (S. cerevisiae)
ENSMUSG00000004099	Bin_260254	150	127	63.5	157.913	126.181	64.2588	chr9	20755001	20760000	20711650	20757317	Dnmt1	DNA methyltransferase (cytosine-5) 1
ENSMUSG00000004099	Bin_260253	360.5	109.5	88	378.99	109.29	88.3559	chr9	20750001	20755000	20711650	20757317	Dnmt1	DNA methyltransferase (cytosine-5) 1
ENSMUSG00000004099	Bin_260251	653	151	125	687.446	150.026	125.506	chr9	20740001	20745000	20711650	20757317	Dnmt1	DNA methyltransferase (cytosine-5) 1
ENSMUSG00000004105	Bin_46057	51	117.5	85	53.6903	117.239	85.3438	chr2	33080001	33085000	33071589	33103237	Angptl2	angiopoietin-like 2
ENSMUSG00000004105	Bin_46055	70	69	53	73.6925	68.5548	53.2144	chr2	33070001	33075000	33071589	33103237	Angptl2	angiopoietin-like 2
ENSMUSG00000004105	Bin_46061	51	51	86	53.6903	50.671	86.3478	chr2	33100001	33105000	33071589	33103237	Angptl2	angiopoietin-like 2
ENSMUSG00000004105	Bin_46062	169	233	91	177.915	231.497	91.368	chr2	33105001	33110000	33071589	33103237	Angptl2	angiopoietin-like 2
ENSMUSG00000004110	Bin_31334	98.5	163	103.5	103.17	161.948	104.421	chr1	156665001	156670000	156239649	156573049	Cacna1e	calcium channel, voltage-dependent, R type, alpha 1E subunit
ENSMUSG00000004110	Bin_31309	60.5	66	97	63.165	65.5742	97.3923	chr1	156540001	156545000	156239649	156573049	Cacna1e	calcium channel, voltage-dependent, R type, alpha 1E subunit
ENSMUSG00000004110	Bin_31276	55	252	141.5	57.9013	250.374	142.574	chr1	156375001	156380000	156239649	156573049	Cacna1e	calcium channel, voltage-dependent, R type, alpha 1E subunit
ENSMUSG00000004110	Bin_31321	62.5	104	150	65.2705	103.329	150.607	chr1	156600001	156605000	156239649	156573049	Cacna1e	calcium channel, voltage-dependent, R type, alpha 1E subunit
ENSMUSG00000004110	Bin_31287	137	139.5	70	144.227	139.097	70.2831	chr1	156430001	156435000	156239649	156573049	Cacna1e	calcium channel, voltage-dependent, R type, alpha 1E subunit
ENSMUSG00000004110	Bin_31324	54.5	69	135	56.8485	68.5548	135.546	chr1	156615001	156620000	156239649	156573049	Cacna1e	calcium channel, voltage-dependent, R type, alpha 1E subunit
ENSMUSG00000004110	Bin_31314	147	136	105	154.754	135.123	105.425	chr1	156565001	156570000	156239649	156573049	Cacna1e	calcium channel, voltage-dependent, R type, alpha 1E subunit
ENSMUSG00000004110	Bin_31311	59	59	67.5	62.1123	58.6193	68.275	chr1	156550001	156555000	156239649	156573049	Cacna1e	calcium channel, voltage-dependent, R type, alpha 1E subunit
ENSMUSG00000004110	Bin_31284	92	94.5	51	96.853	93.3935	51.2063	chr1	156415001	156420000	156239649	156573049	Cacna1e	calcium channel, voltage-dependent, R type, alpha 1E subunit
ENSMUSG00000004110	Bin_31340	110	98.5	185	115.803	97.3677	185.748	chr1	156695001	156700000	156239649	156573049	Cacna1e	calcium channel, voltage-dependent, R type, alpha 1E subunit
ENSMUSG00000004110	Bin_31296	309	55	52	325.3	54.6452	52.2103	chr1	156475001	156480000	156239649	156573049	Cacna1e	calcium channel, voltage-dependent, R type, alpha 1E subunit
ENSMUSG00000004110	Bin_31316	80.5	106	277	84.22	105.316	278.12	chr1	156575001	156580000	156239649	156573049	Cacna1e	calcium channel, voltage-dependent, R type, alpha 1E subunit
ENSMUSG00000004110	Bin_31342	72	61	87	75.798	60.6064	87.3519	chr1	156705001	156710000	156239649	156573049	Cacna1e	calcium channel, voltage-dependent, R type, alpha 1E subunit
ENSMUSG00000004110	Bin_31280	96	179	204.5	101.064	177.845	204.825	chr1	156395001	156400000	156239649	156573049	Cacna1e	calcium channel, voltage-dependent, R type, alpha 1E subunit
ENSMUSG00000004110	Bin_31308	91	92.5	182.5	95.8003	91.4064	182.736	chr1	156535001	156540000	156239649	156573049	Cacna1e	calcium channel, voltage-dependent, R type, alpha 1E subunit
ENSMUSG00000004110	Bin_31286	115.5	431	94	122.119	428.219	94.3802	chr1	156425001	156430000	156239649	156573049	Cacna1e	calcium channel, voltage-dependent, R type, alpha 1E subunit
ENSMUSG00000004110	Bin_31346	140	91.5	73.5	147.385	91.4064	74.2993	chr1	156725001	156730000	156239649	156573049	Cacna1e	calcium channel, voltage-dependent, R type, alpha 1E subunit
ENSMUSG00000004110	Bin_31336	85	132	156	89.4838	131.148	156.631	chr1	156675001	156680000	156239649	156573049	Cacna1e	calcium channel, voltage-dependent, R type, alpha 1E subunit
ENSMUSG00000004110	Bin_31315	74	59	97.5	77.9035	58.6193	98.3964	chr1	156570001	156575000	156239649	156573049	Cacna1e	calcium channel, voltage-dependent, R type, alpha 1E subunit
ENSMUSG00000004110	Bin_31343	87	95	141.5	91.5893	94.3871	142.574	chr1	156710001	156715000	156239649	156573049	Cacna1e	calcium channel, voltage-dependent, R type, alpha 1E subunit
ENSMUSG00000004113	Bin_44339	52.5	66	63	54.743	65.5742	63.2548	chr2	24490001	24495000	24459407	24618672	Cacna1b	calcium channel, voltage-dependent, N type, alpha 1B subunit
ENSMUSG00000004113	Bin_44364	64	79	68.5	67.376	78.4903	68.275	chr2	24615001	24620000	24459407	24618672	Cacna1b	calcium channel, voltage-dependent, N type, alpha 1B subunit
ENSMUSG00000004113	Bin_44356	245	116	74.5	257.924	115.252	74.2993	chr2	24575001	24580000	24459407	24618672	Cacna1b	calcium channel, voltage-dependent, N type, alpha 1B subunit
ENSMUSG00000004113	Bin_44363	52	58	100	54.743	57.6258	100.404	chr2	24610001	24615000	24459407	24618672	Cacna1b	calcium channel, voltage-dependent, N type, alpha 1B subunit
ENSMUSG00000004113	Bin_44353	166	67	369	174.757	66.5677	370.492	chr2	24560001	24565000	24459407	24618672	Cacna1b	calcium channel, voltage-dependent, N type, alpha 1B subunit
ENSMUSG00000004113	Bin_44354	73.5	124.5	91	77.9035	123.2	91.368	chr2	24565001	24570000	24459407	24618672	Cacna1b	calcium channel, voltage-dependent, N type, alpha 1B subunit
ENSMUSG00000004113	Bin_44338	59	98.5	97.5	62.1123	97.3677	98.3964	chr2	24485001	24490000	24459407	24618672	Cacna1b	calcium channel, voltage-dependent, N type, alpha 1B subunit
ENSMUSG00000004113	Bin_44334	217	144	65.5	228.447	143.071	66.2669	chr2	24465001	24470000	24459407	24618672	Cacna1b	calcium channel, voltage-dependent, N type, alpha 1B subunit
ENSMUSG00000004113	Bin_44340	84	169.5	86	88.431	168.903	86.3478	chr2	24495001	24500000	24459407	24618672	Cacna1b	calcium channel, voltage-dependent, N type, alpha 1B subunit
ENSMUSG00000004151	Bin_339133	72.5	621.5	66.5	75.798	617.987	66.2669	chr12	39230001	39235000	39505967	39594802	Etv1	ets variant gene 1
ENSMUSG00000004151	Bin_339168	164.5	87.5	156	172.651	87.4322	156.631	chr12	39405001	39410000	39505967	39594802	Etv1	ets variant gene 1
ENSMUSG00000004151	Bin_339188	97	77.5	69.5	102.117	77.4968	70.2831	chr12	39505001	39510000	39505967	39594802	Etv1	ets variant gene 1
ENSMUSG00000004151	Bin_339127	172.5	139.5	190	181.073	139.097	190.768	chr12	39200001	39205000	39505967	39594802	Etv1	ets variant gene 1
ENSMUSG00000004151	Bin_339181	80	500	156.5	84.22	496.774	156.631	chr12	39470001	39475000	39505967	39594802	Etv1	ets variant gene 1
ENSMUSG00000004151	Bin_339203	108.5	124	72.5	113.697	123.2	72.2912	chr12	39580001	39585000	39505967	39594802	Etv1	ets variant gene 1
ENSMUSG00000004151	Bin_339211	90	104.5	130.5	94.7475	103.329	130.526	chr12	39620001	39625000	39505967	39594802	Etv1	ets variant gene 1
ENSMUSG00000004151	Bin_339214	136	89.5	118.5	143.174	89.4193	118.477	chr12	39635001	39640000	39505967	39594802	Etv1	ets variant gene 1
ENSMUSG00000004151	Bin_339125	89	428.5	68	93.6948	425.239	68.275	chr12	39190001	39195000	39505967	39594802	Etv1	ets variant gene 1
ENSMUSG00000004151	Bin_339228	51.5	72	67.5	54.743	71.5355	68.275	chr12	39705001	39710000	39505967	39594802	Etv1	ets variant gene 1
ENSMUSG00000004151	Bin_339170	194.5	70	91	204.234	69.5484	91.368	chr12	39415001	39420000	39505967	39594802	Etv1	ets variant gene 1
ENSMUSG00000004151	Bin_339171	149	87	121.5	156.86	86.4387	122.493	chr12	39420001	39425000	39505967	39594802	Etv1	ets variant gene 1
ENSMUSG00000004151	Bin_339215	131.5	148	146.5	138.963	147.045	146.59	chr12	39640001	39645000	39505967	39594802	Etv1	ets variant gene 1
ENSMUSG00000004151	Bin_339239	183.5	114	139	193.706	113.264	139.562	chr12	39760001	39765000	39505967	39594802	Etv1	ets variant gene 1
ENSMUSG00000004151	Bin_339185	73	56	106	76.8508	55.6387	106.429	chr12	39490001	39495000	39505967	39594802	Etv1	ets variant gene 1
ENSMUSG00000004151	Bin_339242	87	227.5	216	91.5893	226.529	216.874	chr12	39775001	39780000	39505967	39594802	Etv1	ets variant gene 1
ENSMUSG00000004151	Bin_339194	73	155	114.5	76.8508	154	114.461	chr12	39535001	39540000	39505967	39594802	Etv1	ets variant gene 1
ENSMUSG00000004151	Bin_339146	70.5	100.5	108.5	73.6925	99.3548	108.437	chr12	39295001	39300000	39505967	39594802	Etv1	ets variant gene 1
ENSMUSG00000004151	Bin_339152	207.5	253.5	68.5	218.972	252.361	68.275	chr12	39325001	39330000	39505967	39594802	Etv1	ets variant gene 1
ENSMUSG00000004151	Bin_339230	104.5	232	164	109.486	230.503	164.663	chr12	39715001	39720000	39505967	39594802	Etv1	ets variant gene 1
ENSMUSG00000004151	Bin_339134	92	142.5	197	96.853	141.084	197.797	chr12	39235001	39240000	39505967	39594802	Etv1	ets variant gene 1
ENSMUSG00000004151	Bin_339173	52	53.5	90.5	54.743	53.6516	90.364	chr12	39430001	39435000	39505967	39594802	Etv1	ets variant gene 1
ENSMUSG00000004151	Bin_339138	131	104.5	221.5	137.91	103.329	222.898	chr12	39255001	39260000	39505967	39594802	Etv1	ets variant gene 1
ENSMUSG00000004151	Bin_339234	89.5	94.5	122	94.7475	93.3935	122.493	chr12	39735001	39740000	39505967	39594802	Etv1	ets variant gene 1
ENSMUSG00000004151	Bin_339238	68	130	100.5	71.587	129.161	100.404	chr12	39755001	39760000	39505967	39594802	Etv1	ets variant gene 1
ENSMUSG00000004207	Bin_292864	126	378.5	82.5	132.647	375.561	82.3316	chr10	59725001	59730000	59740375	59765345	Psap	prosaposin
ENSMUSG00000004221	Bin_508809	140	71	72.5	147.385	70.5419	72.2912	chrX	71660001	71665000	71638629	71699193	Ikbkg	inhibitor of kappaB kinase gamma
ENSMUSG00000004221	Bin_508815	54.5	94.5	75	56.8485	93.3935	75.3033	chrX	71690001	71695000	71638629	71699193	Ikbkg	inhibitor of kappaB kinase gamma
ENSMUSG00000004221	Bin_508806	103	84.5	58	108.433	83.458	58.2346	chrX	71645001	71650000	71638629	71699193	Ikbkg	inhibitor of kappaB kinase gamma
ENSMUSG00000004231	Bin_491172	191	123	94	201.075	122.206	94.3802	chr19	44820001	44825000	44830539	44912758	Pax2	paired box gene 2
ENSMUSG00000004231	Bin_491171	113	92	105.5	118.961	91.4064	106.429	chr19	44815001	44820000	44830539	44912758	Pax2	paired box gene 2
ENSMUSG00000004233	Bin_95589	52	166	292	54.743	164.929	293.181	chr3	98990001	98995000	98944991	99043109	Wars2	tryptophanyl tRNA synthetase 2 (mitochondrial)
ENSMUSG00000004264	Bin_194278	187.5	115	64	197.917	114.258	64.2588	chr6	124660001	124665000	124662340	124666968	Phb2	prohibitin 2
ENSMUSG00000004266	Bin_194280	120	77.5	67.5	126.33	77.4968	68.275	chr6	124670001	124675000	124670725	124688732	Ptpn6	protein tyrosine phosphatase, non-receptor type 6
ENSMUSG00000004270	Bin_194270	56	75	198.5	58.954	74.5161	198.801	chr6	124620001	124625000	124613045	124654436	Lpcat3	lysophosphatidylcholine acyltransferase 3
ENSMUSG00000004270	Bin_194266	162	59	52	170.546	58.6193	52.2103	chr6	124600001	124605000	124613045	124654436	Lpcat3	lysophosphatidylcholine acyltransferase 3
ENSMUSG00000004270	Bin_194274	243	101	157.5	255.818	100.348	158.639	chr6	124640001	124645000	124613045	124654436	Lpcat3	lysophosphatidylcholine acyltransferase 3
ENSMUSG00000004285	Bin_175226	99	273	171	104.222	271.239	171.692	chr6	29400001	29405000	29417718	29420512	Atp6v1f	ATPase, H+ transporting, lysosomal V1 subunit F
ENSMUSG00000004317	Bin_495859	146	101	79	153.702	100.348	79.3195	chrX	6910001	6915000	6730936	6896484	Clcn5	chloride channel 5
ENSMUSG00000004317	Bin_495832	77	53	50.5	81.0618	52.6581	50.2022	chrX	6775001	6780000	6730936	6896484	Clcn5	chloride channel 5
ENSMUSG00000004319	Bin_242440	123	141	70	129.488	140.09	70.2831	chr8	63425001	63430000	63389186	63462097	Clcn3	chloride channel 3
ENSMUSG00000004319	Bin_242445	60	74.5	88.5	63.165	73.5226	88.3559	chr8	63450001	63455000	63389186	63462097	Clcn3	chloride channel 3
ENSMUSG00000004328	Bin_202780	227.5	288.5	224	240.027	286.142	224.906	chr7	17650001	17655000	17616856	17647776	Hif3a	hypoxia inducible factor 3, alpha subunit
ENSMUSG00000004344	Bin_359809	50	53	51	52.6375	52.6581	51.2063	chr13	21350001	21355000	21378298	21384600	Gpx5	glutathione peroxidase 5
ENSMUSG00000004347	Bin_180611	273.5	182	74.5	288.454	180.826	74.2993	chr6	56325001	56330000	56019815	56319628	Pde1c	phosphodiesterase 1C
ENSMUSG00000004347	Bin_180597	57	50	77	60.0068	49.6774	77.3114	chr6	56255001	56260000	56019815	56319628	Pde1c	phosphodiesterase 1C
ENSMUSG00000004347	Bin_180587	71.5	129	61.5	75.798	128.168	62.2508	chr6	56205001	56210000	56019815	56319628	Pde1c	phosphodiesterase 1C
ENSMUSG00000004347	Bin_180577	189	86.5	75.5	198.97	85.4451	76.3074	chr6	56155001	56160000	56019815	56319628	Pde1c	phosphodiesterase 1C
ENSMUSG00000004347	Bin_180598	70.5	114	63	73.6925	113.264	63.2548	chr6	56260001	56265000	56019815	56319628	Pde1c	phosphodiesterase 1C
ENSMUSG00000004347	Bin_180628	95.5	119.5	125.5	101.064	119.226	126.51	chr6	56410001	56415000	56019815	56319628	Pde1c	phosphodiesterase 1C
ENSMUSG00000004347	Bin_180606	109	73	111	114.75	72.529	111.449	chr6	56300001	56305000	56019815	56319628	Pde1c	phosphodiesterase 1C
ENSMUSG00000004347	Bin_180584	93	139	147	97.9058	138.103	147.595	chr6	56190001	56195000	56019815	56319628	Pde1c	phosphodiesterase 1C
ENSMUSG00000004347	Bin_180614	83	103	99	87.3783	102.335	99.4004	chr6	56340001	56345000	56019815	56319628	Pde1c	phosphodiesterase 1C
ENSMUSG00000004347	Bin_180578	89	141.5	122.5	93.6948	141.084	122.493	chr6	56160001	56165000	56019815	56319628	Pde1c	phosphodiesterase 1C
ENSMUSG00000004347	Bin_180615	74.5	63	72	77.9035	62.5935	72.2912	chr6	56345001	56350000	56019815	56319628	Pde1c	phosphodiesterase 1C
ENSMUSG00000004347	Bin_180594	54	70.5	78	56.8485	69.5484	78.3155	chr6	56240001	56245000	56019815	56319628	Pde1c	phosphodiesterase 1C
ENSMUSG00000004347	Bin_180581	132.5	73	91.5	138.963	72.529	92.3721	chr6	56175001	56180000	56019815	56319628	Pde1c	phosphodiesterase 1C
ENSMUSG00000004347	Bin_180593	104.5	84	58	109.486	83.458	58.2346	chr6	56235001	56240000	56019815	56319628	Pde1c	phosphodiesterase 1C
ENSMUSG00000004347	Bin_180617	141.5	155	183	149.491	154	183.74	chr6	56355001	56360000	56019815	56319628	Pde1c	phosphodiesterase 1C
ENSMUSG00000004347	Bin_180619	68	101.5	151.5	71.587	101.342	152.615	chr6	56365001	56370000	56019815	56319628	Pde1c	phosphodiesterase 1C
ENSMUSG00000004356	Bin_298575	196	96	72	206.339	95.3806	72.2912	chr10	88280001	88285000	88209352	88289559	Utp20	UTP20, small subunit (SSU) processome component, homolog (yeast)
ENSMUSG00000004356	Bin_298579	112.5	63.5	160.5	117.908	63.5871	160.647	chr10	88300001	88305000	88209352	88289559	Utp20	UTP20, small subunit (SSU) processome component, homolog (yeast)
ENSMUSG00000004359	Bin_298546	72	115.5	172.5	75.798	115.252	172.696	chr10	88135001	88140000	88137517	88147760	Spic	Spi-C transcription factor (Spi-1/PU.1 related)
ENSMUSG00000004359	Bin_298540	89	110	86.5	93.6948	109.29	86.3478	chr10	88105001	88110000	88137517	88147760	Spic	Spi-C transcription factor (Spi-1/PU.1 related)
ENSMUSG00000004360	Bin_286713	78	62	54	82.1145	61.6	54.2184	chr10	28970001	28975000	28931449	28950585	9330159F19Rik	RIKEN cDNA 9330159F19 gene
ENSMUSG00000004360	Bin_286702	113.5	57.5	58	120.014	57.6258	58.2346	chr10	28915001	28920000	28931449	28950585	9330159F19Rik	RIKEN cDNA 9330159F19 gene
ENSMUSG00000004360	Bin_286712	64.5	137	200.5	67.376	136.116	200.809	chr10	28965001	28970000	28931449	28950585	9330159F19Rik	RIKEN cDNA 9330159F19 gene
ENSMUSG00000004360	Bin_286707	58.5	95	61	61.0595	94.3871	61.2467	chr10	28940001	28945000	28931449	28950585	9330159F19Rik	RIKEN cDNA 9330159F19 gene
ENSMUSG00000004364	Bin_16063	100	147	50	105.275	146.052	50.2022	chr1	80310001	80315000	80261498	80337055	Cul3	cullin 3
ENSMUSG00000004364	Bin_16059	114.5	57.5	51	120.014	57.6258	51.2063	chr1	80290001	80295000	80261498	80337055	Cul3	cullin 3
ENSMUSG00000004364	Bin_16066	271.5	108.5	308	286.348	107.303	309.246	chr1	80325001	80330000	80261498	80337055	Cul3	cullin 3
ENSMUSG00000004364	Bin_16071	288.5	160	172	303.192	158.968	172.696	chr1	80350001	80355000	80261498	80337055	Cul3	cullin 3
ENSMUSG00000004366	Bin_430108	103.5	133.5	118	109.486	133.135	118.477	chr16	23870001	23875000	23889667	23890930	Sst	somatostatin
ENSMUSG00000004366	Bin_430098	133	54	70	140.016	53.6516	70.2831	chr16	23820001	23825000	23889667	23890930	Sst	somatostatin
ENSMUSG00000004366	Bin_430102	62.5	67.5	133	65.2705	67.5613	133.538	chr16	23840001	23845000	23889667	23890930	Sst	somatostatin
ENSMUSG00000004366	Bin_430105	85.5	131	112	90.5365	130.155	112.453	chr16	23855001	23860000	23889667	23890930	Sst	somatostatin
ENSMUSG00000004366	Bin_430104	169.5	243.5	109.5	178.968	242.426	110.445	chr16	23850001	23855000	23889667	23890930	Sst	somatostatin
ENSMUSG00000004366	Bin_430103	326.5	73	70.5	343.197	72.529	70.2831	chr16	23845001	23850000	23889667	23890930	Sst	somatostatin
ENSMUSG00000004366	Bin_430097	68	80	82.5	71.587	79.4839	82.3316	chr16	23815001	23820000	23889667	23890930	Sst	somatostatin
ENSMUSG00000004371	Bin_200196	120	135	51.5	126.33	134.129	52.2103	chr7	4730001	4735000	4724657	4734459	Il11	interleukin 11
ENSMUSG00000004371	Bin_200195	118	144	153.5	124.225	143.071	154.623	chr7	4725001	4730000	4724657	4734459	Il11	interleukin 11
ENSMUSG00000004383	Bin_244872	428	60	52.5	450.577	59.6129	52.2103	chr8	75585001	75590000	75338498	75877439	Large	like-glycosyltransferase
ENSMUSG00000004383	Bin_244874	97	103	194.5	102.117	102.335	194.785	chr8	75595001	75600000	75338498	75877439	Large	like-glycosyltransferase
ENSMUSG00000004383	Bin_244880	98.5	139	62	103.17	138.103	62.2508	chr8	75625001	75630000	75338498	75877439	Large	like-glycosyltransferase
ENSMUSG00000004383	Bin_244935	196	68.5	113	206.339	67.5613	113.457	chr8	75900001	75905000	75338498	75877439	Large	like-glycosyltransferase
ENSMUSG00000004383	Bin_244883	101	87.5	65	106.328	87.4322	65.2629	chr8	75640001	75645000	75338498	75877439	Large	like-glycosyltransferase
ENSMUSG00000004383	Bin_244933	88.5	100	128.5	92.642	99.3548	128.518	chr8	75890001	75895000	75338498	75877439	Large	like-glycosyltransferase
ENSMUSG00000004383	Bin_244923	125	72.5	168	131.594	71.5355	168.679	chr8	75840001	75845000	75338498	75877439	Large	like-glycosyltransferase
ENSMUSG00000004383	Bin_244925	223	158	56	234.763	156.981	56.2265	chr8	75850001	75855000	75338498	75877439	Large	like-glycosyltransferase
ENSMUSG00000004383	Bin_244939	143	73	133	150.543	72.529	133.538	chr8	75920001	75925000	75338498	75877439	Large	like-glycosyltransferase
ENSMUSG00000004383	Bin_244955	111	246.5	196	116.855	244.413	196.793	chr8	76000001	76005000	75338498	75877439	Large	like-glycosyltransferase
ENSMUSG00000004383	Bin_244958	164	1581	126	172.651	1570.8	126.51	chr8	76015001	76020000	75338498	75877439	Large	like-glycosyltransferase
ENSMUSG00000004383	Bin_244934	51	105	81	53.6903	104.323	81.3276	chr8	75895001	75900000	75338498	75877439	Large	like-glycosyltransferase
ENSMUSG00000004383	Bin_244926	51	92.5	248	53.6903	91.4064	249.003	chr8	75855001	75860000	75338498	75877439	Large	like-glycosyltransferase
ENSMUSG00000004383	Bin_244881	109.5	173	167.5	115.803	171.884	168.679	chr8	75630001	75635000	75338498	75877439	Large	like-glycosyltransferase
ENSMUSG00000004383	Bin_244937	66	89.5	55.5	69.4815	89.4193	56.2265	chr8	75910001	75915000	75338498	75877439	Large	like-glycosyltransferase
ENSMUSG00000004383	Bin_244873	54.5	150.5	88.5	56.8485	149.032	88.3559	chr8	75590001	75595000	75338498	75877439	Large	like-glycosyltransferase
ENSMUSG00000004383	Bin_244913	67	123	129	70.5343	122.206	129.522	chr8	75790001	75795000	75338498	75877439	Large	like-glycosyltransferase
ENSMUSG00000004383	Bin_244947	62	95	59.5	65.2705	94.3871	60.2427	chr8	75960001	75965000	75338498	75877439	Large	like-glycosyltransferase
ENSMUSG00000004383	Bin_244948	132	58.5	88	138.963	57.6258	88.3559	chr8	75965001	75970000	75338498	75877439	Large	like-glycosyltransferase
ENSMUSG00000004383	Bin_244932	94	217	126	98.9585	215.6	126.51	chr8	75885001	75890000	75338498	75877439	Large	like-glycosyltransferase
ENSMUSG00000004383	Bin_244950	86	129	270	90.5365	128.168	271.092	chr8	75975001	75980000	75338498	75877439	Large	like-glycosyltransferase
ENSMUSG00000004383	Bin_244951	215.5	151.5	192	227.394	151.019	192.777	chr8	75980001	75985000	75338498	75877439	Large	like-glycosyltransferase
ENSMUSG00000004383	Bin_244954	176	120	217	185.284	119.226	217.878	chr8	75995001	76000000	75338498	75877439	Large	like-glycosyltransferase
ENSMUSG00000004383	Bin_244953	74	66.5	54	77.9035	65.5742	54.2184	chr8	75990001	75995000	75338498	75877439	Large	like-glycosyltransferase
ENSMUSG00000004415	Bin_166308	78	167	77.5	82.1145	165.923	78.3155	chr5	137350001	137355000	137217629	137359079	Emid2	EMI domain containing 2
ENSMUSG00000004415	Bin_166279	83	113.5	110.5	87.3783	113.264	110.445	chr5	137205001	137210000	137217629	137359079	Emid2	EMI domain containing 2
ENSMUSG00000004415	Bin_166309	223	97.5	83.5	234.763	97.3677	84.3397	chr5	137355001	137360000	137217629	137359079	Emid2	EMI domain containing 2
ENSMUSG00000004415	Bin_166295	62	133	188	65.2705	132.142	188.76	chr5	137285001	137290000	137217629	137359079	Emid2	EMI domain containing 2
ENSMUSG00000004415	Bin_166280	86.5	195.5	209	90.5365	194.735	209.845	chr5	137210001	137215000	137217629	137359079	Emid2	EMI domain containing 2
ENSMUSG00000004446	Bin_193512	149	123.5	50.5	156.86	123.2	50.2022	chr6	120830001	120835000	120841948	120866871	Bid	BH3 interacting domain death agonist
ENSMUSG00000004451	Bin_24273	59	148.5	198	62.1123	147.045	198.801	chr1	121360001	121365000	121366882	121401371	Ralb	v-ral simian leukemia viral oncogene homolog B (ras related)
ENSMUSG00000004455	Bin_163362	86	149.5	130	90.5365	149.032	130.526	chr5	122620001	122625000	122608287	122625282	Ppp1cc	protein phosphatase 1, catalytic subunit, gamma isoform
ENSMUSG00000004455	Bin_163359	114	191	188.5	120.014	189.768	188.76	chr5	122605001	122610000	122608287	122625282	Ppp1cc	protein phosphatase 1, catalytic subunit, gamma isoform
ENSMUSG00000004455	Bin_163360	211.5	134	187.5	223.183	133.135	188.76	chr5	122610001	122615000	122608287	122625282	Ppp1cc	protein phosphatase 1, catalytic subunit, gamma isoform
ENSMUSG00000004455	Bin_163364	70	51.5	76.5	73.6925	51.6645	76.3074	chr5	122630001	122635000	122608287	122625282	Ppp1cc	protein phosphatase 1, catalytic subunit, gamma isoform
ENSMUSG00000004500	Bin_201960	59	124	174	62.1123	123.2	174.704	chr7	13550001	13555000	13551187	13559585	Zfp324	zinc finger protein 324
ENSMUSG00000004508	Bin_220103	103	128.5	120	108.433	127.174	120.485	chr7	104265001	104270000	104230261	104457450	Gab2	growth factor receptor bound protein 2-associated protein 2
ENSMUSG00000004508	Bin_220110	201.5	118	90	212.656	117.239	90.364	chr7	104300001	104305000	104230261	104457450	Gab2	growth factor receptor bound protein 2-associated protein 2
ENSMUSG00000004508	Bin_220092	79.5	56	133.5	84.22	55.6387	134.542	chr7	104210001	104215000	104230261	104457450	Gab2	growth factor receptor bound protein 2-associated protein 2
ENSMUSG00000004508	Bin_220093	57.5	101.5	109	61.0595	101.342	109.441	chr7	104215001	104220000	104230261	104457450	Gab2	growth factor receptor bound protein 2-associated protein 2
ENSMUSG00000004508	Bin_220104	132	108.5	74	138.963	107.303	74.2993	chr7	104270001	104275000	104230261	104457450	Gab2	growth factor receptor bound protein 2-associated protein 2
ENSMUSG00000004508	Bin_220100	70.5	69.5	170.5	73.6925	69.5484	170.688	chr7	104250001	104255000	104230261	104457450	Gab2	growth factor receptor bound protein 2-associated protein 2
ENSMUSG00000004508	Bin_220096	76	144.5	71.5	80.009	143.071	72.2912	chr7	104230001	104235000	104230261	104457450	Gab2	growth factor receptor bound protein 2-associated protein 2
ENSMUSG00000004508	Bin_220113	76.5	96	110	80.009	95.3806	110.445	chr7	104315001	104320000	104230261	104457450	Gab2	growth factor receptor bound protein 2-associated protein 2
ENSMUSG00000004508	Bin_220108	125	164	156.5	131.594	162.942	156.631	chr7	104290001	104295000	104230261	104457450	Gab2	growth factor receptor bound protein 2-associated protein 2
ENSMUSG00000004530	Bin_161700	64	50	74	67.376	49.6774	74.2993	chr5	114310001	114315000	114292445	114358767	Coro1c	coronin, actin binding protein 1C
ENSMUSG00000004530	Bin_161703	110	92.5	56.5	115.803	91.4064	56.2265	chr5	114325001	114330000	114292445	114358767	Coro1c	coronin, actin binding protein 1C
ENSMUSG00000004530	Bin_161698	103	64	53	108.433	63.5871	53.2144	chr5	114300001	114305000	114292445	114358767	Coro1c	coronin, actin binding protein 1C
ENSMUSG00000004535	Bin_179875	107.5	112.5	141.5	113.697	111.277	142.574	chr6	52645001	52650000	52663723	52716774	Tax1bp1	Tax1 (human T cell leukemia virus type I) binding protein 1
ENSMUSG00000004535	Bin_179888	125	89.5	231.5	131.594	89.4193	232.938	chr6	52710001	52715000	52663723	52716774	Tax1bp1	Tax1 (human T cell leukemia virus type I) binding protein 1
ENSMUSG00000004535	Bin_179876	76	54.5	66.5	80.009	53.6516	66.2669	chr6	52650001	52655000	52663723	52716774	Tax1bp1	Tax1 (human T cell leukemia virus type I) binding protein 1
ENSMUSG00000004535	Bin_179872	106	65	109	111.592	64.5806	109.441	chr6	52630001	52635000	52663723	52716774	Tax1bp1	Tax1 (human T cell leukemia virus type I) binding protein 1
ENSMUSG00000004535	Bin_179889	141	88	77.5	148.438	87.4322	78.3155	chr6	52715001	52720000	52663723	52716774	Tax1bp1	Tax1 (human T cell leukemia virus type I) binding protein 1
ENSMUSG00000004540	Bin_203130	228	171	139	240.027	169.897	139.562	chr7	19400001	19405000	19399286	19406956	Psg17	pregnancy specific glycoprotein 17
ENSMUSG00000004540	Bin_203132	108	53	51	113.697	52.6581	51.2063	chr7	19410001	19415000	19399286	19406956	Psg17	pregnancy specific glycoprotein 17
ENSMUSG00000004542	Bin_203124	67.5	106	88	71.587	105.316	88.3559	chr7	19370001	19375000	19374474	19383859	Psg19	pregnancy specific glycoprotein 19
ENSMUSG00000004542	Bin_203122	114	105.5	53.5	120.014	105.316	54.2184	chr7	19360001	19365000	19374474	19383859	Psg19	pregnancy specific glycoprotein 19
ENSMUSG00000004542	Bin_203128	107	204	76.5	112.644	202.684	76.3074	chr7	19390001	19395000	19374474	19383859	Psg19	pregnancy specific glycoprotein 19
ENSMUSG00000004542	Bin_203125	95.5	83.5	143.5	101.064	83.458	144.582	chr7	19375001	19380000	19374474	19383859	Psg19	pregnancy specific glycoprotein 19
ENSMUSG00000004542	Bin_203121	196	261.5	322	206.339	260.31	323.302	chr7	19355001	19360000	19374474	19383859	Psg19	pregnancy specific glycoprotein 19
ENSMUSG00000004552	Bin_26708	54	56	110	56.8485	55.6387	110.445	chr1	133535001	133540000	133534883	133572080	Ctse	cathepsin E
ENSMUSG00000004552	Bin_26707	180.5	53	115	189.495	52.6581	115.465	chr1	133530001	133535000	133534883	133572080	Ctse	cathepsin E
ENSMUSG00000004552	Bin_26709	74.5	73.5	67	77.9035	73.5226	67.271	chr1	133540001	133545000	133534883	133572080	Ctse	cathepsin E
ENSMUSG00000004552	Bin_26714	441	161	311	464.263	159.961	312.258	chr1	133565001	133570000	133534883	133572080	Ctse	cathepsin E
ENSMUSG00000004558	Bin_390102	154	95	119	162.124	94.3871	119.481	chr14	52530001	52535000	52524946	52533163	Ndrg2	N-myc downstream regulated gene 2
ENSMUSG00000004558	Bin_390101	107	173	99.5	112.644	171.884	100.404	chr14	52525001	52530000	52524946	52533163	Ndrg2	N-myc downstream regulated gene 2
ENSMUSG00000004562	Bin_390111	88	98	120.5	92.642	97.3677	120.485	chr14	52575001	52580000	52604508	52625922	Arhgef40	Rho guanine nucleotide exchange factor (GEF) 40
ENSMUSG00000004562	Bin_390113	53.5	59.5	107	56.8485	59.6129	107.433	chr14	52585001	52590000	52604508	52625922	Arhgef40	Rho guanine nucleotide exchange factor (GEF) 40
ENSMUSG00000004562	Bin_390112	97	69.5	72	102.117	69.5484	72.2912	chr14	52580001	52585000	52604508	52625922	Arhgef40	Rho guanine nucleotide exchange factor (GEF) 40
ENSMUSG00000004565	Bin_230459	63	126	63	66.3233	125.187	63.2548	chr8	3520001	3525000	3515384	3544266	Pnpla6	patatin-like phospholipase domain containing 6
ENSMUSG00000004565	Bin_230460	152.5	72	89	160.018	71.5355	89.36	chr8	3525001	3530000	3515384	3544266	Pnpla6	patatin-like phospholipase domain containing 6
ENSMUSG00000004567	Bin_230455	59	163	89	62.1123	161.948	89.36	chr8	3500001	3505000	3500457	3515232	Mcoln1	mucolipin 1
ENSMUSG00000004567	Bin_230456	314.5	217	276.5	330.564	215.6	277.116	chr8	3505001	3510000	3500457	3515232	Mcoln1	mucolipin 1
ENSMUSG00000004567	Bin_230457	52	95	61.5	54.743	94.3871	62.2508	chr8	3510001	3515000	3500457	3515232	Mcoln1	mucolipin 1
ENSMUSG00000004568	Bin_230442	173	82	87.5	182.126	81.471	88.3559	chr8	3435001	3440000	3393006	3456601	Arhgef18	rho/rac guanine nucleotide exchange factor (GEF) 18
ENSMUSG00000004568	Bin_230432	241	72	50.5	253.713	71.5355	50.2022	chr8	3385001	3390000	3393006	3456601	Arhgef18	rho/rac guanine nucleotide exchange factor (GEF) 18
ENSMUSG00000004591	Bin_104293	81.5	79.5	85.5	86.3255	79.4839	86.3478	chr3	142510001	142515000	142453866	142544968	Pkn2	protein kinase N2
ENSMUSG00000004591	Bin_104292	72.5	83	73	75.798	82.4645	73.2952	chr3	142505001	142510000	142453866	142544968	Pkn2	protein kinase N2
ENSMUSG00000004609	Bin_209408	52.5	128.5	52.5	54.743	127.174	52.2103	chr7	50790001	50795000	50782826	50788541	Cd33	CD33 antigen
ENSMUSG00000004613	Bin_209386	497.5	129	107.5	524.27	128.168	108.437	chr7	50680001	50685000	50683040	50691363	Lim2	lens intrinsic membrane protein 2
ENSMUSG00000004626	Bin_230481	109	65	157	114.75	64.5806	157.635	chr8	3630001	3635000	3630955	3643644	Stxbp2	syntaxin binding protein 2
ENSMUSG00000004626	Bin_230484	99.5	84.5	90	105.275	83.458	90.364	chr8	3645001	3650000	3630955	3643644	Stxbp2	syntaxin binding protein 2
ENSMUSG00000004630	Bin_230480	154	190	214.5	162.124	188.774	214.865	chr8	3625001	3630000	3623371	3625545	Pcp2	Purkinje cell protein 2 (L7)
ENSMUSG00000004631	Bin_170270	125	118.5	92	131.594	117.239	92.3721	chr6	4620001	4625000	4624350	4697204	Sgce	sarcoglycan, epsilon
ENSMUSG00000004631	Bin_170284	50	77	57	52.6375	76.5032	57.2305	chr6	4690001	4695000	4624350	4697204	Sgce	sarcoglycan, epsilon
ENSMUSG00000004631	Bin_170276	111.5	58	77	117.908	57.6258	77.3114	chr6	4650001	4655000	4624350	4697204	Sgce	sarcoglycan, epsilon
ENSMUSG00000004631	Bin_170267	123	68.5	152.5	129.488	67.5613	152.615	chr6	4605001	4610000	4624350	4697204	Sgce	sarcoglycan, epsilon
ENSMUSG00000004633	Bin_180154	70	67.5	52.5	73.6925	67.5613	52.2103	chr6	54040001	54045000	53989548	54251804	Chn2	chimerin (chimaerin) 2
ENSMUSG00000004633	Bin_180140	126	85	130	132.647	84.4516	130.526	chr6	53970001	53975000	53989548	54251804	Chn2	chimerin (chimaerin) 2
ENSMUSG00000004637	Bin_253233	50.5	66.5	83	52.6375	65.5742	83.3357	chr8	117390001	117395000	116963555	117876608	Wwox	WW domain-containing oxidoreductase
ENSMUSG00000004637	Bin_253181	53	53	72	55.7958	52.6581	72.2912	chr8	117130001	117135000	116963555	117876608	Wwox	WW domain-containing oxidoreductase
ENSMUSG00000004637	Bin_253229	183.5	97.5	111.5	193.706	97.3677	112.453	chr8	117370001	117375000	116963555	117876608	Wwox	WW domain-containing oxidoreductase
ENSMUSG00000004637	Bin_253220	75	115	97.5	78.9563	114.258	98.3964	chr8	117325001	117330000	116963555	117876608	Wwox	WW domain-containing oxidoreductase
ENSMUSG00000004637	Bin_253211	62.5	175.5	126	65.2705	174.864	126.51	chr8	117280001	117285000	116963555	117876608	Wwox	WW domain-containing oxidoreductase
ENSMUSG00000004637	Bin_253214	101	78	105.5	106.328	77.4968	106.429	chr8	117295001	117300000	116963555	117876608	Wwox	WW domain-containing oxidoreductase
ENSMUSG00000004637	Bin_253204	100	453	147	105.275	450.077	147.595	chr8	117245001	117250000	116963555	117876608	Wwox	WW domain-containing oxidoreductase
ENSMUSG00000004642	Bin_145636	92	87	79	96.853	86.4387	79.3195	chr5	33990001	33995000	33977601	33995223	Slbp	stem-loop binding protein
ENSMUSG00000004642	Bin_145637	181	111.5	69	190.548	111.277	69.2791	chr5	33995001	34000000	33977601	33995223	Slbp	stem-loop binding protein
ENSMUSG00000004651	Bin_218156	70.5	128	114.5	73.6925	127.174	114.461	chr7	94530001	94535000	94574910	94641943	Tyr	tyrosinase
ENSMUSG00000004651	Bin_218186	400	76.5	82.5	421.1	75.5097	82.3316	chr7	94680001	94685000	94574910	94641943	Tyr	tyrosinase
ENSMUSG00000004651	Bin_218179	89	94	76.5	93.6948	93.3935	76.3074	chr7	94645001	94650000	94574910	94641943	Tyr	tyrosinase
ENSMUSG00000004651	Bin_218155	51.5	83.5	59	54.743	83.458	59.2386	chr7	94525001	94530000	94574910	94641943	Tyr	tyrosinase
ENSMUSG00000004651	Bin_218176	126.5	110	125.5	132.647	109.29	126.51	chr7	94630001	94635000	94574910	94641943	Tyr	tyrosinase
ENSMUSG00000004651	Bin_218180	57.5	190	51	61.0595	188.774	51.2063	chr7	94650001	94655000	94574910	94641943	Tyr	tyrosinase
ENSMUSG00000004651	Bin_218183	110.5	79.5	64.5	115.803	79.4839	64.2588	chr7	94665001	94670000	94574910	94641943	Tyr	tyrosinase
ENSMUSG00000004651	Bin_218163	111	207.5	244.5	116.855	206.658	244.987	chr7	94565001	94570000	94574910	94641943	Tyr	tyrosinase
ENSMUSG00000004651	Bin_218182	99	117	177	104.222	116.245	177.716	chr7	94660001	94665000	94574910	94641943	Tyr	tyrosinase
ENSMUSG00000004654	Bin_180412	62	117	112.5	65.2705	116.245	112.453	chr6	55330001	55335000	55326289	55338524	Ghrhr	growth hormone releasing hormone receptor
ENSMUSG00000004655	Bin_180406	165	210.5	69.5	173.704	208.645	70.2831	chr6	55300001	55305000	55286426	55298549	Aqp1	aquaporin 1
ENSMUSG00000004661	Bin_267632	367	80	98.5	386.359	79.4839	98.3964	chr9	57645001	57650000	57638160	57684600	Arid3b	AT rich interactive domain 3B (BRIGHT-like)
ENSMUSG00000004661	Bin_267644	120.5	91	98.5	126.33	90.4129	98.3964	chr9	57705001	57710000	57638160	57684600	Arid3b	AT rich interactive domain 3B (BRIGHT-like)
ENSMUSG00000004667	Bin_296817	108	50	64.5	113.697	49.6774	64.2588	chr10	79490001	79495000	79498694	79502540	Polr2e	polymerase (RNA) II (DNA directed) polypeptide E
ENSMUSG00000004667	Bin_296818	135	206.5	130	142.121	204.671	130.526	chr10	79495001	79500000	79498694	79502540	Polr2e	polymerase (RNA) II (DNA directed) polypeptide E
ENSMUSG00000004668	Bin_308762	135.5	80.5	157.5	143.174	79.4839	158.639	chr11	9220001	9225000	9091945	9584262	Abca13	ATP-binding cassette, sub-family A (ABC1), member 13
ENSMUSG00000004668	Bin_308759	62	66	498	65.2705	65.5742	500.014	chr11	9205001	9210000	9091945	9584262	Abca13	ATP-binding cassette, sub-family A (ABC1), member 13
ENSMUSG00000004668	Bin_308774	76.5	86	133.5	80.009	85.4451	134.542	chr11	9280001	9285000	9091945	9584262	Abca13	ATP-binding cassette, sub-family A (ABC1), member 13
ENSMUSG00000004668	Bin_308732	187.5	119.5	189	197.917	119.226	189.764	chr11	9070001	9075000	9091945	9584262	Abca13	ATP-binding cassette, sub-family A (ABC1), member 13
ENSMUSG00000004668	Bin_308754	810	132.5	138	852.728	131.148	138.558	chr11	9180001	9185000	9091945	9584262	Abca13	ATP-binding cassette, sub-family A (ABC1), member 13
ENSMUSG00000004668	Bin_308780	162.5	93.5	201	170.546	93.3935	201.813	chr11	9310001	9315000	9091945	9584262	Abca13	ATP-binding cassette, sub-family A (ABC1), member 13
ENSMUSG00000004668	Bin_308785	163	148.5	100	171.598	147.045	100.404	chr11	9335001	9340000	9091945	9584262	Abca13	ATP-binding cassette, sub-family A (ABC1), member 13
ENSMUSG00000004668	Bin_308789	365	130	290	384.254	129.161	291.173	chr11	9355001	9360000	9091945	9584262	Abca13	ATP-binding cassette, sub-family A (ABC1), member 13
ENSMUSG00000004668	Bin_308734	184	84.5	109	193.706	83.458	109.441	chr11	9080001	9085000	9091945	9584262	Abca13	ATP-binding cassette, sub-family A (ABC1), member 13
ENSMUSG00000004668	Bin_308766	98	80.5	168	103.17	79.4839	168.679	chr11	9240001	9245000	9091945	9584262	Abca13	ATP-binding cassette, sub-family A (ABC1), member 13
ENSMUSG00000004668	Bin_308737	126.5	243	123.5	132.647	241.432	124.502	chr11	9095001	9100000	9091945	9584262	Abca13	ATP-binding cassette, sub-family A (ABC1), member 13
ENSMUSG00000004668	Bin_308769	97.5	322.5	77.5	103.17	319.923	78.3155	chr11	9255001	9260000	9091945	9584262	Abca13	ATP-binding cassette, sub-family A (ABC1), member 13
ENSMUSG00000004668	Bin_308765	81	114	101	85.2728	113.264	101.408	chr11	9235001	9240000	9091945	9584262	Abca13	ATP-binding cassette, sub-family A (ABC1), member 13
ENSMUSG00000004668	Bin_308777	103.5	223	122	109.486	221.561	122.493	chr11	9295001	9300000	9091945	9584262	Abca13	ATP-binding cassette, sub-family A (ABC1), member 13
ENSMUSG00000004668	Bin_308753	148	219.5	84.5	155.807	218.581	84.3397	chr11	9175001	9180000	9091945	9584262	Abca13	ATP-binding cassette, sub-family A (ABC1), member 13
ENSMUSG00000004668	Bin_308772	232	174.5	129.5	244.238	172.877	130.526	chr11	9270001	9275000	9091945	9584262	Abca13	ATP-binding cassette, sub-family A (ABC1), member 13
ENSMUSG00000004668	Bin_308768	121	155.5	117.5	127.383	154.994	118.477	chr11	9250001	9255000	9091945	9584262	Abca13	ATP-binding cassette, sub-family A (ABC1), member 13
ENSMUSG00000004668	Bin_308770	122	153	170	128.436	152.013	170.688	chr11	9260001	9265000	9091945	9584262	Abca13	ATP-binding cassette, sub-family A (ABC1), member 13
ENSMUSG00000004668	Bin_308751	205.5	70	74	216.867	69.5484	74.2993	chr11	9165001	9170000	9091945	9584262	Abca13	ATP-binding cassette, sub-family A (ABC1), member 13
ENSMUSG00000004668	Bin_308776	147	92.5	132	154.754	91.4064	132.534	chr11	9290001	9295000	9091945	9584262	Abca13	ATP-binding cassette, sub-family A (ABC1), member 13
ENSMUSG00000004668	Bin_308771	117.5	132.5	80.5	124.225	131.148	80.3236	chr11	9265001	9270000	9091945	9584262	Abca13	ATP-binding cassette, sub-family A (ABC1), member 13
ENSMUSG00000004698	Bin_338291	92	241.5	117.5	96.853	240.439	118.477	chr12	35020001	35025000	34732451	35213754	Hdac9	histone deacetylase 9
ENSMUSG00000004698	Bin_338320	57	62	163.5	60.0068	61.6	164.663	chr12	35165001	35170000	34732451	35213754	Hdac9	histone deacetylase 9
ENSMUSG00000004698	Bin_338266	118	185	802	124.225	183.806	805.244	chr12	34895001	34900000	34732451	35213754	Hdac9	histone deacetylase 9
ENSMUSG00000004698	Bin_338276	52.5	100.5	210	54.743	99.3548	210.849	chr12	34945001	34950000	34732451	35213754	Hdac9	histone deacetylase 9
ENSMUSG00000004698	Bin_338336	96	129	60	101.064	128.168	60.2427	chr12	35245001	35250000	34732451	35213754	Hdac9	histone deacetylase 9
ENSMUSG00000004698	Bin_338329	356	160	146.5	374.779	158.968	146.59	chr12	35210001	35215000	34732451	35213754	Hdac9	histone deacetylase 9
ENSMUSG00000004698	Bin_338286	152	59.5	62	160.018	59.6129	62.2508	chr12	34995001	35000000	34732451	35213754	Hdac9	histone deacetylase 9
ENSMUSG00000004698	Bin_338331	89.5	141	98	94.7475	140.09	98.3964	chr12	35220001	35225000	34732451	35213754	Hdac9	histone deacetylase 9
ENSMUSG00000004698	Bin_338301	52	104	59.5	54.743	103.329	60.2427	chr12	35070001	35075000	34732451	35213754	Hdac9	histone deacetylase 9
ENSMUSG00000004698	Bin_338282	80	89	209	84.22	88.4258	209.845	chr12	34975001	34980000	34732451	35213754	Hdac9	histone deacetylase 9
ENSMUSG00000004698	Bin_338357	143	63.5	71.5	150.543	63.5871	72.2912	chr12	35350001	35355000	34732451	35213754	Hdac9	histone deacetylase 9
ENSMUSG00000004698	Bin_338352	61.5	80	105.5	65.2705	79.4839	106.429	chr12	35325001	35330000	34732451	35213754	Hdac9	histone deacetylase 9
ENSMUSG00000004698	Bin_338317	63	129	146.5	66.3233	128.168	146.59	chr12	35150001	35155000	34732451	35213754	Hdac9	histone deacetylase 9
ENSMUSG00000004698	Bin_338362	189	142	65	198.97	141.084	65.2629	chr12	35375001	35380000	34732451	35213754	Hdac9	histone deacetylase 9
ENSMUSG00000004698	Bin_338306	55	72.5	91.5	57.9013	71.5355	92.3721	chr12	35095001	35100000	34732451	35213754	Hdac9	histone deacetylase 9
ENSMUSG00000004698	Bin_338258	65	61	70	68.4288	60.6064	70.2831	chr12	34855001	34860000	34732451	35213754	Hdac9	histone deacetylase 9
ENSMUSG00000004698	Bin_338361	126.5	77	146.5	132.647	76.5032	146.59	chr12	35370001	35375000	34732451	35213754	Hdac9	histone deacetylase 9
ENSMUSG00000004698	Bin_338349	75	102	139.5	78.9563	101.342	140.566	chr12	35310001	35315000	34732451	35213754	Hdac9	histone deacetylase 9
ENSMUSG00000004698	Bin_338355	86	56	158	90.5365	55.6387	158.639	chr12	35340001	35345000	34732451	35213754	Hdac9	histone deacetylase 9
ENSMUSG00000004698	Bin_338308	56	54	130	58.954	53.6516	130.526	chr12	35105001	35110000	34732451	35213754	Hdac9	histone deacetylase 9
ENSMUSG00000004698	Bin_338356	57.5	102	87	61.0595	101.342	87.3519	chr12	35345001	35350000	34732451	35213754	Hdac9	histone deacetylase 9
ENSMUSG00000004707	Bin_34710	129	361	119.5	135.805	358.671	120.485	chr1	173545001	173550000	173518755	173537541	Ly9	lymphocyte antigen 9
ENSMUSG00000004707	Bin_34708	219.5	62.5	71.5	231.605	61.6	72.2912	chr1	173535001	173540000	173518755	173537541	Ly9	lymphocyte antigen 9
ENSMUSG00000004707	Bin_34707	65	205.5	101.5	68.4288	204.671	102.413	chr1	173530001	173535000	173518755	173537541	Ly9	lymphocyte antigen 9
ENSMUSG00000004707	Bin_34712	152.5	147	81.5	160.018	146.052	82.3316	chr1	173555001	173560000	173518755	173537541	Ly9	lymphocyte antigen 9
ENSMUSG00000004709	Bin_34703	93	187	95	97.9058	185.794	95.3842	chr1	173510001	173515000	173489324	173515449	Cd244	CD244 natural killer cell receptor 2B4
ENSMUSG00000004709	Bin_34697	83	123.5	109	87.3783	123.2	109.441	chr1	173480001	173485000	173489324	173515449	Cd244	CD244 natural killer cell receptor 2B4
ENSMUSG00000004730	Bin_456496	67	117.5	63	70.5343	117.239	63.2548	chr17	57490001	57495000	57498109	57622952	Emr1	EGF-like module containing, mucin-like, hormone receptor-like sequence 1
ENSMUSG00000004730	Bin_456512	88	83.5	83	92.642	83.458	83.3357	chr17	57570001	57575000	57498109	57622952	Emr1	EGF-like module containing, mucin-like, hormone receptor-like sequence 1
ENSMUSG00000004730	Bin_456499	93	62	99	97.9058	61.6	99.4004	chr17	57505001	57510000	57498109	57622952	Emr1	EGF-like module containing, mucin-like, hormone receptor-like sequence 1
ENSMUSG00000004730	Bin_456495	129	52	161	135.805	51.6645	161.651	chr17	57485001	57490000	57498109	57622952	Emr1	EGF-like module containing, mucin-like, hormone receptor-like sequence 1
ENSMUSG00000004730	Bin_456504	119	116.5	141.5	125.277	115.252	142.574	chr17	57530001	57535000	57498109	57622952	Emr1	EGF-like module containing, mucin-like, hormone receptor-like sequence 1
ENSMUSG00000004730	Bin_456513	79.5	70	214.5	84.22	69.5484	214.865	chr17	57575001	57580000	57498109	57622952	Emr1	EGF-like module containing, mucin-like, hormone receptor-like sequence 1
ENSMUSG00000004730	Bin_456502	156.5	156	105	164.229	154.994	105.425	chr17	57520001	57525000	57498109	57622952	Emr1	EGF-like module containing, mucin-like, hormone receptor-like sequence 1
ENSMUSG00000004730	Bin_456515	54.5	70	77	56.8485	69.5484	77.3114	chr17	57585001	57590000	57498109	57622952	Emr1	EGF-like module containing, mucin-like, hormone receptor-like sequence 1
ENSMUSG00000004730	Bin_456511	166	222	277.5	174.757	220.568	279.124	chr17	57565001	57570000	57498109	57622952	Emr1	EGF-like module containing, mucin-like, hormone receptor-like sequence 1
ENSMUSG00000004730	Bin_456506	58	99	130.5	61.0595	98.3613	130.526	chr17	57540001	57545000	57498109	57622952	Emr1	EGF-like module containing, mucin-like, hormone receptor-like sequence 1
ENSMUSG00000004730	Bin_456494	85	244.5	151.5	89.4838	242.426	152.615	chr17	57480001	57485000	57498109	57622952	Emr1	EGF-like module containing, mucin-like, hormone receptor-like sequence 1
ENSMUSG00000004730	Bin_456500	74	86	111	77.9035	85.4451	111.449	chr17	57510001	57515000	57498109	57622952	Emr1	EGF-like module containing, mucin-like, hormone receptor-like sequence 1
ENSMUSG00000004748	Bin_307716	171	194.5	130.5	180.02	192.748	130.526	chr11	3990001	3995000	3991483	3995448	Mtfp1	mitochondrial fission process 1
ENSMUSG00000004768	Bin_6753	66	219	82.5	69.4815	217.587	82.3316	chr1	33760001	33765000	33776727	33799409	Rab23	RAB23, member RAS oncogene family
ENSMUSG00000004768	Bin_6756	79.5	64	94.5	84.22	63.5871	94.3802	chr1	33775001	33780000	33776727	33799409	Rab23	RAB23, member RAS oncogene family
ENSMUSG00000004788	Bin_348597	123	140	121	129.488	139.097	121.489	chr12	86550001	86555000	86560431	86567578	Eif2b2	eukaryotic translation initiation factor 2B, subunit 2 beta
ENSMUSG00000004789	Bin_348581	210	139.5	89	221.078	139.097	89.36	chr12	86470001	86475000	86451783	86475041	Dlst	dihydrolipoamide S-succinyltransferase (E2 component of 2-oxo-glutarate complex)
ENSMUSG00000004789	Bin_348580	126.5	91.5	213	132.647	91.4064	213.861	chr12	86465001	86470000	86451783	86475041	Dlst	dihydrolipoamide S-succinyltransferase (E2 component of 2-oxo-glutarate complex)
ENSMUSG00000004791	Bin_348592	139	216.5	95.5	146.332	214.606	96.3883	chr12	86525001	86530000	86507589	86518246	Pgf	placental growth factor
ENSMUSG00000004791	Bin_348591	73	132.5	97.5	76.8508	131.148	98.3964	chr12	86520001	86525000	86507589	86518246	Pgf	placental growth factor
ENSMUSG00000004791	Bin_348590	71	135.5	68	74.7453	135.123	68.275	chr12	86515001	86520000	86507589	86518246	Pgf	placental growth factor
ENSMUSG00000004791	Bin_348589	83	82	98	87.3783	81.471	98.3964	chr12	86510001	86515000	86507589	86518246	Pgf	placental growth factor
ENSMUSG00000004798	Bin_319252	287	76	63.5	302.139	75.5097	64.2588	chr11	61670001	61675000	61589151	61668575	Ulk2	Unc-51 like kinase 2 (C. elegans)
ENSMUSG00000004798	Bin_319242	122	107	200.5	128.436	106.31	200.809	chr11	61620001	61625000	61589151	61668575	Ulk2	Unc-51 like kinase 2 (C. elegans)
ENSMUSG00000004798	Bin_319247	188	80	119.5	197.917	79.4839	120.485	chr11	61645001	61650000	61589151	61668575	Ulk2	Unc-51 like kinase 2 (C. elegans)
ENSMUSG00000004814	Bin_166047	59	107.5	114.5	62.1123	107.303	114.461	chr5	136045001	136050000	136045807	136048913	Ccl24	chemokine (C-C motif) ligand 24
ENSMUSG00000004814	Bin_166053	86.5	104	148	90.5365	103.329	148.599	chr5	136075001	136080000	136045807	136048913	Ccl24	chemokine (C-C motif) ligand 24
ENSMUSG00000004815	Bin_160653	65	82.5	120	68.4288	81.471	120.485	chr5	109075001	109080000	109075712	109098691	Dgkq	diacylglycerol kinase, theta
ENSMUSG00000004821	Bin_160682	58	158	102.5	61.0595	156.981	102.413	chr5	109220001	109225000	109206254	109224382	Tmed11	transmembrane emp24 protein transport domain containing
ENSMUSG00000004821	Bin_160680	75	52.5	52.5	78.9563	51.6645	52.2103	chr5	109210001	109215000	109206254	109224382	Tmed11	transmembrane emp24 protein transport domain containing
ENSMUSG00000004837	Bin_319207	80	112	65	84.22	111.277	65.2629	chr11	61445001	61450000	61466767	61486286	Grap	GRB2-related adaptor protein
ENSMUSG00000004837	Bin_319210	69	87.5	129	72.6398	87.4322	129.522	chr11	61460001	61465000	61466767	61486286	Grap	GRB2-related adaptor protein
ENSMUSG00000004837	Bin_319213	50	83	145	52.6375	82.4645	145.586	chr11	61475001	61480000	61466767	61486286	Grap	GRB2-related adaptor protein
ENSMUSG00000004843	Bin_438446	238	81.5	122	250.555	81.471	122.493	chr16	65560001	65565000	65539378	65562942	Chmp2b	charged multivesicular body protein 2B
ENSMUSG00000004843	Bin_438462	62.5	56	103.5	65.2705	55.6387	104.421	chr16	65640001	65645000	65539378	65562942	Chmp2b	charged multivesicular body protein 2B
ENSMUSG00000004843	Bin_438445	69	70	71	72.6398	69.5484	71.2872	chr16	65555001	65560000	65539378	65562942	Chmp2b	charged multivesicular body protein 2B
ENSMUSG00000004843	Bin_438448	72	636	101.5	75.798	631.897	102.413	chr16	65570001	65575000	65539378	65562942	Chmp2b	charged multivesicular body protein 2B
ENSMUSG00000004843	Bin_438454	64.5	108	135.5	67.376	107.303	136.55	chr16	65600001	65605000	65539378	65562942	Chmp2b	charged multivesicular body protein 2B
ENSMUSG00000004846	Bin_166331	153.5	228	90.5	162.124	226.529	90.364	chr5	137465001	137470000	137462889	137472518	Plod3	procollagen-lysine, 2-oxoglutarate 5-dioxygenase 3
ENSMUSG00000004864	Bin_450779	81	88	52	85.2728	87.4322	52.2103	chr17	28905001	28910000	28906252	28915643	Mapk13	mitogen-activated protein kinase 13
ENSMUSG00000004865	Bin_450756	293	57	81.5	308.456	56.6322	82.3316	chr17	28790001	28795000	28724593	28759466	Srpk1	serine/arginine-rich protein specific kinase 1
ENSMUSG00000004872	Bin_15622	184	117	72.5	193.706	116.245	72.2912	chr1	78105001	78110000	78097842	78193709	Pax3	paired box gene 3
ENSMUSG00000004872	Bin_15621	197.5	268.5	135.5	208.445	266.271	136.55	chr1	78100001	78105000	78097842	78193709	Pax3	paired box gene 3
ENSMUSG00000004872	Bin_15639	86	162.5	96.5	90.5365	160.955	96.3883	chr1	78190001	78195000	78097842	78193709	Pax3	paired box gene 3
ENSMUSG00000004872	Bin_15648	69	73	211.5	72.6398	72.529	212.857	chr1	78235001	78240000	78097842	78193709	Pax3	paired box gene 3
ENSMUSG00000004872	Bin_15637	51.5	276	132.5	54.743	274.219	132.534	chr1	78180001	78185000	78097842	78193709	Pax3	paired box gene 3
ENSMUSG00000004872	Bin_15649	55.5	86.5	74	58.954	85.4451	74.2993	chr1	78240001	78245000	78097842	78193709	Pax3	paired box gene 3
ENSMUSG00000004880	Bin_36756	92	174.5	95	96.853	172.877	95.3842	chr1	183775001	183780000	183745447	183772532	Lbr	lamin B receptor
ENSMUSG00000004885	Bin_93342	171.5	72	128.5	181.073	71.5355	128.518	chr3	87755001	87760000	87752588	87757298	Crabp2	cellular retinoic acid binding protein II
ENSMUSG00000004892	Bin_93352	53	87	99.5	55.7958	86.4387	100.404	chr3	87805001	87810000	87791453	87804278	Bcan	brevican
ENSMUSG00000004895	Bin_93330	130	63	143	136.858	62.5935	143.578	chr3	87695001	87700000	87662822	87689530	Prcc	papillary renal cell carcinoma (translocation-associated)
ENSMUSG00000004896	Bin_93337	100	209	162.5	105.275	207.652	162.655	chr3	87730001	87735000	87726523	87734639	Rrnad1	ribosomal RNA adenine dimethylase domain containing 1
ENSMUSG00000004896	Bin_93336	89	106	60	93.6948	105.316	60.2427	chr3	87725001	87730000	87726523	87734639	Rrnad1	ribosomal RNA adenine dimethylase domain containing 1
ENSMUSG00000004902	Bin_193490	246	199	225.5	258.977	197.716	226.914	chr6	120720001	120725000	120723786	120744000	Slc25a18	solute carrier family 25 (mitochondrial carrier), member 18
ENSMUSG00000004902	Bin_193492	399	129.5	89	420.047	129.161	89.36	chr6	120730001	120735000	120723786	120744000	Slc25a18	solute carrier family 25 (mitochondrial carrier), member 18
ENSMUSG00000004929	Bin_297027	92	421	230.5	96.853	418.284	230.93	chr10	80540001	80545000	80532780	80545304	Thop1	thimet oligopeptidase 1
ENSMUSG00000004931	Bin_297065	121	365.5	136	127.383	363.639	136.55	chr10	80730001	80735000	80730917	80735991	Apba3	amyloid beta (A4) precursor protein-binding, family A, member 3
ENSMUSG00000004936	Bin_268911	115.5	364	148.5	122.119	361.652	148.599	chr9	64040001	64045000	64033577	64101438	Map2k1	mitogen-activated protein kinase kinase 1
ENSMUSG00000004936	Bin_268923	139	62	54.5	146.332	61.6	54.2184	chr9	64100001	64105000	64033577	64101438	Map2k1	mitogen-activated protein kinase kinase 1
ENSMUSG00000004939	Bin_297052	282	80.5	129	296.876	79.4839	129.522	chr10	80665001	80670000	80660915	80664782	Itgb1bp3	integrin beta 1 binding protein 3
ENSMUSG00000004947	Bin_166133	113.5	130	74.5	120.014	129.161	74.2993	chr5	136475001	136480000	136470670	136508742	Dtx2	deltex 2 homolog (Drosophila)
ENSMUSG00000004951	Bin_166114	89.5	61	92	94.7475	60.6064	92.3721	chr5	136380001	136385000	136363789	136365433	Hspb1	heat shock protein 1
ENSMUSG00000004951	Bin_166113	70.5	90	83	73.6925	89.4193	83.3357	chr5	136375001	136380000	136363789	136365433	Hspb1	heat shock protein 1
ENSMUSG00000004952	Bin_166148	147	132	183.5	154.754	131.148	184.744	chr5	136550001	136555000	136559786	136587730	Rasa4	RAS p21 protein activator 4
ENSMUSG00000004961	Bin_200148	73.5	202	127.5	77.9035	200.697	128.518	chr7	4490001	4495000	4491370	4498169	Syt5	synaptotagmin V
ENSMUSG00000004961	Bin_200151	146	72.5	67.5	153.702	71.5355	68.275	chr7	4505001	4510000	4491370	4498169	Syt5	synaptotagmin V
ENSMUSG00000004988	Bin_192926	67	60	232.5	70.5343	59.6129	232.938	chr6	117900001	117905000	117883747	117887353	Fxyd4	FXYD domain-containing ion transport regulator 4
ENSMUSG00000004988	Bin_192924	55	98	70	57.9013	97.3677	70.2831	chr6	117890001	117895000	117883747	117887353	Fxyd4	FXYD domain-containing ion transport regulator 4
ENSMUSG00000004988	Bin_192925	83	95.5	176	87.3783	95.3806	176.712	chr6	117895001	117900000	117883747	117887353	Fxyd4	FXYD domain-containing ion transport regulator 4
ENSMUSG00000004994	Bin_247119	53	63.5	56.5	55.7958	63.5871	56.2265	chr8	86820001	86825000	86781694	86794279	Ccdc130	coiled-coil domain containing 130
ENSMUSG00000004994	Bin_247114	56	98	69	58.954	97.3677	69.2791	chr8	86795001	86800000	86781694	86794279	Ccdc130	coiled-coil domain containing 130
ENSMUSG00000004994	Bin_247117	123	111	97.5	129.488	110.284	98.3964	chr8	86810001	86815000	86781694	86794279	Ccdc130	coiled-coil domain containing 130
ENSMUSG00000005034	Bin_105080	72	55	91.5	75.798	54.6452	92.3721	chr3	146445001	146450000	146392543	146475924	Prkacb	protein kinase, cAMP dependent, catalytic, beta
ENSMUSG00000005034	Bin_105085	70	56	78.5	73.6925	55.6387	78.3155	chr3	146470001	146475000	146392543	146475924	Prkacb	protein kinase, cAMP dependent, catalytic, beta
ENSMUSG00000005034	Bin_105081	81	155.5	121.5	85.2728	154.994	122.493	chr3	146450001	146455000	146392543	146475924	Prkacb	protein kinase, cAMP dependent, catalytic, beta
ENSMUSG00000005034	Bin_105071	56.5	57	50.5	58.954	56.6322	50.2022	chr3	146400001	146405000	146392543	146475924	Prkacb	protein kinase, cAMP dependent, catalytic, beta
ENSMUSG00000005034	Bin_105083	54.5	125.5	96.5	56.8485	125.187	96.3883	chr3	146460001	146465000	146392543	146475924	Prkacb	protein kinase, cAMP dependent, catalytic, beta
ENSMUSG00000005034	Bin_105087	277	117	406	291.612	116.245	407.642	chr3	146480001	146485000	146392543	146475924	Prkacb	protein kinase, cAMP dependent, catalytic, beta
ENSMUSG00000005034	Bin_105068	91	217	146	95.8003	215.6	146.59	chr3	146385001	146390000	146392543	146475924	Prkacb	protein kinase, cAMP dependent, catalytic, beta
ENSMUSG00000005043	Bin_330757	93	171	165.5	97.9058	169.897	166.671	chr11	119195001	119200000	119204739	119216850	Sgsh	N-sulfoglucosamine sulfohydrolase (sulfamidase)
ENSMUSG00000005043	Bin_330758	182	116	79	191.601	115.252	79.3195	chr11	119200001	119205000	119204739	119216850	Sgsh	N-sulfoglucosamine sulfohydrolase (sulfamidase)
ENSMUSG00000005054	Bin_296498	52.5	92.5	50.5	54.743	91.4064	50.2022	chr10	77895001	77900000	77888415	77890364	Cstb	cystatin B
ENSMUSG00000005054	Bin_296497	205	56	63	215.814	55.6387	63.2548	chr10	77890001	77895000	77888415	77890364	Cstb	cystatin B
ENSMUSG00000005069	Bin_194214	129	122	81.5	135.805	121.213	82.3316	chr6	124340001	124345000	124346834	124365085	Pex5	peroxisomal biogenesis factor 5
ENSMUSG00000005087	Bin_59995	134	180	95.5	141.069	178.839	96.3883	chr2	102770001	102775000	102651298	102741822	Cd44	CD44 antigen
ENSMUSG00000005087	Bin_60005	51	83	106.5	53.6903	82.4645	106.429	chr2	102820001	102825000	102651298	102741822	Cd44	CD44 antigen
ENSMUSG00000005087	Bin_59999	312	81	66	328.458	80.4774	66.2669	chr2	102790001	102795000	102651298	102741822	Cd44	CD44 antigen
ENSMUSG00000005087	Bin_59997	95	62	68.5	100.011	61.6	68.275	chr2	102780001	102785000	102651298	102741822	Cd44	CD44 antigen
ENSMUSG00000005087	Bin_60000	139	60	90	146.332	59.6129	90.364	chr2	102795001	102800000	102651298	102741822	Cd44	CD44 antigen
ENSMUSG00000005089	Bin_59951	111	101	78.5	116.855	100.348	78.3155	chr2	102550001	102555000	102498816	102630941	Slc1a2	solute carrier family 1 (glial high affinity glutamate transporter), member 2
ENSMUSG00000005089	Bin_59969	55.5	161	96	58.954	159.961	96.3883	chr2	102640001	102645000	102498816	102630941	Slc1a2	solute carrier family 1 (glial high affinity glutamate transporter), member 2
ENSMUSG00000005089	Bin_59953	103	151	153	108.433	150.026	153.619	chr2	102560001	102565000	102498816	102630941	Slc1a2	solute carrier family 1 (glial high affinity glutamate transporter), member 2
ENSMUSG00000005089	Bin_59938	123	209.5	123.5	129.488	208.645	124.502	chr2	102485001	102490000	102498816	102630941	Slc1a2	solute carrier family 1 (glial high affinity glutamate transporter), member 2
ENSMUSG00000005089	Bin_59944	75	81.5	58	78.9563	81.471	58.2346	chr2	102515001	102520000	102498816	102630941	Slc1a2	solute carrier family 1 (glial high affinity glutamate transporter), member 2
ENSMUSG00000005089	Bin_59955	112	108	54.5	117.908	107.303	54.2184	chr2	102570001	102575000	102498816	102630941	Slc1a2	solute carrier family 1 (glial high affinity glutamate transporter), member 2
ENSMUSG00000005089	Bin_59948	158.5	174	54.5	166.335	172.877	54.2184	chr2	102535001	102540000	102498816	102630941	Slc1a2	solute carrier family 1 (glial high affinity glutamate transporter), member 2
ENSMUSG00000005089	Bin_59963	249	132	174	262.135	131.148	174.704	chr2	102610001	102615000	102498816	102630941	Slc1a2	solute carrier family 1 (glial high affinity glutamate transporter), member 2
ENSMUSG00000005089	Bin_59956	71.5	101	55.5	75.798	100.348	56.2265	chr2	102575001	102580000	102498816	102630941	Slc1a2	solute carrier family 1 (glial high affinity glutamate transporter), member 2
ENSMUSG00000005089	Bin_59942	91	62	118.5	95.8003	61.6	118.477	chr2	102505001	102510000	102498816	102630941	Slc1a2	solute carrier family 1 (glial high affinity glutamate transporter), member 2
ENSMUSG00000005089	Bin_59954	63.5	97	103	67.376	96.3742	103.417	chr2	102565001	102570000	102498816	102630941	Slc1a2	solute carrier family 1 (glial high affinity glutamate transporter), member 2
ENSMUSG00000005089	Bin_59971	74.5	70.5	113.5	77.9035	69.5484	114.461	chr2	102650001	102655000	102498816	102630941	Slc1a2	solute carrier family 1 (glial high affinity glutamate transporter), member 2
ENSMUSG00000005102	Bin_63082	143	70.5	150.5	150.543	69.5484	150.607	chr2	118205001	118210000	118214353	118300970	Eif2ak4	eukaryotic translation initiation factor 2 alpha kinase 4
ENSMUSG00000005102	Bin_63084	63	133	267	66.3233	132.142	268.08	chr2	118215001	118220000	118214353	118300970	Eif2ak4	eukaryotic translation initiation factor 2 alpha kinase 4
ENSMUSG00000005102	Bin_63094	92	73	163.5	96.853	72.529	164.663	chr2	118265001	118270000	118214353	118300970	Eif2ak4	eukaryotic translation initiation factor 2 alpha kinase 4
ENSMUSG00000005102	Bin_63098	88	179.5	221.5	92.642	178.839	222.898	chr2	118285001	118290000	118214353	118300970	Eif2ak4	eukaryotic translation initiation factor 2 alpha kinase 4
ENSMUSG00000005102	Bin_63097	109	169.5	105.5	114.75	168.903	106.429	chr2	118280001	118285000	118214353	118300970	Eif2ak4	eukaryotic translation initiation factor 2 alpha kinase 4
ENSMUSG00000005102	Bin_63089	248.5	547	96	261.082	543.471	96.3883	chr2	118240001	118245000	118214353	118300970	Eif2ak4	eukaryotic translation initiation factor 2 alpha kinase 4
ENSMUSG00000005102	Bin_63087	147	68.5	235	154.754	67.5613	235.95	chr2	118230001	118235000	118214353	118300970	Eif2ak4	eukaryotic translation initiation factor 2 alpha kinase 4
ENSMUSG00000005103	Bin_146629	93	75	156.5	97.9058	74.5161	156.631	chr5	38955001	38960000	38918053	38952905	Wdr1	WD repeat domain 1
ENSMUSG00000005107	Bin_146595	67	113	164	70.5343	112.271	164.663	chr5	38785001	38790000	38740512	38894382	Slc2a9	solute carrier family 2 (facilitated glucose transporter), member 9
ENSMUSG00000005107	Bin_146607	111.5	199	136.5	117.908	197.716	136.55	chr5	38845001	38850000	38740512	38894382	Slc2a9	solute carrier family 2 (facilitated glucose transporter), member 9
ENSMUSG00000005107	Bin_146616	92	189.5	103.5	96.853	188.774	104.421	chr5	38890001	38895000	38740512	38894382	Slc2a9	solute carrier family 2 (facilitated glucose transporter), member 9
ENSMUSG00000005107	Bin_146601	63	131	130.5	66.3233	130.155	130.526	chr5	38815001	38820000	38740512	38894382	Slc2a9	solute carrier family 2 (facilitated glucose transporter), member 9
ENSMUSG00000005107	Bin_146614	83	2026	257.5	87.3783	2012.93	259.043	chr5	38880001	38885000	38740512	38894382	Slc2a9	solute carrier family 2 (facilitated glucose transporter), member 9
ENSMUSG00000005107	Bin_146600	131	106.5	93	137.91	105.316	93.3761	chr5	38810001	38815000	38740512	38894382	Slc2a9	solute carrier family 2 (facilitated glucose transporter), member 9
ENSMUSG00000005107	Bin_146599	94.5	62	115	98.9585	61.6	115.465	chr5	38805001	38810000	38740512	38894382	Slc2a9	solute carrier family 2 (facilitated glucose transporter), member 9
ENSMUSG00000005124	Bin_417974	103	63.5	118	108.433	63.5871	118.477	chr15	66695001	66700000	66722882	66754763	Wisp1	WNT1 inducible signaling pathway protein 1
ENSMUSG00000005124	Bin_417977	70	57	50	73.6925	56.6322	50.2022	chr15	66710001	66715000	66722882	66754763	Wisp1	WNT1 inducible signaling pathway protein 1
ENSMUSG00000005124	Bin_417981	126.5	85.5	459	132.647	85.4451	460.856	chr15	66730001	66735000	66722882	66754763	Wisp1	WNT1 inducible signaling pathway protein 1
ENSMUSG00000005124	Bin_417976	212	229.5	75	223.183	228.516	75.3033	chr15	66705001	66710000	66722882	66754763	Wisp1	WNT1 inducible signaling pathway protein 1
ENSMUSG00000005131	Bin_266748	245	208	117.5	257.924	206.658	118.477	chr9	53225001	53230000	53213391	53240908	4930550C14Rik	RIKEN cDNA 4930550C14 gene
ENSMUSG00000005131	Bin_266747	215	58.5	73	226.341	57.6258	73.2952	chr9	53220001	53225000	53213391	53240908	4930550C14Rik	RIKEN cDNA 4930550C14 gene
ENSMUSG00000005148	Bin_399538	92	65	56	96.853	64.5806	56.2265	chr14	99710001	99715000	99697910	99712624	Klf5	Kruppel-like factor 5
ENSMUSG00000005150	Bin_247275	145	144.5	61.5	152.649	143.071	62.2508	chr8	87600001	87605000	87598934	87605205	Wdr83	WD repeat domain containing 83
ENSMUSG00000005198	Bin_320828	106.5	173	110	111.592	171.884	110.445	chr11	69550001	69555000	69547499	69572139	Polr2a	polymerase (RNA) II (DNA directed) polypeptide A
ENSMUSG00000005225	Bin_180258	70	106.5	108	73.6925	105.316	108.437	chr6	54560001	54565000	54545105	54595833	Plekha8	pleckstrin homology domain containing, family A (phosphoinositide binding specific) member 8
ENSMUSG00000005225	Bin_180259	83	74	420	87.3783	73.5226	421.699	chr6	54565001	54570000	54545105	54595833	Plekha8	pleckstrin homology domain containing, family A (phosphoinositide binding specific) member 8
ENSMUSG00000005225	Bin_180256	119.5	117.5	83.5	126.33	117.239	84.3397	chr6	54550001	54555000	54545105	54595833	Plekha8	pleckstrin homology domain containing, family A (phosphoinositide binding specific) member 8
ENSMUSG00000005232	Bin_53252	61	102	83.5	64.2178	101.342	84.3397	chr2	69055001	69060000	69049130	69065898	G6pc2	glucose-6-phosphatase, catalytic, 2
ENSMUSG00000005237	Bin_320781	132	202.5	181	138.963	200.697	181.732	chr11	69315001	69320000	69234311	69362612	Dnahc2	dynein, axonemal, heavy chain 2
ENSMUSG00000005237	Bin_320785	217.5	184	152	229.5	182.813	152.615	chr11	69335001	69340000	69234311	69362612	Dnahc2	dynein, axonemal, heavy chain 2
ENSMUSG00000005251	Bin_444922	80.5	120	161	84.22	119.226	161.651	chr16	97940001	97945000	97963540	97985344	Ripk4	receptor-interacting serine-threonine kinase 4
ENSMUSG00000005251	Bin_444917	50	118	80	52.6375	117.239	80.3236	chr16	97915001	97920000	97963540	97985344	Ripk4	receptor-interacting serine-threonine kinase 4
ENSMUSG00000005251	Bin_444919	52	65	75	54.743	64.5806	75.3033	chr16	97925001	97930000	97963540	97985344	Ripk4	receptor-interacting serine-threonine kinase 4
ENSMUSG00000005251	Bin_444923	81.5	50	106.5	86.3255	49.6774	106.429	chr16	97945001	97950000	97963540	97985344	Ripk4	receptor-interacting serine-threonine kinase 4
ENSMUSG00000005251	Bin_444920	232	310	109	244.238	308	109.441	chr16	97930001	97935000	97963540	97985344	Ripk4	receptor-interacting serine-threonine kinase 4
ENSMUSG00000005251	Bin_444927	358.5	81	152	376.885	80.4774	152.615	chr16	97965001	97970000	97963540	97985344	Ripk4	receptor-interacting serine-threonine kinase 4
ENSMUSG00000005251	Bin_444924	79	161	204.5	83.1673	159.961	204.825	chr16	97950001	97955000	97963540	97985344	Ripk4	receptor-interacting serine-threonine kinase 4
ENSMUSG00000005267	Bin_319425	114	117	75	120.014	116.245	75.3033	chr11	62535001	62540000	62513858	62545407	Zfp287	zinc finger protein 287
ENSMUSG00000005268	Bin_406651	66.5	96	122.5	69.4815	95.3806	122.493	chr15	10080001	10085000	10106993	10303504	Prlr	prolactin receptor
ENSMUSG00000005268	Bin_406645	58.5	114	132	61.0595	113.264	132.534	chr15	10050001	10055000	10106993	10303504	Prlr	prolactin receptor
ENSMUSG00000005268	Bin_406665	51.5	94	120	54.743	93.3935	120.485	chr15	10150001	10155000	10106993	10303504	Prlr	prolactin receptor
ENSMUSG00000005268	Bin_406654	67	245	84.5	70.5343	243.419	84.3397	chr15	10095001	10100000	10106993	10303504	Prlr	prolactin receptor
ENSMUSG00000005268	Bin_406674	165	138.5	104	173.704	137.11	104.421	chr15	10195001	10200000	10106993	10303504	Prlr	prolactin receptor
ENSMUSG00000005268	Bin_406664	66	53	95	69.4815	52.6581	95.3842	chr15	10145001	10150000	10106993	10303504	Prlr	prolactin receptor
ENSMUSG00000005268	Bin_406684	230	99	117	242.133	98.3613	117.473	chr15	10245001	10250000	10106993	10303504	Prlr	prolactin receptor
ENSMUSG00000005268	Bin_406655	149.5	186.5	159	157.913	184.8	159.643	chr15	10100001	10105000	10106993	10303504	Prlr	prolactin receptor
ENSMUSG00000005268	Bin_406685	154	64.5	77	162.124	63.5871	77.3114	chr15	10250001	10255000	10106993	10303504	Prlr	prolactin receptor
ENSMUSG00000005268	Bin_406648	70	86	267.5	73.6925	85.4451	269.084	chr15	10065001	10070000	10106993	10303504	Prlr	prolactin receptor
ENSMUSG00000005268	Bin_406650	98	63	152	103.17	62.5935	152.615	chr15	10075001	10080000	10106993	10303504	Prlr	prolactin receptor
ENSMUSG00000005268	Bin_406676	62	99	156	65.2705	98.3613	156.631	chr15	10205001	10210000	10106993	10303504	Prlr	prolactin receptor
ENSMUSG00000005299	Bin_145655	53	339.5	109.5	55.7958	337.806	110.445	chr5	34085001	34090000	34082322	34125466	Letm1	leucine zipper-EF-hand containing transmembrane protein 1
ENSMUSG00000005312	Bin_367207	51.5	58	82.5	54.743	57.6258	82.3316	chr13	58340001	58345000	58277524	58316997	Ubqln1	ubiquilin 1
ENSMUSG00000005320	Bin_366592	71	72	79.5	74.7453	71.5355	80.3236	chr13	55265001	55270000	55254001	55270120	Fgfr4	fibroblast growth factor receptor 4
ENSMUSG00000005320	Bin_366596	119.5	67.5	103	126.33	67.5613	103.417	chr13	55285001	55290000	55254001	55270120	Fgfr4	fibroblast growth factor receptor 4
ENSMUSG00000005339	Bin_35035	133.5	135.5	194.5	141.069	135.123	194.785	chr1	175170001	175175000	175151402	175157360	Fcer1a	Fc receptor, IgE, high affinity I, alpha polypeptide
ENSMUSG00000005354	Bin_420188	204	121	58	214.761	120.219	58.2346	chr15	77765001	77770000	77745477	77759436	Txn2	thioredoxin 2
ENSMUSG00000005355	Bin_296550	96	79.5	165.5	101.064	79.4839	166.671	chr10	78155001	78160000	78174742	78181038	Casp14	caspase 14
ENSMUSG00000005355	Bin_296546	153.5	102	184.5	162.124	101.342	184.744	chr10	78135001	78140000	78174742	78181038	Casp14	caspase 14
ENSMUSG00000005355	Bin_296558	56	64	70	58.954	63.5871	70.2831	chr10	78195001	78200000	78174742	78181038	Casp14	caspase 14
ENSMUSG00000005357	Bin_296569	138	73	323.5	145.28	72.529	325.31	chr10	78250001	78255000	78243241	78277570	Slc1a6	solute carrier family 1 (high affinity aspartate/glutamate transporter), member 6
ENSMUSG00000005357	Bin_296572	75.5	112	144.5	80.009	111.277	144.582	chr10	78265001	78270000	78243241	78277570	Slc1a6	solute carrier family 1 (high affinity aspartate/glutamate transporter), member 6
ENSMUSG00000005360	Bin_406346	298.5	109	67.5	313.72	108.297	68.275	chr15	8555001	8560000	8584124	8660764	Slc1a3	solute carrier family 1 (glial high affinity glutamate transporter), member 3
ENSMUSG00000005360	Bin_406365	85	309.5	177.5	89.4838	308	178.72	chr15	8650001	8655000	8584124	8660764	Slc1a3	solute carrier family 1 (glial high affinity glutamate transporter), member 3
ENSMUSG00000005360	Bin_406354	121	64	54.5	127.383	63.5871	54.2184	chr15	8595001	8600000	8584124	8660764	Slc1a3	solute carrier family 1 (glial high affinity glutamate transporter), member 3
ENSMUSG00000005360	Bin_406356	82	205	123.5	86.3255	203.677	124.502	chr15	8605001	8610000	8584124	8660764	Slc1a3	solute carrier family 1 (glial high affinity glutamate transporter), member 3
ENSMUSG00000005360	Bin_406351	52	76.5	100	54.743	75.5097	100.404	chr15	8580001	8585000	8584124	8660764	Slc1a3	solute carrier family 1 (glial high affinity glutamate transporter), member 3
ENSMUSG00000005360	Bin_406359	175.5	121	138	185.284	120.219	138.558	chr15	8620001	8625000	8584124	8660764	Slc1a3	solute carrier family 1 (glial high affinity glutamate transporter), member 3
ENSMUSG00000005360	Bin_406353	152	313.5	142.5	160.018	311.974	142.574	chr15	8590001	8595000	8584124	8660764	Slc1a3	solute carrier family 1 (glial high affinity glutamate transporter), member 3
ENSMUSG00000005360	Bin_406376	109	57	179.5	114.75	56.6322	180.728	chr15	8705001	8710000	8584124	8660764	Slc1a3	solute carrier family 1 (glial high affinity glutamate transporter), member 3
ENSMUSG00000005360	Bin_406386	112	101	146	117.908	100.348	146.59	chr15	8755001	8760000	8584124	8660764	Slc1a3	solute carrier family 1 (glial high affinity glutamate transporter), member 3
ENSMUSG00000005360	Bin_406378	299.5	165	79	315.825	163.935	79.3195	chr15	8715001	8720000	8584124	8660764	Slc1a3	solute carrier family 1 (glial high affinity glutamate transporter), member 3
[truncated: 63,536 more rows]
