# Supplementary material for: Changes in long-range rDNA-genomic interactions associate with altered RNA polymerase II gene programs during malignant transformation
Source: Commun Biol. 2019 Jan 28;2:39. doi: 10.1038/s42003-019-0284-y (PMC6349880; doi:10.1038/s42003-019-0284-y)
Supplement: Supplementary file 3 — Supplementary Data 2 [file 42003_2019_284_MOESM3_ESM.xls]

## Sheet: constitutive rDNA interactions
Ensembl.Gene.ID	Bin.ID	Counts_wt_raw	Counts_prem_raw	Counts_mal_raw	Counts_wt_eff.library.norm	Counts_prem_eff.library.norm	Counts_mal_eff.library.norm	Bin.Chr	Bin.Start	Bin.End	Gene.Chr	Gene.Start	Gene.End	Associated.Gene.Name	Description	Gene.Biotype
ENSMUSG00000000049	Bin_328557	167.5	103	160.5	174.394	102.208	164.482	chr11	108195001	108200000	chr11	108204668	108275710	Apoh	apolipoprotein H [Source:MGI Symbol;Acc:MGI:88058]	protein_coding
ENSMUSG00000000049	Bin_328555	51	59	87	52.941	58.5461	89.4373	chr11	108185001	108190000	chr11	108204668	108275710	Apoh	apolipoprotein H [Source:MGI Symbol;Acc:MGI:88058]	protein_coding
ENSMUSG00000000058	Bin_172794	133	101.5	109.5	138.062	101.215	113.082	chr6	17240001	17245000	chr6	17231185	17239115	Cav2	caveolin 2 [Source:MGI Symbol;Acc:MGI:107571]	protein_coding
ENSMUSG00000000078	Bin_356711	93	53	127.5	96.5395	52.5923	131.586	chr13	5860001	5865000	chr13	5860735	5869639	Klf6	Kruppel-like factor 6 [Source:MGI Symbol;Acc:MGI:1346318]	protein_coding
ENSMUSG00000000085	Bin_131746	173	105	64.5	179.584	104.192	65.7929	chr4	120175001	120180000	chr4	120077886	120202804	Scmh1	sex comb on midleg homolog 1 [Source:MGI Symbol;Acc:MGI:1352762]	protein_coding
ENSMUSG00000000085	Bin_131726	99	155.5	97.5	102.768	154.8	100.745	chr4	120075001	120080000	chr4	120077886	120202804	Scmh1	sex comb on midleg homolog 1 [Source:MGI Symbol;Acc:MGI:1352762]	protein_coding
ENSMUSG00000000085	Bin_131745	65	103.5	79.5	67.4739	103.2	82.2412	chr4	120170001	120175000	chr4	120077886	120202804	Scmh1	sex comb on midleg homolog 1 [Source:MGI Symbol;Acc:MGI:1352762]	protein_coding
ENSMUSG00000000093	Bin_324048	138	69	84	143.252	68.4692	86.3532	chr11	85650001	85655000	chr11	85646053	85655450	Tbx2	T-box 2 [Source:MGI Symbol;Acc:MGI:98494]	protein_coding
ENSMUSG00000000094	Bin_324058	54.5	195.5	60	56.0552	194.492	61.6809	chr11	85700001	85705000	chr11	85699924	85729599	Tbx4	T-box 4 [Source:MGI Symbol;Acc:MGI:102556]	protein_coding
ENSMUSG00000000103	Bin_528081	62.5	96	149.5	64.3597	95.2614	154.202	chrY	1365001	1370000	chrY	1362123	1426357	Zfy2	zinc finger protein 2, Y linked [Source:MGI Symbol;Acc:MGI:99213]	protein_coding
ENSMUSG00000000125	Bin_327645	72	183	71.5	74.7403	181.592	74.017	chr11	103635001	103640000	chr11	103635464	103679271	Wnt3	wingless-related MMTV integration site 3 [Source:MGI Symbol;Acc:MGI:98955]	protein_coding
ENSMUSG00000000125	Bin_327646	62	65.5	111.5	64.3597	65.4922	115.138	chr11	103640001	103645000	chr11	103635464	103679271	Wnt3	wingless-related MMTV integration site 3 [Source:MGI Symbol;Acc:MGI:98955]	protein_coding
ENSMUSG00000000127	Bin_457875	102	59	75	105.882	58.5461	77.1011	chr17	64385001	64390000	chr17	64213364	64488843	Fer	fer (fms/fps related) protein kinase [Source:MGI Symbol;Acc:MGI:105917]	protein_coding
ENSMUSG00000000127	Bin_457873	52	51	88	53.9791	50.6076	90.4653	chr17	64375001	64380000	chr17	64213364	64488843	Fer	fer (fms/fps related) protein kinase [Source:MGI Symbol;Acc:MGI:105917]	protein_coding
ENSMUSG00000000131	Bin_225916	53.5	103	53	56.0552	102.208	54.4848	chr7	133330001	133335000	chr7	133245229	133344015	Xpo6	exportin 6 [Source:MGI Symbol;Acc:MGI:2429950]	protein_coding
ENSMUSG00000000131	Bin_225899	52	168.5	112.5	53.9791	166.708	115.138	chr7	133245001	133250000	chr7	133245229	133344015	Xpo6	exportin 6 [Source:MGI Symbol;Acc:MGI:2429950]	protein_coding
ENSMUSG00000000131	Bin_225914	241.5	379	166.5	251.21	376.084	170.65	chr7	133320001	133325000	chr7	133245229	133344015	Xpo6	exportin 6 [Source:MGI Symbol;Acc:MGI:2429950]	protein_coding
ENSMUSG00000000148	Bin_167074	72	136	121	74.7403	134.954	124.39	chr5	141180001	141185000	chr5	141180965	141195333	Baat1	BRCA1-associated ATM activator 1 [Source:MGI Symbol;Acc:MGI:1891679]	protein_coding
ENSMUSG00000000149	Bin_167108	53	84	174	55.0172	83.3538	178.875	chr5	141350001	141355000	chr5	141234362	141306385	Gna12	guanine nucleotide binding protein, alpha 12 [Source:MGI Symbol;Acc:MGI:95767]	protein_coding
ENSMUSG00000000149	Bin_167114	115.5	78	126.5	120.415	77.3999	129.53	chr5	141380001	141385000	chr5	141234362	141306385	Gna12	guanine nucleotide binding protein, alpha 12 [Source:MGI Symbol;Acc:MGI:95767]	protein_coding
ENSMUSG00000000149	Bin_167094	192	57	130	199.307	56.5615	133.642	chr5	141280001	141285000	chr5	141234362	141306385	Gna12	guanine nucleotide binding protein, alpha 12 [Source:MGI Symbol;Acc:MGI:95767]	protein_coding
ENSMUSG00000000149	Bin_167110	177.5	175	119.5	184.775	173.654	123.362	chr5	141360001	141365000	chr5	141234362	141306385	Gna12	guanine nucleotide binding protein, alpha 12 [Source:MGI Symbol;Acc:MGI:95767]	protein_coding
ENSMUSG00000000157	Bin_444665	119	96	94	123.529	95.2614	96.6334	chr16	96655001	96660000	chr16	96643895	96665226	Itgb2l	integrin beta 2-like [Source:MGI Symbol;Acc:MGI:1277979]	protein_coding
ENSMUSG00000000159	Bin_444652	77	120.5	128.5	79.9306	119.077	131.586	chr16	96590001	96595000	chr16	96583275	96747187	Igsf5	immunoglobulin superfamily, member 5 [Source:MGI Symbol;Acc:MGI:1919308]	protein_coding
ENSMUSG00000000159	Bin_444656	95	196	239.5	98.6157	194.492	246.723	chr16	96610001	96615000	chr16	96583275	96747187	Igsf5	immunoglobulin superfamily, member 5 [Source:MGI Symbol;Acc:MGI:1919308]	protein_coding
ENSMUSG00000000159	Bin_444653	57	80	150.5	59.1694	79.3845	154.202	chr16	96595001	96600000	chr16	96583275	96747187	Igsf5	immunoglobulin superfamily, member 5 [Source:MGI Symbol;Acc:MGI:1919308]	protein_coding
ENSMUSG00000000159	Bin_444660	71	192	114	73.7022	190.523	117.194	chr16	96630001	96635000	chr16	96583275	96747187	Igsf5	immunoglobulin superfamily, member 5 [Source:MGI Symbol;Acc:MGI:1919308]	protein_coding
ENSMUSG00000000167	Bin_266188	285	95	105.5	295.847	94.2691	108.97	chr9	50425001	50430000	chr9	50425426	50433105	Pih1d2	PIH1 domain containing 2 [Source:MGI Symbol;Acc:MGI:1919864]	protein_coding
ENSMUSG00000000184	Bin_194769	108	355	98	112.11	352.269	100.745	chr6	127115001	127120000	chr6	127075797	127101066	Ccnd2	cyclin D2 [Source:MGI Symbol;Acc:MGI:88314]	protein_coding
ENSMUSG00000000184	Bin_194768	125	76	76	129.757	75.4153	78.1291	chr6	127110001	127115000	chr6	127075797	127101066	Ccnd2	cyclin D2 [Source:MGI Symbol;Acc:MGI:88314]	protein_coding
ENSMUSG00000000197	Bin_404337	74	246	68.5	76.8164	244.107	69.905	chr14	123705001	123710000	chr14	123675863	124026366	Nalcn	sodium leak channel, non-selective [Source:MGI Symbol;Acc:MGI:2444306]	protein_coding
ENSMUSG00000000197	Bin_404361	142.5	254	172.5	147.404	252.046	176.818	chr14	123825001	123830000	chr14	123675863	124026366	Nalcn	sodium leak channel, non-selective [Source:MGI Symbol;Acc:MGI:2444306]	protein_coding
ENSMUSG00000000197	Bin_404348	82.5	88	94	85.1209	87.323	96.6334	chr14	123760001	123765000	chr14	123675863	124026366	Nalcn	sodium leak channel, non-selective [Source:MGI Symbol;Acc:MGI:2444306]	protein_coding
ENSMUSG00000000197	Bin_404359	120.5	122	177	124.567	121.061	181.959	chr14	123815001	123820000	chr14	123675863	124026366	Nalcn	sodium leak channel, non-selective [Source:MGI Symbol;Acc:MGI:2444306]	protein_coding
ENSMUSG00000000197	Bin_404366	53.5	55.5	80.5	56.0552	55.5692	82.2412	chr14	123850001	123855000	chr14	123675863	124026366	Nalcn	sodium leak channel, non-selective [Source:MGI Symbol;Acc:MGI:2444306]	protein_coding
ENSMUSG00000000197	Bin_404344	103	70	295.5	106.92	69.4615	304.292	chr14	123740001	123745000	chr14	123675863	124026366	Nalcn	sodium leak channel, non-selective [Source:MGI Symbol;Acc:MGI:2444306]	protein_coding
ENSMUSG00000000197	Bin_404398	120	128.5	153	124.567	127.015	157.286	chr14	124010001	124015000	chr14	123675863	124026366	Nalcn	sodium leak channel, non-selective [Source:MGI Symbol;Acc:MGI:2444306]	protein_coding
ENSMUSG00000000197	Bin_404387	132.5	172.5	66.5	137.024	170.677	67.849	chr14	123955001	123960000	chr14	123675863	124026366	Nalcn	sodium leak channel, non-selective [Source:MGI Symbol;Acc:MGI:2444306]	protein_coding
ENSMUSG00000000197	Bin_404385	126	194	147	130.796	192.507	151.118	chr14	123945001	123950000	chr14	123675863	124026366	Nalcn	sodium leak channel, non-selective [Source:MGI Symbol;Acc:MGI:2444306]	protein_coding
ENSMUSG00000000197	Bin_404384	105	191	92	108.996	189.531	94.5773	chr14	123940001	123945000	chr14	123675863	124026366	Nalcn	sodium leak channel, non-selective [Source:MGI Symbol;Acc:MGI:2444306]	protein_coding
ENSMUSG00000000197	Bin_404388	66.5	154.5	103.5	68.5119	152.815	106.914	chr14	123960001	123965000	chr14	123675863	124026366	Nalcn	sodium leak channel, non-selective [Source:MGI Symbol;Acc:MGI:2444306]	protein_coding
ENSMUSG00000000197	Bin_404358	144.5	98	161	149.481	97.246	165.51	chr14	123810001	123815000	chr14	123675863	124026366	Nalcn	sodium leak channel, non-selective [Source:MGI Symbol;Acc:MGI:2444306]	protein_coding
ENSMUSG00000000197	Bin_404380	291.5	139	157	303.113	137.931	161.398	chr14	123920001	123925000	chr14	123675863	124026366	Nalcn	sodium leak channel, non-selective [Source:MGI Symbol;Acc:MGI:2444306]	protein_coding
ENSMUSG00000000214	Bin_229267	172.5	190.5	128.5	178.546	188.538	131.586	chr7	150085001	150090000	chr7	150078657	150117033	Th	tyrosine hydroxylase [Source:MGI Symbol;Acc:MGI:98735]	protein_coding
ENSMUSG00000000214	Bin_229269	157	313	188.5	162.975	310.592	193.267	chr7	150095001	150100000	chr7	150078657	150117033	Th	tyrosine hydroxylase [Source:MGI Symbol;Acc:MGI:98735]	protein_coding
ENSMUSG00000000215	Bin_229224	73	149	120.5	75.7783	147.854	123.362	chr7	149870001	149875000	chr7	149864561	149885415	Ins2	insulin II [Source:MGI Symbol;Acc:MGI:96573]	protein_coding
ENSMUSG00000000215	Bin_229226	99	81.5	78	102.768	81.3691	80.1851	chr7	149880001	149885000	chr7	149864561	149885415	Ins2	insulin II [Source:MGI Symbol;Acc:MGI:96573]	protein_coding
ENSMUSG00000000216	Bin_225025	67.5	62	77.5	70.5881	61.523	80.1851	chr7	128875001	128880000	chr7	128877993	128911989	Scnn1g	sodium channel, nonvoltage-gated 1 gamma [Source:MGI Symbol;Acc:MGI:104695]	protein_coding
ENSMUSG00000000244	Bin_229292	82	119	395	85.1209	118.084	406.066	chr7	150210001	150215000	chr7	150190951	150205549	Tspan32	tetraspanin 32 [Source:MGI Symbol;Acc:MGI:1350360]	protein_coding
ENSMUSG00000000247	Bin_47080	105.5	90	71	110.034	89.3076	72.989	chr2	38195001	38200000	chr2	38194801	38225253	Lhx2	LIM homeobox protein 2 [Source:MGI Symbol;Acc:MGI:96785]	protein_coding
ENSMUSG00000000248	Bin_195129	56	90	78	58.1313	89.3076	80.1851	chr6	128915001	128920000	chr6	128884399	128970537	Clec2g	C-type lectin domain family 2, member g [Source:MGI Symbol;Acc:MGI:1918059]	protein_coding
ENSMUSG00000000253	Bin_364659	53	57.5	60.5	55.0172	57.5538	61.6809	chr13	45600001	45605000	chr13	45602813	45641751	Gmpr	guanosine monophosphate reductase [Source:MGI Symbol;Acc:MGI:1913605]	protein_coding
ENSMUSG00000000253	Bin_364682	85.5	63.5	55	89.2731	63.5076	56.5408	chr13	45715001	45720000	chr13	45602813	45641751	Gmpr	guanosine monophosphate reductase [Source:MGI Symbol;Acc:MGI:1913605]	protein_coding
ENSMUSG00000000263	Bin_318002	70	59	61	72.6642	58.5461	62.7089	chr11	55420001	55425000	chr11	55327740	55421700	Glra1	glycine receptor, alpha 1 subunit [Source:MGI Symbol;Acc:MGI:95747]	protein_coding
ENSMUSG00000000266	Bin_521918	197	127	88.5	204.498	126.023	90.4653	chrX	137205001	137210000	chrX	137199138	137302254	Mid2	midline 2 [Source:MGI Symbol;Acc:MGI:1344333]	protein_coding
ENSMUSG00000000266	Bin_521927	129	77	94	133.91	76.4076	96.6334	chrX	137250001	137255000	chrX	137199138	137302254	Mid2	midline 2 [Source:MGI Symbol;Acc:MGI:1344333]	protein_coding
ENSMUSG00000000266	Bin_521933	75	120.5	99.5	77.8545	119.077	102.801	chrX	137280001	137285000	chrX	137199138	137302254	Mid2	midline 2 [Source:MGI Symbol;Acc:MGI:1344333]	protein_coding
ENSMUSG00000000266	Bin_521932	172	110.5	65.5	178.546	109.154	67.849	chrX	137275001	137280000	chrX	137199138	137302254	Mid2	midline 2 [Source:MGI Symbol;Acc:MGI:1344333]	protein_coding
ENSMUSG00000000275	Bin_324690	88	106.5	151	91.3492	105.185	155.23	chr11	88860001	88865000	chr11	88860690	88881607	Trim25	tripartite motif-containing 25 [Source:MGI Symbol;Acc:MGI:102749]	protein_coding
ENSMUSG00000000282	Bin_321848	71	70	86.5	73.7022	69.4615	88.4092	chr11	74650001	74655000	chr11	74644422	74659227	Mnt	max binding protein [Source:MGI Symbol;Acc:MGI:109150]	protein_coding
ENSMUSG00000000282	Bin_321850	138	215	153.5	143.252	213.346	158.314	chr11	74660001	74665000	chr11	74644422	74659227	Mnt	max binding protein [Source:MGI Symbol;Acc:MGI:109150]	protein_coding
ENSMUSG00000000282	Bin_321846	126	96	89.5	130.796	95.2614	92.5213	chr11	74640001	74645000	chr11	74644422	74659227	Mnt	max binding protein [Source:MGI Symbol;Acc:MGI:109150]	protein_coding
ENSMUSG00000000282	Bin_321845	254	237	59	263.667	235.177	60.6529	chr11	74635001	74640000	chr11	74644422	74659227	Mnt	max binding protein [Source:MGI Symbol;Acc:MGI:109150]	protein_coding
ENSMUSG00000000296	Bin_287167	89	187.5	142.5	92.3873	186.554	145.978	chr10	31240001	31245000	chr10	31052186	31165727	Tpd52l1	tumor protein D52-like 1 [Source:MGI Symbol;Acc:MGI:1298386]	protein_coding
ENSMUSG00000000296	Bin_287144	102.5	122.5	131	105.882	121.061	134.67	chr10	31125001	31130000	chr10	31052186	31165727	Tpd52l1	tumor protein D52-like 1 [Source:MGI Symbol;Acc:MGI:1298386]	protein_coding
ENSMUSG00000000305	Bin_75344	185	118.5	93.5	192.041	117.092	96.6334	chr2	179515001	179520000	chr2	179177136	179634078	Cdh4	cadherin 4 [Source:MGI Symbol;Acc:MGI:99218]	protein_coding
ENSMUSG00000000305	Bin_75346	72	81	131	74.7403	80.3768	134.67	chr2	179525001	179530000	chr2	179177136	179634078	Cdh4	cadherin 4 [Source:MGI Symbol;Acc:MGI:99218]	protein_coding
ENSMUSG00000000305	Bin_75333	174.5	107	75.5	180.622	106.177	78.1291	chr2	179460001	179465000	chr2	179177136	179634078	Cdh4	cadherin 4 [Source:MGI Symbol;Acc:MGI:99218]	protein_coding
ENSMUSG00000000305	Bin_75286	94	100	98.5	97.5776	99.2307	100.745	chr2	179225001	179230000	chr2	179177136	179634078	Cdh4	cadherin 4 [Source:MGI Symbol;Acc:MGI:99218]	protein_coding
ENSMUSG00000000305	Bin_75283	244	93	145	253.287	92.2845	149.062	chr2	179210001	179215000	chr2	179177136	179634078	Cdh4	cadherin 4 [Source:MGI Symbol;Acc:MGI:99218]	protein_coding
ENSMUSG00000000305	Bin_75353	107	115	77	111.072	114.115	79.1571	chr2	179560001	179565000	chr2	179177136	179634078	Cdh4	cadherin 4 [Source:MGI Symbol;Acc:MGI:99218]	protein_coding
ENSMUSG00000000305	Bin_75330	99	222.5	50	102.768	220.292	51.4007	chr2	179445001	179450000	chr2	179177136	179634078	Cdh4	cadherin 4 [Source:MGI Symbol;Acc:MGI:99218]	protein_coding
ENSMUSG00000000305	Bin_75278	106	88	105	110.034	87.323	107.942	chr2	179185001	179190000	chr2	179177136	179634078	Cdh4	cadherin 4 [Source:MGI Symbol;Acc:MGI:99218]	protein_coding
ENSMUSG00000000305	Bin_75327	199	74.5	56.5	206.574	73.4307	57.5688	chr2	179430001	179435000	chr2	179177136	179634078	Cdh4	cadherin 4 [Source:MGI Symbol;Acc:MGI:99218]	protein_coding
ENSMUSG00000000305	Bin_75356	84	87	56	87.197	86.3307	57.5688	chr2	179575001	179580000	chr2	179177136	179634078	Cdh4	cadherin 4 [Source:MGI Symbol;Acc:MGI:99218]	protein_coding
ENSMUSG00000000308	Bin_63679	64	52	101	66.4358	51.5999	103.829	chr2	121190001	121195000	chr2	121183450	121189473	Ckmt1	creatine kinase, mitochondrial 1, ubiquitous [Source:MGI Symbol;Acc:MGI:99441]	protein_coding
ENSMUSG00000000308	Bin_63678	93.5	134.5	142	97.5776	132.969	145.978	chr2	121185001	121190000	chr2	121183450	121189473	Ckmt1	creatine kinase, mitochondrial 1, ubiquitous [Source:MGI Symbol;Acc:MGI:99441]	protein_coding
ENSMUSG00000000320	Bin_320930	110	106	65	114.187	105.185	66.8209	chr11	70060001	70065000	chr11	70054959	70068855	Alox12	arachidonate 12-lipoxygenase [Source:MGI Symbol;Acc:MGI:87998]	protein_coding
ENSMUSG00000000320	Bin_320931	272	205.5	134.5	282.352	204.415	137.754	chr11	70065001	70070000	chr11	70054959	70068855	Alox12	arachidonate 12-lipoxygenase [Source:MGI Symbol;Acc:MGI:87998]	protein_coding
ENSMUSG00000000325	Bin_429010	99.5	77	58.5	103.806	76.4076	59.6248	chr16	18380001	18385000	chr16	18348275	18407169	Arvcf	armadillo repeat gene deleted in velo-cardio-facial syndrome [Source:MGI Symbol;Acc:MGI:109620]	protein_coding
ENSMUSG00000000326	Bin_429016	153.5	85	189.5	159.861	84.3461	195.323	chr16	18410001	18415000	chr16	18406979	18426945	Comt	catechol-O-methyltransferase [Source:MGI Symbol;Acc:MGI:88470]	protein_coding
ENSMUSG00000000359	Bin_69932	65.5	90.5	59.5	68.5119	89.3076	61.6809	chr2	152455001	152460000	chr2	152452687	152460934	Rem1	rad and gem related GTP binding protein 1 [Source:MGI Symbol;Acc:MGI:1097696]	protein_coding
ENSMUSG00000000374	Bin_296456	97	78	92.5	100.692	77.3999	94.5773	chr10	77685001	77690000	chr10	77649470	77707387	Trappc10	trafficking protein particle complex 10 [Source:MGI Symbol;Acc:MGI:1336209]	protein_coding
ENSMUSG00000000381	Bin_308224	99.5	178.5	129	103.806	176.631	132.614	chr11	6530001	6535000	chr11	6531490	6538652	Wap	whey acidic protein [Source:MGI Symbol;Acc:MGI:98943]	protein_coding
ENSMUSG00000000384	Bin_308222	63	153.5	53.5	65.3978	152.815	55.5128	chr11	6520001	6525000	chr11	6515601	6526070	Tbrg4	transforming growth factor beta regulated gene 4 [Source:MGI Symbol;Acc:MGI:1100868]	protein_coding
ENSMUSG00000000385	Bin_444898	192	92	821	199.307	91.2922	844	chr16	97820001	97825000	chr16	97786291	97832802	Tmprss2	transmembrane protease, serine 2 [Source:MGI Symbol;Acc:MGI:1354381]	protein_coding
ENSMUSG00000000392	Bin_51915	80	2576.5	62	83.0448	2556.18	63.7369	chr2	62370001	62375000	chr2	62339000	62412132	Fap	fibroblast activation protein [Source:MGI Symbol;Acc:MGI:109608]	protein_coding
ENSMUSG00000000392	Bin_51914	102.5	100.5	51	105.882	99.2307	52.4287	chr2	62365001	62370000	chr2	62339000	62412132	Fap	fibroblast activation protein [Source:MGI Symbol;Acc:MGI:109608]	protein_coding
ENSMUSG00000000392	Bin_51921	133	127	87.5	138.062	126.023	90.4653	chr2	62400001	62405000	chr2	62339000	62412132	Fap	fibroblast activation protein [Source:MGI Symbol;Acc:MGI:109608]	protein_coding
ENSMUSG00000000409	Bin_133556	219	74.5	52.5	227.335	73.4307	53.4568	chr4	129225001	129230000	chr4	129225588	129250885	Lck	lymphocyte protein tyrosine kinase [Source:MGI Symbol;Acc:MGI:96756]	protein_coding
ENSMUSG00000000409	Bin_133557	178.5	137.5	162.5	184.775	136.938	166.538	chr4	129230001	129235000	chr4	129225588	129250885	Lck	lymphocyte protein tyrosine kinase [Source:MGI Symbol;Acc:MGI:96756]	protein_coding
ENSMUSG00000000409	Bin_133558	81.5	195	83	85.1209	193.5	85.3252	chr4	129235001	129240000	chr4	129225588	129250885	Lck	lymphocyte protein tyrosine kinase [Source:MGI Symbol;Acc:MGI:96756]	protein_coding
ENSMUSG00000000416	Bin_173011	229	51	138	237.716	50.6076	141.866	chr6	18325001	18330000	chr6	18316478	18465338	Cttnbp2	cortactin binding protein 2 [Source:MGI Symbol;Acc:MGI:1353467]	protein_coding
ENSMUSG00000000416	Bin_173014	76.5	106.5	84.5	78.8925	105.185	86.3532	chr6	18340001	18345000	chr6	18316478	18465338	Cttnbp2	cortactin binding protein 2 [Source:MGI Symbol;Acc:MGI:1353467]	protein_coding
ENSMUSG00000000416	Bin_173037	74	53.5	94	76.8164	53.5846	96.6334	chr6	18455001	18460000	chr6	18316478	18465338	Cttnbp2	cortactin binding protein 2 [Source:MGI Symbol;Acc:MGI:1353467]	protein_coding
ENSMUSG00000000420	Bin_468927	56	89	104	58.1313	88.3153	106.914	chr18	24370001	24375000	chr18	24363845	24445319	Galnt1	UDP-N-acetyl-alpha-D-galactosamine:polypeptide N-acetylgalactosaminyltransferase 1 [Source:MGI Symbol;Acc:MGI:894693]	protein_coding
ENSMUSG00000000420	Bin_468940	176	117	53.5	182.698	116.1	55.5128	chr18	24435001	24440000	chr18	24363845	24445319	Galnt1	UDP-N-acetyl-alpha-D-galactosamine:polypeptide N-acetylgalactosaminyltransferase 1 [Source:MGI Symbol;Acc:MGI:894693]	protein_coding
ENSMUSG00000000420	Bin_468938	56	56.5	176	58.1313	55.5692	180.931	chr18	24425001	24430000	chr18	24363845	24445319	Galnt1	UDP-N-acetyl-alpha-D-galactosamine:polypeptide N-acetylgalactosaminyltransferase 1 [Source:MGI Symbol;Acc:MGI:894693]	protein_coding
ENSMUSG00000000420	Bin_468929	83	56	217.5	86.1589	55.5692	224.107	chr18	24380001	24385000	chr18	24363845	24445319	Galnt1	UDP-N-acetyl-alpha-D-galactosamine:polypeptide N-acetylgalactosaminyltransferase 1 [Source:MGI Symbol;Acc:MGI:894693]	protein_coding
ENSMUSG00000000440	Bin_192415	96	115.5	54	99.6537	115.108	55.5128	chr6	115345001	115350000	chr6	115311239	115440419	Pparg	peroxisome proliferator activated receptor gamma [Source:MGI Symbol;Acc:MGI:97747]	protein_coding
ENSMUSG00000000440	Bin_192414	93	61	80	96.5395	60.5307	82.2412	chr6	115340001	115345000	chr6	115311239	115440419	Pparg	peroxisome proliferator activated receptor gamma [Source:MGI Symbol;Acc:MGI:97747]	protein_coding
ENSMUSG00000000440	Bin_192430	88	116.5	67.5	91.3492	115.108	69.905	chr6	115420001	115425000	chr6	115311239	115440419	Pparg	peroxisome proliferator activated receptor gamma [Source:MGI Symbol;Acc:MGI:97747]	protein_coding
ENSMUSG00000000440	Bin_192432	362	126	67.5	375.778	125.031	69.905	chr6	115430001	115435000	chr6	115311239	115440419	Pparg	peroxisome proliferator activated receptor gamma [Source:MGI Symbol;Acc:MGI:97747]	protein_coding
ENSMUSG00000000440	Bin_192421	147	103	83.5	152.595	102.208	86.3532	chr6	115375001	115380000	chr6	115311239	115440419	Pparg	peroxisome proliferator activated receptor gamma [Source:MGI Symbol;Acc:MGI:97747]	protein_coding
ENSMUSG00000000441	Bin_192471	157	134.5	174	162.975	132.969	178.875	chr6	115625001	115630000	chr6	115568085	115626653	Raf1	v-raf-leukemia viral oncogene 1 [Source:MGI Symbol;Acc:MGI:97847]	protein_coding
ENSMUSG00000000441	Bin_192459	95	67	58	98.6157	66.4845	59.6248	chr6	115565001	115570000	chr6	115568085	115626653	Raf1	v-raf-leukemia viral oncogene 1 [Source:MGI Symbol;Acc:MGI:97847]	protein_coding
ENSMUSG00000000441	Bin_192461	101	130.5	103.5	104.844	129	106.914	chr6	115575001	115580000	chr6	115568085	115626653	Raf1	v-raf-leukemia viral oncogene 1 [Source:MGI Symbol;Acc:MGI:97847]	protein_coding
ENSMUSG00000000441	Bin_192460	55	234	104	57.0933	232.2	106.914	chr6	115570001	115575000	chr6	115568085	115626653	Raf1	v-raf-leukemia viral oncogene 1 [Source:MGI Symbol;Acc:MGI:97847]	protein_coding
ENSMUSG00000000486	Bin_226122	58.5	204	149.5	60.2075	202.431	154.202	chr7	134360001	134365000	chr7	134357961	134362012	1997-08-01	septin 1 [Source:MGI Symbol;Acc:MGI:1858916]	protein_coding
ENSMUSG00000000489	Bin_420602	269	98	87.5	279.238	97.246	90.4653	chr15	79835001	79840000	chr15	79826330	79845238	Pdgfb	platelet derived growth factor, B polypeptide [Source:MGI Symbol;Acc:MGI:97528]	protein_coding
ENSMUSG00000000530	Bin_424828	100	55	116	103.806	54.5769	119.25	chr15	100965001	100970000	chr15	100958953	100975767	Acvrl1	activin A receptor, type II-like 1 [Source:MGI Symbol;Acc:MGI:1338946]	protein_coding
ENSMUSG00000000532	Bin_424838	325	149.5	79.5	337.369	148.846	82.2412	chr15	101015001	101020000	chr15	101004556	101043032	Acvr1b	activin A receptor, type 1B [Source:MGI Symbol;Acc:MGI:1338944]	protein_coding
ENSMUSG00000000532	Bin_424837	128	101	140.5	132.872	100.223	143.922	chr15	101010001	101015000	chr15	101004556	101043032	Acvr1b	activin A receptor, type 1B [Source:MGI Symbol;Acc:MGI:1338944]	protein_coding
ENSMUSG00000000544	Bin_33620	62.5	61	60	64.3597	60.5307	61.6809	chr1	168095001	168100000	chr1	168060369	168096641	Gpa33	glycoprotein A33 (transmembrane) [Source:MGI Symbol;Acc:MGI:1891703]	protein_coding
ENSMUSG00000000544	Bin_33617	160	82	62	166.09	81.3691	63.7369	chr1	168080001	168085000	chr1	168060369	168096641	Gpa33	glycoprotein A33 (transmembrane) [Source:MGI Symbol;Acc:MGI:1891703]	protein_coding
ENSMUSG00000000552	Bin_425271	263	84	84	273.01	83.3538	86.3532	chr15	103180001	103185000	chr15	103144319	103170517	Zfp385a	zinc finger protein 385A [Source:MGI Symbol;Acc:MGI:1352495]	protein_coding
ENSMUSG00000000560	Bin_153132	77	57.5	50.5	79.9306	57.5538	51.4007	chr5	71470001	71475000	chr5	71352296	71487088	Gabra2	gamma-aminobutyric acid (GABA) A receptor, subunit alpha 2 [Source:MGI Symbol;Acc:MGI:95614]	protein_coding
ENSMUSG00000000560	Bin_153126	74	201	78.5	76.8164	199.454	80.1851	chr5	71440001	71445000	chr5	71352296	71487088	Gabra2	gamma-aminobutyric acid (GABA) A receptor, subunit alpha 2 [Source:MGI Symbol;Acc:MGI:95614]	protein_coding
ENSMUSG00000000562	Bin_96933	172	116	108	178.546	115.108	111.026	chr3	105710001	105715000	chr3	105673776	105711846	Adora3	adenosine A3 receptor [Source:MGI Symbol;Acc:MGI:104847]	protein_coding
ENSMUSG00000000562	Bin_96932	74.5	139	118	76.8164	137.931	121.306	chr3	105705001	105710000	chr3	105673776	105711846	Adora3	adenosine A3 receptor [Source:MGI Symbol;Acc:MGI:104847]	protein_coding
ENSMUSG00000000562	Bin_96930	229	140.5	169	237.716	138.923	173.734	chr3	105695001	105700000	chr3	105673776	105711846	Adora3	adenosine A3 receptor [Source:MGI Symbol;Acc:MGI:104847]	protein_coding
ENSMUSG00000000563	Bin_96941	54	56	90	56.0552	55.5692	92.5213	chr3	105750001	105755000	chr3	105745616	105763017	Atp5f1	ATP synthase, H+ transporting, mitochondrial F0 complex, subunit B1 [Source:MGI Symbol;Acc:MGI:1100495]	protein_coding
ENSMUSG00000000594	Bin_317901	184	156.5	119	191.003	154.8	122.334	chr11	54915001	54920000	chr11	54911617	54926531	Gm2a	GM2 ganglioside activator protein [Source:MGI Symbol;Acc:MGI:95762]	protein_coding
ENSMUSG00000000606	Bin_389999	175.5	160.5	109	182.698	158.769	112.054	chr14	52015001	52020000	chr14	52030676	52039202	Vmn2r88	vomeronasal 2, receptor 88 [Source:MGI Symbol;Acc:MGI:1316662]	protein_coding
ENSMUSG00000000606	Bin_390002	445	126.5	519.5	461.937	125.031	534.568	chr14	52030001	52035000	chr14	52030676	52039202	Vmn2r88	vomeronasal 2, receptor 88 [Source:MGI Symbol;Acc:MGI:1316662]	protein_coding
ENSMUSG00000000617	Bin_317053	144	155	134	149.481	153.808	137.754	chr11	50675001	50680000	chr11	50664187	50679710	Grm6	glutamate receptor, metabotropic 6 [Source:MGI Symbol;Acc:MGI:1351343]	protein_coding
ENSMUSG00000000628	Bin_185890	88	61.5	56	91.3492	61.523	57.5688	chr6	82720001	82725000	chr6	82675019	82724448	Hk2	hexokinase 2 [Source:MGI Symbol;Acc:MGI:1315197]	protein_coding
ENSMUSG00000000631	Bin_322444	70	58.5	115	72.6642	57.5538	118.222	chr11	77630001	77635000	chr11	77576748	77679482	Myo18a	myosin XVIIIA [Source:MGI Symbol;Acc:MGI:2667185]	protein_coding
ENSMUSG00000000631	Bin_322435	116	198.5	94.5	120.415	196.477	96.6334	chr11	77585001	77590000	chr11	77576748	77679482	Myo18a	myosin XVIIIA [Source:MGI Symbol;Acc:MGI:2667185]	protein_coding
ENSMUSG00000000631	Bin_322447	54	69	128	56.0552	68.4692	131.586	chr11	77645001	77650000	chr11	77576748	77679482	Myo18a	myosin XVIIIA [Source:MGI Symbol;Acc:MGI:2667185]	protein_coding
ENSMUSG00000000632	Bin_322471	214	113.5	102.5	222.145	113.123	104.857	chr11	77765001	77770000	chr11	77744302	77792550	Sez6	seizure related gene 6 [Source:MGI Symbol;Acc:MGI:104745]	protein_coding
ENSMUSG00000000632	Bin_322472	79	304	128	82.0067	301.661	131.586	chr11	77770001	77775000	chr11	77744302	77792550	Sez6	seizure related gene 6 [Source:MGI Symbol;Acc:MGI:104745]	protein_coding
ENSMUSG00000000706	Bin_360250	106	138	128	110.034	136.938	131.586	chr13	23555001	23560000	chr13	23548861	23557770	Btn1a1	butyrophilin, subfamily 1, member A1 [Source:MGI Symbol;Acc:MGI:103118]	protein_coding
ENSMUSG00000000724	Bin_322424	54.5	53	74.5	56.0552	52.5923	76.0731	chr11	77530001	77535000	chr11	77532117	77538785	Cryba1	crystallin, beta A1 [Source:MGI Symbol;Acc:MGI:88518]	protein_coding
ENSMUSG00000000730	Bin_296422	356	60.5	211	369.549	59.5384	216.911	chr10	77515001	77520000	chr10	77504692	77526367	Dnmt3l	DNA (cytosine-5-)-methyltransferase 3-like [Source:MGI Symbol;Acc:MGI:1859287]	protein_coding
ENSMUSG00000000731	Bin_296418	70.5	59	83.5	72.6642	58.5461	86.3532	chr10	77495001	77500000	chr10	77492767	77506355	Aire	autoimmune regulator (autoimmune polyendocrinopathy candidiasis ectodermal dystrophy) [Source:MGI Symbol;Acc:MGI:1338803]	protein_coding
ENSMUSG00000000732	Bin_296425	59	74	59	61.2455	73.4307	60.6529	chr10	77530001	77535000	chr10	77532105	77546000	Icosl	icos ligand [Source:MGI Symbol;Acc:MGI:1354701]	protein_coding
ENSMUSG00000000738	Bin_254875	56	116	70	58.1313	115.108	71.961	chr8	125600001	125605000	chr8	125586842	125621660	Spg7	spastic paraplegia 7 homolog (human) [Source:MGI Symbol;Acc:MGI:2385906]	protein_coding
ENSMUSG00000000738	Bin_254871	143	54	81.5	148.443	53.5846	84.2972	chr8	125580001	125585000	chr8	125586842	125621660	Spg7	spastic paraplegia 7 homolog (human) [Source:MGI Symbol;Acc:MGI:2385906]	protein_coding
ENSMUSG00000000739	Bin_254892	57	78	224	59.1694	77.3999	230.275	chr8	125685001	125690000	chr8	125666747	125682215	Sult5a1	sulfotransferase family 5A, member 1 [Source:MGI Symbol;Acc:MGI:1931463]	protein_coding
ENSMUSG00000000751	Bin_321946	86	141.5	104.5	89.2731	140.908	106.914	chr11	75140001	75145000	chr11	75111668	75161826	Rpa1	replication protein A1 [Source:MGI Symbol;Acc:MGI:1915525]	protein_coding
ENSMUSG00000000751	Bin_321947	102	207	150	105.882	205.407	154.202	chr11	75145001	75150000	chr11	75111668	75161826	Rpa1	replication protein A1 [Source:MGI Symbol;Acc:MGI:1915525]	protein_coding
ENSMUSG00000000751	Bin_321942	55.5	129	323.5	58.1313	128.008	333.077	chr11	75120001	75125000	chr11	75111668	75161826	Rpa1	replication protein A1 [Source:MGI Symbol;Acc:MGI:1915525]	protein_coding
ENSMUSG00000000759	Bin_232283	157	75	109	162.975	74.423	112.054	chr8	12640001	12645000	chr8	12614277	12672248	Tubgcp3	tubulin, gamma complex associated protein 3 [Source:MGI Symbol;Acc:MGI:2183752]	protein_coding
ENSMUSG00000000766	Bin_281614	81	58.5	115	84.0828	57.5538	118.222	chr10	3475001	3480000	chr10	3308332	3588035	Oprm1	opioid receptor, mu 1 [Source:MGI Symbol;Acc:MGI:97441]	protein_coding
ENSMUSG00000000766	Bin_281639	145	97	116.5	150.519	96.2537	119.25	chr10	3600001	3605000	chr10	3308332	3588035	Oprm1	opioid receptor, mu 1 [Source:MGI Symbol;Acc:MGI:97441]	protein_coding
ENSMUSG00000000766	Bin_281631	53	59	79	55.0172	58.5461	81.2131	chr10	3560001	3565000	chr10	3308332	3588035	Oprm1	opioid receptor, mu 1 [Source:MGI Symbol;Acc:MGI:97441]	protein_coding
ENSMUSG00000000766	Bin_281613	91	56	62	94.4634	55.5692	63.7369	chr10	3470001	3475000	chr10	3308332	3588035	Oprm1	opioid receptor, mu 1 [Source:MGI Symbol;Acc:MGI:97441]	protein_coding
ENSMUSG00000000766	Bin_281636	92.5	83.5	190	95.5015	83.3538	195.323	chr10	3585001	3590000	chr10	3308332	3588035	Oprm1	opioid receptor, mu 1 [Source:MGI Symbol;Acc:MGI:97441]	protein_coding
ENSMUSG00000000792	Bin_244437	116	67	97	120.415	66.4845	99.7174	chr8	73410001	73415000	chr8	73406788	73416656	Slc5a5	solute carrier family 5 (sodium iodide symporter), member 5 [Source:MGI Symbol;Acc:MGI:2149330]	protein_coding
ENSMUSG00000000794	Bin_93657	80	59	84.5	83.0448	58.5461	86.3532	chr3	89330001	89335000	chr3	89324086	89471683	Kcnn3	potassium intermediate/small conductance calcium-activated channel, subfamily N, member 3 [Source:MGI Symbol;Acc:MGI:2153183]	protein_coding
ENSMUSG00000000794	Bin_93685	129.5	1725	79.5	134.948	1711.73	82.2412	chr3	89470001	89475000	chr3	89324086	89471683	Kcnn3	potassium intermediate/small conductance calcium-activated channel, subfamily N, member 3 [Source:MGI Symbol;Acc:MGI:2153183]	protein_coding
ENSMUSG00000000794	Bin_93683	61	72.5	115.5	63.3216	71.4461	119.25	chr3	89460001	89465000	chr3	89324086	89471683	Kcnn3	potassium intermediate/small conductance calcium-activated channel, subfamily N, member 3 [Source:MGI Symbol;Acc:MGI:2153183]	protein_coding
ENSMUSG00000000794	Bin_93675	152.5	130	62.5	157.785	129	63.7369	chr3	89420001	89425000	chr3	89324086	89471683	Kcnn3	potassium intermediate/small conductance calcium-activated channel, subfamily N, member 3 [Source:MGI Symbol;Acc:MGI:2153183]	protein_coding
ENSMUSG00000000794	Bin_93661	63	128.5	57	65.3978	127.015	58.5968	chr3	89350001	89355000	chr3	89324086	89471683	Kcnn3	potassium intermediate/small conductance calcium-activated channel, subfamily N, member 3 [Source:MGI Symbol;Acc:MGI:2153183]	protein_coding
ENSMUSG00000000823	Bin_75705	72	96.5	76.5	74.7403	95.2614	78.1291	chr2	181320001	181325000	chr2	181316808	181327508	Znf512b	zinc finger protein 512B [Source:MGI Symbol;Acc:MGI:2685478]	protein_coding
ENSMUSG00000000823	Bin_75706	67	282	127	69.55	279.83	130.558	chr2	181325001	181330000	chr2	181316808	181327508	Znf512b	zinc finger protein 512B [Source:MGI Symbol;Acc:MGI:2685478]	protein_coding
ENSMUSG00000000826	Bin_75698	121	110	97	125.605	109.154	99.7174	chr2	181285001	181290000	chr2	181255190	181289838	Dnajc5	DnaJ (Hsp40) homolog, subfamily C, member 5 [Source:MGI Symbol;Acc:MGI:892995]	protein_coding
ENSMUSG00000000826	Bin_75691	203.5	71	91	211.764	70.4538	93.5493	chr2	181250001	181255000	chr2	181255190	181289838	Dnajc5	DnaJ (Hsp40) homolog, subfamily C, member 5 [Source:MGI Symbol;Acc:MGI:892995]	protein_coding
ENSMUSG00000000838	Bin_507670	137	73	130.5	142.214	72.4384	133.642	chrX	65965001	65970000	chrX	65931716	65971138	Fmr1	fragile X mental retardation syndrome 1 homolog [Source:MGI Symbol;Acc:MGI:95564]	protein_coding
ENSMUSG00000000861	Bin_311724	159	112.5	82.5	165.051	111.138	84.2972	chr11	24030001	24035000	chr11	23978056	24074123	Bcl11a	B cell CLL/lymphoma 11A (zinc finger protein) [Source:MGI Symbol;Acc:MGI:106190]	protein_coding
ENSMUSG00000000881	Bin_514087	86.5	107	50.5	89.2731	106.177	51.4007	chrX	98050001	98055000	chrX	97963061	98013749	Dlg3	discs, large homolog 3 (Drosophila) [Source:MGI Symbol;Acc:MGI:1888986]	protein_coding
ENSMUSG00000000884	Bin_429040	16807	18737.5	58673.5	17446.7	18593.8	60317.7	chr16	18530001	18535000	chr16	18498861	18566772	Gnb1l	guanine nucleotide binding protein (G protein), beta polypeptide 1-like [Source:MGI Symbol;Acc:MGI:1338057]	protein_coding
ENSMUSG00000000884	Bin_429046	64	232	55.5	66.4358	230.215	57.5688	chr16	18560001	18565000	chr16	18498861	18566772	Gnb1l	guanine nucleotide binding protein (G protein), beta polypeptide 1-like [Source:MGI Symbol;Acc:MGI:1338057]	protein_coding
ENSMUSG00000000884	Bin_429038	106.5	179	73.5	110.034	177.623	76.0731	chr16	18520001	18525000	chr16	18498861	18566772	Gnb1l	guanine nucleotide binding protein (G protein), beta polypeptide 1-like [Source:MGI Symbol;Acc:MGI:1338057]	protein_coding
ENSMUSG00000000915	Bin_163730	61	55	65.5	63.3216	54.5769	67.849	chr5	124460001	124465000	chr5	124423637	124453220	Hip1r	huntingtin interacting protein 1 related [Source:MGI Symbol;Acc:MGI:1352504]	protein_coding
ENSMUSG00000000938	Bin_179783	143	60.5	102	148.443	59.5384	104.857	chr6	52185001	52190000	chr6	52181196	52190853	Hoxa10	homeobox A10 [Source:MGI Symbol;Acc:MGI:96171]	protein_coding
ENSMUSG00000000938	Bin_179784	53	61.5	87	55.0172	61.523	89.4373	chr6	52190001	52195000	chr6	52181196	52190853	Hoxa10	homeobox A10 [Source:MGI Symbol;Acc:MGI:96171]	protein_coding
ENSMUSG00000000948	Bin_212680	166	68.5	73	172.318	67.4769	75.0451	chr7	67150001	67155000	chr7	67127388	67285105	Snrpn	small nuclear ribonucleoprotein N [Source:MGI Symbol;Acc:MGI:98347]	protein_coding
ENSMUSG00000000948	Bin_212706	54	66.5	88	56.0552	65.4922	90.4653	chr7	67280001	67285000	chr7	67127388	67285105	Snrpn	small nuclear ribonucleoprotein N [Source:MGI Symbol;Acc:MGI:98347]	protein_coding
ENSMUSG00000000948	Bin_212690	351.5	210	145.5	365.397	208.384	150.09	chr7	67200001	67205000	chr7	67127388	67285105	Snrpn	small nuclear ribonucleoprotein N [Source:MGI Symbol;Acc:MGI:98347]	protein_coding
ENSMUSG00000000948	Bin_212689	151	212	100	156.747	210.369	102.801	chr7	67195001	67200000	chr7	67127388	67285105	Snrpn	small nuclear ribonucleoprotein N [Source:MGI Symbol;Acc:MGI:98347]	protein_coding
ENSMUSG00000000948	Bin_212695	83.5	126	133	87.197	125.031	136.726	chr7	67225001	67230000	chr7	67127388	67285105	Snrpn	small nuclear ribonucleoprotein N [Source:MGI Symbol;Acc:MGI:98347]	protein_coding
ENSMUSG00000000976	Bin_323631	145	80	87	150.519	79.3845	89.4373	chr11	83565001	83570000	chr11	83567198	83597256	Heatr6	HEAT repeat containing 6 [Source:MGI Symbol;Acc:MGI:1919790]	protein_coding
ENSMUSG00000000976	Bin_323637	233	94	71.5	241.868	93.2768	74.017	chr11	83595001	83600000	chr11	83567198	83597256	Heatr6	HEAT repeat containing 6 [Source:MGI Symbol;Acc:MGI:1919790]	protein_coding
ENSMUSG00000000983	Bin_323622	127.5	300.5	126	132.872	297.692	129.53	chr11	83520001	83525000	chr11	83522517	83524850	Expi	extracellular proteinase inhibitor [Source:MGI Symbol;Acc:MGI:107506]	protein_coding
ENSMUSG00000001014	Bin_260269	159.5	243.5	152.5	166.09	242.123	156.258	chr9	20830001	20835000	chr9	20833817	20834975	Icam4	intercellular adhesion molecule 4, Landsteiner-Wiener blood group [Source:MGI Symbol;Acc:MGI:1925619]	protein_coding
ENSMUSG00000001018	Bin_93851	130.5	167	164.5	134.948	165.715	168.594	chr3	90300001	90305000	chr3	90291948	90294955	Snapin	SNAP-associated protein [Source:MGI Symbol;Acc:MGI:1333745]	protein_coding
ENSMUSG00000001023	Bin_93873	149	104	68	154.671	103.2	69.905	chr3	90410001	90415000	chr3	90412445	90415702	S100a5	S100 calcium binding protein A5 [Source:MGI Symbol;Acc:MGI:1338915]	protein_coding
ENSMUSG00000001029	Bin_328176	58	101	58	60.2075	100.223	59.6248	chr11	106290001	106295000	chr11	106238970	106249389	Icam2	intercellular adhesion molecule 2 [Source:MGI Symbol;Acc:MGI:96394]	protein_coding
ENSMUSG00000001029	Bin_328171	138.5	138	522.5	143.252	136.938	536.624	chr11	106265001	106270000	chr11	106238970	106249389	Icam2	intercellular adhesion molecule 2 [Source:MGI Symbol;Acc:MGI:96394]	protein_coding
ENSMUSG00000001029	Bin_328173	107	81	60	111.072	80.3768	61.6809	chr11	106275001	106280000	chr11	106238970	106249389	Icam2	intercellular adhesion molecule 2 [Source:MGI Symbol;Acc:MGI:96394]	protein_coding
ENSMUSG00000001034	Bin_319179	122	288	171.5	126.643	285.784	176.818	chr11	61305001	61310000	chr11	61302314	61307908	Mapk7	mitogen-activated protein kinase 7 [Source:MGI Symbol;Acc:MGI:1346347]	protein_coding
ENSMUSG00000001052	Bin_101743	96	82	111.5	99.6537	81.3691	115.138	chr3	129760001	129765000	chr3	129685677	129764471	Sec24b	Sec24 related gene family, member B (S. cerevisiae) [Source:MGI Symbol;Acc:MGI:2139764]	protein_coding
ENSMUSG00000001053	Bin_317209	90.5	132.5	104.5	93.4254	130.984	106.914	chr11	51455001	51460000	chr11	51456565	51464344	N4bp3	NEDD4 binding protein 3 [Source:MGI Symbol;Acc:MGI:2442218]	protein_coding
ENSMUSG00000001054	Bin_317205	143	61	115	148.443	60.5307	118.222	chr11	51435001	51440000	chr11	51437173	51449398	Rmnd5b	required for meiotic nuclear division 5 homolog B (S. cerevisiae) [Source:MGI Symbol;Acc:MGI:1913339]	protein_coding
ENSMUSG00000001089	Bin_134917	144	158	87	149.481	156.784	89.4373	chr4	136030001	136035000	chr4	136025676	136110695	Luzp1	leucine zipper protein 1 [Source:MGI Symbol;Acc:MGI:107629]	protein_coding
ENSMUSG00000001089	Bin_134926	51	180	73	52.941	178.615	75.0451	chr4	136075001	136080000	chr4	136025676	136110695	Luzp1	leucine zipper protein 1 [Source:MGI Symbol;Acc:MGI:107629]	protein_coding
ENSMUSG00000001089	Bin_134922	140	160	120	145.328	158.769	123.362	chr4	136055001	136060000	chr4	136025676	136110695	Luzp1	leucine zipper protein 1 [Source:MGI Symbol;Acc:MGI:107629]	protein_coding
ENSMUSG00000001095	Bin_322562	173	118.5	96.5	179.584	117.092	98.6894	chr11	78220001	78225000	chr11	78210589	78235719	Slc13a2	solute carrier family 13 (sodium-dependent dicarboxylate transporter), member 2 [Source:MGI Symbol;Acc:MGI:1276558]	protein_coding
ENSMUSG00000001095	Bin_322564	52	64.5	52	53.9791	63.5076	53.4568	chr11	78230001	78235000	chr11	78210589	78235719	Slc13a2	solute carrier family 13 (sodium-dependent dicarboxylate transporter), member 2 [Source:MGI Symbol;Acc:MGI:1276558]	protein_coding
ENSMUSG00000001100	Bin_322584	139.5	83.5	67.5	145.328	83.3538	69.905	chr11	78330001	78335000	chr11	78325695	78336238	Poldip2	polymerase (DNA-directed), delta interacting protein 2 [Source:MGI Symbol;Acc:MGI:1915061]	protein_coding
ENSMUSG00000001119	Bin_296153	71	136.5	100	73.7022	134.954	102.801	chr10	76170001	76175000	chr10	76171537	76188913	Col6a1	collagen, type VI, alpha 1 [Source:MGI Symbol;Acc:MGI:88459]	protein_coding
ENSMUSG00000001119	Bin_296154	174	98	64.5	180.622	97.246	65.7929	chr10	76175001	76180000	chr10	76171537	76188913	Col6a1	collagen, type VI, alpha 1 [Source:MGI Symbol;Acc:MGI:88459]	protein_coding
ENSMUSG00000001120	Bin_296193	139	175	61	144.29	173.654	62.7089	chr10	76370001	76375000	chr10	76224602	76424632	Pcbp3	poly(rC) binding protein 3 [Source:MGI Symbol;Acc:MGI:1890470]	protein_coding
ENSMUSG00000001120	Bin_296194	124.5	136	51.5	128.719	134.954	53.4568	chr10	76375001	76380000	chr10	76224602	76424632	Pcbp3	poly(rC) binding protein 3 [Source:MGI Symbol;Acc:MGI:1890470]	protein_coding
ENSMUSG00000001131	Bin_498570	80	99	137.5	83.0448	98.2384	141.866	chrX	20465001	20470000	chrX	20447292	20451861	Timp1	tissue inhibitor of metalloproteinase 1 [Source:MGI Symbol;Acc:MGI:98752]	protein_coding
ENSMUSG00000001151	Bin_296097	262	57	65	271.972	56.5615	66.8209	chr10	75890001	75895000	chr10	75813999	75905657	Pcnt	pericentrin (kendrin) [Source:MGI Symbol;Acc:MGI:102722]	protein_coding
ENSMUSG00000001155	Bin_296126	114	90	77.5	118.339	89.3076	80.1851	chr10	76035001	76040000	chr10	76038393	76053083	Ftcd	formiminotransferase cyclodeaminase [Source:MGI Symbol;Acc:MGI:1339962]	protein_coding
ENSMUSG00000001158	Bin_186674	82	199	86.5	85.1209	197.469	88.4092	chr6	86640001	86645000	chr6	86625215	86634516	Snrnp27	small nuclear ribonucleoprotein 27 (U4/U6.U5) [Source:MGI Symbol;Acc:MGI:1913868]	protein_coding
ENSMUSG00000001166	Bin_163088	293	83	184	304.151	82.3614	189.155	chr5	121250001	121255000	chr5	121250102	121262523	Oas1c	2'-5' oligoadenylate synthetase 1C [Source:MGI Symbol;Acc:MGI:2149633]	protein_coding
ENSMUSG00000001166	Bin_163090	229	53	52.5	237.716	52.5923	53.4568	chr5	121260001	121265000	chr5	121250102	121262523	Oas1c	2'-5' oligoadenylate synthetase 1C [Source:MGI Symbol;Acc:MGI:2149633]	protein_coding
ENSMUSG00000001168	Bin_163100	226.5	52	61	234.601	51.5999	62.7089	chr5	121310001	121315000	chr5	121311430	121323521	Oas1h	2'-5' oligoadenylate synthetase 1H [Source:MGI Symbol;Acc:MGI:2180853]	protein_coding
ENSMUSG00000001168	Bin_163099	104.5	200	170	107.958	198.461	174.762	chr5	121305001	121310000	chr5	121311430	121323521	Oas1h	2'-5' oligoadenylate synthetase 1H [Source:MGI Symbol;Acc:MGI:2180853]	protein_coding
ENSMUSG00000001175	Bin_351573	180	187	66.5	186.851	185.561	67.849	chr12	101430001	101435000	chr12	101437645	101448016	Calm1	calmodulin 1 [Source:MGI Symbol;Acc:MGI:88251]	protein_coding
ENSMUSG00000001211	Bin_296469	85.5	175	54.5	89.2731	173.654	55.5128	chr10	77750001	77755000	chr10	77731923	77815234	Agpat3	1-acylglycerol-3-phosphate O-acyltransferase 3 [Source:MGI Symbol;Acc:MGI:1336186]	protein_coding
ENSMUSG00000001211	Bin_296480	112	92.5	64	116.263	91.2922	65.7929	chr10	77805001	77810000	chr10	77731923	77815234	Agpat3	1-acylglycerol-3-phosphate O-acyltransferase 3 [Source:MGI Symbol;Acc:MGI:1336186]	protein_coding
ENSMUSG00000001211	Bin_296475	136	60.5	82	141.176	59.5384	84.2972	chr10	77780001	77785000	chr10	77731923	77815234	Agpat3	1-acylglycerol-3-phosphate O-acyltransferase 3 [Source:MGI Symbol;Acc:MGI:1336186]	protein_coding
ENSMUSG00000001229	Bin_456267	332	91	90	344.636	90.2999	92.5213	chr17	56345001	56350000	chr17	56326105	56358312	Dpp9	dipeptidylpeptidase 9 [Source:MGI Symbol;Acc:MGI:2443967]	protein_coding
ENSMUSG00000001247	Bin_205600	127.5	139	196	132.872	137.931	201.491	chr7	31750001	31755000	chr7	31742428	31768188	Lsr	lipolysis stimulated lipoprotein receptor [Source:MGI Symbol;Acc:MGI:1927471]	protein_coding
ENSMUSG00000001247	Bin_205601	180	106.5	80.5	186.851	105.185	82.2412	chr7	31755001	31760000	chr7	31742428	31768188	Lsr	lipolysis stimulated lipoprotein receptor [Source:MGI Symbol;Acc:MGI:1927471]	protein_coding
ENSMUSG00000001249	Bin_205629	68	51	56.5	70.5881	50.6076	57.5688	chr7	31895001	31900000	chr7	31883744	31900309	Hpn	hepsin [Source:MGI Symbol;Acc:MGI:1196620]	protein_coding
ENSMUSG00000001249	Bin_205628	153	80.5	122	158.823	79.3845	125.418	chr7	31890001	31895000	chr7	31883744	31900309	Hpn	hepsin [Source:MGI Symbol;Acc:MGI:1196620]	protein_coding
ENSMUSG00000001260	Bin_153069	121.5	128.5	123.5	126.643	127.015	127.474	chr5	71155001	71160000	chr5	71142286	71233856	Gabrg1	gamma-aminobutyric acid (GABA) A receptor, subunit gamma 1 [Source:MGI Symbol;Acc:MGI:103156]	protein_coding
ENSMUSG00000001260	Bin_153083	61	92.5	101	63.3216	91.2922	103.829	chr5	71225001	71230000	chr5	71142286	71233856	Gabrg1	gamma-aminobutyric acid (GABA) A receptor, subunit gamma 1 [Source:MGI Symbol;Acc:MGI:103156]	protein_coding
ENSMUSG00000001260	Bin_153078	108	171.5	127	112.11	170.677	130.558	chr5	71200001	71205000	chr5	71142286	71233856	Gabrg1	gamma-aminobutyric acid (GABA) A receptor, subunit gamma 1 [Source:MGI Symbol;Acc:MGI:103156]	protein_coding
ENSMUSG00000001260	Bin_153082	232.5	114.5	135.5	240.83	113.123	139.81	chr5	71220001	71225000	chr5	71142286	71233856	Gabrg1	gamma-aminobutyric acid (GABA) A receptor, subunit gamma 1 [Source:MGI Symbol;Acc:MGI:103156]	protein_coding
ENSMUSG00000001280	Bin_425083	93	401.5	295.5	96.5395	398.907	304.292	chr15	102240001	102245000	chr15	102236574	102266835	Sp1	trans-acting transcription factor 1 [Source:MGI Symbol;Acc:MGI:98372]	protein_coding
ENSMUSG00000001280	Bin_425082	116	53	59.5	120.415	52.5923	61.6809	chr15	102235001	102240000	chr15	102236574	102266835	Sp1	trans-acting transcription factor 1 [Source:MGI Symbol;Acc:MGI:98372]	protein_coding
ENSMUSG00000001280	Bin_425087	122.5	99	224	126.643	98.2384	230.275	chr15	102260001	102265000	chr15	102236574	102266835	Sp1	trans-acting transcription factor 1 [Source:MGI Symbol;Acc:MGI:98372]	protein_coding
ENSMUSG00000001281	Bin_425048	75	163	211	77.8545	161.746	216.911	chr15	102065001	102070000	chr15	102046426	102062366	Itgb7	integrin beta 7 [Source:MGI Symbol;Acc:MGI:96616]	protein_coding
ENSMUSG00000001285	Bin_425068	146	57	128.5	151.557	56.5615	131.586	chr15	102165001	102170000	chr15	102162140	102168570	Myg1	melanocyte proliferating gene 1 [Source:MGI Symbol;Acc:MGI:1929864]	protein_coding
ENSMUSG00000001333	Bin_133504	112	147	99.5	116.263	145.869	102.801	chr4	128965001	128970000	chr4	128964861	128985803	Sync	syncoilin [Source:MGI Symbol;Acc:MGI:1916078]	protein_coding
ENSMUSG00000001334	Bin_133476	85	55	85.5	88.2351	54.5769	88.4092	chr4	128825001	128830000	chr4	128814243	128821837	Fndc5	fibronectin type III domain containing 5 [Source:MGI Symbol;Acc:MGI:1917614]	protein_coding
ENSMUSG00000001366	Bin_271693	97	229.5	73.5	100.692	228.231	76.0731	chr9	77950001	77955000	chr9	77929306	77956872	Fbxo9	f-box protein 9 [Source:MGI Symbol;Acc:MGI:1918788]	protein_coding
ENSMUSG00000001366	Bin_271692	60	113	77.5	62.2836	112.131	80.1851	chr9	77945001	77950000	chr9	77929306	77956872	Fbxo9	f-box protein 9 [Source:MGI Symbol;Acc:MGI:1918788]	protein_coding
ENSMUSG00000001366	Bin_271691	110	78	78	114.187	77.3999	80.1851	chr9	77940001	77945000	chr9	77929306	77956872	Fbxo9	f-box protein 9 [Source:MGI Symbol;Acc:MGI:1918788]	protein_coding
ENSMUSG00000001376	Bin_170054	91	96	141	94.4634	95.2614	144.95	chr6	3540001	3545000	chr6	3448382	3553319	Ccdc132	coiled-coil domain containing 132 [Source:MGI Symbol;Acc:MGI:1920538]	protein_coding
ENSMUSG00000001376	Bin_170047	263	141	68	273.01	139.915	69.905	chr6	3505001	3510000	chr6	3448382	3553319	Ccdc132	coiled-coil domain containing 132 [Source:MGI Symbol;Acc:MGI:1920538]	protein_coding
ENSMUSG00000001376	Bin_170045	63	109.5	86	65.3978	109.154	88.4092	chr6	3495001	3500000	chr6	3448382	3553319	Ccdc132	coiled-coil domain containing 132 [Source:MGI Symbol;Acc:MGI:1920538]	protein_coding
ENSMUSG00000001376	Bin_170043	85	126	83	88.2351	125.031	85.3252	chr6	3485001	3490000	chr6	3448382	3553319	Ccdc132	coiled-coil domain containing 132 [Source:MGI Symbol;Acc:MGI:1920538]	protein_coding
ENSMUSG00000001376	Bin_170052	116.5	81	205.5	120.415	80.3768	211.771	chr6	3530001	3535000	chr6	3448382	3553319	Ccdc132	coiled-coil domain containing 132 [Source:MGI Symbol;Acc:MGI:1920538]	protein_coding
ENSMUSG00000001376	Bin_170036	74	61	51.5	76.8164	60.5307	53.4568	chr6	3450001	3455000	chr6	3448382	3553319	Ccdc132	coiled-coil domain containing 132 [Source:MGI Symbol;Acc:MGI:1920538]	protein_coding
ENSMUSG00000001376	Bin_170053	82	61	54	85.1209	60.5307	55.5128	chr6	3535001	3540000	chr6	3448382	3553319	Ccdc132	coiled-coil domain containing 132 [Source:MGI Symbol;Acc:MGI:1920538]	protein_coding
ENSMUSG00000001379	Bin_471420	53.5	122.5	109	56.0552	121.061	112.054	chr18	36835001	36840000	chr18	36830814	36839020	Apbb3	amyloid beta (A4) precursor protein-binding, family B, member 3 [Source:MGI Symbol;Acc:MGI:108404]	protein_coding
ENSMUSG00000001383	Bin_471444	57	153.5	131.5	59.1694	152.815	135.698	chr18	36955001	36960000	chr18	36953577	36959314	Zmat2	zinc finger, matrin type 2 [Source:MGI Symbol;Acc:MGI:1913742]	protein_coding
ENSMUSG00000001403	Bin_72360	60.5	103	99	62.2836	102.208	101.773	chr2	164595001	164600000	chr2	164595398	164604322	Ube2c	ubiquitin-conjugating enzyme E2C [Source:MGI Symbol;Acc:MGI:1915862]	protein_coding
ENSMUSG00000001424	Bin_175074	59	68	50	61.2455	67.4769	51.4007	chr6	28640001	28645000	chr6	28425139	28885162	Snd1	staphylococcal nuclease and tudor domain containing 1 [Source:MGI Symbol;Acc:MGI:1929266]	protein_coding
ENSMUSG00000001424	Bin_175109	58	227	64	60.2075	225.254	65.7929	chr6	28815001	28820000	chr6	28425139	28885162	Snd1	staphylococcal nuclease and tudor domain containing 1 [Source:MGI Symbol;Acc:MGI:1929266]	protein_coding
ENSMUSG00000001424	Bin_175092	100	67.5	153	103.806	67.4769	157.286	chr6	28730001	28735000	chr6	28425139	28885162	Snd1	staphylococcal nuclease and tudor domain containing 1 [Source:MGI Symbol;Acc:MGI:1929266]	protein_coding
ENSMUSG00000001435	Bin_296230	79	113	130.5	82.0067	112.131	133.642	chr10	76555001	76560000	chr10	76514923	76629293	Col18a1	collagen, type XVIII, alpha 1 [Source:MGI Symbol;Acc:MGI:88451]	protein_coding
ENSMUSG00000001441	Bin_326346	116.5	110	68	120.415	109.154	69.905	chr11	97140001	97145000	chr11	97067156	97141952	Npepps	aminopeptidase puromycin sensitive [Source:MGI Symbol;Acc:MGI:1101358]	protein_coding
ENSMUSG00000001441	Bin_326333	144.5	92	91.5	149.481	91.2922	94.5773	chr11	97075001	97080000	chr11	97067156	97141952	Npepps	aminopeptidase puromycin sensitive [Source:MGI Symbol;Acc:MGI:1101358]	protein_coding
ENSMUSG00000001441	Bin_326336	146	83	62.5	151.557	82.3614	63.7369	chr11	97090001	97095000	chr11	97067156	97141952	Npepps	aminopeptidase puromycin sensitive [Source:MGI Symbol;Acc:MGI:1101358]	protein_coding
ENSMUSG00000001472	Bin_254934	217	56.5	65.5	225.259	55.5692	67.849	chr8	125895001	125900000	chr8	125897724	125928073	Tcf25	transcription factor 25 (basic helix-loop-helix) [Source:MGI Symbol;Acc:MGI:1914105]	protein_coding
ENSMUSG00000001494	Bin_327283	86	109	70	89.2731	108.161	71.961	chr11	101825001	101830000	chr11	101823772	101828329	Sost	sclerostin [Source:MGI Symbol;Acc:MGI:1921749]	protein_coding
ENSMUSG00000001497	Bin_342850	88	203.5	241	91.3492	202.431	247.751	chr12	57815001	57820000	chr12	57792754	57813809	Pax9	paired box gene 9 [Source:MGI Symbol;Acc:MGI:97493]	protein_coding
ENSMUSG00000001520	Bin_195014	147.5	167	126.5	153.633	165.715	129.53	chr6	128340001	128345000	chr6	128349314	128358950	Nrip2	nuclear receptor interacting protein 2 [Source:MGI Symbol;Acc:MGI:1891884]	protein_coding
ENSMUSG00000001521	Bin_195005	71	148.5	67	73.7022	146.861	68.877	chr6	128295001	128300000	chr6	128271158	128305869	Tulp3	tubby-like protein 3 [Source:MGI Symbol;Acc:MGI:1329045]	protein_coding
ENSMUSG00000001525	Bin_452192	50	68.5	81	51.903	67.4769	83.2692	chr17	35970001	35975000	chr17	35970871	35975251	Tubb5	tubulin, beta 5 class I [Source:MGI Symbol;Acc:MGI:107812]	protein_coding
ENSMUSG00000001542	Bin_370711	76	51.5	92.5	78.8925	51.5999	94.5773	chr13	75860001	75865000	chr13	75844932	75909804	Ell2	elongation factor RNA polymerase II 2 [Source:MGI Symbol;Acc:MGI:2183438]	protein_coding
ENSMUSG00000001552	Bin_326964	102	121	51	105.882	120.069	52.4287	chr11	100230001	100235000	chr11	100230272	100259077	Jup	junction plakoglobin [Source:MGI Symbol;Acc:MGI:96650]	protein_coding
ENSMUSG00000001558	Bin_326980	83	69.5	71.5	86.1589	69.4615	74.017	chr11	100310001	100315000	chr11	100303231	100318336	Klhl10	kelch-like 10 (Drosophila) [Source:MGI Symbol;Acc:MGI:2181067]	protein_coding
ENSMUSG00000001588	Bin_320859	273	227	61	283.39	225.254	62.7089	chr11	69705001	69710000	chr11	69695069	69709041	Acap1	ArfGAP with coiled-coil, ankyrin repeat and PH domains 1 [Source:MGI Symbol;Acc:MGI:2388270]	protein_coding
ENSMUSG00000001604	Bin_134870	60	99	53.5	62.2836	98.2384	55.5128	chr4	135795001	135800000	chr4	135803644	135830813	Tcea3	transcription elongation factor A (SII), 3 [Source:MGI Symbol;Acc:MGI:1196908]	protein_coding
ENSMUSG00000001604	Bin_134873	117	87.5	52	121.453	87.323	53.4568	chr4	135810001	135815000	chr4	135803644	135830813	Tcea3	transcription elongation factor A (SII), 3 [Source:MGI Symbol;Acc:MGI:1196908]	protein_coding
ENSMUSG00000001622	Bin_156510	126	56	90.5	130.796	55.5692	92.5213	chr5	88360001	88365000	chr5	88354604	88361690	Csn3	casein kappa [Source:MGI Symbol;Acc:MGI:107461]	protein_coding
ENSMUSG00000001630	Bin_198681	139	110	51	144.29	109.154	52.4287	chr6	146675001	146680000	chr6	146673517	146727334	Stk38l	serine/threonine kinase 38 like [Source:MGI Symbol;Acc:MGI:1922250]	protein_coding
ENSMUSG00000001632	Bin_191996	461	83	139.5	478.545	82.3614	143.922	chr6	113250001	113255000	chr6	113257175	113274851	Brpf1	bromodomain and PHD finger containing, 1 [Source:MGI Symbol;Acc:MGI:1926033]	protein_coding
ENSMUSG00000001670	Bin_252258	54	138	210.5	56.0552	136.938	215.883	chr8	112515001	112520000	chr8	112514337	112523703	Tat	tyrosine aminotransferase [Source:MGI Symbol;Acc:MGI:98487]	protein_coding
ENSMUSG00000001672	Bin_252249	67	59	137.5	69.55	58.5461	141.866	chr8	112470001	112475000	chr8	112471814	112486103	Marveld3	MARVEL (membrane-associating) domain containing 3 [Source:MGI Symbol;Acc:MGI:1920858]	protein_coding
ENSMUSG00000001687	Bin_168709	72	65.5	60.5	74.7403	65.4922	61.6809	chr5	149355001	149360000	chr5	149316207	149364365	Ubl3	ubiquitin-like 3 [Source:MGI Symbol;Acc:MGI:1344373]	protein_coding
ENSMUSG00000001687	Bin_168705	276.5	297	221	286.504	294.715	227.191	chr5	149335001	149340000	chr5	149316207	149364365	Ubl3	ubiquitin-like 3 [Source:MGI Symbol;Acc:MGI:1344373]	protein_coding
ENSMUSG00000001687	Bin_168706	100	213.5	77	103.806	212.354	79.1571	chr5	149340001	149345000	chr5	149316207	149364365	Ubl3	ubiquitin-like 3 [Source:MGI Symbol;Acc:MGI:1344373]	protein_coding
ENSMUSG00000001700	Bin_475376	62	69.5	99.5	64.3597	69.4615	102.801	chr18	56615001	56620000	chr18	56559991	56663446	Gramd3	GRAM domain containing 3 [Source:MGI Symbol;Acc:MGI:1914815]	protein_coding
ENSMUSG00000001700	Bin_475365	51	100	71	52.941	99.2307	72.989	chr18	56560001	56565000	chr18	56559991	56663446	Gramd3	GRAM domain containing 3 [Source:MGI Symbol;Acc:MGI:1914815]	protein_coding
ENSMUSG00000001700	Bin_475373	208.5	371	131.5	215.916	368.146	135.698	chr18	56600001	56605000	chr18	56559991	56663446	Gramd3	GRAM domain containing 3 [Source:MGI Symbol;Acc:MGI:1914815]	protein_coding
ENSMUSG00000001700	Bin_475378	158	122	399.5	164.013	121.061	411.206	chr18	56625001	56630000	chr18	56559991	56663446	Gramd3	GRAM domain containing 3 [Source:MGI Symbol;Acc:MGI:1914815]	protein_coding
ENSMUSG00000001700	Bin_475370	103	162	152.5	106.92	160.754	156.258	chr18	56585001	56590000	chr18	56559991	56663446	Gramd3	GRAM domain containing 3 [Source:MGI Symbol;Acc:MGI:1914815]	protein_coding
ENSMUSG00000001767	Bin_68596	119.5	66	143.5	124.567	65.4922	148.034	chr2	145775001	145780000	chr2	145743215	145760750	Crnkl1	Crn, crooked neck-like 1 (Drosophila) [Source:MGI Symbol;Acc:MGI:1914127]	protein_coding
ENSMUSG00000001767	Bin_68597	97	85.5	88	100.692	85.3384	90.4653	chr2	145780001	145785000	chr2	145743215	145760750	Crnkl1	Crn, crooked neck-like 1 (Drosophila) [Source:MGI Symbol;Acc:MGI:1914127]	protein_coding
ENSMUSG00000001773	Bin_218026	89	113	55	92.3873	112.131	56.5408	chr7	93880001	93885000	chr7	93867862	93924374	Folh1	folate hydrolase [Source:MGI Symbol;Acc:MGI:1858193]	protein_coding
ENSMUSG00000001773	Bin_218032	83	55	76	86.1589	54.5769	78.1291	chr7	93910001	93915000	chr7	93867862	93924374	Folh1	folate hydrolase [Source:MGI Symbol;Acc:MGI:1858193]	protein_coding
ENSMUSG00000001774	Bin_259724	90	64	91.5	93.4254	63.5076	94.5773	chr9	18105001	18110000	chr9	18096711	18118444	Chordc1	cysteine and histidine-rich domain (CHORD)-containing, zinc-binding protein 1 [Source:MGI Symbol;Acc:MGI:1914167]	protein_coding
ENSMUSG00000001783	Bin_298001	116	97	73	120.415	96.2537	75.0451	chr10	85410001	85415000	chr10	85401382	85420568	D10Wsu52e	DNA segment, Chr 10, Wayne State University 52, expressed [Source:MGI Symbol;Acc:MGI:106379]	protein_coding
ENSMUSG00000001794	Bin_205445	181	277.5	188.5	187.889	275.861	193.267	chr7	30975001	30980000	chr7	30971961	30980183	Capns1	calpain, small subunit 1 [Source:MGI Symbol;Acc:MGI:88266]	protein_coding
ENSMUSG00000001794	Bin_205444	72.5	54.5	65	74.7403	53.5846	66.8209	chr7	30970001	30975000	chr7	30971961	30980183	Capns1	calpain, small subunit 1 [Source:MGI Symbol;Acc:MGI:88266]	protein_coding
ENSMUSG00000001804	Bin_468166	56	97	67.5	58.1313	96.2537	69.905	chr18	20565001	20570000	chr18	20594676	20630322	Dsg4	desmoglein 4 [Source:MGI Symbol;Acc:MGI:2661061]	protein_coding
ENSMUSG00000001819	Bin_54342	101	66	101	104.844	65.4922	103.829	chr2	74505001	74510000	chr2	74506367	74509656	Hoxd13	homeobox D13 [Source:MGI Symbol;Acc:MGI:96205]	protein_coding
ENSMUSG00000001829	Bin_221034	92	164	50.5	95.5015	162.738	51.4007	chr7	108920001	108925000	chr7	108812147	108943974	Clpb	ClpB caseinolytic peptidase B homolog (E. coli) [Source:MGI Symbol;Acc:MGI:1100517]	protein_coding
ENSMUSG00000001829	Bin_221014	227	139	51	235.64	137.931	52.4287	chr7	108820001	108825000	chr7	108812147	108943974	Clpb	ClpB caseinolytic peptidase B homolog (E. coli) [Source:MGI Symbol;Acc:MGI:1100517]	protein_coding
ENSMUSG00000001833	Bin_261124	86	76.5	93.5	89.2731	75.4153	96.6334	chr9	25105001	25110000	chr9	25056204	25116150	2003-08-01	septin 7 [Source:MGI Symbol;Acc:MGI:1335094]	protein_coding
ENSMUSG00000001855	Bin_45810	157	67	51.5	162.975	66.4845	53.4568	chr2	31845001	31850000	chr2	31829956	31909495	Nup214	nucleoporin 214 [Source:MGI Symbol;Acc:MGI:1095411]	protein_coding
ENSMUSG00000001855	Bin_45819	236	70	66.5	244.982	69.4615	67.849	chr2	31890001	31895000	chr2	31829956	31909495	Nup214	nucleoporin 214 [Source:MGI Symbol;Acc:MGI:1095411]	protein_coding
ENSMUSG00000001855	Bin_45807	1424	163	75.5	1478.2	161.746	78.1291	chr2	31830001	31835000	chr2	31829956	31909495	Nup214	nucleoporin 214 [Source:MGI Symbol;Acc:MGI:1095411]	protein_coding
ENSMUSG00000001864	Bin_45800	56	169.5	53	58.1313	168.692	54.4848	chr2	31795001	31800000	chr2	31805780	31828962	Aif1l	allograft inflammatory factor 1-like [Source:MGI Symbol;Acc:MGI:1919598]	protein_coding
ENSMUSG00000001870	Bin_460086	153	109.5	160	158.823	109.154	164.482	chr17	75440001	75445000	chr17	75404908	75791852	Ltbp1	latent transforming growth factor beta binding protein 1 [Source:MGI Symbol;Acc:MGI:109151]	protein_coding
ENSMUSG00000001870	Bin_460114	75	167	57	77.8545	165.715	58.5968	chr17	75580001	75585000	chr17	75404908	75791852	Ltbp1	latent transforming growth factor beta binding protein 1 [Source:MGI Symbol;Acc:MGI:109151]	protein_coding
ENSMUSG00000001870	Bin_460083	171	165.5	172	177.508	164.723	176.818	chr17	75425001	75430000	chr17	75404908	75791852	Ltbp1	latent transforming growth factor beta binding protein 1 [Source:MGI Symbol;Acc:MGI:109151]	protein_coding
ENSMUSG00000001870	Bin_460092	58	64	61.5	60.2075	63.5076	63.7369	chr17	75470001	75475000	chr17	75404908	75791852	Ltbp1	latent transforming growth factor beta binding protein 1 [Source:MGI Symbol;Acc:MGI:109151]	protein_coding
ENSMUSG00000001870	Bin_460154	267	53	496.5	277.162	52.5923	509.895	chr17	75780001	75785000	chr17	75404908	75791852	Ltbp1	latent transforming growth factor beta binding protein 1 [Source:MGI Symbol;Acc:MGI:109151]	protein_coding
ENSMUSG00000001870	Bin_460135	54.5	86	148.5	56.0552	85.3384	152.146	chr17	75685001	75690000	chr17	75404908	75791852	Ltbp1	latent transforming growth factor beta binding protein 1 [Source:MGI Symbol;Acc:MGI:109151]	protein_coding
ENSMUSG00000001870	Bin_460085	146	169.5	90	151.557	168.692	92.5213	chr17	75435001	75440000	chr17	75404908	75791852	Ltbp1	latent transforming growth factor beta binding protein 1 [Source:MGI Symbol;Acc:MGI:109151]	protein_coding
ENSMUSG00000001870	Bin_460151	145	90	235.5	150.519	89.3076	242.611	chr17	75765001	75770000	chr17	75404908	75791852	Ltbp1	latent transforming growth factor beta binding protein 1 [Source:MGI Symbol;Acc:MGI:109151]	protein_coding
ENSMUSG00000001870	Bin_460084	212	109.5	90	220.069	109.154	92.5213	chr17	75430001	75435000	chr17	75404908	75791852	Ltbp1	latent transforming growth factor beta binding protein 1 [Source:MGI Symbol;Acc:MGI:109151]	protein_coding
ENSMUSG00000001870	Bin_460091	178	155.5	68	184.775	154.8	69.905	chr17	75465001	75470000	chr17	75404908	75791852	Ltbp1	latent transforming growth factor beta binding protein 1 [Source:MGI Symbol;Acc:MGI:109151]	protein_coding
ENSMUSG00000001870	Bin_460122	110	120	154.5	114.187	119.077	158.314	chr17	75620001	75625000	chr17	75404908	75791852	Ltbp1	latent transforming growth factor beta binding protein 1 [Source:MGI Symbol;Acc:MGI:109151]	protein_coding
ENSMUSG00000001870	Bin_460116	235	181	61	243.944	179.607	62.7089	chr17	75590001	75595000	chr17	75404908	75791852	Ltbp1	latent transforming growth factor beta binding protein 1 [Source:MGI Symbol;Acc:MGI:109151]	protein_coding
ENSMUSG00000001901	Bin_328092	143	121.5	145	148.443	121.061	149.062	chr11	105870001	105875000	chr11	105869438	105895863	Kcnh6	potassium voltage-gated channel, subfamily H (eag-related), member 6 [Source:MGI Symbol;Acc:MGI:2684139]	protein_coding
ENSMUSG00000001901	Bin_328094	62	61.5	50	64.3597	61.523	51.4007	chr11	105880001	105885000	chr11	105869438	105895863	Kcnh6	potassium voltage-gated channel, subfamily H (eag-related), member 6 [Source:MGI Symbol;Acc:MGI:2684139]	protein_coding
ENSMUSG00000001911	Bin_247212	120	67	68	124.567	66.4845	69.905	chr8	87285001	87290000	chr8	87223775	87324243	Nfix	nuclear factor I/X [Source:MGI Symbol;Acc:MGI:97311]	protein_coding
ENSMUSG00000001918	Bin_202725	175	160.5	107.5	181.66	158.769	111.026	chr7	17375001	17380000	chr7	17366695	17383623	Slc1a5	solute carrier family 1 (neutral amino acid transporter), member 5 [Source:MGI Symbol;Acc:MGI:105305]	protein_coding
ENSMUSG00000001918	Bin_202726	114	338.5	103.5	118.339	335.4	106.914	chr7	17380001	17385000	chr7	17366695	17383623	Slc1a5	solute carrier family 1 (neutral amino acid transporter), member 5 [Source:MGI Symbol;Acc:MGI:105305]	protein_coding
ENSMUSG00000001918	Bin_202723	90	121.5	222.5	93.4254	121.061	228.219	chr7	17365001	17370000	chr7	17366695	17383623	Slc1a5	solute carrier family 1 (neutral amino acid transporter), member 5 [Source:MGI Symbol;Acc:MGI:105305]	protein_coding
ENSMUSG00000001918	Bin_202724	166	139	110	172.318	137.931	113.082	chr7	17370001	17375000	chr7	17366695	17383623	Slc1a5	solute carrier family 1 (neutral amino acid transporter), member 5 [Source:MGI Symbol;Acc:MGI:105305]	protein_coding
ENSMUSG00000001924	Bin_498525	78	50	90.5	80.9686	49.6153	92.5213	chrX	20240001	20245000	chrX	20235452	20260305	Uba1	ubiquitin-like modifier activating enzyme 1 [Source:MGI Symbol;Acc:MGI:98890]	protein_coding
ENSMUSG00000001924	Bin_498528	244.5	377	74.5	253.287	374.1	76.0731	chrX	20255001	20260000	chrX	20235452	20260305	Uba1	ubiquitin-like modifier activating enzyme 1 [Source:MGI Symbol;Acc:MGI:98890]	protein_coding
ENSMUSG00000001930	Bin_194473	103	93.5	132.5	106.92	93.2768	135.698	chr6	125635001	125640000	chr6	125496792	125636697	Vwf	Von Willebrand factor homolog [Source:MGI Symbol;Acc:MGI:98941]	protein_coding
ENSMUSG00000001930	Bin_194448	181	153.5	119	187.889	152.815	122.334	chr6	125510001	125515000	chr6	125496792	125636697	Vwf	Von Willebrand factor homolog [Source:MGI Symbol;Acc:MGI:98941]	protein_coding
ENSMUSG00000001930	Bin_194467	109	156	151	113.148	154.8	155.23	chr6	125605001	125610000	chr6	125496792	125636697	Vwf	Von Willebrand factor homolog [Source:MGI Symbol;Acc:MGI:98941]	protein_coding
ENSMUSG00000001930	Bin_194460	169	153	160.5	175.432	151.823	164.482	chr6	125570001	125575000	chr6	125496792	125636697	Vwf	Von Willebrand factor homolog [Source:MGI Symbol;Acc:MGI:98941]	protein_coding
ENSMUSG00000001930	Bin_194464	227	120	180.5	235.64	119.077	185.043	chr6	125590001	125595000	chr6	125496792	125636697	Vwf	Von Willebrand factor homolog [Source:MGI Symbol;Acc:MGI:98941]	protein_coding
ENSMUSG00000001942	Bin_263587	107	187.5	75.5	111.072	186.554	78.1291	chr9	37420001	37425000	chr9	37421432	37455903	Siae	sialic acid acetylesterase [Source:MGI Symbol;Acc:MGI:104803]	protein_coding
ENSMUSG00000001946	Bin_263568	255.5	199.5	159.5	265.743	198.461	164.482	chr9	37325001	37330000	chr9	37335663	37345904	Esam	endothelial cell-specific adhesion molecule [Source:MGI Symbol;Acc:MGI:1916774]	protein_coding
ENSMUSG00000001946	Bin_263566	63	71.5	79.5	65.3978	71.4461	82.2412	chr9	37315001	37320000	chr9	37335663	37345904	Esam	endothelial cell-specific adhesion molecule [Source:MGI Symbol;Acc:MGI:1916774]	protein_coding
ENSMUSG00000001985	Bin_132788	80	120.5	68	83.0448	119.077	69.905	chr4	125385001	125390000	chr4	125167944	125391417	Grik3	glutamate receptor, ionotropic, kainate 3 [Source:MGI Symbol;Acc:MGI:95816]	protein_coding
ENSMUSG00000001985	Bin_132775	172	147	113	178.546	145.869	116.166	chr4	125320001	125325000	chr4	125167944	125391417	Grik3	glutamate receptor, ionotropic, kainate 3 [Source:MGI Symbol;Acc:MGI:95816]	protein_coding
ENSMUSG00000001985	Bin_132773	124	123	103	128.719	122.054	105.885	chr4	125310001	125315000	chr4	125167944	125391417	Grik3	glutamate receptor, ionotropic, kainate 3 [Source:MGI Symbol;Acc:MGI:95816]	protein_coding
ENSMUSG00000001985	Bin_132764	140	80.5	126	145.328	79.3845	129.53	chr4	125265001	125270000	chr4	125167944	125391417	Grik3	glutamate receptor, ionotropic, kainate 3 [Source:MGI Symbol;Acc:MGI:95816]	protein_coding
ENSMUSG00000001985	Bin_132783	125.5	56	73.5	130.796	55.5692	76.0731	chr4	125360001	125365000	chr4	125167944	125391417	Grik3	glutamate receptor, ionotropic, kainate 3 [Source:MGI Symbol;Acc:MGI:95816]	protein_coding
ENSMUSG00000001986	Bin_502236	335	59.5	51.5	347.75	59.5384	53.4568	chrX	38795001	38800000	chrX	38754031	39031778	Gria3	glutamate receptor, ionotropic, AMPA3 (alpha 3) [Source:MGI Symbol;Acc:MGI:95810]	protein_coding
ENSMUSG00000001998	Bin_64815	67	72.5	79.5	69.55	71.4461	82.2412	chr2	126870001	126875000	chr2	126834453	126893645	Ap4e1	adaptor-related protein complex AP-4, epsilon 1 [Source:MGI Symbol;Acc:MGI:1336993]	protein_coding
ENSMUSG00000002006	Bin_508690	53	52	86	55.0172	51.5999	88.4092	chrX	71065001	71070000	chrX	71038698	71070308	Pdzd4	PDZ domain containing 4 [Source:MGI Symbol;Acc:MGI:2443483]	protein_coding
ENSMUSG00000002020	Bin_348522	189	85	109	196.193	84.3461	112.054	chr12	86175001	86180000	chr12	86124162	86217482	Ltbp2	latent transforming growth factor beta binding protein 2 [Source:MGI Symbol;Acc:MGI:99502]	protein_coding
ENSMUSG00000002020	Bin_348518	101	70	146	104.844	69.4615	150.09	chr12	86155001	86160000	chr12	86124162	86217482	Ltbp2	latent transforming growth factor beta binding protein 2 [Source:MGI Symbol;Acc:MGI:99502]	protein_coding
ENSMUSG00000002020	Bin_348519	91	102	93.5	94.4634	101.215	96.6334	chr12	86160001	86165000	chr12	86124162	86217482	Ltbp2	latent transforming growth factor beta binding protein 2 [Source:MGI Symbol;Acc:MGI:99502]	protein_coding
ENSMUSG00000002020	Bin_348516	214	98	127.5	222.145	97.246	131.586	chr12	86145001	86150000	chr12	86124162	86217482	Ltbp2	latent transforming growth factor beta binding protein 2 [Source:MGI Symbol;Acc:MGI:99502]	protein_coding
ENSMUSG00000002028	Bin_265037	51	91	68	52.941	90.2999	69.905	chr9	44670001	44675000	chr9	44611438	44689379	Mll1	myeloid/lymphoid or mixed-lineage leukemia 1 [Source:MGI Symbol;Acc:MGI:96995]	protein_coding
ENSMUSG00000002028	Bin_265030	104.5	89.5	91.5	107.958	89.3076	94.5773	chr9	44635001	44640000	chr9	44611438	44689379	Mll1	myeloid/lymphoid or mixed-lineage leukemia 1 [Source:MGI Symbol;Acc:MGI:96995]	protein_coding
ENSMUSG00000002028	Bin_265039	122.5	74.5	76	126.643	73.4307	78.1291	chr9	44680001	44685000	chr9	44611438	44689379	Mll1	myeloid/lymphoid or mixed-lineage leukemia 1 [Source:MGI Symbol;Acc:MGI:96995]	protein_coding
ENSMUSG00000002028	Bin_265028	110	138	91.5	114.187	136.938	94.5773	chr9	44625001	44630000	chr9	44611438	44689379	Mll1	myeloid/lymphoid or mixed-lineage leukemia 1 [Source:MGI Symbol;Acc:MGI:96995]	protein_coding
ENSMUSG00000002031	Bin_265019	120	90	77.5	124.567	89.3076	80.1851	chr9	44580001	44585000	chr9	44575991	44600797	Ift46	intraflagellar transport 46 homolog (Chlamydomonas) [Source:MGI Symbol;Acc:MGI:1923818]	protein_coding
ENSMUSG00000002032	Bin_265024	66	87	106.5	68.5119	86.3307	108.97	chr9	44605001	44610000	chr9	44601858	44607390	Tmem25	transmembrane protein 25 [Source:MGI Symbol;Acc:MGI:1918937]	protein_coding
ENSMUSG00000002052	Bin_322524	80.5	73	116	83.0448	72.4384	119.25	chr11	78030001	78035000	chr11	78020248	78059489	Supt6h	suppressor of Ty 6 homolog (S. cerevisiae) [Source:MGI Symbol;Acc:MGI:107726]	protein_coding
ENSMUSG00000002052	Bin_322526	54.5	200	112	56.0552	198.461	115.138	chr11	78040001	78045000	chr11	78020248	78059489	Supt6h	suppressor of Ty 6 homolog (S. cerevisiae) [Source:MGI Symbol;Acc:MGI:107726]	protein_coding
ENSMUSG00000002055	Bin_322542	108	269.5	190	112.11	267.923	195.323	chr11	78120001	78125000	chr11	78115031	78135959	Spag5	sperm associated antigen 5 [Source:MGI Symbol;Acc:MGI:1927470]	protein_coding
ENSMUSG00000002055	Bin_322544	65	106.5	324.5	67.4739	105.185	333.077	chr11	78130001	78135000	chr11	78115031	78135959	Spag5	sperm associated antigen 5 [Source:MGI Symbol;Acc:MGI:1927470]	protein_coding
ENSMUSG00000002058	Bin_322553	138.5	96	96	143.252	95.2614	98.6894	chr11	78175001	78180000	chr11	78156984	78162666	Unc119	unc-119 homolog (C. elegans) [Source:MGI Symbol;Acc:MGI:1328357]	protein_coding
ENSMUSG00000002064	Bin_322528	152	68	117	157.785	67.4769	120.278	chr11	78050001	78055000	chr11	78059248	78068998	Sdf2	stromal cell derived factor 2 [Source:MGI Symbol;Acc:MGI:108019]	protein_coding
ENSMUSG00000002076	Bin_451423	51	119	67	52.941	118.084	68.877	chr17	32125001	32130000	chr17	32081714	32171453	Hsf2bp	heat shock transcription factor 2 binding protein [Source:MGI Symbol;Acc:MGI:1921627]	protein_coding
ENSMUSG00000002102	Bin_57620	205	175	104	212.802	173.654	106.914	chr2	90895001	90900000	chr2	90894166	90906526	Psmc3	proteasome (prosome, macropain) 26S subunit, ATPase 3 [Source:MGI Symbol;Acc:MGI:1098754]	protein_coding
ENSMUSG00000002103	Bin_57652	287	127.5	71	297.923	127.015	72.989	chr2	91055001	91060000	chr2	91043042	91054255	Acp2	acid phosphatase 2, lysosomal [Source:MGI Symbol;Acc:MGI:87882]	protein_coding
ENSMUSG00000002103	Bin_57651	153	84.5	161.5	158.823	83.3538	166.538	chr2	91050001	91055000	chr2	91043042	91054255	Acp2	acid phosphatase 2, lysosomal [Source:MGI Symbol;Acc:MGI:87882]	protein_coding
ENSMUSG00000002104	Bin_57617	167	198.5	97	173.356	196.477	99.7174	chr2	90880001	90885000	chr2	90875777	90885886	Rapsn	receptor-associated protein of the synapse [Source:MGI Symbol;Acc:MGI:99422]	protein_coding
ENSMUSG00000002104	Bin_57618	211	54	66.5	219.031	53.5846	67.849	chr2	90885001	90890000	chr2	90875777	90885886	Rapsn	receptor-associated protein of the synapse [Source:MGI Symbol;Acc:MGI:99422]	protein_coding
ENSMUSG00000002107	Bin_40757	610.5	154.5	109	633.216	152.815	112.054	chr2	6580001	6585000	chr2	6460751	7002348	Celf2	CUGBP, Elav-like family member 2 [Source:MGI Symbol;Acc:MGI:1338822]	protein_coding
ENSMUSG00000002107	Bin_40796	130	68	62.5	134.948	67.4769	63.7369	chr2	6775001	6780000	chr2	6460751	7002348	Celf2	CUGBP, Elav-like family member 2 [Source:MGI Symbol;Acc:MGI:1338822]	protein_coding
ENSMUSG00000002107	Bin_40794	62.5	60.5	65	64.3597	59.5384	66.8209	chr2	6765001	6770000	chr2	6460751	7002348	Celf2	CUGBP, Elav-like family member 2 [Source:MGI Symbol;Acc:MGI:1338822]	protein_coding
ENSMUSG00000002107	Bin_40767	95	214	304	98.6157	212.354	312.516	chr2	6630001	6635000	chr2	6460751	7002348	Celf2	CUGBP, Elav-like family member 2 [Source:MGI Symbol;Acc:MGI:1338822]	protein_coding
ENSMUSG00000002107	Bin_40772	167	100	70	173.356	99.2307	71.961	chr2	6655001	6660000	chr2	6460751	7002348	Celf2	CUGBP, Elav-like family member 2 [Source:MGI Symbol;Acc:MGI:1338822]	protein_coding
ENSMUSG00000002107	Bin_40738	127	389.5	83	131.834	387	85.3252	chr2	6485001	6490000	chr2	6460751	7002348	Celf2	CUGBP, Elav-like family member 2 [Source:MGI Symbol;Acc:MGI:1338822]	protein_coding
ENSMUSG00000002107	Bin_40797	73	92.5	252	75.7783	91.2922	259.06	chr2	6780001	6785000	chr2	6460751	7002348	Celf2	CUGBP, Elav-like family member 2 [Source:MGI Symbol;Acc:MGI:1338822]	protein_coding
ENSMUSG00000002107	Bin_40758	154	168	94	159.861	166.708	96.6334	chr2	6585001	6590000	chr2	6460751	7002348	Celf2	CUGBP, Elav-like family member 2 [Source:MGI Symbol;Acc:MGI:1338822]	protein_coding
ENSMUSG00000002107	Bin_40768	154	63	115.5	159.861	62.5153	119.25	chr2	6635001	6640000	chr2	6460751	7002348	Celf2	CUGBP, Elav-like family member 2 [Source:MGI Symbol;Acc:MGI:1338822]	protein_coding
ENSMUSG00000002107	Bin_40740	68	92	91	70.5881	91.2922	93.5493	chr2	6495001	6500000	chr2	6460751	7002348	Celf2	CUGBP, Elav-like family member 2 [Source:MGI Symbol;Acc:MGI:1338822]	protein_coding
ENSMUSG00000002107	Bin_40766	98.5	54	84.5	101.73	53.5846	86.3532	chr2	6625001	6630000	chr2	6460751	7002348	Celf2	CUGBP, Elav-like family member 2 [Source:MGI Symbol;Acc:MGI:1338822]	protein_coding
ENSMUSG00000002107	Bin_40763	79.5	73.5	707	83.0448	73.4307	726.806	chr2	6610001	6615000	chr2	6460751	7002348	Celf2	CUGBP, Elav-like family member 2 [Source:MGI Symbol;Acc:MGI:1338822]	protein_coding
ENSMUSG00000002107	Bin_40785	57	75	118.5	59.1694	74.423	121.306	chr2	6720001	6725000	chr2	6460751	7002348	Celf2	CUGBP, Elav-like family member 2 [Source:MGI Symbol;Acc:MGI:1338822]	protein_coding
ENSMUSG00000002111	Bin_57630	76	204	111.5	78.8925	202.431	115.138	chr2	90945001	90950000	chr2	90922547	90955913	Sfpi1	SFFV proviral integration 1 [Source:MGI Symbol;Acc:MGI:98282]	protein_coding
ENSMUSG00000002111	Bin_57628	318.5	194.5	195.5	330.103	192.507	201.491	chr2	90935001	90940000	chr2	90922547	90955913	Sfpi1	SFFV proviral integration 1 [Source:MGI Symbol;Acc:MGI:98282]	protein_coding
ENSMUSG00000002111	Bin_57625	91	107	61	94.4634	106.177	62.7089	chr2	90920001	90925000	chr2	90922547	90955913	Sfpi1	SFFV proviral integration 1 [Source:MGI Symbol;Acc:MGI:98282]	protein_coding
ENSMUSG00000002129	Bin_307732	81	122.5	77	84.0828	121.061	79.1571	chr11	4070001	4075000	chr11	4060353	4082544	Sf3a1	splicing factor 3a, subunit 1 [Source:MGI Symbol;Acc:MGI:1914715]	protein_coding
ENSMUSG00000002147	Bin_306337	129.5	79	116.5	134.948	78.3922	119.25	chr10	127090001	127095000	chr10	127080042	127098013	Stat6	signal transducer and activator of transcription 6 [Source:MGI Symbol;Acc:MGI:103034]	protein_coding
ENSMUSG00000002205	Bin_209651	388	57	91.5	402.767	56.5615	94.5773	chr7	52005001	52010000	chr7	52003783	52032885	Vrk3	vaccinia related kinase 3 [Source:MGI Symbol;Acc:MGI:2182465]	protein_coding
ENSMUSG00000002205	Bin_209654	75	173.5	110	77.8545	172.661	113.082	chr7	52020001	52025000	chr7	52003783	52032885	Vrk3	vaccinia related kinase 3 [Source:MGI Symbol;Acc:MGI:2182465]	protein_coding
ENSMUSG00000002205	Bin_209652	251	120	174.5	260.553	119.077	178.875	chr7	52010001	52015000	chr7	52003783	52032885	Vrk3	vaccinia related kinase 3 [Source:MGI Symbol;Acc:MGI:2182465]	protein_coding
ENSMUSG00000002221	Bin_144459	120	75	90.5	124.567	74.423	92.5213	chr5	28105001	28110000	chr5	28067207	28117879	Paxip1	PAX interacting (with transcription-activation domain) protein 1 [Source:MGI Symbol;Acc:MGI:1890430]	protein_coding
ENSMUSG00000002221	Bin_144442	94	55	90	97.5776	54.5769	92.5213	chr5	28020001	28025000	chr5	28067207	28117879	Paxip1	PAX interacting (with transcription-activation domain) protein 1 [Source:MGI Symbol;Acc:MGI:1890430]	protein_coding
ENSMUSG00000002221	Bin_144458	172	65	95.5	178.546	64.4999	98.6894	chr5	28100001	28105000	chr5	28067207	28117879	Paxip1	PAX interacting (with transcription-activation domain) protein 1 [Source:MGI Symbol;Acc:MGI:1890430]	protein_coding
ENSMUSG00000002221	Bin_144454	82	69.5	59	85.1209	69.4615	60.6529	chr5	28080001	28085000	chr5	28067207	28117879	Paxip1	PAX interacting (with transcription-activation domain) protein 1 [Source:MGI Symbol;Acc:MGI:1890430]	protein_coding
ENSMUSG00000002221	Bin_144448	70	128.5	66.5	72.6642	127.015	67.849	chr5	28050001	28055000	chr5	28067207	28117879	Paxip1	PAX interacting (with transcription-activation domain) protein 1 [Source:MGI Symbol;Acc:MGI:1890430]	protein_coding
ENSMUSG00000002222	Bin_183617	62	202.5	147.5	64.3597	200.446	152.146	chr6	71355001	71360000	chr6	71338628	71390631	Rmnd5a	required for meiotic nuclear division 5 homolog A (S. cerevisiae) [Source:MGI Symbol;Acc:MGI:1915727]	protein_coding
ENSMUSG00000002227	Bin_96713	87.5	133	85	91.3492	131.977	87.3812	chr3	104610001	104615000	chr3	104597754	104621481	Mov10	Moloney leukemia virus 10 [Source:MGI Symbol;Acc:MGI:97054]	protein_coding
ENSMUSG00000002233	Bin_96712	86	200	92.5	89.2731	198.461	94.5773	chr3	104605001	104610000	chr3	104591929	104597377	Rhoc	ras homolog gene family, member C [Source:MGI Symbol;Acc:MGI:106028]	protein_coding
ENSMUSG00000002250	Bin_450672	68	142.5	81	70.5881	140.908	83.2692	chr17	28370001	28375000	chr17	28369699	28438414	Ppard	peroxisome proliferator activator receptor delta [Source:MGI Symbol;Acc:MGI:101884]	protein_coding
ENSMUSG00000002250	Bin_450669	151	121.5	105.5	156.747	121.061	108.97	chr17	28355001	28360000	chr17	28369699	28438414	Ppard	peroxisome proliferator activator receptor delta [Source:MGI Symbol;Acc:MGI:101884]	protein_coding
ENSMUSG00000002257	Bin_450668	206.5	71	75.5	213.84	70.4538	78.1291	chr17	28350001	28355000	chr17	28344723	28365553	Def6	differentially expressed in FDCP 6 [Source:MGI Symbol;Acc:MGI:1346328]	protein_coding
ENSMUSG00000002266	Bin_200577	50	82	67.5	51.903	81.3691	69.905	chr7	6635001	6640000	chr7	6628154	6649161	Zim1	zinc finger, imprinted 1 [Source:MGI Symbol;Acc:MGI:1341879]	protein_coding
ENSMUSG00000002266	Bin_200576	73	126.5	76	75.7783	125.031	78.1291	chr7	6630001	6635000	chr7	6628154	6649161	Zim1	zinc finger, imprinted 1 [Source:MGI Symbol;Acc:MGI:1341879]	protein_coding
ENSMUSG00000002266	Bin_200578	111.5	173	122.5	116.263	171.669	125.418	chr7	6640001	6645000	chr7	6628154	6649161	Zim1	zinc finger, imprinted 1 [Source:MGI Symbol;Acc:MGI:1341879]	protein_coding
ENSMUSG00000002266	Bin_200582	114.5	97	96	118.339	96.2537	98.6894	chr7	6660001	6665000	chr7	6628154	6649161	Zim1	zinc finger, imprinted 1 [Source:MGI Symbol;Acc:MGI:1341879]	protein_coding
ENSMUSG00000002274	Bin_450185	144	60	114.5	149.481	59.5384	117.194	chr17	25935001	25940000	chr17	25931516	25934081	Metrn	meteorin, glial cell differentiation regulator [Source:MGI Symbol;Acc:MGI:1917333]	protein_coding
ENSMUSG00000002279	Bin_450156	140	96.5	85	145.328	95.2614	87.3812	chr17	25790001	25795000	chr17	25716119	25799771	Lmf1	lipase maturation factor 1 [Source:MGI Symbol;Acc:MGI:1923733]	protein_coding
ENSMUSG00000002279	Bin_450140	81	90	78.5	84.0828	89.3076	80.1851	chr17	25710001	25715000	chr17	25716119	25799771	Lmf1	lipase maturation factor 1 [Source:MGI Symbol;Acc:MGI:1923733]	protein_coding
ENSMUSG00000002279	Bin_450151	74.5	129.5	58.5	76.8164	129	59.6248	chr17	25765001	25770000	chr17	25716119	25799771	Lmf1	lipase maturation factor 1 [Source:MGI Symbol;Acc:MGI:1923733]	protein_coding
ENSMUSG00000002279	Bin_450148	53	78	125	55.0172	77.3999	128.502	chr17	25750001	25755000	chr17	25716119	25799771	Lmf1	lipase maturation factor 1 [Source:MGI Symbol;Acc:MGI:1923733]	protein_coding
ENSMUSG00000002289	Bin_451780	54	78	87	56.0552	77.3999	89.4373	chr17	33910001	33915000	chr17	33910695	33918520	Angptl4	angiopoietin-like 4 [Source:MGI Symbol;Acc:MGI:1888999]	protein_coding
ENSMUSG00000002289	Bin_451781	296.5	174	134	307.266	172.661	137.754	chr17	33915001	33920000	chr17	33910695	33918520	Angptl4	angiopoietin-like 4 [Source:MGI Symbol;Acc:MGI:1888999]	protein_coding
ENSMUSG00000002290	Bin_483702	61.5	120	92.5	64.3597	119.077	94.5773	chr19	7470001	7475000	chr19	7471991	7473611	Rab11b-ps2	RAB11b, member RAS oncogene family, pseudogene 2 [Source:MGI Symbol;Acc:MGI:3643959]	pseudogene
ENSMUSG00000002297	Bin_140519	76	52.5	117.5	78.8925	51.5999	121.306	chr5	8405001	8410000	chr5	8396973	8422716	Dbf4	DBF4 homolog (S. cerevisiae) [Source:MGI Symbol;Acc:MGI:1351328]	protein_coding
ENSMUSG00000002320	Bin_390848	127	138	314	131.834	136.938	322.797	chr14	56260001	56265000	chr14	56254802	56262643	Tm9sf1	transmembrane 9 superfamily member 1 [Source:MGI Symbol;Acc:MGI:1921390]	protein_coding
ENSMUSG00000002324	Bin_390844	85.5	145	121.5	89.2731	143.884	125.418	chr14	56240001	56245000	chr14	56236874	56244232	Rec8	REC8 homolog (yeast) [Source:MGI Symbol;Acc:MGI:1929645]	protein_coding
ENSMUSG00000002329	Bin_390851	68	70.5	127.5	70.5881	69.4615	131.586	chr14	56275001	56280000	chr14	56276716	56279345	Mdp1	magnesium-dependent phosphatase 1 [Source:MGI Symbol;Acc:MGI:1915131]	protein_coding
ENSMUSG00000002343	Bin_244304	195	100.5	268	202.422	99.2307	275.508	chr8	72745001	72750000	chr8	72744071	72758365	Armc6	armadillo repeat containing 6 [Source:MGI Symbol;Acc:MGI:1924063]	protein_coding
ENSMUSG00000002346	Bin_244298	187	83	260.5	194.117	82.3614	267.284	chr8	72715001	72720000	chr8	72708239	72736204	Slc25a42	solute carrier family 25, member 42 [Source:MGI Symbol;Acc:MGI:1920345]	protein_coding
ENSMUSG00000002365	Bin_446166	130	280	89.5	134.948	277.846	92.5213	chr17	5840001	5845000	chr17	5841346	5931946	Snx9	sorting nexin 9 [Source:MGI Symbol;Acc:MGI:1913866]	protein_coding
ENSMUSG00000002372	Bin_456362	55	259	80.5	57.0933	257.007	82.2412	chr17	56820001	56825000	chr17	56812680	56851192	Ranbp3	RAN binding protein 3 [Source:MGI Symbol;Acc:MGI:1919060]	protein_coding
ENSMUSG00000002372	Bin_456364	53	114	96.5	55.0172	113.123	98.6894	chr17	56830001	56835000	chr17	56812680	56851192	Ranbp3	RAN binding protein 3 [Source:MGI Symbol;Acc:MGI:1919060]	protein_coding
ENSMUSG00000002379	Bin_456369	101	194	150	104.844	192.507	154.202	chr17	56855001	56860000	chr17	56857185	56863671	Ndufa11	NADH dehydrogenase (ubiquinone) 1 alpha subcomplex 11 [Source:MGI Symbol;Acc:MGI:1917125]	protein_coding
ENSMUSG00000002393	Bin_244535	129	61.5	81	133.91	61.523	83.2692	chr8	73900001	73905000	chr8	73898022	73905859	Nr2f6	nuclear receptor subfamily 2, group F, member 6 [Source:MGI Symbol;Acc:MGI:1352453]	protein_coding
ENSMUSG00000002395	Bin_244529	60	59	90.5	62.2836	58.5461	92.5213	chr8	73870001	73875000	chr8	73890747	73893631	Use1	unconventional SNARE in the ER 1 homolog (S. cerevisiae) [Source:MGI Symbol;Acc:MGI:1914273]	protein_coding
ENSMUSG00000002395	Bin_244530	155	82	80.5	160.899	81.3691	82.2412	chr8	73875001	73880000	chr8	73890747	73893631	Use1	unconventional SNARE in the ER 1 homolog (S. cerevisiae) [Source:MGI Symbol;Acc:MGI:1914273]	protein_coding
ENSMUSG00000002413	Bin_177261	67.5	81	105.5	70.5881	80.3768	108.97	chr6	39575001	39580000	chr6	39553236	39675462	Braf	Braf transforming gene [Source:MGI Symbol;Acc:MGI:88190]	protein_coding
ENSMUSG00000002416	Bin_177254	77	110.5	91.5	79.9306	109.154	94.5773	chr6	39540001	39545000	chr6	39542573	39553381	Ndufb2	NADH dehydrogenase (ubiquinone) 1 beta subcomplex, 2 [Source:MGI Symbol;Acc:MGI:1915448]	protein_coding
ENSMUSG00000002455	Bin_75709	55.5	61	121.5	58.1313	60.5307	125.418	chr2	181340001	181345000	chr2	181326573	181390365	Prpf6	PRP6 pre-mRNA splicing factor 6 homolog (yeast) [Source:MGI Symbol;Acc:MGI:1922946]	protein_coding
ENSMUSG00000002458	Bin_75726	92	174	90	95.5015	172.661	92.5213	chr2	181425001	181430000	chr2	181423124	181428682	Rgs19	regulator of G-protein signaling 19 [Source:MGI Symbol;Acc:MGI:1915153]	protein_coding
ENSMUSG00000002459	Bin_1006	107.5	129	201	112.11	128.008	206.631	chr1	5025001	5030000	chr1	4899657	5060366	Rgs20	regulator of G-protein signaling 20 [Source:MGI Symbol;Acc:MGI:1929866]	protein_coding
ENSMUSG00000002459	Bin_998	66	52.5	168	68.5119	51.5999	172.706	chr1	4985001	4990000	chr1	4899657	5060366	Rgs20	regulator of G-protein signaling 20 [Source:MGI Symbol;Acc:MGI:1929866]	protein_coding
ENSMUSG00000002475	Bin_466188	62	189	178	64.3597	187.546	182.987	chr18	10675001	10680000	chr18	10644409	10706769	Abhd3	abhydrolase domain containing 3 [Source:MGI Symbol;Acc:MGI:2147183]	protein_coding
ENSMUSG00000002475	Bin_466193	64	50.5	117	66.4358	49.6153	120.278	chr18	10700001	10705000	chr18	10644409	10706769	Abhd3	abhydrolase domain containing 3 [Source:MGI Symbol;Acc:MGI:2147183]	protein_coding
ENSMUSG00000002475	Bin_466183	97	59	80	100.692	58.5461	82.2412	chr18	10650001	10655000	chr18	10644409	10706769	Abhd3	abhydrolase domain containing 3 [Source:MGI Symbol;Acc:MGI:2147183]	protein_coding
ENSMUSG00000002475	Bin_466187	79.5	93	149.5	83.0448	92.2845	154.202	chr18	10670001	10675000	chr18	10644409	10706769	Abhd3	abhydrolase domain containing 3 [Source:MGI Symbol;Acc:MGI:2147183]	protein_coding
ENSMUSG00000002489	Bin_443301	203	68	72	210.726	67.4769	74.017	chr16	89835001	89840000	chr16	89787356	90144014	Tiam1	T cell lymphoma invasion and metastasis 1 [Source:MGI Symbol;Acc:MGI:103306]	protein_coding
ENSMUSG00000002504	Bin_449955	119.5	66	53	124.567	65.4922	54.4848	chr17	24785001	24790000	chr17	24776227	24787250	Slc9a3r2	solute carrier family 9 (sodium/hydrogen exchanger), member 3 regulator 2 [Source:MGI Symbol;Acc:MGI:1890662]	protein_coding
ENSMUSG00000002550	Bin_45863	80	144	65.5	83.0448	142.892	67.849	chr2	32110001	32115000	chr2	32110522	32115679	Uck1	uridine-cytidine kinase 1 [Source:MGI Symbol;Acc:MGI:98904]	protein_coding
ENSMUSG00000002617	Bin_449660	113	55.5	57.5	117.301	55.5692	59.6248	chr17	23310001	23315000	chr17	23310836	23330219	Zfp40	zinc finger protein 40 [Source:MGI Symbol;Acc:MGI:99185]	protein_coding
ENSMUSG00000002625	Bin_451494	68	73.5	67	70.5881	73.4307	68.877	chr17	32480001	32485000	chr17	32458370	32487540	Akap8l	A kinase (PRKA) anchor protein 8-like [Source:MGI Symbol;Acc:MGI:1860606]	protein_coding
ENSMUSG00000002633	Bin_144601	101	103.5	101.5	104.844	103.2	104.857	chr5	28815001	28820000	chr5	28783355	28793641	Shh	sonic hedgehog [Source:MGI Symbol;Acc:MGI:98297]	protein_coding
ENSMUSG00000002633	Bin_144602	174.5	85.5	54.5	180.622	85.3384	55.5128	chr5	28820001	28825000	chr5	28783355	28793641	Shh	sonic hedgehog [Source:MGI Symbol;Acc:MGI:98297]	protein_coding
ENSMUSG00000002633	Bin_144603	79	135	96	82.0067	133.961	98.6894	chr5	28825001	28830000	chr5	28783355	28793641	Shh	sonic hedgehog [Source:MGI Symbol;Acc:MGI:98297]	protein_coding
ENSMUSG00000002658	Bin_456427	127.5	196	181.5	132.872	194.492	187.099	chr17	57145001	57150000	chr17	57142826	57150723	Gtf2f1	general transcription factor IIF, polypeptide 1 [Source:MGI Symbol;Acc:MGI:1923848]	protein_coding
ENSMUSG00000002688	Bin_341592	115	55	122	119.377	54.5769	125.418	chr12	51525001	51530000	chr12	51442218	51750210	Prkd1	protein kinase D1 [Source:MGI Symbol;Acc:MGI:99879]	protein_coding
ENSMUSG00000002688	Bin_341588	179.5	116.5	167	186.851	115.108	171.678	chr12	51505001	51510000	chr12	51442218	51750210	Prkd1	protein kinase D1 [Source:MGI Symbol;Acc:MGI:99879]	protein_coding
ENSMUSG00000002688	Bin_341597	69	261	69	71.6261	258.992	70.933	chr12	51550001	51555000	chr12	51442218	51750210	Prkd1	protein kinase D1 [Source:MGI Symbol;Acc:MGI:99879]	protein_coding
ENSMUSG00000002688	Bin_341611	113	60	71	117.301	59.5384	72.989	chr12	51620001	51625000	chr12	51442218	51750210	Prkd1	protein kinase D1 [Source:MGI Symbol;Acc:MGI:99879]	protein_coding
ENSMUSG00000002688	Bin_341582	149	55	70	154.671	54.5769	71.961	chr12	51475001	51480000	chr12	51442218	51750210	Prkd1	protein kinase D1 [Source:MGI Symbol;Acc:MGI:99879]	protein_coding
ENSMUSG00000002688	Bin_341622	106	67	64.5	110.034	66.4845	65.7929	chr12	51675001	51680000	chr12	51442218	51750210	Prkd1	protein kinase D1 [Source:MGI Symbol;Acc:MGI:99879]	protein_coding
ENSMUSG00000002688	Bin_341580	191.5	97.5	83.5	199.307	97.246	86.3532	chr12	51465001	51470000	chr12	51442218	51750210	Prkd1	protein kinase D1 [Source:MGI Symbol;Acc:MGI:99879]	protein_coding
ENSMUSG00000002688	Bin_341629	181	90	157.5	187.889	89.3076	162.426	chr12	51710001	51715000	chr12	51442218	51750210	Prkd1	protein kinase D1 [Source:MGI Symbol;Acc:MGI:99879]	protein_coding
ENSMUSG00000002688	Bin_341623	86.5	109	131	89.2731	108.161	134.67	chr12	51680001	51685000	chr12	51442218	51750210	Prkd1	protein kinase D1 [Source:MGI Symbol;Acc:MGI:99879]	protein_coding
ENSMUSG00000002688	Bin_341605	63	78.5	63.5	65.3978	77.3999	65.7929	chr12	51590001	51595000	chr12	51442218	51750210	Prkd1	protein kinase D1 [Source:MGI Symbol;Acc:MGI:99879]	protein_coding
ENSMUSG00000002688	Bin_341626	146.5	180	114.5	151.557	178.615	117.194	chr12	51695001	51700000	chr12	51442218	51750210	Prkd1	protein kinase D1 [Source:MGI Symbol;Acc:MGI:99879]	protein_coding
ENSMUSG00000002688	Bin_341602	229	60	64	237.716	59.5384	65.7929	chr12	51575001	51580000	chr12	51442218	51750210	Prkd1	protein kinase D1 [Source:MGI Symbol;Acc:MGI:99879]	protein_coding
ENSMUSG00000002699	Bin_313703	61	101	109	63.3216	100.223	112.054	chr11	33925001	33930000	chr11	33946920	33992295	Lcp2	lymphocyte cytosolic protein 2 [Source:MGI Symbol;Acc:MGI:1321402]	protein_coding
ENSMUSG00000002718	Bin_72782	205	205.5	131	212.802	204.415	134.67	chr2	166705001	166710000	chr2	166731540	166771889	Cse1l	chromosome segregation 1-like (S. cerevisiae) [Source:MGI Symbol;Acc:MGI:1339951]	protein_coding
ENSMUSG00000002718	Bin_72783	188.5	262	151.5	195.155	259.984	156.258	chr2	166710001	166715000	chr2	166731540	166771889	Cse1l	chromosome segregation 1-like (S. cerevisiae) [Source:MGI Symbol;Acc:MGI:1339951]	protein_coding
ENSMUSG00000002718	Bin_72793	100	52	74.5	103.806	51.5999	76.0731	chr2	166760001	166765000	chr2	166731540	166771889	Cse1l	chromosome segregation 1-like (S. cerevisiae) [Source:MGI Symbol;Acc:MGI:1339951]	protein_coding
ENSMUSG00000002733	Bin_54744	55.5	95.5	110	58.1313	95.2614	113.082	chr2	76515001	76520000	chr2	76513338	76534885	Plekha3	pleckstrin homology domain-containing, family A (phosphoinositide binding specific) member 3 [Source:MGI Symbol;Acc:MGI:1932515]	protein_coding
ENSMUSG00000002733	Bin_54743	107	80	65	111.072	79.3845	66.8209	chr2	76510001	76515000	chr2	76513338	76534885	Plekha3	pleckstrin homology domain-containing, family A (phosphoinositide binding specific) member 3 [Source:MGI Symbol;Acc:MGI:1932515]	protein_coding
ENSMUSG00000002741	Bin_308089	113	139	104	117.301	137.931	106.914	chr11	5855001	5860000	chr11	5855696	5867783	Ykt6	YKT6 homolog (S. Cerevisiae) [Source:MGI Symbol;Acc:MGI:1927550]	protein_coding
ENSMUSG00000002741	Bin_308090	69	61	85.5	71.6261	60.5307	88.4092	chr11	5860001	5865000	chr11	5855696	5867783	Ykt6	YKT6 homolog (S. Cerevisiae) [Source:MGI Symbol;Acc:MGI:1927550]	protein_coding
ENSMUSG00000002748	Bin_165975	75	106	60	77.8545	105.185	61.6809	chr5	135685001	135690000	chr5	135663134	135721999	Baz1b	bromodomain adjacent to zinc finger domain, 1B [Source:MGI Symbol;Acc:MGI:1353499]	protein_coding
ENSMUSG00000002748	Bin_165971	86	70.5	82.5	89.2731	69.4615	84.2972	chr5	135665001	135670000	chr5	135663134	135721999	Baz1b	bromodomain adjacent to zinc finger domain, 1B [Source:MGI Symbol;Acc:MGI:1353499]	protein_coding
ENSMUSG00000002748	Bin_165980	302.5	225	73	313.494	223.269	75.0451	chr5	135710001	135715000	chr5	135663134	135721999	Baz1b	bromodomain adjacent to zinc finger domain, 1B [Source:MGI Symbol;Acc:MGI:1353499]	protein_coding
ENSMUSG00000002763	Bin_454368	82.5	82	139.5	85.1209	81.3691	143.922	chr17	46850001	46855000	chr17	46848412	46862490	Pex6	peroxisomal biogenesis factor 6 [Source:MGI Symbol;Acc:MGI:2385054]	protein_coding
ENSMUSG00000002771	Bin_209872	147	104.5	57	152.595	103.2	58.5968	chr7	53110001	53115000	chr7	53087253	53126298	Grin2d	glutamate receptor, ionotropic, NMDA2D (epsilon 4) [Source:MGI Symbol;Acc:MGI:95823]	protein_coding
ENSMUSG00000002778	Bin_209877	115	132	58.5	119.377	130.984	59.6248	chr7	53135001	53140000	chr7	53128142	53139101	Kdelr1	KDEL (Lys-Asp-Glu-Leu) endoplasmic reticulum protein retention receptor 1 [Source:MGI Symbol;Acc:MGI:1915387]	protein_coding
ENSMUSG00000002778	Bin_209875	95	114	51	98.6157	113.123	52.4287	chr7	53125001	53130000	chr7	53128142	53139101	Kdelr1	KDEL (Lys-Asp-Glu-Leu) endoplasmic reticulum protein retention receptor 1 [Source:MGI Symbol;Acc:MGI:1915387]	protein_coding
ENSMUSG00000002781	Bin_209881	64	118	61	66.4358	117.092	62.7089	chr7	53155001	53160000	chr7	53152311	53172783	Tmem143	transmembrane protein 143 [Source:MGI Symbol;Acc:MGI:1917459]	protein_coding
ENSMUSG00000002791	Bin_451441	51	51	85	52.941	50.6076	87.3812	chr17	32215001	32220000	chr17	32213028	32237231	Pdxk-ps	pyridoxal (pyridoxine, vitamin B6) kinase, pseudogene [Source:MGI Symbol;Acc:MGI:1933201]	pseudogene
ENSMUSG00000002791	Bin_451443	70	91.5	100.5	72.6642	91.2922	102.801	chr17	32225001	32230000	chr17	32213028	32237231	Pdxk-ps	pyridoxal (pyridoxine, vitamin B6) kinase, pseudogene [Source:MGI Symbol;Acc:MGI:1933201]	pseudogene
ENSMUSG00000002797	Bin_180333	99	143	54	102.768	141.9	55.5128	chr6	54935001	54940000	chr6	54932574	54942944	Ggct	gamma-glutamyl cyclotransferase [Source:MGI Symbol;Acc:MGI:95700]	protein_coding
ENSMUSG00000002803	Bin_354131	62	59	97	64.3597	58.5461	99.7174	chr12	114220001	114225000	chr12	114214693	114217141	Btbd6	BTB (POZ) domain containing 6 [Source:MGI Symbol;Acc:MGI:3026623]	protein_coding
ENSMUSG00000002808	Bin_359478	110.5	130.5	74.5	114.187	129	76.0731	chr13	19695001	19700000	chr13	19683578	19711699	Epdr1	ependymin related protein 1 (zebrafish) [Source:MGI Symbol;Acc:MGI:2145369]	protein_coding
ENSMUSG00000002808	Bin_359477	52	53	284.5	53.9791	52.5923	291.956	chr13	19690001	19695000	chr13	19683578	19711699	Epdr1	ependymin related protein 1 (zebrafish) [Source:MGI Symbol;Acc:MGI:2145369]	protein_coding
ENSMUSG00000002814	Bin_319035	104	129	76.5	107.958	128.008	78.1291	chr11	60585001	60590000	chr11	60553560	60590867	Top3a	topoisomerase (DNA) III alpha [Source:MGI Symbol;Acc:MGI:1197527]	protein_coding
ENSMUSG00000002814	Bin_319030	103	112	147.5	106.92	111.138	152.146	chr11	60560001	60565000	chr11	60553560	60590867	Top3a	topoisomerase (DNA) III alpha [Source:MGI Symbol;Acc:MGI:1197527]	protein_coding
ENSMUSG00000002835	Bin_456235	142	69.5	123	147.404	69.4615	126.446	chr17	56185001	56190000	chr17	56179827	56206973	Chaf1a	chromatin assembly factor 1, subunit A (p150) [Source:MGI Symbol;Acc:MGI:1351331]	protein_coding
ENSMUSG00000002845	Bin_433059	253	256.5	138.5	262.629	254.03	141.866	chr16	38625001	38630000	chr16	38558811	38592275	Tmem39a	transmembrane protein 39a [Source:MGI Symbol;Acc:MGI:1915096]	protein_coding
ENSMUSG00000002845	Bin_433051	60	139	103.5	62.2836	137.931	106.914	chr16	38585001	38590000	chr16	38558811	38592275	Tmem39a	transmembrane protein 39a [Source:MGI Symbol;Acc:MGI:1915096]	protein_coding
ENSMUSG00000002845	Bin_433058	59	109.5	56.5	61.2455	109.154	57.5688	chr16	38620001	38625000	chr16	38558811	38592275	Tmem39a	transmembrane protein 39a [Source:MGI Symbol;Acc:MGI:1915096]	protein_coding
ENSMUSG00000002845	Bin_433049	69	174.5	105	71.6261	172.661	107.942	chr16	38575001	38580000	chr16	38558811	38592275	Tmem39a	transmembrane protein 39a [Source:MGI Symbol;Acc:MGI:1915096]	protein_coding
ENSMUSG00000002845	Bin_433060	154	61	92.5	159.861	60.5307	94.5773	chr16	38630001	38635000	chr16	38558811	38592275	Tmem39a	transmembrane protein 39a [Source:MGI Symbol;Acc:MGI:1915096]	protein_coding
ENSMUSG00000002846	Bin_433038	102	119.5	73.5	105.882	119.077	76.0731	chr16	38520001	38525000	chr16	38498429	38522747	4930455C21Rik	RIKEN cDNA 4930455C21 gene [Source:MGI Symbol;Acc:MGI:1922139]	protein_coding
ENSMUSG00000002847	Bin_433016	96.5	147.5	87.5	99.6537	146.861	90.4653	chr16	38410001	38415000	chr16	38396205	38433225	Pla1a	phospholipase A1 member A [Source:MGI Symbol;Acc:MGI:1934677]	protein_coding
ENSMUSG00000002847	Bin_433017	53.5	145.5	96.5	56.0552	144.877	98.6894	chr16	38415001	38420000	chr16	38396205	38433225	Pla1a	phospholipase A1 member A [Source:MGI Symbol;Acc:MGI:1934677]	protein_coding
ENSMUSG00000002871	Bin_187117	93	52	98.5	96.5395	51.5999	100.745	chr6	88855001	88860000	chr6	88852245	88862232	Tpra1	transmembrane protein, adipocyte asscociated 1 [Source:MGI Symbol;Acc:MGI:1345190]	protein_coding
ENSMUSG00000002881	Bin_10507	290	56	50.5	301.037	55.5692	51.4007	chr1	52530001	52535000	chr1	52514138	52557523	Nab1	Ngfi-A binding protein 1 [Source:MGI Symbol;Acc:MGI:107564]	protein_coding
ENSMUSG00000002881	Bin_10512	58	92	50	60.2075	91.2922	51.4007	chr1	52555001	52560000	chr1	52514138	52557523	Nab1	Ngfi-A binding protein 1 [Source:MGI Symbol;Acc:MGI:107564]	protein_coding
ENSMUSG00000002910	Bin_244428	141	139	73	146.366	137.931	75.0451	chr8	73365001	73370000	chr8	73359054	73363619	Arrdc2	arrestin domain containing 2 [Source:MGI Symbol;Acc:MGI:1918057]	protein_coding
ENSMUSG00000002930	Bin_180564	55	61	62.5	57.0933	60.5307	63.7369	chr6	56090001	56095000	chr6	55967509	55982682	Gsbs	protein phosphatase 1, regulatory subunit 17 [Source:MGI Symbol;Acc:MGI:1333876]	protein_coding
ENSMUSG00000002930	Bin_180572	73.5	68.5	122.5	76.8164	67.4769	125.418	chr6	56130001	56135000	chr6	55967509	55982682	Gsbs	protein phosphatase 1, regulatory subunit 17 [Source:MGI Symbol;Acc:MGI:1333876]	protein_coding
ENSMUSG00000002930	Bin_180550	94	52	145.5	97.5776	51.5999	150.09	chr6	56020001	56025000	chr6	55967509	55982682	Gsbs	protein phosphatase 1, regulatory subunit 17 [Source:MGI Symbol;Acc:MGI:1333876]	protein_coding
ENSMUSG00000002930	Bin_180568	226	186.5	133.5	234.601	184.569	137.754	chr6	56110001	56115000	chr6	55967509	55982682	Gsbs	protein phosphatase 1, regulatory subunit 17 [Source:MGI Symbol;Acc:MGI:1333876]	protein_coding
ENSMUSG00000002930	Bin_180553	125.5	143	168	130.796	141.9	172.706	chr6	56035001	56040000	chr6	55967509	55982682	Gsbs	protein phosphatase 1, regulatory subunit 17 [Source:MGI Symbol;Acc:MGI:1333876]	protein_coding
ENSMUSG00000002930	Bin_180573	86	108.5	154	89.2731	107.169	158.314	chr6	56135001	56140000	chr6	55967509	55982682	Gsbs	protein phosphatase 1, regulatory subunit 17 [Source:MGI Symbol;Acc:MGI:1333876]	protein_coding
ENSMUSG00000002930	Bin_180528	104	133	208.5	107.958	131.977	213.827	chr6	55910001	55915000	chr6	55967509	55982682	Gsbs	protein phosphatase 1, regulatory subunit 17 [Source:MGI Symbol;Acc:MGI:1333876]	protein_coding
ENSMUSG00000002944	Bin_142300	114	75.5	119.5	118.339	75.4153	123.362	chr5	17310001	17315000	chr5	17287508	17394777	Cd36	CD36 antigen [Source:MGI Symbol;Acc:MGI:107899]	protein_coding
ENSMUSG00000002944	Bin_142316	138	108.5	70.5	143.252	107.169	71.961	chr5	17390001	17395000	chr5	17287508	17394777	Cd36	CD36 antigen [Source:MGI Symbol;Acc:MGI:107899]	protein_coding
ENSMUSG00000002949	Bin_230607	83	107	62	86.1589	106.177	63.7369	chr8	4260001	4265000	chr8	4259731	4275913	Timm44	translocase of inner mitochondrial membrane 44 [Source:MGI Symbol;Acc:MGI:1343262]	protein_coding
ENSMUSG00000002957	Bin_228999	85.5	312.5	205	89.2731	309.6	210.743	chr7	148745001	148750000	chr7	148748079	148818910	Ap2a2	adaptor protein complex AP-2, alpha 2 subunit [Source:MGI Symbol;Acc:MGI:101920]	protein_coding
ENSMUSG00000002957	Bin_229001	239	154	93.5	248.096	152.815	96.6334	chr7	148755001	148760000	chr7	148748079	148818910	Ap2a2	adaptor protein complex AP-2, alpha 2 subunit [Source:MGI Symbol;Acc:MGI:101920]	protein_coding
ENSMUSG00000002957	Bin_229002	121	143.5	140	125.605	142.892	143.922	chr7	148760001	148765000	chr7	148748079	148818910	Ap2a2	adaptor protein complex AP-2, alpha 2 subunit [Source:MGI Symbol;Acc:MGI:101920]	protein_coding
ENSMUSG00000002980	Bin_203319	125	80	62	129.757	79.3845	63.7369	chr7	20345001	20350000	chr7	20341480	20356365	Bcam	basal cell adhesion molecule [Source:MGI Symbol;Acc:MGI:1929940]	protein_coding
ENSMUSG00000002996	Bin_337819	50	55	59.5	51.903	54.5769	61.6809	chr12	32660001	32665000	chr12	32611119	32635400	Hbp1	high mobility group box transcription factor 1 [Source:MGI Symbol;Acc:MGI:894659]	protein_coding
ENSMUSG00000002997	Bin_337829	120.5	489	50.5	124.567	485.238	51.4007	chr12	32710001	32715000	chr12	32643341	32746161	Prkar2b	protein kinase, cAMP dependent regulatory, type II beta [Source:MGI Symbol;Acc:MGI:97760]	protein_coding
ENSMUSG00000003037	Bin_244694	131	158	154	135.986	156.784	158.314	chr8	74695001	74700000	chr8	74685099	74707803	Rab8a	RAB8A, member RAS oncogene family [Source:MGI Symbol;Acc:MGI:96960]	protein_coding
ENSMUSG00000003038	Bin_134415	60	84	90	62.2836	83.3538	92.5213	chr4	133520001	133525000	chr4	133520653	133524565	Hmgn2	high mobility group nucleosomal binding domain 2 [Source:MGI Symbol;Acc:MGI:96136]	protein_coding
ENSMUSG00000003053	Bin_490071	134.5	100.5	159	139.1	99.2307	163.454	chr19	39315001	39320000	chr19	39315441	39405203	Cyp2c29	cytochrome P450, family 2, subfamily c, polypeptide 29 [Source:MGI Symbol;Acc:MGI:103238]	protein_coding
ENSMUSG00000003053	Bin_490070	217	132.5	101.5	225.259	130.984	104.857	chr19	39310001	39315000	chr19	39315441	39405203	Cyp2c29	cytochrome P450, family 2, subfamily c, polypeptide 29 [Source:MGI Symbol;Acc:MGI:103238]	protein_coding
ENSMUSG00000003053	Bin_490083	113	136	135.5	117.301	134.954	139.81	chr19	39375001	39380000	chr19	39315441	39405203	Cyp2c29	cytochrome P450, family 2, subfamily c, polypeptide 29 [Source:MGI Symbol;Acc:MGI:103238]	protein_coding
ENSMUSG00000003053	Bin_490082	116	110.5	151.5	120.415	109.154	156.258	chr19	39370001	39375000	chr19	39315441	39405203	Cyp2c29	cytochrome P450, family 2, subfamily c, polypeptide 29 [Source:MGI Symbol;Acc:MGI:103238]	protein_coding
ENSMUSG00000003062	Bin_359434	68.5	117	50	70.5881	116.1	51.4007	chr13	19475001	19480000	chr13	19449546	19487621	Stard3nl	STARD3 N-terminal like [Source:MGI Symbol;Acc:MGI:1923455]	protein_coding
ENSMUSG00000003070	Bin_296848	78	70.5	55	80.9686	69.4615	56.5408	chr10	79645001	79650000	chr10	79642227	79652755	Efna2	ephrin A2 [Source:MGI Symbol;Acc:MGI:102707]	protein_coding
ENSMUSG00000003119	Bin_326539	51.5	146	152	53.9791	144.877	156.258	chr11	98105001	98110000	chr11	98064373	98139818	Cdk12	cyclin-dependent kinase 12 [Source:MGI Symbol;Acc:MGI:1098802]	protein_coding
ENSMUSG00000003119	Bin_326538	79	52	70.5	82.0067	51.5999	71.961	chr11	98100001	98105000	chr11	98064373	98139818	Cdk12	cyclin-dependent kinase 12 [Source:MGI Symbol;Acc:MGI:1098802]	protein_coding
ENSMUSG00000003119	Bin_326531	60.5	138	100.5	62.2836	136.938	102.801	chr11	98065001	98070000	chr11	98064373	98139818	Cdk12	cyclin-dependent kinase 12 [Source:MGI Symbol;Acc:MGI:1098802]	protein_coding
ENSMUSG00000003119	Bin_326543	117	157	97.5	121.453	155.792	100.745	chr11	98125001	98130000	chr11	98064373	98139818	Cdk12	cyclin-dependent kinase 12 [Source:MGI Symbol;Acc:MGI:1098802]	protein_coding
ENSMUSG00000003119	Bin_326534	69.5	82.5	186.5	72.6642	81.3691	191.211	chr11	98080001	98085000	chr11	98064373	98139818	Cdk12	cyclin-dependent kinase 12 [Source:MGI Symbol;Acc:MGI:1098802]	protein_coding
ENSMUSG00000003123	Bin_204487	71	81	73.5	73.7022	80.3768	76.0731	chr7	26185001	26190000	chr7	26164546	26183729	Lipe	lipase, hormone sensitive [Source:MGI Symbol;Acc:MGI:96790]	protein_coding
ENSMUSG00000003135	Bin_7920	50	185	87	51.903	183.577	89.4373	chr1	39595001	39600000	chr1	39591837	39603726	D1Bwg0212e	DNA segment, Chr 1, Brigham & Women's Genetics 0212 expressed [Source:MGI Symbol;Acc:MGI:106580]	protein_coding
ENSMUSG00000003153	Bin_193886	114	216.5	116	118.339	214.338	119.25	chr6	122700001	122705000	chr6	122677827	122751658	Slc2a3	solute carrier family 2 (facilitated glucose transporter), member 3 [Source:MGI Symbol;Acc:MGI:95757]	protein_coding
ENSMUSG00000003153	Bin_193887	111	494.5	106.5	115.225	490.199	108.97	chr6	122705001	122710000	chr6	122677827	122751658	Slc2a3	solute carrier family 2 (facilitated glucose transporter), member 3 [Source:MGI Symbol;Acc:MGI:95757]	protein_coding
ENSMUSG00000003153	Bin_193885	97	60.5	68.5	100.692	59.5384	69.905	chr6	122695001	122700000	chr6	122677827	122751658	Slc2a3	solute carrier family 2 (facilitated glucose transporter), member 3 [Source:MGI Symbol;Acc:MGI:95757]	protein_coding
ENSMUSG00000003153	Bin_193889	134	167.5	80.5	139.1	166.708	82.2412	chr6	122715001	122720000	chr6	122677827	122751658	Slc2a3	solute carrier family 2 (facilitated glucose transporter), member 3 [Source:MGI Symbol;Acc:MGI:95757]	protein_coding
ENSMUSG00000003166	Bin_428908	64	119	56.5	66.4358	118.084	57.5688	chr16	17870001	17875000	chr16	17839575	17894238	Dgcr2	DiGeorge syndrome critical region gene 2 [Source:MGI Symbol;Acc:MGI:892866]	protein_coding
ENSMUSG00000003166	Bin_428911	52.5	50.5	74.5	53.9791	49.6153	76.0731	chr16	17885001	17890000	chr16	17839575	17894238	Dgcr2	DiGeorge syndrome critical region gene 2 [Source:MGI Symbol;Acc:MGI:892866]	protein_coding
ENSMUSG00000003199	Bin_456227	720.5	100	75.5	747.403	99.2307	78.1291	chr17	56145001	56150000	chr17	56145134	56156213	Mpnd	MPN domain containing [Source:MGI Symbol;Acc:MGI:1915297]	protein_coding
ENSMUSG00000003227	Bin_292536	58	175.5	74	60.2075	174.646	76.0731	chr10	58085001	58090000	chr10	58063537	58138402	Edar	ectodysplasin-A receptor [Source:MGI Symbol;Acc:MGI:1343498]	protein_coding
ENSMUSG00000003227	Bin_292539	56	137.5	215.5	58.1313	136.938	222.051	chr10	58100001	58105000	chr10	58063537	58138402	Edar	ectodysplasin-A receptor [Source:MGI Symbol;Acc:MGI:1343498]	protein_coding
ENSMUSG00000003227	Bin_292535	122	66	60	126.643	65.4922	61.6809	chr10	58080001	58085000	chr10	58063537	58138402	Edar	ectodysplasin-A receptor [Source:MGI Symbol;Acc:MGI:1343498]	protein_coding
ENSMUSG00000003227	Bin_292542	140	107.5	78.5	145.328	107.169	80.1851	chr10	58115001	58120000	chr10	58063537	58138402	Edar	ectodysplasin-A receptor [Source:MGI Symbol;Acc:MGI:1343498]	protein_coding
ENSMUSG00000003228	Bin_494409	142	131	80	147.404	129.992	82.2412	chr19	61005001	61010000	chr19	60965652	61168456	Grk5	G protein-coupled receptor kinase 5 [Source:MGI Symbol;Acc:MGI:109161]	protein_coding
ENSMUSG00000003228	Bin_494408	63.5	113.5	143	66.4358	113.123	147.006	chr19	61000001	61005000	chr19	60965652	61168456	Grk5	G protein-coupled receptor kinase 5 [Source:MGI Symbol;Acc:MGI:109161]	protein_coding
ENSMUSG00000003228	Bin_494403	50	138.5	73	51.903	136.938	75.0451	chr19	60975001	60980000	chr19	60965652	61168456	Grk5	G protein-coupled receptor kinase 5 [Source:MGI Symbol;Acc:MGI:109161]	protein_coding
ENSMUSG00000003228	Bin_494404	80.5	73.5	69	83.0448	73.4307	70.933	chr19	60980001	60985000	chr19	60965652	61168456	Grk5	G protein-coupled receptor kinase 5 [Source:MGI Symbol;Acc:MGI:109161]	protein_coding
ENSMUSG00000003228	Bin_494410	134.5	110.5	78	139.1	109.154	80.1851	chr19	61010001	61015000	chr19	60965652	61168456	Grk5	G protein-coupled receptor kinase 5 [Source:MGI Symbol;Acc:MGI:109161]	protein_coding
ENSMUSG00000003279	Bin_459084	60	255.5	107.5	62.2836	254.03	111.026	chr17	70430001	70435000	chr17	70318413	71170753	Dlgap1	discs, large (Drosophila) homolog-associated protein 1 [Source:MGI Symbol;Acc:MGI:1346065]	protein_coding
ENSMUSG00000003279	Bin_459085	61	323	63	63.3216	320.515	64.7649	chr17	70435001	70440000	chr17	70318413	71170753	Dlgap1	discs, large (Drosophila) homolog-associated protein 1 [Source:MGI Symbol;Acc:MGI:1346065]	protein_coding
ENSMUSG00000003279	Bin_459104	119	174	113.5	123.529	172.661	117.194	chr17	70530001	70535000	chr17	70318413	71170753	Dlgap1	discs, large (Drosophila) homolog-associated protein 1 [Source:MGI Symbol;Acc:MGI:1346065]	protein_coding
ENSMUSG00000003279	Bin_459133	108.5	109.5	143	112.11	109.154	147.006	chr17	70675001	70680000	chr17	70318413	71170753	Dlgap1	discs, large (Drosophila) homolog-associated protein 1 [Source:MGI Symbol;Acc:MGI:1346065]	protein_coding
ENSMUSG00000003279	Bin_459138	72	236.5	123	74.7403	234.184	126.446	chr17	70700001	70705000	chr17	70318413	71170753	Dlgap1	discs, large (Drosophila) homolog-associated protein 1 [Source:MGI Symbol;Acc:MGI:1346065]	protein_coding
ENSMUSG00000003279	Bin_459086	100.5	104.5	171.5	103.806	103.2	176.818	chr17	70440001	70445000	chr17	70318413	71170753	Dlgap1	discs, large (Drosophila) homolog-associated protein 1 [Source:MGI Symbol;Acc:MGI:1346065]	protein_coding
ENSMUSG00000003279	Bin_459066	52	61	101.5	53.9791	60.5307	104.857	chr17	70340001	70345000	chr17	70318413	71170753	Dlgap1	discs, large (Drosophila) homolog-associated protein 1 [Source:MGI Symbol;Acc:MGI:1346065]	protein_coding
ENSMUSG00000003279	Bin_459078	202	160.5	206.5	209.688	158.769	211.771	chr17	70400001	70405000	chr17	70318413	71170753	Dlgap1	discs, large (Drosophila) homolog-associated protein 1 [Source:MGI Symbol;Acc:MGI:1346065]	protein_coding
ENSMUSG00000003279	Bin_459095	179	692.5	134.5	185.813	686.676	137.754	chr17	70485001	70490000	chr17	70318413	71170753	Dlgap1	discs, large (Drosophila) homolog-associated protein 1 [Source:MGI Symbol;Acc:MGI:1346065]	protein_coding
ENSMUSG00000003279	Bin_459147	585	137	58.5	607.265	135.946	59.6248	chr17	70745001	70750000	chr17	70318413	71170753	Dlgap1	discs, large (Drosophila) homolog-associated protein 1 [Source:MGI Symbol;Acc:MGI:1346065]	protein_coding
ENSMUSG00000003279	Bin_459148	69	63	77	71.6261	62.5153	79.1571	chr17	70750001	70755000	chr17	70318413	71170753	Dlgap1	discs, large (Drosophila) homolog-associated protein 1 [Source:MGI Symbol;Acc:MGI:1346065]	protein_coding
ENSMUSG00000003279	Bin_459170	275	84.5	165.5	285.466	83.3538	170.65	chr17	70860001	70865000	chr17	70318413	71170753	Dlgap1	discs, large (Drosophila) homolog-associated protein 1 [Source:MGI Symbol;Acc:MGI:1346065]	protein_coding
ENSMUSG00000003279	Bin_459111	110	107	65.5	114.187	106.177	67.849	chr17	70565001	70570000	chr17	70318413	71170753	Dlgap1	discs, large (Drosophila) homolog-associated protein 1 [Source:MGI Symbol;Acc:MGI:1346065]	protein_coding
ENSMUSG00000003279	Bin_459112	136.5	75.5	58	141.176	75.4153	59.6248	chr17	70570001	70575000	chr17	70318413	71170753	Dlgap1	discs, large (Drosophila) homolog-associated protein 1 [Source:MGI Symbol;Acc:MGI:1346065]	protein_coding
ENSMUSG00000003279	Bin_459189	96.5	52.5	110	99.6537	51.5999	113.082	chr17	70955001	70960000	chr17	70318413	71170753	Dlgap1	discs, large (Drosophila) homolog-associated protein 1 [Source:MGI Symbol;Acc:MGI:1346065]	protein_coding
ENSMUSG00000003279	Bin_459090	144.5	116	112.5	149.481	115.108	115.138	chr17	70460001	70465000	chr17	70318413	71170753	Dlgap1	discs, large (Drosophila) homolog-associated protein 1 [Source:MGI Symbol;Acc:MGI:1346065]	protein_coding
ENSMUSG00000003279	Bin_459126	93.5	149.5	173	97.5776	148.846	177.846	chr17	70640001	70645000	chr17	70318413	71170753	Dlgap1	discs, large (Drosophila) homolog-associated protein 1 [Source:MGI Symbol;Acc:MGI:1346065]	protein_coding
ENSMUSG00000003279	Bin_459070	88	154	81.5	91.3492	152.815	84.2972	chr17	70360001	70365000	chr17	70318413	71170753	Dlgap1	discs, large (Drosophila) homolog-associated protein 1 [Source:MGI Symbol;Acc:MGI:1346065]	protein_coding
ENSMUSG00000003279	Bin_459098	112	90	95.5	116.263	89.3076	98.6894	chr17	70500001	70505000	chr17	70318413	71170753	Dlgap1	discs, large (Drosophila) homolog-associated protein 1 [Source:MGI Symbol;Acc:MGI:1346065]	protein_coding
ENSMUSG00000003279	Bin_459163	68.5	84.5	50	70.5881	83.3538	51.4007	chr17	70825001	70830000	chr17	70318413	71170753	Dlgap1	discs, large (Drosophila) homolog-associated protein 1 [Source:MGI Symbol;Acc:MGI:1346065]	protein_coding
ENSMUSG00000003279	Bin_459103	79	101.5	110.5	82.0067	101.215	113.082	chr17	70525001	70530000	chr17	70318413	71170753	Dlgap1	discs, large (Drosophila) homolog-associated protein 1 [Source:MGI Symbol;Acc:MGI:1346065]	protein_coding
ENSMUSG00000003279	Bin_459150	88	79.5	63.5	91.3492	79.3845	65.7929	chr17	70760001	70765000	chr17	70318413	71170753	Dlgap1	discs, large (Drosophila) homolog-associated protein 1 [Source:MGI Symbol;Acc:MGI:1346065]	protein_coding
ENSMUSG00000003279	Bin_459152	60	275	156	62.2836	272.884	160.37	chr17	70770001	70775000	chr17	70318413	71170753	Dlgap1	discs, large (Drosophila) homolog-associated protein 1 [Source:MGI Symbol;Acc:MGI:1346065]	protein_coding
ENSMUSG00000003279	Bin_459114	92	119.5	122.5	95.5015	119.077	125.418	chr17	70580001	70585000	chr17	70318413	71170753	Dlgap1	discs, large (Drosophila) homolog-associated protein 1 [Source:MGI Symbol;Acc:MGI:1346065]	protein_coding
ENSMUSG00000003279	Bin_459176	196	231	637.5	203.46	229.223	655.873	chr17	70890001	70895000	chr17	70318413	71170753	Dlgap1	discs, large (Drosophila) homolog-associated protein 1 [Source:MGI Symbol;Acc:MGI:1346065]	protein_coding
ENSMUSG00000003279	Bin_459158	78	115	80	80.9686	114.115	82.2412	chr17	70800001	70805000	chr17	70318413	71170753	Dlgap1	discs, large (Drosophila) homolog-associated protein 1 [Source:MGI Symbol;Acc:MGI:1346065]	protein_coding
ENSMUSG00000003279	Bin_459183	127	77	103	131.834	76.4076	105.885	chr17	70925001	70930000	chr17	70318413	71170753	Dlgap1	discs, large (Drosophila) homolog-associated protein 1 [Source:MGI Symbol;Acc:MGI:1346065]	protein_coding
ENSMUSG00000003283	Bin_70031	116	66	79.5	120.415	65.4922	82.2412	chr2	152950001	152955000	chr2	152934204	152977177	Hck	hemopoietic cell kinase [Source:MGI Symbol;Acc:MGI:96052]	protein_coding
ENSMUSG00000003316	Bin_252496	96	137	80	99.6537	135.946	82.2412	chr8	113705001	113710000	chr8	113678321	113783116	Glg1	golgi apparatus protein 1 [Source:MGI Symbol;Acc:MGI:104967]	protein_coding
ENSMUSG00000003316	Bin_252494	79	78	53.5	82.0067	77.3999	55.5128	chr8	113695001	113700000	chr8	113678321	113783116	Glg1	golgi apparatus protein 1 [Source:MGI Symbol;Acc:MGI:104967]	protein_coding
ENSMUSG00000003344	Bin_296942	153	71	55.5	158.823	70.4538	57.5688	chr10	80115001	80120000	chr10	80105362	80119816	Btbd2	BTB (POZ) domain containing 2 [Source:MGI Symbol;Acc:MGI:1933831]	protein_coding
ENSMUSG00000003345	Bin_296938	150	87	97.5	155.709	86.3307	100.745	chr10	80095001	80100000	chr10	80085525	80103516	Csnk1g2	casein kinase 1, gamma 2 [Source:MGI Symbol;Acc:MGI:1920014]	protein_coding
ENSMUSG00000003348	Bin_296951	239	166	134	248.096	164.723	137.754	chr10	80160001	80165000	chr10	80148001	80164565	Mobkl2a	MOB kinase activator 3A [Source:MGI Symbol;Acc:MGI:3050117]	protein_coding
ENSMUSG00000003352	Bin_424327	156	170	74.5	161.937	168.692	76.0731	chr15	98460001	98465000	chr15	98462651	98474961	Cacnb3	calcium channel, voltage-dependent, beta 3 subunit [Source:MGI Symbol;Acc:MGI:103307]	protein_coding
ENSMUSG00000003354	Bin_424343	127	58	62	131.834	57.5538	63.7369	chr15	98540001	98545000	chr15	98538625	98553757	Ccdc65	coiled-coil domain containing 65 [Source:MGI Symbol;Acc:MGI:2146001]	protein_coding
ENSMUSG00000003354	Bin_424344	175	152.5	175.5	181.66	150.831	180.931	chr15	98545001	98550000	chr15	98538625	98553757	Ccdc65	coiled-coil domain containing 65 [Source:MGI Symbol;Acc:MGI:2146001]	protein_coding
ENSMUSG00000003355	Bin_424346	234	194.5	53	242.906	192.507	54.4848	chr15	98555001	98560000	chr15	98554804	98558629	Fkbp11	FK506 binding protein 11 [Source:MGI Symbol;Acc:MGI:1913370]	protein_coding
ENSMUSG00000003360	Bin_424332	121.5	180.5	96	126.643	178.615	98.6894	chr15	98485001	98490000	chr15	98475565	98493320	Ddx23	DEAD (Asp-Glu-Ala-Asp) box polypeptide 23 [Source:MGI Symbol;Acc:MGI:1921601]	protein_coding
ENSMUSG00000003360	Bin_424331	70.5	87	65.5	72.6642	86.3307	67.849	chr15	98480001	98485000	chr15	98475565	98493320	Ddx23	DEAD (Asp-Glu-Ala-Asp) box polypeptide 23 [Source:MGI Symbol;Acc:MGI:1921601]	protein_coding
ENSMUSG00000003378	Bin_204415	70	88	92	72.6642	87.323	94.5773	chr7	25825001	25830000	chr7	25794872	25857388	Grik5	glutamate receptor, ionotropic, kainate 5 (gamma 2) [Source:MGI Symbol;Acc:MGI:95818]	protein_coding
ENSMUSG00000003378	Bin_204418	143	67.5	137.5	148.443	67.4769	141.866	chr7	25840001	25845000	chr7	25794872	25857388	Grik5	glutamate receptor, ionotropic, kainate 5 (gamma 2) [Source:MGI Symbol;Acc:MGI:95818]	protein_coding
ENSMUSG00000003378	Bin_204417	125	120	237	129.757	119.077	243.639	chr7	25835001	25840000	chr7	25794872	25857388	Grik5	glutamate receptor, ionotropic, kainate 5 (gamma 2) [Source:MGI Symbol;Acc:MGI:95818]	protein_coding
ENSMUSG00000003380	Bin_204403	83.5	216.5	83.5	87.197	214.338	86.3532	chr7	25765001	25770000	chr7	25754769	25757747	Rabac1	Rab acceptor 1 (prenylated) [Source:MGI Symbol;Acc:MGI:1201692]	protein_coding
ENSMUSG00000003380	Bin_204401	136	100.5	189	141.176	99.2307	194.295	chr7	25755001	25760000	chr7	25754769	25757747	Rabac1	Rab acceptor 1 (prenylated) [Source:MGI Symbol;Acc:MGI:1201692]	protein_coding
ENSMUSG00000003382	Bin_93257	269	159	56	279.238	157.777	57.5688	chr3	87330001	87335000	chr3	87329329	87344078	Etv3	ets variant gene 3 [Source:MGI Symbol;Acc:MGI:1350926]	protein_coding
ENSMUSG00000003402	Bin_260464	72	58	64.5	74.7403	57.5538	65.7929	chr9	21805001	21810000	chr9	21807479	21818663	Prkcsh	protein kinase C substrate 80K-H [Source:MGI Symbol;Acc:MGI:107877]	protein_coding
ENSMUSG00000003410	Bin_260470	86	94.5	57	89.2731	93.2768	58.5968	chr9	21835001	21840000	chr9	21819449	21856467	Elavl3	ELAV (embryonic lethal, abnormal vision, Drosophila)-like 3 (Hu antigen C) [Source:MGI Symbol;Acc:MGI:109157]	protein_coding
ENSMUSG00000003411	Bin_129436	57	129	399.5	59.1694	128.008	411.206	chr4	108625001	108630000	chr4	108551668	108615929	Rab3b	RAB3B, member RAS oncogene family [Source:MGI Symbol;Acc:MGI:1917158]	protein_coding
ENSMUSG00000003411	Bin_129433	130	56	62.5	134.948	55.5692	63.7369	chr4	108610001	108615000	chr4	108551668	108615929	Rab3b	RAB3B, member RAS oncogene family [Source:MGI Symbol;Acc:MGI:1917158]	protein_coding
ENSMUSG00000003411	Bin_129424	51	418.5	89.5	52.941	414.784	92.5213	chr4	108565001	108570000	chr4	108551668	108615929	Rab3b	RAB3B, member RAS oncogene family [Source:MGI Symbol;Acc:MGI:1917158]	protein_coding
ENSMUSG00000003411	Bin_129423	52	171	86	53.9791	169.684	88.4092	chr4	108560001	108565000	chr4	108551668	108615929	Rab3b	RAB3B, member RAS oncogene family [Source:MGI Symbol;Acc:MGI:1917158]	protein_coding
ENSMUSG00000003418	Bin_42165	74	94.5	96	76.8164	93.2768	98.6894	chr2	13620001	13625000	chr2	13572647	13715435	St8sia6	ST8 alpha-N-acetyl-neuraminide alpha-2,8-sialyltransferase 6 [Source:MGI Symbol;Acc:MGI:2386797]	protein_coding
ENSMUSG00000003435	Bin_205072	62.5	124.5	82	64.3597	123.046	84.2972	chr7	29110001	29115000	chr7	29099917	29123738	Supt5h	suppressor of Ty 5 homolog (S. cerevisiae) [Source:MGI Symbol;Acc:MGI:1202400]	protein_coding
ENSMUSG00000003436	Bin_205067	125	104	137	129.757	103.2	140.838	chr7	29085001	29090000	chr7	29076673	29087257	Dll3	delta-like 3 (Drosophila) [Source:MGI Symbol;Acc:MGI:1096877]	protein_coding
ENSMUSG00000003437	Bin_205086	88.5	52.5	95.5	91.3492	51.5999	98.6894	chr7	29180001	29185000	chr7	29177970	29184407	Paf1	Paf1, RNA polymerase II associated factor, homolog (S. cerevisiae) [Source:MGI Symbol;Acc:MGI:1923988]	protein_coding
ENSMUSG00000003438	Bin_205068	128	143	60	132.872	141.9	61.6809	chr7	29090001	29095000	chr7	29090535	29097091	Timm50	translocase of inner mitochondrial membrane 50 homolog (yeast) [Source:MGI Symbol;Acc:MGI:1913775]	protein_coding
ENSMUSG00000003444	Bin_205084	58	67	71	60.2075	66.4845	72.989	chr7	29170001	29175000	chr7	29171165	29177727	Med29	mediator complex subunit 29 [Source:MGI Symbol;Acc:MGI:1914474]	protein_coding
ENSMUSG00000003452	Bin_199247	62	105	60	64.3597	104.192	61.6809	chr6	149505001	149510000	chr6	149357506	149511851	Bicd1	bicaudal D homolog 1 (Drosophila) [Source:MGI Symbol;Acc:MGI:1101760]	protein_coding
ENSMUSG00000003452	Bin_199241	124.5	139	130.5	128.719	137.931	133.642	chr6	149475001	149480000	chr6	149357506	149511851	Bicd1	bicaudal D homolog 1 (Drosophila) [Source:MGI Symbol;Acc:MGI:1101760]	protein_coding
ENSMUSG00000003452	Bin_199246	69	76	52	71.6261	75.4153	53.4568	chr6	149500001	149505000	chr6	149357506	149511851	Bicd1	bicaudal D homolog 1 (Drosophila) [Source:MGI Symbol;Acc:MGI:1101760]	protein_coding
ENSMUSG00000003452	Bin_199236	85.5	158.5	170.5	89.2731	156.784	174.762	chr6	149450001	149455000	chr6	149357506	149511851	Bicd1	bicaudal D homolog 1 (Drosophila) [Source:MGI Symbol;Acc:MGI:1101760]	protein_coding
ENSMUSG00000003452	Bin_199233	97	126	52	100.692	125.031	53.4568	chr6	149435001	149440000	chr6	149357506	149511851	Bicd1	bicaudal D homolog 1 (Drosophila) [Source:MGI Symbol;Acc:MGI:1101760]	protein_coding
ENSMUSG00000003452	Bin_199239	50	80.5	72.5	51.903	79.3845	74.017	chr6	149465001	149470000	chr6	149357506	149511851	Bicd1	bicaudal D homolog 1 (Drosophila) [Source:MGI Symbol;Acc:MGI:1101760]	protein_coding
ENSMUSG00000003452	Bin_199244	101	136.5	155.5	104.844	134.954	160.37	chr6	149490001	149495000	chr6	149357506	149511851	Bicd1	bicaudal D homolog 1 (Drosophila) [Source:MGI Symbol;Acc:MGI:1101760]	protein_coding
ENSMUSG00000003458	Bin_34800	64	105	91.5	66.4358	104.192	94.5773	chr1	173995001	174000000	chr1	173996144	174012926	Ncstn	nicastrin [Source:MGI Symbol;Acc:MGI:1891700]	protein_coding
ENSMUSG00000003464	Bin_34812	174.5	85	58.5	180.622	84.3461	59.6248	chr1	174055001	174060000	chr1	174056886	174066624	Pex19	peroxisomal biogenesis factor 19 [Source:MGI Symbol;Acc:MGI:1334458]	protein_coding
ENSMUSG00000003469	Bin_393768	182	99.5	144	188.927	99.2307	148.034	chr14	70860001	70865000	chr14	70857283	70868639	Phyhip	phytanoyl-CoA hydroxylase interacting protein [Source:MGI Symbol;Acc:MGI:1860417]	protein_coding
ENSMUSG00000003476	Bin_180358	142.5	200	65	147.404	198.461	66.8209	chr6	55060001	55065000	chr6	55040043	55083010	Crhr2	corticotropin releasing hormone receptor 2 [Source:MGI Symbol;Acc:MGI:894312]	protein_coding
ENSMUSG00000003484	Bin_244658	102	94.5	86.5	105.882	93.2768	88.4092	chr8	74515001	74520000	chr8	74512381	74533525	Cyp4f18	cytochrome P450, family 4, subfamily f, polypeptide 18 [Source:MGI Symbol;Acc:MGI:1919304]	protein_coding
ENSMUSG00000003484	Bin_244655	165.5	138.5	152.5	172.318	136.938	156.258	chr8	74500001	74505000	chr8	74512381	74533525	Cyp4f18	cytochrome P450, family 4, subfamily f, polypeptide 18 [Source:MGI Symbol;Acc:MGI:1919304]	protein_coding
ENSMUSG00000003484	Bin_244659	155	230	116.5	160.899	228.231	119.25	chr8	74520001	74525000	chr8	74512381	74533525	Cyp4f18	cytochrome P450, family 4, subfamily f, polypeptide 18 [Source:MGI Symbol;Acc:MGI:1919304]	protein_coding
ENSMUSG00000003505	Bin_203037	101	173	84	104.844	171.669	86.3532	chr7	18935001	18940000	chr7	18931157	18940356	Psg18	pregnancy specific glycoprotein 18 [Source:MGI Symbol;Acc:MGI:1347251]	protein_coding
ENSMUSG00000003505	Bin_203036	129	51	136.5	133.91	50.6076	139.81	chr7	18930001	18935000	chr7	18931157	18940356	Psg18	pregnancy specific glycoprotein 18 [Source:MGI Symbol;Acc:MGI:1347251]	protein_coding
ENSMUSG00000003527	Bin_428916	233	81.5	81	241.868	81.3691	83.2692	chr16	17910001	17915000	chr16	17900804	17911441	Dgcr14	DiGeorge syndrome critical region gene 14 [Source:MGI Symbol;Acc:MGI:107854]	protein_coding
ENSMUSG00000003559	Bin_491564	69	102	78	71.6261	101.215	80.1851	chr19	46780001	46785000	chr19	46781933	46815585	As3mt	arsenic (+3 oxidation state) methyltransferase [Source:MGI Symbol;Acc:MGI:1929882]	protein_coding
ENSMUSG00000003575	Bin_244347	55	54	63.5	57.0933	53.5846	65.7929	chr8	72960001	72965000	chr8	72906254	72963478	Crtc1	CREB regulated transcription coactivator 1 [Source:MGI Symbol;Acc:MGI:2142523]	protein_coding
ENSMUSG00000003575	Bin_244340	85	187	86.5	88.2351	185.561	88.4092	chr8	72925001	72930000	chr8	72906254	72963478	Crtc1	CREB regulated transcription coactivator 1 [Source:MGI Symbol;Acc:MGI:2142523]	protein_coding
ENSMUSG00000003585	Bin_307721	105	92	91.5	108.996	91.2922	94.5773	chr11	4015001	4020000	chr11	3997042	4023418	Sec14l2	SEC14-like 2 (S. cerevisiae) [Source:MGI Symbol;Acc:MGI:1915065]	protein_coding
ENSMUSG00000003617	Bin_79766	146	71	57	151.557	70.4538	58.5968	chr3	19875001	19880000	chr3	19857054	19909145	Cp	ceruloplasmin [Source:MGI Symbol;Acc:MGI:88476]	protein_coding
ENSMUSG00000003644	Bin_134399	206	209.5	204	213.84	208.384	209.715	chr4	133440001	133445000	chr4	133403205	133443712	Rps6ka1	ribosomal protein S6 kinase polypeptide 1 [Source:MGI Symbol;Acc:MGI:104558]	protein_coding
ENSMUSG00000003644	Bin_134393	57	58	100	59.1694	57.5538	102.801	chr4	133410001	133415000	chr4	133403205	133443712	Rps6ka1	ribosomal protein S6 kinase polypeptide 1 [Source:MGI Symbol;Acc:MGI:104558]	protein_coding
ENSMUSG00000003657	Bin_252290	149	246.5	73	154.671	244.107	75.0451	chr8	112675001	112680000	chr8	112661402	112692110	Calb2	calbindin 2 [Source:MGI Symbol;Acc:MGI:101914]	protein_coding
ENSMUSG00000003657	Bin_252291	101	105	67	104.844	104.192	68.877	chr8	112680001	112685000	chr8	112661402	112692110	Calb2	calbindin 2 [Source:MGI Symbol;Acc:MGI:101914]	protein_coding
ENSMUSG00000003660	Bin_64849	226	192	161.5	234.601	190.523	166.538	chr2	127040001	127045000	chr2	127034122	127066187	Snrnp200	small nuclear ribonucleoprotein 200 (U5) [Source:MGI Symbol;Acc:MGI:2444401]	protein_coding
ENSMUSG00000003660	Bin_64853	60	142.5	92	62.2836	140.908	94.5773	chr2	127060001	127065000	chr2	127034122	127066187	Snrnp200	small nuclear ribonucleoprotein 200 (U5) [Source:MGI Symbol;Acc:MGI:2444401]	protein_coding
ENSMUSG00000003662	Bin_64855	204	144.5	192	211.764	142.892	197.379	chr2	127070001	127075000	chr2	127066674	127073552	Ciao1	cytosolic iron-sulfur protein assembly 1 homolog (S. cerevisiae) [Source:MGI Symbol;Acc:MGI:1346998]	protein_coding
ENSMUSG00000003665	Bin_448595	56	87	63.5	58.1313	86.3307	65.7929	chr17	17985001	17990000	chr17	17980292	17992152	Has1	hyaluronan synthase1 [Source:MGI Symbol;Acc:MGI:106590]	protein_coding
ENSMUSG00000003731	Bin_133579	90	117.5	111.5	93.4254	117.092	115.138	chr4	129340001	129345000	chr4	129321224	129350011	Kpna6	karyopherin (importin) alpha 6 [Source:MGI Symbol;Acc:MGI:1100836]	protein_coding
ENSMUSG00000003731	Bin_133577	168	94	54	174.394	93.2768	55.5128	chr4	129330001	129335000	chr4	129321224	129350011	Kpna6	karyopherin (importin) alpha 6 [Source:MGI Symbol;Acc:MGI:1100836]	protein_coding
ENSMUSG00000003746	Bin_291661	107	227.5	163.5	111.072	226.246	168.594	chr10	53710001	53715000	chr10	53624594	53795602	Man1a	mannosidase 1, alpha [Source:MGI Symbol;Acc:MGI:104677]	protein_coding
ENSMUSG00000003746	Bin_291654	158.5	95	112.5	164.013	94.2691	115.138	chr10	53675001	53680000	chr10	53624594	53795602	Man1a	mannosidase 1, alpha [Source:MGI Symbol;Acc:MGI:104677]	protein_coding
ENSMUSG00000003746	Bin_291676	98	85	64.5	101.73	84.3461	65.7929	chr10	53785001	53790000	chr10	53624594	53795602	Man1a	mannosidase 1, alpha [Source:MGI Symbol;Acc:MGI:104677]	protein_coding
ENSMUSG00000003746	Bin_291650	125	61	64	129.757	60.5307	65.7929	chr10	53655001	53660000	chr10	53624594	53795602	Man1a	mannosidase 1, alpha [Source:MGI Symbol;Acc:MGI:104677]	protein_coding
ENSMUSG00000003746	Bin_291651	60	183	61	62.2836	181.592	62.7089	chr10	53660001	53665000	chr10	53624594	53795602	Man1a	mannosidase 1, alpha [Source:MGI Symbol;Acc:MGI:104677]	protein_coding
ENSMUSG00000003746	Bin_291674	86.5	52.5	62	89.2731	51.5999	63.7369	chr10	53775001	53780000	chr10	53624594	53795602	Man1a	mannosidase 1, alpha [Source:MGI Symbol;Acc:MGI:104677]	protein_coding
ENSMUSG00000003746	Bin_291670	211	93.5	127.5	219.031	93.2768	131.586	chr10	53755001	53760000	chr10	53624594	53795602	Man1a	mannosidase 1, alpha [Source:MGI Symbol;Acc:MGI:104677]	protein_coding
ENSMUSG00000003746	Bin_291677	134	95	106	139.1	94.2691	108.97	chr10	53790001	53795000	chr10	53624594	53795602	Man1a	mannosidase 1, alpha [Source:MGI Symbol;Acc:MGI:104677]	protein_coding
ENSMUSG00000003746	Bin_291669	87	60	62	90.3112	59.5384	63.7369	chr10	53750001	53755000	chr10	53624594	53795602	Man1a	mannosidase 1, alpha [Source:MGI Symbol;Acc:MGI:104677]	protein_coding
ENSMUSG00000003778	Bin_471008	380	65.5	171.5	394.463	65.4922	176.818	chr18	34775001	34780000	chr18	34758269	34784255	Brd8	bromodomain containing 8 [Source:MGI Symbol;Acc:MGI:1925906]	protein_coding
ENSMUSG00000003778	Bin_471009	156	181	114.5	161.937	179.607	117.194	chr18	34780001	34785000	chr18	34758269	34784255	Brd8	bromodomain containing 8 [Source:MGI Symbol;Acc:MGI:1925906]	protein_coding
ENSMUSG00000003779	Bin_471010	120.5	85	168.5	124.567	84.3461	172.706	chr18	34785001	34790000	chr18	34784278	34792919	Kif20a	kinesin family member 20A [Source:MGI Symbol;Acc:MGI:1201682]	protein_coding
ENSMUSG00000003808	Bin_247233	148	202.5	112	153.633	200.446	115.138	chr8	87390001	87395000	chr8	87380888	87393156	Farsa	phenylalanyl-tRNA synthetase, alpha subunit [Source:MGI Symbol;Acc:MGI:1913840]	protein_coding
ENSMUSG00000003809	Bin_247238	85	166	71.5	88.2351	164.723	74.017	chr8	87415001	87420000	chr8	87410292	87417820	Gcdh	glutaryl-Coenzyme A dehydrogenase [Source:MGI Symbol;Acc:MGI:104541]	protein_coding
ENSMUSG00000003809	Bin_247237	97	123	164.5	100.692	122.054	168.594	chr8	87410001	87415000	chr8	87410292	87417820	Gcdh	glutaryl-Coenzyme A dehydrogenase [Source:MGI Symbol;Acc:MGI:104541]	protein_coding
ENSMUSG00000003810	Bin_130901	68	127.5	178.5	70.5881	127.015	182.987	chr4	115950001	115955000	chr4	115979367	116136788	Mast2	microtubule associated serine/threonine kinase 2 [Source:MGI Symbol;Acc:MGI:894676]	protein_coding
ENSMUSG00000003810	Bin_130919	71.5	70	88.5	74.7403	69.4615	90.4653	chr4	116040001	116045000	chr4	115979367	116136788	Mast2	microtubule associated serine/threonine kinase 2 [Source:MGI Symbol;Acc:MGI:894676]	protein_coding
ENSMUSG00000003810	Bin_130915	57	56	54	59.1694	55.5692	55.5128	chr4	116020001	116025000	chr4	115979367	116136788	Mast2	microtubule associated serine/threonine kinase 2 [Source:MGI Symbol;Acc:MGI:894676]	protein_coding
ENSMUSG00000003810	Bin_130900	94	78.5	133.5	97.5776	77.3999	137.754	chr4	115945001	115950000	chr4	115979367	116136788	Mast2	microtubule associated serine/threonine kinase 2 [Source:MGI Symbol;Acc:MGI:894676]	protein_coding
ENSMUSG00000003810	Bin_130920	173	81.5	75.5	179.584	81.3691	78.1291	chr4	116045001	116050000	chr4	115979367	116136788	Mast2	microtubule associated serine/threonine kinase 2 [Source:MGI Symbol;Acc:MGI:894676]	protein_coding
ENSMUSG00000003812	Bin_247242	76	98	287	78.8925	97.246	295.04	chr8	87435001	87440000	chr8	87432459	87446814	Dnase2a	deoxyribonuclease II alpha [Source:MGI Symbol;Acc:MGI:1329019]	protein_coding
ENSMUSG00000003812	Bin_247241	132	117	105.5	137.024	116.1	108.97	chr8	87430001	87435000	chr8	87432459	87446814	Dnase2a	deoxyribonuclease II alpha [Source:MGI Symbol;Acc:MGI:1329019]	protein_coding
ENSMUSG00000003814	Bin_247228	149.5	50	188.5	155.709	49.6153	193.267	chr8	87365001	87370000	chr8	87365749	87370833	Calr	calreticulin [Source:MGI Symbol;Acc:MGI:88252]	protein_coding
ENSMUSG00000003847	Bin_251731	202	227.5	121	209.688	226.246	124.39	chr8	109880001	109885000	chr8	109817370	109903417	Nfat5	nuclear factor of activated T cells 5 [Source:MGI Symbol;Acc:MGI:1859333]	protein_coding
ENSMUSG00000003847	Bin_251730	70.5	52.5	86	72.6642	51.5999	88.4092	chr8	109875001	109880000	chr8	109817370	109903417	Nfat5	nuclear factor of activated T cells 5 [Source:MGI Symbol;Acc:MGI:1859333]	protein_coding
ENSMUSG00000003882	Bin_406544	265.5	74	114	276.124	73.4307	117.194	chr15	9545001	9550000	chr15	9435916	9459631	Il7r	interleukin 7 receptor [Source:MGI Symbol;Acc:MGI:96562]	protein_coding
ENSMUSG00000003882	Bin_406525	62.5	53	68.5	64.3597	52.5923	69.905	chr15	9450001	9455000	chr15	9435916	9459631	Il7r	interleukin 7 receptor [Source:MGI Symbol;Acc:MGI:96562]	protein_coding
ENSMUSG00000003929	Bin_451692	79	203.5	125	82.0067	202.431	128.502	chr17	33470001	33475000	chr17	33466287	33495823	Zfp81	zinc finger protein 81 [Source:MGI Symbol;Acc:MGI:1890752]	protein_coding
ENSMUSG00000003929	Bin_451696	89	130.5	133	92.3873	129	136.726	chr17	33490001	33495000	chr17	33466287	33495823	Zfp81	zinc finger protein 81 [Source:MGI Symbol;Acc:MGI:1890752]	protein_coding
ENSMUSG00000003929	Bin_451698	85	88.5	121.5	88.2351	87.323	125.418	chr17	33500001	33505000	chr17	33466287	33495823	Zfp81	zinc finger protein 81 [Source:MGI Symbol;Acc:MGI:1890752]	protein_coding
ENSMUSG00000003929	Bin_451694	240	132.5	175	249.134	130.984	179.903	chr17	33480001	33485000	chr17	33466287	33495823	Zfp81	zinc finger protein 81 [Source:MGI Symbol;Acc:MGI:1890752]	protein_coding
ENSMUSG00000003929	Bin_451699	91.5	109.5	249	95.5015	109.154	255.976	chr17	33505001	33510000	chr17	33466287	33495823	Zfp81	zinc finger protein 81 [Source:MGI Symbol;Acc:MGI:1890752]	protein_coding
ENSMUSG00000003934	Bin_320792	250	54	72.5	259.515	53.5846	74.017	chr11	69370001	69375000	chr11	69367594	69373707	Efnb3	ephrin B3 [Source:MGI Symbol;Acc:MGI:109196]	protein_coding
ENSMUSG00000003948	Bin_324940	124	132	62	128.719	130.984	63.7369	chr11	90110001	90115000	chr11	90048998	90139903	Mmd	monocyte to macrophage differentiation-associated [Source:MGI Symbol;Acc:MGI:1914718]	protein_coding
ENSMUSG00000003948	Bin_324945	71	77	54.5	73.7022	76.4076	55.5128	chr11	90135001	90140000	chr11	90048998	90139903	Mmd	monocyte to macrophage differentiation-associated [Source:MGI Symbol;Acc:MGI:1914718]	protein_coding
ENSMUSG00000003948	Bin_324934	109	98.5	55.5	113.148	97.246	57.5688	chr11	90080001	90085000	chr11	90048998	90139903	Mmd	monocyte to macrophage differentiation-associated [Source:MGI Symbol;Acc:MGI:1914718]	protein_coding
ENSMUSG00000003949	Bin_324962	100	168	58	103.806	166.708	59.6248	chr11	90220001	90225000	chr11	90197849	90252231	Hlf	hepatic leukemia factor [Source:MGI Symbol;Acc:MGI:96108]	protein_coding
ENSMUSG00000003949	Bin_324965	98	68	146	101.73	67.4769	150.09	chr11	90235001	90240000	chr11	90197849	90252231	Hlf	hepatic leukemia factor [Source:MGI Symbol;Acc:MGI:96108]	protein_coding
ENSMUSG00000003949	Bin_324959	61	86	97	63.3216	85.3384	99.7174	chr11	90205001	90210000	chr11	90197849	90252231	Hlf	hepatic leukemia factor [Source:MGI Symbol;Acc:MGI:96108]	protein_coding
ENSMUSG00000003970	Bin_419981	62	95	158.5	64.3597	94.2691	162.426	chr15	76730001	76735000	chr15	76734501	76736748	Rpl8	ribosomal protein L8 [Source:MGI Symbol;Acc:MGI:1350927]	protein_coding
ENSMUSG00000003974	Bin_140741	250	67.5	233	259.515	67.4769	239.527	chr5	9515001	9520000	chr5	9485236	9725352	Grm3	glutamate receptor, metabotropic 3 [Source:MGI Symbol;Acc:MGI:1351340]	protein_coding
ENSMUSG00000003974	Bin_140746	65	120	152.5	67.4739	119.077	156.258	chr5	9540001	9545000	chr5	9485236	9725352	Grm3	glutamate receptor, metabotropic 3 [Source:MGI Symbol;Acc:MGI:1351340]	protein_coding
ENSMUSG00000003974	Bin_140736	201	70	79	208.65	69.4615	81.2131	chr5	9490001	9495000	chr5	9485236	9725352	Grm3	glutamate receptor, metabotropic 3 [Source:MGI Symbol;Acc:MGI:1351340]	protein_coding
ENSMUSG00000003974	Bin_140768	75	93	63.5	77.8545	92.2845	65.7929	chr5	9650001	9655000	chr5	9485236	9725352	Grm3	glutamate receptor, metabotropic 3 [Source:MGI Symbol;Acc:MGI:1351340]	protein_coding
ENSMUSG00000003974	Bin_140777	75	88.5	82	77.8545	87.323	84.2972	chr5	9695001	9700000	chr5	9485236	9725352	Grm3	glutamate receptor, metabotropic 3 [Source:MGI Symbol;Acc:MGI:1351340]	protein_coding
ENSMUSG00000003974	Bin_140756	1517	113	158.5	1574.74	112.131	162.426	chr5	9590001	9595000	chr5	9485236	9725352	Grm3	glutamate receptor, metabotropic 3 [Source:MGI Symbol;Acc:MGI:1351340]	protein_coding
ENSMUSG00000003974	Bin_140757	91.5	209	75	95.5015	207.392	77.1011	chr5	9595001	9600000	chr5	9485236	9725352	Grm3	glutamate receptor, metabotropic 3 [Source:MGI Symbol;Acc:MGI:1351340]	protein_coding
ENSMUSG00000003974	Bin_140748	201	69	151.5	208.65	68.4692	156.258	chr5	9550001	9555000	chr5	9485236	9725352	Grm3	glutamate receptor, metabotropic 3 [Source:MGI Symbol;Acc:MGI:1351340]	protein_coding
ENSMUSG00000003974	Bin_140749	67	90	238.5	69.55	89.3076	244.667	chr5	9555001	9560000	chr5	9485236	9725352	Grm3	glutamate receptor, metabotropic 3 [Source:MGI Symbol;Acc:MGI:1351340]	protein_coding
ENSMUSG00000003974	Bin_140752	206	246.5	63	213.84	244.107	64.7649	chr5	9570001	9575000	chr5	9485236	9725352	Grm3	glutamate receptor, metabotropic 3 [Source:MGI Symbol;Acc:MGI:1351340]	protein_coding
ENSMUSG00000003974	Bin_140750	114	135.5	76.5	118.339	134.954	78.1291	chr5	9560001	9565000	chr5	9485236	9725352	Grm3	glutamate receptor, metabotropic 3 [Source:MGI Symbol;Acc:MGI:1351340]	protein_coding
ENSMUSG00000003974	Bin_140764	122	77	144.5	126.643	76.4076	148.034	chr5	9630001	9635000	chr5	9485236	9725352	Grm3	glutamate receptor, metabotropic 3 [Source:MGI Symbol;Acc:MGI:1351340]	protein_coding
ENSMUSG00000003974	Bin_140735	79	114.5	71.5	82.0067	113.123	74.017	chr5	9485001	9490000	chr5	9485236	9725352	Grm3	glutamate receptor, metabotropic 3 [Source:MGI Symbol;Acc:MGI:1351340]	protein_coding
ENSMUSG00000003974	Bin_140759	100	140	132.5	103.806	138.923	135.698	chr5	9605001	9610000	chr5	9485236	9725352	Grm3	glutamate receptor, metabotropic 3 [Source:MGI Symbol;Acc:MGI:1351340]	protein_coding
ENSMUSG00000003974	Bin_140747	51.5	81	67.5	53.9791	80.3768	69.905	chr5	9545001	9550000	chr5	9485236	9725352	Grm3	glutamate receptor, metabotropic 3 [Source:MGI Symbol;Acc:MGI:1351340]	protein_coding
ENSMUSG00000003974	Bin_140761	110.5	119.5	66.5	114.187	119.077	67.849	chr5	9615001	9620000	chr5	9485236	9725352	Grm3	glutamate receptor, metabotropic 3 [Source:MGI Symbol;Acc:MGI:1351340]	protein_coding
ENSMUSG00000003974	Bin_140766	159	68.5	118	165.051	67.4769	121.306	chr5	9640001	9645000	chr5	9485236	9725352	Grm3	glutamate receptor, metabotropic 3 [Source:MGI Symbol;Acc:MGI:1351340]	protein_coding
ENSMUSG00000003992	Bin_373891	183	117.5	144	189.965	117.092	148.034	chr13	91760001	91765000	chr13	91599888	91843034	Ssbp2	single-stranded DNA binding protein 2 [Source:MGI Symbol;Acc:MGI:1914220]	protein_coding
ENSMUSG00000003992	Bin_373869	129	378	104	133.91	375.092	106.914	chr13	91650001	91655000	chr13	91599888	91843034	Ssbp2	single-stranded DNA binding protein 2 [Source:MGI Symbol;Acc:MGI:1914220]	protein_coding
ENSMUSG00000003992	Bin_373889	142.5	288.5	135.5	147.404	285.784	139.81	chr13	91750001	91755000	chr13	91599888	91843034	Ssbp2	single-stranded DNA binding protein 2 [Source:MGI Symbol;Acc:MGI:1914220]	protein_coding
ENSMUSG00000003992	Bin_373877	1014.5	119.5	133.5	1052.59	119.077	137.754	chr13	91690001	91695000	chr13	91599888	91843034	Ssbp2	single-stranded DNA binding protein 2 [Source:MGI Symbol;Acc:MGI:1914220]	protein_coding
ENSMUSG00000003992	Bin_373878	93.5	71	134	97.5776	70.4538	137.754	chr13	91695001	91700000	chr13	91599888	91843034	Ssbp2	single-stranded DNA binding protein 2 [Source:MGI Symbol;Acc:MGI:1914220]	protein_coding
ENSMUSG00000003992	Bin_373864	156	82	148	161.937	81.3691	152.146	chr13	91625001	91630000	chr13	91599888	91843034	Ssbp2	single-stranded DNA binding protein 2 [Source:MGI Symbol;Acc:MGI:1914220]	protein_coding
ENSMUSG00000003992	Bin_373898	76	79	59.5	78.8925	78.3922	61.6809	chr13	91795001	91800000	chr13	91599888	91843034	Ssbp2	single-stranded DNA binding protein 2 [Source:MGI Symbol;Acc:MGI:1914220]	protein_coding
ENSMUSG00000003992	Bin_373860	191	53.5	118.5	198.269	53.5846	121.306	chr13	91605001	91610000	chr13	91599888	91843034	Ssbp2	single-stranded DNA binding protein 2 [Source:MGI Symbol;Acc:MGI:1914220]	protein_coding
ENSMUSG00000003992	Bin_373879	181	68.5	84.5	187.889	67.4769	86.3532	chr13	91700001	91705000	chr13	91599888	91843034	Ssbp2	single-stranded DNA binding protein 2 [Source:MGI Symbol;Acc:MGI:1914220]	protein_coding
ENSMUSG00000003992	Bin_373883	130.5	171	155	134.948	169.684	159.342	chr13	91720001	91725000	chr13	91599888	91843034	Ssbp2	single-stranded DNA binding protein 2 [Source:MGI Symbol;Acc:MGI:1914220]	protein_coding
ENSMUSG00000003992	Bin_373893	79	83.5	74	82.0067	83.3538	76.0731	chr13	91770001	91775000	chr13	91599888	91843034	Ssbp2	single-stranded DNA binding protein 2 [Source:MGI Symbol;Acc:MGI:1914220]	protein_coding
ENSMUSG00000004018	Bin_312187	81	113.5	86.5	84.0828	113.123	88.4092	chr11	26345001	26350000	chr11	26286135	26371876	Fancl	Fanconi anemia, complementation group L [Source:MGI Symbol;Acc:MGI:1914280]	protein_coding
ENSMUSG00000004018	Bin_312190	98	118	231	101.73	117.092	237.471	chr11	26360001	26365000	chr11	26286135	26371876	Fancl	Fanconi anemia, complementation group L [Source:MGI Symbol;Acc:MGI:1914280]	protein_coding
ENSMUSG00000004018	Bin_312195	81.5	76	101	85.1209	75.4153	103.829	chr11	26385001	26390000	chr11	26286135	26371876	Fancl	Fanconi anemia, complementation group L [Source:MGI Symbol;Acc:MGI:1914280]	protein_coding
ENSMUSG00000004018	Bin_312198	335	167.5	217.5	347.75	166.708	224.107	chr11	26400001	26405000	chr11	26286135	26371876	Fancl	Fanconi anemia, complementation group L [Source:MGI Symbol;Acc:MGI:1914280]	protein_coding
ENSMUSG00000004031	Bin_32048	60	80	128	62.2836	79.3845	131.586	chr1	160235001	160240000	chr1	160175402	160286391	Fam5b	family with sequence similarity 5, member B [Source:MGI Symbol;Acc:MGI:2443333]	protein_coding
ENSMUSG00000004031	Bin_32054	95.5	184.5	156	99.6537	182.584	160.37	chr1	160265001	160270000	chr1	160175402	160286391	Fam5b	family with sequence similarity 5, member B [Source:MGI Symbol;Acc:MGI:2443333]	protein_coding
ENSMUSG00000004031	Bin_32039	157	90.5	56.5	162.975	89.3076	57.5688	chr1	160190001	160195000	chr1	160175402	160286391	Fam5b	family with sequence similarity 5, member B [Source:MGI Symbol;Acc:MGI:2443333]	protein_coding
ENSMUSG00000004031	Bin_32045	120.5	193	91.5	124.567	191.515	94.5773	chr1	160220001	160225000	chr1	160175402	160286391	Fam5b	family with sequence similarity 5, member B [Source:MGI Symbol;Acc:MGI:2443333]	protein_coding
ENSMUSG00000004038	Bin_97345	195.5	169.5	201.5	203.46	168.692	207.659	chr3	107770001	107775000	chr3	107745251	107772201	Gstm3	glutathione S-transferase, mu 3 [Source:MGI Symbol;Acc:MGI:106026]	protein_coding
ENSMUSG00000004038	Bin_97344	122	139	91	126.643	137.931	93.5493	chr3	107765001	107770000	chr3	107745251	107772201	Gstm3	glutathione S-transferase, mu 3 [Source:MGI Symbol;Acc:MGI:106026]	protein_coding
ENSMUSG00000004043	Bin_327066	56	202	208	58.1313	200.446	213.827	chr11	100740001	100745000	chr11	100720665	100746483	Stat5a	signal transducer and activator of transcription 5A [Source:MGI Symbol;Acc:MGI:103036]	protein_coding
ENSMUSG00000004043	Bin_327064	80	118	105	83.0448	117.092	107.942	chr11	100730001	100735000	chr11	100720665	100746483	Stat5a	signal transducer and activator of transcription 5A [Source:MGI Symbol;Acc:MGI:103036]	protein_coding
ENSMUSG00000004043	Bin_327062	152	158	85	157.785	156.784	87.3812	chr11	100720001	100725000	chr11	100720665	100746483	Stat5a	signal transducer and activator of transcription 5A [Source:MGI Symbol;Acc:MGI:103036]	protein_coding
ENSMUSG00000004043	Bin_327063	82.5	59	138.5	85.1209	58.5461	141.866	chr11	100725001	100730000	chr11	100720665	100746483	Stat5a	signal transducer and activator of transcription 5A [Source:MGI Symbol;Acc:MGI:103036]	protein_coding
ENSMUSG00000004043	Bin_327065	106	65.5	118.5	110.034	65.4922	121.306	chr11	100735001	100740000	chr11	100720665	100746483	Stat5a	signal transducer and activator of transcription 5A [Source:MGI Symbol;Acc:MGI:103036]	protein_coding
ENSMUSG00000004044	Bin_327081	98	76	73	101.73	75.4153	75.0451	chr11	100815001	100820000	chr11	100818047	100832201	Ptrf	polymerase I and transcript release factor [Source:MGI Symbol;Acc:MGI:1277968]	protein_coding
ENSMUSG00000004056	Bin_204925	133	175	104	138.062	173.654	106.914	chr7	28375001	28380000	chr7	28376571	28425845	Akt2	thymoma viral proto-oncogene 2 [Source:MGI Symbol;Acc:MGI:104874]	protein_coding
ENSMUSG00000004056	Bin_204927	52	113.5	50.5	53.9791	113.123	51.4007	chr7	28385001	28390000	chr7	28376571	28425845	Akt2	thymoma viral proto-oncogene 2 [Source:MGI Symbol;Acc:MGI:104874]	protein_coding
ENSMUSG00000004069	Bin_426270	165	65	66.5	171.28	64.4999	67.849	chr16	4680001	4685000	chr16	4639989	4707695	Dnaja3	DnaJ (Hsp40) homolog, subfamily A, member 3 [Source:MGI Symbol;Acc:MGI:1933786]	protein_coding
ENSMUSG00000004069	Bin_426272	247	81	62.5	256.401	80.3768	63.7369	chr16	4690001	4695000	chr16	4639989	4707695	Dnaja3	DnaJ (Hsp40) homolog, subfamily A, member 3 [Source:MGI Symbol;Acc:MGI:1933786]	protein_coding
ENSMUSG00000004070	Bin_426279	58	146	67.5	60.2075	144.877	69.905	chr16	4725001	4730000	chr16	4726361	4766742	Hmox2	heme oxygenase (decycling) 2 [Source:MGI Symbol;Acc:MGI:109373]	protein_coding
ENSMUSG00000004085	Bin_53866	78.5	128.5	62.5	80.9686	127.015	63.7369	chr2	72125001	72130000	chr2	72123694	72280667	B230120H23Rik	RIKEN cDNA B230120H23 gene [Source:MGI Symbol;Acc:MGI:2443258]	protein_coding
ENSMUSG00000004085	Bin_53867	227	161.5	184	235.64	160.754	189.155	chr2	72130001	72135000	chr2	72123694	72280667	B230120H23Rik	RIKEN cDNA B230120H23 gene [Source:MGI Symbol;Acc:MGI:2443258]	protein_coding
ENSMUSG00000004085	Bin_53870	90.5	97	67	93.4254	96.2537	68.877	chr2	72145001	72150000	chr2	72123694	72280667	B230120H23Rik	RIKEN cDNA B230120H23 gene [Source:MGI Symbol;Acc:MGI:2443258]	protein_coding
ENSMUSG00000004099	Bin_260253	360.5	109.5	88	373.701	109.154	90.4653	chr9	20750001	20755000	chr9	20711650	20757317	Dnmt1	DNA methyltransferase (cytosine-5) 1 [Source:MGI Symbol;Acc:MGI:94912]	protein_coding
ENSMUSG00000004099	Bin_260251	653	151	125	677.853	149.838	128.502	chr9	20740001	20745000	chr9	20711650	20757317	Dnmt1	DNA methyltransferase (cytosine-5) 1 [Source:MGI Symbol;Acc:MGI:94912]	protein_coding
ENSMUSG00000004099	Bin_260254	150	127	63.5	155.709	126.023	65.7929	chr9	20755001	20760000	chr9	20711650	20757317	Dnmt1	DNA methyltransferase (cytosine-5) 1 [Source:MGI Symbol;Acc:MGI:94912]	protein_coding
ENSMUSG00000004105	Bin_46055	70	69	53	72.6642	68.4692	54.4848	chr2	33070001	33075000	chr2	33071589	33103237	Angptl2	angiopoietin-like 2 [Source:MGI Symbol;Acc:MGI:1347002]	protein_coding
ENSMUSG00000004105	Bin_46057	51	117.5	85	52.941	117.092	87.3812	chr2	33080001	33085000	chr2	33071589	33103237	Angptl2	angiopoietin-like 2 [Source:MGI Symbol;Acc:MGI:1347002]	protein_coding
ENSMUSG00000004105	Bin_46062	169	233	91	175.432	231.207	93.5493	chr2	33105001	33110000	chr2	33071589	33103237	Angptl2	angiopoietin-like 2 [Source:MGI Symbol;Acc:MGI:1347002]	protein_coding
ENSMUSG00000004105	Bin_46061	51	51	86	52.941	50.6076	88.4092	chr2	33100001	33105000	chr2	33071589	33103237	Angptl2	angiopoietin-like 2 [Source:MGI Symbol;Acc:MGI:1347002]	protein_coding
ENSMUSG00000004110	Bin_31311	59	59	67.5	61.2455	58.5461	69.905	chr1	156550001	156555000	chr1	156239649	156573049	Cacna1e	calcium channel, voltage-dependent, R type, alpha 1E subunit [Source:MGI Symbol;Acc:MGI:106217]	protein_coding
ENSMUSG00000004113	Bin_44364	64	79	68.5	66.4358	78.3922	69.905	chr2	24615001	24620000	chr2	24459407	24618672	Cacna1b	calcium channel, voltage-dependent, N type, alpha 1B subunit [Source:MGI Symbol;Acc:MGI:88296]	protein_coding
ENSMUSG00000004113	Bin_44356	245	116	74.5	254.325	115.108	76.0731	chr2	24575001	24580000	chr2	24459407	24618672	Cacna1b	calcium channel, voltage-dependent, N type, alpha 1B subunit [Source:MGI Symbol;Acc:MGI:88296]	protein_coding
ENSMUSG00000004113	Bin_44339	52.5	66	63	53.9791	65.4922	64.7649	chr2	24490001	24495000	chr2	24459407	24618672	Cacna1b	calcium channel, voltage-dependent, N type, alpha 1B subunit [Source:MGI Symbol;Acc:MGI:88296]	protein_coding
ENSMUSG00000004221	Bin_508806	103	84.5	58	106.92	83.3538	59.6248	chrX	71645001	71650000	chrX	71638629	71699193	Ikbkg	inhibitor of kappaB kinase gamma [Source:MGI Symbol;Acc:MGI:1338074]	protein_coding
ENSMUSG00000004221	Bin_508809	140	71	72.5	145.328	70.4538	74.017	chrX	71660001	71665000	chrX	71638629	71699193	Ikbkg	inhibitor of kappaB kinase gamma [Source:MGI Symbol;Acc:MGI:1338074]	protein_coding
ENSMUSG00000004221	Bin_508815	54.5	94.5	75	56.0552	93.2768	77.1011	chrX	71690001	71695000	chrX	71638629	71699193	Ikbkg	inhibitor of kappaB kinase gamma [Source:MGI Symbol;Acc:MGI:1338074]	protein_coding
ENSMUSG00000004233	Bin_95589	52	166	292	53.9791	164.723	300.18	chr3	98990001	98995000	chr3	98944991	99043109	Wars2	tryptophanyl tRNA synthetase 2 (mitochondrial) [Source:MGI Symbol;Acc:MGI:1917810]	protein_coding
ENSMUSG00000004266	Bin_194280	120	77.5	67.5	124.567	77.3999	69.905	chr6	124670001	124675000	chr6	124670725	124688732	Ptpn6	protein tyrosine phosphatase, non-receptor type 6 [Source:MGI Symbol;Acc:MGI:96055]	protein_coding
ENSMUSG00000004270	Bin_194274	243	101	157.5	252.248	100.223	162.426	chr6	124640001	124645000	chr6	124613045	124654436	Lpcat3	lysophosphatidylcholine acyltransferase 3 [Source:MGI Symbol;Acc:MGI:1315211]	protein_coding
ENSMUSG00000004270	Bin_194270	56	75	198.5	58.1313	74.423	203.547	chr6	124620001	124625000	chr6	124613045	124654436	Lpcat3	lysophosphatidylcholine acyltransferase 3 [Source:MGI Symbol;Acc:MGI:1315211]	protein_coding
ENSMUSG00000004285	Bin_175226	99	273	171	102.768	270.9	175.79	chr6	29400001	29405000	chr6	29417718	29420512	Atp6v1f	ATPase, H+ transporting, lysosomal V1 subunit F [Source:MGI Symbol;Acc:MGI:1913394]	protein_coding
ENSMUSG00000004317	Bin_495832	77	53	50.5	79.9306	52.5923	51.4007	chrX	6775001	6780000	chrX	6730936	6896484	Clcn5	chloride channel 5 [Source:MGI Symbol;Acc:MGI:99486]	protein_coding
ENSMUSG00000004319	Bin_242445	60	74.5	88.5	62.2836	73.4307	90.4653	chr8	63450001	63455000	chr8	63389186	63462097	Clcn3	chloride channel 3 [Source:MGI Symbol;Acc:MGI:103555]	protein_coding
ENSMUSG00000004319	Bin_242440	123	141	70	127.681	139.915	71.961	chr8	63425001	63430000	chr8	63389186	63462097	Clcn3	chloride channel 3 [Source:MGI Symbol;Acc:MGI:103555]	protein_coding
ENSMUSG00000004347	Bin_180577	189	86.5	75.5	196.193	85.3384	78.1291	chr6	56155001	56160000	chr6	56019815	56319628	Pde1c	phosphodiesterase 1C [Source:MGI Symbol;Acc:MGI:108413]	protein_coding
ENSMUSG00000004347	Bin_180593	104.5	84	58	107.958	83.3538	59.6248	chr6	56235001	56240000	chr6	56019815	56319628	Pde1c	phosphodiesterase 1C [Source:MGI Symbol;Acc:MGI:108413]	protein_coding
ENSMUSG00000004347	Bin_180597	57	50	77	59.1694	49.6153	79.1571	chr6	56255001	56260000	chr6	56019815	56319628	Pde1c	phosphodiesterase 1C [Source:MGI Symbol;Acc:MGI:108413]	protein_coding
ENSMUSG00000004359	Bin_298546	72	115.5	172.5	74.7403	115.108	176.818	chr10	88135001	88140000	chr10	88137517	88147760	Spic	Spi-C transcription factor (Spi-1/PU.1 related) [Source:MGI Symbol;Acc:MGI:1341168]	protein_coding
ENSMUSG00000004360	Bin_286707	58.5	95	61	60.2075	94.2691	62.7089	chr10	28940001	28945000	chr10	28931449	28950585	9330159F19Rik	RIKEN cDNA 9330159F19 gene [Source:MGI Symbol;Acc:MGI:3036239]	protein_coding
ENSMUSG00000004360	Bin_286702	113.5	57.5	58	118.339	57.5538	59.6248	chr10	28915001	28920000	chr10	28931449	28950585	9330159F19Rik	RIKEN cDNA 9330159F19 gene [Source:MGI Symbol;Acc:MGI:3036239]	protein_coding
ENSMUSG00000004364	Bin_16066	271.5	108.5	308	282.352	107.169	316.628	chr1	80325001	80330000	chr1	80261498	80337055	Cul3	cullin 3 [Source:MGI Symbol;Acc:MGI:1347360]	protein_coding
ENSMUSG00000004364	Bin_16059	114.5	57.5	51	118.339	57.5538	52.4287	chr1	80290001	80295000	chr1	80261498	80337055	Cul3	cullin 3 [Source:MGI Symbol;Acc:MGI:1347360]	protein_coding
ENSMUSG00000004364	Bin_16063	100	147	50	103.806	145.869	51.4007	chr1	80310001	80315000	chr1	80261498	80337055	Cul3	cullin 3 [Source:MGI Symbol;Acc:MGI:1347360]	protein_coding
ENSMUSG00000004371	Bin_200196	120	135	51.5	124.567	133.961	53.4568	chr7	4730001	4735000	chr7	4724657	4734459	Il11	interleukin 11 [Source:MGI Symbol;Acc:MGI:107613]	protein_coding
ENSMUSG00000004371	Bin_200195	118	144	153.5	122.491	142.892	158.314	chr7	4725001	4730000	chr7	4724657	4734459	Il11	interleukin 11 [Source:MGI Symbol;Acc:MGI:107613]	protein_coding
ENSMUSG00000004383	Bin_244872	428	60	52.5	444.29	59.5384	53.4568	chr8	75585001	75590000	chr8	75338498	75877439	Large	like-glycosyltransferase [Source:MGI Symbol;Acc:MGI:1342270]	protein_coding
ENSMUSG00000004383	Bin_244926	51	92.5	248	52.941	91.2922	254.948	chr8	75855001	75860000	chr8	75338498	75877439	Large	like-glycosyltransferase [Source:MGI Symbol;Acc:MGI:1342270]	protein_coding
ENSMUSG00000004415	Bin_166308	78	167	77.5	80.9686	165.715	80.1851	chr5	137350001	137355000	chr5	137217629	137359079	Emid2	EMI domain containing 2 [Source:MGI Symbol;Acc:MGI:2155345]	protein_coding
ENSMUSG00000004415	Bin_166295	62	133	188	64.3597	131.977	193.267	chr5	137285001	137290000	chr5	137217629	137359079	Emid2	EMI domain containing 2 [Source:MGI Symbol;Acc:MGI:2155345]	protein_coding
ENSMUSG00000004415	Bin_166309	223	97.5	83.5	231.487	97.246	86.3532	chr5	137355001	137360000	chr5	137217629	137359079	Emid2	EMI domain containing 2 [Source:MGI Symbol;Acc:MGI:2155345]	protein_coding
ENSMUSG00000004455	Bin_163360	211.5	134	187.5	220.069	132.969	193.267	chr5	122610001	122615000	chr5	122608287	122625282	Ppp1cc	protein phosphatase 1, catalytic subunit, gamma isoform [Source:MGI Symbol;Acc:MGI:104872]	protein_coding
ENSMUSG00000004455	Bin_163362	86	149.5	130	89.2731	148.846	133.642	chr5	122620001	122625000	chr5	122608287	122625282	Ppp1cc	protein phosphatase 1, catalytic subunit, gamma isoform [Source:MGI Symbol;Acc:MGI:104872]	protein_coding
ENSMUSG00000004455	Bin_163359	114	191	188.5	118.339	189.531	193.267	chr5	122605001	122610000	chr5	122608287	122625282	Ppp1cc	protein phosphatase 1, catalytic subunit, gamma isoform [Source:MGI Symbol;Acc:MGI:104872]	protein_coding
ENSMUSG00000004500	Bin_201960	59	124	174	61.2455	123.046	178.875	chr7	13550001	13555000	chr7	13551187	13559585	Zfp324	zinc finger protein 324 [Source:MGI Symbol;Acc:MGI:2444641]	protein_coding
ENSMUSG00000004508	Bin_220096	76	144.5	71.5	78.8925	142.892	74.017	chr7	104230001	104235000	chr7	104230261	104457450	Gab2	growth factor receptor bound protein 2-associated protein 2 [Source:MGI Symbol;Acc:MGI:1333854]	protein_coding
ENSMUSG00000004530	Bin_161703	110	92.5	56.5	114.187	91.2922	57.5688	chr5	114325001	114330000	chr5	114292445	114358767	Coro1c	coronin, actin binding protein 1C [Source:MGI Symbol;Acc:MGI:1345964]	protein_coding
ENSMUSG00000004530	Bin_161700	64	50	74	66.4358	49.6153	76.0731	chr5	114310001	114315000	chr5	114292445	114358767	Coro1c	coronin, actin binding protein 1C [Source:MGI Symbol;Acc:MGI:1345964]	protein_coding
ENSMUSG00000004530	Bin_161698	103	64	53	106.92	63.5076	54.4848	chr5	114300001	114305000	chr5	114292445	114358767	Coro1c	coronin, actin binding protein 1C [Source:MGI Symbol;Acc:MGI:1345964]	protein_coding
ENSMUSG00000004535	Bin_179889	141	88	77.5	146.366	87.323	80.1851	chr6	52715001	52720000	chr6	52663723	52716774	Tax1bp1	Tax1 (human T cell leukemia virus type I) binding protein 1 [Source:MGI Symbol;Acc:MGI:1289308]	protein_coding
ENSMUSG00000004535	Bin_179888	125	89.5	231.5	129.757	89.3076	238.499	chr6	52710001	52715000	chr6	52663723	52716774	Tax1bp1	Tax1 (human T cell leukemia virus type I) binding protein 1 [Source:MGI Symbol;Acc:MGI:1289308]	protein_coding
ENSMUSG00000004540	Bin_203130	228	171	139	236.678	169.684	142.894	chr7	19400001	19405000	chr7	19399286	19406956	Psg17	pregnancy specific glycoprotein 17 [Source:MGI Symbol;Acc:MGI:1347250]	protein_coding
ENSMUSG00000004542	Bin_203125	95.5	83.5	143.5	99.6537	83.3538	148.034	chr7	19375001	19380000	chr7	19374474	19383859	Psg19	pregnancy specific glycoprotein 19 [Source:MGI Symbol;Acc:MGI:1347252]	protein_coding
ENSMUSG00000004552	Bin_26714	441	161	311	457.784	159.761	319.712	chr1	133565001	133570000	chr1	133534883	133572080	Ctse	cathepsin E [Source:MGI Symbol;Acc:MGI:107361]	protein_coding
ENSMUSG00000004552	Bin_26709	74.5	73.5	67	76.8164	73.4307	68.877	chr1	133540001	133545000	chr1	133534883	133572080	Ctse	cathepsin E [Source:MGI Symbol;Acc:MGI:107361]	protein_coding
ENSMUSG00000004552	Bin_26708	54	56	110	56.0552	55.5692	113.082	chr1	133535001	133540000	chr1	133534883	133572080	Ctse	cathepsin E [Source:MGI Symbol;Acc:MGI:107361]	protein_coding
ENSMUSG00000004558	Bin_390101	107	173	99.5	111.072	171.669	102.801	chr14	52525001	52530000	chr14	52524946	52533163	Ndrg2	N-myc downstream regulated gene 2 [Source:MGI Symbol;Acc:MGI:1352498]	protein_coding
ENSMUSG00000004558	Bin_390102	154	95	119	159.861	94.2691	122.334	chr14	52530001	52535000	chr14	52524946	52533163	Ndrg2	N-myc downstream regulated gene 2 [Source:MGI Symbol;Acc:MGI:1352498]	protein_coding
ENSMUSG00000004565	Bin_230459	63	126	63	65.3978	125.031	64.7649	chr8	3520001	3525000	chr8	3515384	3544266	Pnpla6	patatin-like phospholipase domain containing 6 [Source:MGI Symbol;Acc:MGI:1354723]	protein_coding
ENSMUSG00000004565	Bin_230460	152.5	72	89	157.785	71.4461	91.4933	chr8	3525001	3530000	chr8	3515384	3544266	Pnpla6	patatin-like phospholipase domain containing 6 [Source:MGI Symbol;Acc:MGI:1354723]	protein_coding
ENSMUSG00000004567	Bin_230455	59	163	89	61.2455	161.746	91.4933	chr8	3500001	3505000	chr8	3500457	3515232	Mcoln1	mucolipin 1 [Source:MGI Symbol;Acc:MGI:1890498]	protein_coding
ENSMUSG00000004567	Bin_230457	52	95	61.5	53.9791	94.2691	63.7369	chr8	3510001	3515000	chr8	3500457	3515232	Mcoln1	mucolipin 1 [Source:MGI Symbol;Acc:MGI:1890498]	protein_coding
ENSMUSG00000004567	Bin_230456	314.5	217	276.5	325.951	215.331	283.732	chr8	3505001	3510000	chr8	3500457	3515232	Mcoln1	mucolipin 1 [Source:MGI Symbol;Acc:MGI:1890498]	protein_coding
ENSMUSG00000004568	Bin_230432	241	72	50.5	250.172	71.4461	51.4007	chr8	3385001	3390000	chr8	3393006	3456601	Arhgef18	rho/rac guanine nucleotide exchange factor (GEF) 18 [Source:MGI Symbol;Acc:MGI:2142567]	protein_coding
ENSMUSG00000004568	Bin_230442	173	82	87.5	179.584	81.3691	90.4653	chr8	3435001	3440000	chr8	3393006	3456601	Arhgef18	rho/rac guanine nucleotide exchange factor (GEF) 18 [Source:MGI Symbol;Acc:MGI:2142567]	protein_coding
ENSMUSG00000004591	Bin_104293	81.5	79.5	85.5	85.1209	79.3845	88.4092	chr3	142510001	142515000	chr3	142453866	142544968	Pkn2	protein kinase N2 [Source:MGI Symbol;Acc:MGI:109211]	protein_coding
ENSMUSG00000004591	Bin_104292	72.5	83	73	74.7403	82.3614	75.0451	chr3	142505001	142510000	chr3	142453866	142544968	Pkn2	protein kinase N2 [Source:MGI Symbol;Acc:MGI:109211]	protein_coding
ENSMUSG00000004613	Bin_209386	497.5	129	107.5	516.954	128.008	111.026	chr7	50680001	50685000	chr7	50683040	50691363	Lim2	lens intrinsic membrane protein 2 [Source:MGI Symbol;Acc:MGI:104698]	protein_coding
ENSMUSG00000004631	Bin_170276	111.5	58	77	116.263	57.5538	79.1571	chr6	4650001	4655000	chr6	4624350	4697204	Sgce	sarcoglycan, epsilon [Source:MGI Symbol;Acc:MGI:1329042]	protein_coding
ENSMUSG00000004631	Bin_170284	50	77	57	51.903	76.4076	58.5968	chr6	4690001	4695000	chr6	4624350	4697204	Sgce	sarcoglycan, epsilon [Source:MGI Symbol;Acc:MGI:1329042]	protein_coding
ENSMUSG00000004633	Bin_180154	70	67.5	52.5	72.6642	67.4769	53.4568	chr6	54040001	54045000	chr6	53989548	54251804	Chn2	chimerin (chimaerin) 2 [Source:MGI Symbol;Acc:MGI:1917243]	protein_coding
ENSMUSG00000004637	Bin_253211	62.5	175.5	126	64.3597	174.646	129.53	chr8	117280001	117285000	chr8	116963555	117876608	Wwox	WW domain-containing oxidoreductase [Source:MGI Symbol;Acc:MGI:1931237]	protein_coding
ENSMUSG00000004637	Bin_253214	101	78	105.5	104.844	77.3999	108.97	chr8	117295001	117300000	chr8	116963555	117876608	Wwox	WW domain-containing oxidoreductase [Source:MGI Symbol;Acc:MGI:1931237]	protein_coding
ENSMUSG00000004637	Bin_253233	50.5	66.5	83	51.903	65.4922	85.3252	chr8	117390001	117395000	chr8	116963555	117876608	Wwox	WW domain-containing oxidoreductase [Source:MGI Symbol;Acc:MGI:1931237]	protein_coding
ENSMUSG00000004637	Bin_253204	100	453	147	103.806	449.515	151.118	chr8	117245001	117250000	chr8	116963555	117876608	Wwox	WW domain-containing oxidoreductase [Source:MGI Symbol;Acc:MGI:1931237]	protein_coding
ENSMUSG00000004637	Bin_253181	53	53	72	55.0172	52.5923	74.017	chr8	117130001	117135000	chr8	116963555	117876608	Wwox	WW domain-containing oxidoreductase [Source:MGI Symbol;Acc:MGI:1931237]	protein_coding
ENSMUSG00000004637	Bin_253229	183.5	97.5	111.5	191.003	97.246	115.138	chr8	117370001	117375000	chr8	116963555	117876608	Wwox	WW domain-containing oxidoreductase [Source:MGI Symbol;Acc:MGI:1931237]	protein_coding
ENSMUSG00000004637	Bin_253220	75	115	97.5	77.8545	114.115	100.745	chr8	117325001	117330000	chr8	116963555	117876608	Wwox	WW domain-containing oxidoreductase [Source:MGI Symbol;Acc:MGI:1931237]	protein_coding
ENSMUSG00000004642	Bin_145637	181	111.5	69	187.889	111.138	70.933	chr5	33995001	34000000	chr5	33977601	33995223	Slbp	stem-loop binding protein [Source:MGI Symbol;Acc:MGI:108402]	protein_coding
ENSMUSG00000004642	Bin_145636	92	87	79	95.5015	86.3307	81.2131	chr5	33990001	33995000	chr5	33977601	33995223	Slbp	stem-loop binding protein [Source:MGI Symbol;Acc:MGI:108402]	protein_coding
ENSMUSG00000004651	Bin_218155	51.5	83.5	59	53.9791	83.3538	60.6529	chr7	94525001	94530000	chr7	94574910	94641943	Tyr	tyrosinase [Source:MGI Symbol;Acc:MGI:98880]	protein_coding
ENSMUSG00000004651	Bin_218176	126.5	110	125.5	130.796	109.154	129.53	chr7	94630001	94635000	chr7	94574910	94641943	Tyr	tyrosinase [Source:MGI Symbol;Acc:MGI:98880]	protein_coding
ENSMUSG00000004651	Bin_218156	70.5	128	114.5	72.6642	127.015	117.194	chr7	94530001	94535000	chr7	94574910	94641943	Tyr	tyrosinase [Source:MGI Symbol;Acc:MGI:98880]	protein_coding
ENSMUSG00000004654	Bin_180412	62	117	112.5	64.3597	116.1	115.138	chr6	55330001	55335000	chr6	55326289	55338524	Ghrhr	growth hormone releasing hormone receptor [Source:MGI Symbol;Acc:MGI:95710]	protein_coding
ENSMUSG00000004661	Bin_267632	367	80	98.5	380.968	79.3845	100.745	chr9	57645001	57650000	chr9	57638160	57684600	Arid3b	AT rich interactive domain 3B (BRIGHT-like) [Source:MGI Symbol;Acc:MGI:1930768]	protein_coding
ENSMUSG00000004667	Bin_296817	108	50	64.5	112.11	49.6153	65.7929	chr10	79490001	79495000	chr10	79498694	79502540	Polr2e	polymerase (RNA) II (DNA directed) polypeptide E [Source:MGI Symbol;Acc:MGI:1913670]	protein_coding
ENSMUSG00000004668	Bin_308776	147	92.5	132	152.595	91.2922	135.698	chr11	9290001	9295000	chr11	9091945	9584262	Abca13	ATP-binding cassette, sub-family A (ABC1), member 13 [Source:MGI Symbol;Acc:MGI:2388707]	protein_coding
ENSMUSG00000004668	Bin_308789	365	130	290	378.892	129	298.124	chr11	9355001	9360000	chr11	9091945	9584262	Abca13	ATP-binding cassette, sub-family A (ABC1), member 13 [Source:MGI Symbol;Acc:MGI:2388707]	protein_coding
ENSMUSG00000004668	Bin_308785	163	148.5	100	169.204	146.861	102.801	chr11	9335001	9340000	chr11	9091945	9584262	Abca13	ATP-binding cassette, sub-family A (ABC1), member 13 [Source:MGI Symbol;Acc:MGI:2388707]	protein_coding
ENSMUSG00000004668	Bin_308751	205.5	70	74	213.84	69.4615	76.0731	chr11	9165001	9170000	chr11	9091945	9584262	Abca13	ATP-binding cassette, sub-family A (ABC1), member 13 [Source:MGI Symbol;Acc:MGI:2388707]	protein_coding
ENSMUSG00000004668	Bin_308737	126.5	243	123.5	130.796	241.131	127.474	chr11	9095001	9100000	chr11	9091945	9584262	Abca13	ATP-binding cassette, sub-family A (ABC1), member 13 [Source:MGI Symbol;Acc:MGI:2388707]	protein_coding
ENSMUSG00000004668	Bin_308754	810	132.5	138	840.828	130.984	141.866	chr11	9180001	9185000	chr11	9091945	9584262	Abca13	ATP-binding cassette, sub-family A (ABC1), member 13 [Source:MGI Symbol;Acc:MGI:2388707]	protein_coding
ENSMUSG00000004668	Bin_308772	232	174.5	129.5	240.83	172.661	133.642	chr11	9270001	9275000	chr11	9091945	9584262	Abca13	ATP-binding cassette, sub-family A (ABC1), member 13 [Source:MGI Symbol;Acc:MGI:2388707]	protein_coding
ENSMUSG00000004668	Bin_308762	135.5	80.5	157.5	141.176	79.3845	162.426	chr11	9220001	9225000	chr11	9091945	9584262	Abca13	ATP-binding cassette, sub-family A (ABC1), member 13 [Source:MGI Symbol;Acc:MGI:2388707]	protein_coding
ENSMUSG00000004668	Bin_308769	97.5	322.5	77.5	101.73	319.523	80.1851	chr11	9255001	9260000	chr11	9091945	9584262	Abca13	ATP-binding cassette, sub-family A (ABC1), member 13 [Source:MGI Symbol;Acc:MGI:2388707]	protein_coding
ENSMUSG00000004668	Bin_308765	81	114	101	84.0828	113.123	103.829	chr11	9235001	9240000	chr11	9091945	9584262	Abca13	ATP-binding cassette, sub-family A (ABC1), member 13 [Source:MGI Symbol;Acc:MGI:2388707]	protein_coding
ENSMUSG00000004668	Bin_308766	98	80.5	168	101.73	79.3845	172.706	chr11	9240001	9245000	chr11	9091945	9584262	Abca13	ATP-binding cassette, sub-family A (ABC1), member 13 [Source:MGI Symbol;Acc:MGI:2388707]	protein_coding
ENSMUSG00000004668	Bin_308768	121	155.5	117.5	125.605	154.8	121.306	chr11	9250001	9255000	chr11	9091945	9584262	Abca13	ATP-binding cassette, sub-family A (ABC1), member 13 [Source:MGI Symbol;Acc:MGI:2388707]	protein_coding
ENSMUSG00000004668	Bin_308780	162.5	93.5	201	168.166	93.2768	206.631	chr11	9310001	9315000	chr11	9091945	9584262	Abca13	ATP-binding cassette, sub-family A (ABC1), member 13 [Source:MGI Symbol;Acc:MGI:2388707]	protein_coding
ENSMUSG00000004668	Bin_308771	117.5	132.5	80.5	122.491	130.984	82.2412	chr11	9265001	9270000	chr11	9091945	9584262	Abca13	ATP-binding cassette, sub-family A (ABC1), member 13 [Source:MGI Symbol;Acc:MGI:2388707]	protein_coding
ENSMUSG00000004668	Bin_308777	103.5	223	122	107.958	221.284	125.418	chr11	9295001	9300000	chr11	9091945	9584262	Abca13	ATP-binding cassette, sub-family A (ABC1), member 13 [Source:MGI Symbol;Acc:MGI:2388707]	protein_coding
ENSMUSG00000004668	Bin_308774	76.5	86	133.5	78.8925	85.3384	137.754	chr11	9280001	9285000	chr11	9091945	9584262	Abca13	ATP-binding cassette, sub-family A (ABC1), member 13 [Source:MGI Symbol;Acc:MGI:2388707]	protein_coding
ENSMUSG00000004668	Bin_308759	62	66	498	64.3597	65.4922	511.951	chr11	9205001	9210000	chr11	9091945	9584262	Abca13	ATP-binding cassette, sub-family A (ABC1), member 13 [Source:MGI Symbol;Acc:MGI:2388707]	protein_coding
ENSMUSG00000004668	Bin_308753	148	219.5	84.5	153.633	218.307	86.3532	chr11	9175001	9180000	chr11	9091945	9584262	Abca13	ATP-binding cassette, sub-family A (ABC1), member 13 [Source:MGI Symbol;Acc:MGI:2388707]	protein_coding
ENSMUSG00000004668	Bin_308770	122	153	170	126.643	151.823	174.762	chr11	9260001	9265000	chr11	9091945	9584262	Abca13	ATP-binding cassette, sub-family A (ABC1), member 13 [Source:MGI Symbol;Acc:MGI:2388707]	protein_coding
ENSMUSG00000004698	Bin_338301	52	104	59.5	53.9791	103.2	61.6809	chr12	35070001	35075000	chr12	34732451	35213754	Hdac9	histone deacetylase 9 [Source:MGI Symbol;Acc:MGI:1931221]	protein_coding
ENSMUSG00000004698	Bin_338258	65	61	70	67.4739	60.5307	71.961	chr12	34855001	34860000	chr12	34732451	35213754	Hdac9	histone deacetylase 9 [Source:MGI Symbol;Acc:MGI:1931221]	protein_coding
ENSMUSG00000004698	Bin_338286	152	59.5	62	157.785	59.5384	63.7369	chr12	34995001	35000000	chr12	34732451	35213754	Hdac9	histone deacetylase 9 [Source:MGI Symbol;Acc:MGI:1931221]	protein_coding
ENSMUSG00000004707	Bin_34707	65	205.5	101.5	67.4739	204.415	104.857	chr1	173530001	173535000	chr1	173518755	173537541	Ly9	lymphocyte antigen 9 [Source:MGI Symbol;Acc:MGI:96885]	protein_coding
ENSMUSG00000004707	Bin_34708	219.5	62.5	71.5	228.373	61.523	74.017	chr1	173535001	173540000	chr1	173518755	173537541	Ly9	lymphocyte antigen 9 [Source:MGI Symbol;Acc:MGI:96885]	protein_coding
ENSMUSG00000004709	Bin_34703	93	187	95	96.5395	185.561	97.6614	chr1	173510001	173515000	chr1	173489324	173515449	Cd244	CD244 natural killer cell receptor 2B4 [Source:MGI Symbol;Acc:MGI:109294]	protein_coding
ENSMUSG00000004730	Bin_456511	166	222	277.5	172.318	220.292	285.788	chr17	57565001	57570000	chr17	57498109	57622952	Emr1	EGF-like module containing, mucin-like, hormone receptor-like sequence 1 [Source:MGI Symbol;Acc:MGI:106912]	protein_coding
ENSMUSG00000004730	Bin_456499	93	62	99	96.5395	61.523	101.773	chr17	57505001	57510000	chr17	57498109	57622952	Emr1	EGF-like module containing, mucin-like, hormone receptor-like sequence 1 [Source:MGI Symbol;Acc:MGI:106912]	protein_coding
ENSMUSG00000004730	Bin_456515	54.5	70	77	56.0552	69.4615	79.1571	chr17	57585001	57590000	chr17	57498109	57622952	Emr1	EGF-like module containing, mucin-like, hormone receptor-like sequence 1 [Source:MGI Symbol;Acc:MGI:106912]	protein_coding
ENSMUSG00000004730	Bin_456502	156.5	156	105	161.937	154.8	107.942	chr17	57520001	57525000	chr17	57498109	57622952	Emr1	EGF-like module containing, mucin-like, hormone receptor-like sequence 1 [Source:MGI Symbol;Acc:MGI:106912]	protein_coding
ENSMUSG00000004730	Bin_456506	58	99	130.5	60.2075	98.2384	133.642	chr17	57540001	57545000	chr17	57498109	57622952	Emr1	EGF-like module containing, mucin-like, hormone receptor-like sequence 1 [Source:MGI Symbol;Acc:MGI:106912]	protein_coding
ENSMUSG00000004730	Bin_456513	79.5	70	214.5	83.0448	69.4615	219.995	chr17	57575001	57580000	chr17	57498109	57622952	Emr1	EGF-like module containing, mucin-like, hormone receptor-like sequence 1 [Source:MGI Symbol;Acc:MGI:106912]	protein_coding
ENSMUSG00000004730	Bin_456500	74	86	111	76.8164	85.3384	114.11	chr17	57510001	57515000	chr17	57498109	57622952	Emr1	EGF-like module containing, mucin-like, hormone receptor-like sequence 1 [Source:MGI Symbol;Acc:MGI:106912]	protein_coding
ENSMUSG00000004730	Bin_456512	88	83.5	83	91.3492	83.3538	85.3252	chr17	57570001	57575000	chr17	57498109	57622952	Emr1	EGF-like module containing, mucin-like, hormone receptor-like sequence 1 [Source:MGI Symbol;Acc:MGI:106912]	protein_coding
ENSMUSG00000004730	Bin_456504	119	116.5	141.5	123.529	115.108	145.978	chr17	57530001	57535000	chr17	57498109	57622952	Emr1	EGF-like module containing, mucin-like, hormone receptor-like sequence 1 [Source:MGI Symbol;Acc:MGI:106912]	protein_coding
ENSMUSG00000004789	Bin_348581	210	139.5	89	217.993	138.923	91.4933	chr12	86470001	86475000	chr12	86451783	86475041	Dlst	dihydrolipoamide S-succinyltransferase (E2 component of 2-oxo-glutarate complex) [Source:MGI Symbol;Acc:MGI:1926170]	protein_coding
ENSMUSG00000004789	Bin_348580	126.5	91.5	213	130.796	91.2922	218.967	chr12	86465001	86470000	chr12	86451783	86475041	Dlst	dihydrolipoamide S-succinyltransferase (E2 component of 2-oxo-glutarate complex) [Source:MGI Symbol;Acc:MGI:1926170]	protein_coding
ENSMUSG00000004791	Bin_348590	71	135.5	68	73.7022	134.954	69.905	chr12	86515001	86520000	chr12	86507589	86518246	Pgf	placental growth factor [Source:MGI Symbol;Acc:MGI:105095]	protein_coding
ENSMUSG00000004791	Bin_348589	83	82	98	86.1589	81.3691	100.745	chr12	86510001	86515000	chr12	86507589	86518246	Pgf	placental growth factor [Source:MGI Symbol;Acc:MGI:105095]	protein_coding
ENSMUSG00000004814	Bin_166047	59	107.5	114.5	61.2455	107.169	117.194	chr5	136045001	136050000	chr5	136045807	136048913	Ccl24	chemokine (C-C motif) ligand 24 [Source:MGI Symbol;Acc:MGI:1928953]	protein_coding
ENSMUSG00000004815	Bin_160653	65	82.5	120	67.4739	81.3691	123.362	chr5	109075001	109080000	chr5	109075712	109098691	Dgkq	diacylglycerol kinase, theta [Source:MGI Symbol;Acc:MGI:102918]	protein_coding
ENSMUSG00000004821	Bin_160682	58	158	102.5	60.2075	156.784	104.857	chr5	109220001	109225000	chr5	109206254	109224382	Tmed11	transmembrane emp24 protein transport domain containing [Source:MGI Symbol;Acc:MGI:1914616]	protein_coding
ENSMUSG00000004821	Bin_160680	75	52.5	52.5	77.8545	51.5999	53.4568	chr5	109210001	109215000	chr5	109206254	109224382	Tmed11	transmembrane emp24 protein transport domain containing [Source:MGI Symbol;Acc:MGI:1914616]	protein_coding
ENSMUSG00000004837	Bin_319213	50	83	145	51.903	82.3614	149.062	chr11	61475001	61480000	chr11	61466767	61486286	Grap	GRB2-related adaptor protein [Source:MGI Symbol;Acc:MGI:1918770]	protein_coding
ENSMUSG00000004843	Bin_438445	69	70	71	71.6261	69.4615	72.989	chr16	65555001	65560000	chr16	65539378	65562942	Chmp2b	charged multivesicular body protein 2B [Source:MGI Symbol;Acc:MGI:1916192]	protein_coding
ENSMUSG00000004843	Bin_438446	238	81.5	122	247.058	81.3691	125.418	chr16	65560001	65565000	chr16	65539378	65562942	Chmp2b	charged multivesicular body protein 2B [Source:MGI Symbol;Acc:MGI:1916192]	protein_coding
ENSMUSG00000004846	Bin_166331	153.5	228	90.5	159.861	226.246	92.5213	chr5	137465001	137470000	chr5	137462889	137472518	Plod3	procollagen-lysine, 2-oxoglutarate 5-dioxygenase 3 [Source:MGI Symbol;Acc:MGI:1347008]	protein_coding
ENSMUSG00000004872	Bin_15637	51.5	276	132.5	53.9791	273.877	135.698	chr1	78180001	78185000	chr1	78097842	78193709	Pax3	paired box gene 3 [Source:MGI Symbol;Acc:MGI:97487]	protein_coding
ENSMUSG00000004872	Bin_15622	184	117	72.5	191.003	116.1	74.017	chr1	78105001	78110000	chr1	78097842	78193709	Pax3	paired box gene 3 [Source:MGI Symbol;Acc:MGI:97487]	protein_coding
ENSMUSG00000004872	Bin_15621	197.5	268.5	135.5	205.536	265.938	139.81	chr1	78100001	78105000	chr1	78097842	78193709	Pax3	paired box gene 3 [Source:MGI Symbol;Acc:MGI:97487]	protein_coding
ENSMUSG00000004872	Bin_15639	86	162.5	96.5	89.2731	160.754	98.6894	chr1	78190001	78195000	chr1	78097842	78193709	Pax3	paired box gene 3 [Source:MGI Symbol;Acc:MGI:97487]	protein_coding
ENSMUSG00000004885	Bin_93342	171.5	72	128.5	178.546	71.4461	131.586	chr3	87755001	87760000	chr3	87752588	87757298	Crabp2	cellular retinoic acid binding protein II [Source:MGI Symbol;Acc:MGI:88491]	protein_coding
ENSMUSG00000004896	Bin_93336	89	106	60	92.3873	105.185	61.6809	chr3	87725001	87730000	chr3	87726523	87734639	Rrnad1	ribosomal RNA adenine dimethylase domain containing 1 [Source:MGI Symbol;Acc:MGI:2387197]	protein_coding
ENSMUSG00000004896	Bin_93337	100	209	162.5	103.806	207.392	166.538	chr3	87730001	87735000	chr3	87726523	87734639	Rrnad1	ribosomal RNA adenine dimethylase domain containing 1 [Source:MGI Symbol;Acc:MGI:2387197]	protein_coding
ENSMUSG00000004902	Bin_193492	399	129.5	89	414.186	129	91.4933	chr6	120730001	120735000	chr6	120723786	120744000	Slc25a18	solute carrier family 25 (mitochondrial carrier), member 18 [Source:MGI Symbol;Acc:MGI:1919053]	protein_coding
ENSMUSG00000004929	Bin_297027	92	421	230.5	95.5015	417.761	236.443	chr10	80540001	80545000	chr10	80532780	80545304	Thop1	thimet oligopeptidase 1 [Source:MGI Symbol;Acc:MGI:1354165]	protein_coding
ENSMUSG00000004931	Bin_297065	121	365.5	136	125.605	363.184	139.81	chr10	80730001	80735000	chr10	80730917	80735991	Apba3	amyloid beta (A4) precursor protein-binding, family A, member 3 [Source:MGI Symbol;Acc:MGI:1888527]	protein_coding
ENSMUSG00000004936	Bin_268911	115.5	364	148.5	120.415	361.2	152.146	chr9	64040001	64045000	chr9	64033577	64101438	Map2k1	mitogen-activated protein kinase kinase 1 [Source:MGI Symbol;Acc:MGI:1346866]	protein_coding
ENSMUSG00000004939	Bin_297052	282	80.5	129	292.733	79.3845	132.614	chr10	80665001	80670000	chr10	80660915	80664782	Itgb1bp3	integrin beta 1 binding protein 3 [Source:MGI Symbol;Acc:MGI:1916814]	protein_coding
ENSMUSG00000004947	Bin_166133	113.5	130	74.5	118.339	129	76.0731	chr5	136475001	136480000	chr5	136470670	136508742	Dtx2	deltex 2 homolog (Drosophila) [Source:MGI Symbol;Acc:MGI:1921448]	protein_coding
ENSMUSG00000004961	Bin_200151	146	72.5	67.5	151.557	71.4461	69.905	chr7	4505001	4510000	chr7	4491370	4498169	Syt5	synaptotagmin V [Source:MGI Symbol;Acc:MGI:1926368]	protein_coding
ENSMUSG00000004961	Bin_200148	73.5	202	127.5	76.8164	200.446	131.586	chr7	4490001	4495000	chr7	4491370	4498169	Syt5	synaptotagmin V [Source:MGI Symbol;Acc:MGI:1926368]	protein_coding
ENSMUSG00000005034	Bin_105083	54.5	125.5	96.5	56.0552	125.031	98.6894	chr3	146460001	146465000	chr3	146392543	146475924	Prkacb	protein kinase, cAMP dependent, catalytic, beta [Source:MGI Symbol;Acc:MGI:97594]	protein_coding
ENSMUSG00000005034	Bin_105085	70	56	78.5	72.6642	55.5692	80.1851	chr3	146470001	146475000	chr3	146392543	146475924	Prkacb	protein kinase, cAMP dependent, catalytic, beta [Source:MGI Symbol;Acc:MGI:97594]	protein_coding
ENSMUSG00000005034	Bin_105071	56.5	57	50.5	58.1313	56.5615	51.4007	chr3	146400001	146405000	chr3	146392543	146475924	Prkacb	protein kinase, cAMP dependent, catalytic, beta [Source:MGI Symbol;Acc:MGI:97594]	protein_coding
ENSMUSG00000005034	Bin_105081	81	155.5	121.5	84.0828	154.8	125.418	chr3	146450001	146455000	chr3	146392543	146475924	Prkacb	protein kinase, cAMP dependent, catalytic, beta [Source:MGI Symbol;Acc:MGI:97594]	protein_coding
ENSMUSG00000005034	Bin_105080	72	55	91.5	74.7403	54.5769	94.5773	chr3	146445001	146450000	chr3	146392543	146475924	Prkacb	protein kinase, cAMP dependent, catalytic, beta [Source:MGI Symbol;Acc:MGI:97594]	protein_coding
ENSMUSG00000005043	Bin_330758	182	116	79	188.927	115.108	81.2131	chr11	119200001	119205000	chr11	119204739	119216850	Sgsh	N-sulfoglucosamine sulfohydrolase (sulfamidase) [Source:MGI Symbol;Acc:MGI:1350341]	protein_coding
ENSMUSG00000005043	Bin_330757	93	171	165.5	96.5395	169.684	170.65	chr11	119195001	119200000	chr11	119204739	119216850	Sgsh	N-sulfoglucosamine sulfohydrolase (sulfamidase) [Source:MGI Symbol;Acc:MGI:1350341]	protein_coding
ENSMUSG00000005089	Bin_59971	74.5	70.5	113.5	76.8164	69.4615	117.194	chr2	102650001	102655000	chr2	102498816	102630941	Slc1a2	solute carrier family 1 (glial high affinity glutamate transporter), member 2 [Source:MGI Symbol;Acc:MGI:101931]	protein_coding
ENSMUSG00000005089	Bin_59955	112	108	54.5	116.263	107.169	55.5128	chr2	102570001	102575000	chr2	102498816	102630941	Slc1a2	solute carrier family 1 (glial high affinity glutamate transporter), member 2 [Source:MGI Symbol;Acc:MGI:101931]	protein_coding
ENSMUSG00000005089	Bin_59944	75	81.5	58	77.8545	81.3691	59.6248	chr2	102515001	102520000	chr2	102498816	102630941	Slc1a2	solute carrier family 1 (glial high affinity glutamate transporter), member 2 [Source:MGI Symbol;Acc:MGI:101931]	protein_coding
ENSMUSG00000005089	Bin_59956	71.5	101	55.5	74.7403	100.223	57.5688	chr2	102575001	102580000	chr2	102498816	102630941	Slc1a2	solute carrier family 1 (glial high affinity glutamate transporter), member 2 [Source:MGI Symbol;Acc:MGI:101931]	protein_coding
ENSMUSG00000005089	Bin_59951	111	101	78.5	115.225	100.223	80.1851	chr2	102550001	102555000	chr2	102498816	102630941	Slc1a2	solute carrier family 1 (glial high affinity glutamate transporter), member 2 [Source:MGI Symbol;Acc:MGI:101931]	protein_coding
ENSMUSG00000005089	Bin_59953	103	151	153	106.92	149.838	157.286	chr2	102560001	102565000	chr2	102498816	102630941	Slc1a2	solute carrier family 1 (glial high affinity glutamate transporter), member 2 [Source:MGI Symbol;Acc:MGI:101931]	protein_coding
ENSMUSG00000005089	Bin_59942	91	62	118.5	94.4634	61.523	121.306	chr2	102505001	102510000	chr2	102498816	102630941	Slc1a2	solute carrier family 1 (glial high affinity glutamate transporter), member 2 [Source:MGI Symbol;Acc:MGI:101931]	protein_coding
ENSMUSG00000005089	Bin_59948	158.5	174	54.5	164.013	172.661	55.5128	chr2	102535001	102540000	chr2	102498816	102630941	Slc1a2	solute carrier family 1 (glial high affinity glutamate transporter), member 2 [Source:MGI Symbol;Acc:MGI:101931]	protein_coding
ENSMUSG00000005089	Bin_59963	249	132	174	258.477	130.984	178.875	chr2	102610001	102615000	chr2	102498816	102630941	Slc1a2	solute carrier family 1 (glial high affinity glutamate transporter), member 2 [Source:MGI Symbol;Acc:MGI:101931]	protein_coding
ENSMUSG00000005089	Bin_59954	63.5	97	103	66.4358	96.2537	105.885	chr2	102565001	102570000	chr2	102498816	102630941	Slc1a2	solute carrier family 1 (glial high affinity glutamate transporter), member 2 [Source:MGI Symbol;Acc:MGI:101931]	protein_coding
ENSMUSG00000005107	Bin_146616	92	189.5	103.5	95.5015	188.538	106.914	chr5	38890001	38895000	chr5	38740512	38894382	Slc2a9	solute carrier family 2 (facilitated glucose transporter), member 9 [Source:MGI Symbol;Acc:MGI:2152844]	protein_coding
ENSMUSG00000005107	Bin_146595	67	113	164	69.55	112.131	168.594	chr5	38785001	38790000	chr5	38740512	38894382	Slc2a9	solute carrier family 2 (facilitated glucose transporter), member 9 [Source:MGI Symbol;Acc:MGI:2152844]	protein_coding
ENSMUSG00000005107	Bin_146614	83	2026	257.5	86.1589	2010.41	265.228	chr5	38880001	38885000	chr5	38740512	38894382	Slc2a9	solute carrier family 2 (facilitated glucose transporter), member 9 [Source:MGI Symbol;Acc:MGI:2152844]	protein_coding
ENSMUSG00000005107	Bin_146599	94.5	62	115	97.5776	61.523	118.222	chr5	38805001	38810000	chr5	38740512	38894382	Slc2a9	solute carrier family 2 (facilitated glucose transporter), member 9 [Source:MGI Symbol;Acc:MGI:2152844]	protein_coding
ENSMUSG00000005107	Bin_146607	111.5	199	136.5	116.263	197.469	139.81	chr5	38845001	38850000	chr5	38740512	38894382	Slc2a9	solute carrier family 2 (facilitated glucose transporter), member 9 [Source:MGI Symbol;Acc:MGI:2152844]	protein_coding
ENSMUSG00000005107	Bin_146600	131	106.5	93	135.986	105.185	95.6053	chr5	38810001	38815000	chr5	38740512	38894382	Slc2a9	solute carrier family 2 (facilitated glucose transporter), member 9 [Source:MGI Symbol;Acc:MGI:2152844]	protein_coding
ENSMUSG00000005107	Bin_146601	63	131	130.5	65.3978	129.992	133.642	chr5	38815001	38820000	chr5	38740512	38894382	Slc2a9	solute carrier family 2 (facilitated glucose transporter), member 9 [Source:MGI Symbol;Acc:MGI:2152844]	protein_coding
ENSMUSG00000005124	Bin_417981	126.5	85.5	459	130.796	85.3384	471.859	chr15	66730001	66735000	chr15	66722882	66754763	Wisp1	WNT1 inducible signaling pathway protein 1 [Source:MGI Symbol;Acc:MGI:1197008]	protein_coding
ENSMUSG00000005131	Bin_266748	245	208	117.5	254.325	206.4	121.306	chr9	53225001	53230000	chr9	53213391	53240908	4930550C14Rik	RIKEN cDNA 4930550C14 gene [Source:MGI Symbol;Acc:MGI:1922561]	protein_coding
ENSMUSG00000005131	Bin_266747	215	58.5	73	223.183	57.5538	75.0451	chr9	53220001	53225000	chr9	53213391	53240908	4930550C14Rik	RIKEN cDNA 4930550C14 gene [Source:MGI Symbol;Acc:MGI:1922561]	protein_coding
ENSMUSG00000005148	Bin_399538	92	65	56	95.5015	64.4999	57.5688	chr14	99710001	99715000	chr14	99697910	99712624	Klf5	Kruppel-like factor 5 [Source:MGI Symbol;Acc:MGI:1338056]	protein_coding
ENSMUSG00000005150	Bin_247275	145	144.5	61.5	150.519	142.892	63.7369	chr8	87600001	87605000	chr8	87598934	87605205	Wdr83	WD repeat domain containing 83 [Source:MGI Symbol;Acc:MGI:1915086]	protein_coding
ENSMUSG00000005198	Bin_320828	106.5	173	110	110.034	171.669	113.082	chr11	69550001	69555000	chr11	69547499	69572139	Polr2a	polymerase (RNA) II (DNA directed) polypeptide A [Source:MGI Symbol;Acc:MGI:98086]	protein_coding
ENSMUSG00000005225	Bin_180258	70	106.5	108	72.6642	105.185	111.026	chr6	54560001	54565000	chr6	54545105	54595833	Plekha8	pleckstrin homology domain containing, family A (phosphoinositide binding specific) member 8 [Source:MGI Symbol;Acc:MGI:2681164]	protein_coding
ENSMUSG00000005225	Bin_180256	119.5	117.5	83.5	124.567	117.092	86.3532	chr6	54550001	54555000	chr6	54545105	54595833	Plekha8	pleckstrin homology domain containing, family A (phosphoinositide binding specific) member 8 [Source:MGI Symbol;Acc:MGI:2681164]	protein_coding
ENSMUSG00000005225	Bin_180259	83	74	420	86.1589	73.4307	431.766	chr6	54565001	54570000	chr6	54545105	54595833	Plekha8	pleckstrin homology domain containing, family A (phosphoinositide binding specific) member 8 [Source:MGI Symbol;Acc:MGI:2681164]	protein_coding
ENSMUSG00000005232	Bin_53252	61	102	83.5	63.3216	101.215	86.3532	chr2	69055001	69060000	chr2	69049130	69065898	G6pc2	glucose-6-phosphatase, catalytic, 2 [Source:MGI Symbol;Acc:MGI:1277193]	protein_coding
ENSMUSG00000005237	Bin_320781	132	202.5	181	137.024	200.446	186.071	chr11	69315001	69320000	chr11	69234311	69362612	Dnahc2	dynein, axonemal, heavy chain 2 [Source:MGI Symbol;Acc:MGI:107731]	protein_coding
ENSMUSG00000005237	Bin_320785	217.5	184	152	226.297	182.584	156.258	chr11	69335001	69340000	chr11	69234311	69362612	Dnahc2	dynein, axonemal, heavy chain 2 [Source:MGI Symbol;Acc:MGI:107731]	protein_coding
ENSMUSG00000005251	Bin_444927	358.5	81	152	371.625	80.3768	156.258	chr16	97965001	97970000	chr16	97963540	97985344	Ripk4	receptor-interacting serine-threonine kinase 4 [Source:MGI Symbol;Acc:MGI:1919638]	protein_coding
ENSMUSG00000005267	Bin_319425	114	117	75	118.339	116.1	77.1011	chr11	62535001	62540000	chr11	62513858	62545407	Zfp287	zinc finger protein 287 [Source:MGI Symbol;Acc:MGI:2176561]	protein_coding
ENSMUSG00000005268	Bin_406664	66	53	95	68.5119	52.5923	97.6614	chr15	10145001	10150000	chr15	10106993	10303504	Prlr	prolactin receptor [Source:MGI Symbol;Acc:MGI:97763]	protein_coding
ENSMUSG00000005268	Bin_406685	154	64.5	77	159.861	63.5076	79.1571	chr15	10250001	10255000	chr15	10106993	10303504	Prlr	prolactin receptor [Source:MGI Symbol;Acc:MGI:97763]	protein_coding
ENSMUSG00000005299	Bin_145655	53	339.5	109.5	55.0172	337.384	113.082	chr5	34085001	34090000	chr5	34082322	34125466	Letm1	leucine zipper-EF-hand containing transmembrane protein 1 [Source:MGI Symbol;Acc:MGI:1932557]	protein_coding
ENSMUSG00000005312	Bin_367207	51.5	58	82.5	53.9791	57.5538	84.2972	chr13	58340001	58345000	chr13	58277524	58316997	Ubqln1	ubiquilin 1 [Source:MGI Symbol;Acc:MGI:1860276]	protein_coding
ENSMUSG00000005320	Bin_366592	71	72	79.5	73.7022	71.4461	82.2412	chr13	55265001	55270000	chr13	55254001	55270120	Fgfr4	fibroblast growth factor receptor 4 [Source:MGI Symbol;Acc:MGI:95525]	protein_coding
ENSMUSG00000005357	Bin_296572	75.5	112	144.5	78.8925	111.138	148.034	chr10	78265001	78270000	chr10	78243241	78277570	Slc1a6	solute carrier family 1 (high affinity aspartate/glutamate transporter), member 6 [Source:MGI Symbol;Acc:MGI:1096331]	protein_coding
ENSMUSG00000005357	Bin_296569	138	73	323.5	143.252	72.4384	333.077	chr10	78250001	78255000	chr10	78243241	78277570	Slc1a6	solute carrier family 1 (high affinity aspartate/glutamate transporter), member 6 [Source:MGI Symbol;Acc:MGI:1096331]	protein_coding
ENSMUSG00000005360	Bin_406365	85	309.5	177.5	88.2351	307.615	182.987	chr15	8650001	8655000	chr15	8584124	8660764	Slc1a3	solute carrier family 1 (glial high affinity glutamate transporter), member 3 [Source:MGI Symbol;Acc:MGI:99917]	protein_coding
ENSMUSG00000005360	Bin_406359	175.5	121	138	182.698	120.069	141.866	chr15	8620001	8625000	chr15	8584124	8660764	Slc1a3	solute carrier family 1 (glial high affinity glutamate transporter), member 3 [Source:MGI Symbol;Acc:MGI:99917]	protein_coding
ENSMUSG00000005360	Bin_406353	152	313.5	142.5	157.785	311.584	145.978	chr15	8590001	8595000	chr15	8584124	8660764	Slc1a3	solute carrier family 1 (glial high affinity glutamate transporter), member 3 [Source:MGI Symbol;Acc:MGI:99917]	protein_coding
ENSMUSG00000005360	Bin_406354	121	64	54.5	125.605	63.5076	55.5128	chr15	8595001	8600000	chr15	8584124	8660764	Slc1a3	solute carrier family 1 (glial high affinity glutamate transporter), member 3 [Source:MGI Symbol;Acc:MGI:99917]	protein_coding
ENSMUSG00000005360	Bin_406356	82	205	123.5	85.1209	203.423	127.474	chr15	8605001	8610000	chr15	8584124	8660764	Slc1a3	solute carrier family 1 (glial high affinity glutamate transporter), member 3 [Source:MGI Symbol;Acc:MGI:99917]	protein_coding
ENSMUSG00000005364	Bin_190681	69	56	76	71.6261	55.5692	78.1291	chr6	106675001	106680000	chr6	106660378	106695103	Il5ra	interleukin 5 receptor, alpha [Source:MGI Symbol;Acc:MGI:96558]	protein_coding
ENSMUSG00000005364	Bin_190680	52	158.5	248.5	53.9791	156.784	254.948	chr6	106670001	106675000	chr6	106660378	106695103	Il5ra	interleukin 5 receptor, alpha [Source:MGI Symbol;Acc:MGI:96558]	protein_coding
ENSMUSG00000005373	Bin_165959	54	54.5	99.5	56.0552	53.5846	102.801	chr5	135605001	135610000	chr5	135582761	135614254	Mlxipl	MLX interacting protein-like [Source:MGI Symbol;Acc:MGI:1927999]	protein_coding
ENSMUSG00000005373	Bin_165956	114	78.5	216	118.339	77.3999	222.051	chr5	135590001	135595000	chr5	135582761	135614254	Mlxipl	MLX interacting protein-like [Source:MGI Symbol;Acc:MGI:1927999]	protein_coding
ENSMUSG00000005373	Bin_165958	71	166	74.5	73.7022	164.723	76.0731	chr5	135600001	135605000	chr5	135582761	135614254	Mlxipl	MLX interacting protein-like [Source:MGI Symbol;Acc:MGI:1927999]	protein_coding
ENSMUSG00000005374	Bin_165964	116	112.5	76.5	120.415	111.138	78.1291	chr5	135630001	135635000	chr5	135625527	135639743	Tbl2	transducin (beta)-like 2 [Source:MGI Symbol;Acc:MGI:1351652]	protein_coding
ENSMUSG00000005378	Bin_165945	75	57	101	77.8545	56.5615	103.829	chr5	135535001	135540000	chr5	135528827	135540829	Wbscr22	Williams Beuren syndrome chromosome region 22 [Source:MGI Symbol;Acc:MGI:1913388]	protein_coding
ENSMUSG00000005410	Bin_245283	62	52.5	67	64.3597	51.5999	68.877	chr8	77640001	77645000	chr8	77633427	77652338	Mcm5	minichromosome maintenance deficient 5, cell division cycle 46 (S. cerevisiae) [Source:MGI Symbol;Acc:MGI:103197]	protein_coding
ENSMUSG00000005413	Bin_245273	74	138	53	76.8164	136.938	54.4848	chr8	77590001	77595000	chr8	77617490	77624495	Hmox1	heme oxygenase (decycling) 1 [Source:MGI Symbol;Acc:MGI:96163]	protein_coding
ENSMUSG00000005469	Bin_247056	122.5	140.5	145.5	126.643	138.923	150.09	chr8	86505001	86510000	chr8	86496877	86520344	Prkaca	protein kinase, cAMP dependent, catalytic, alpha [Source:MGI Symbol;Acc:MGI:97592]	protein_coding
ENSMUSG00000005469	Bin_247055	357	52	73	370.587	51.5999	75.0451	chr8	86500001	86505000	chr8	86496877	86520344	Prkaca	protein kinase, cAMP dependent, catalytic, alpha [Source:MGI Symbol;Acc:MGI:97592]	protein_coding
ENSMUSG00000005470	Bin_247052	61	55.5	95.5	63.3216	55.5692	98.6894	chr8	86485001	86490000	chr8	86479406	86494096	Asf1b	ASF1 anti-silencing function 1 homolog B (S. cerevisiae) [Source:MGI Symbol;Acc:MGI:1914179]	protein_coding
ENSMUSG00000005501	Bin_17975	318	60	70	330.103	59.5384	71.961	chr1	89870001	89875000	chr1	89841696	89905126	Usp40	ubiquitin specific peptidase 40 [Source:MGI Symbol;Acc:MGI:2443184]	protein_coding
ENSMUSG00000005501	Bin_17970	60	89.5	96	62.2836	89.3076	98.6894	chr1	89845001	89850000	chr1	89841696	89905126	Usp40	ubiquitin specific peptidase 40 [Source:MGI Symbol;Acc:MGI:2443184]	protein_coding
ENSMUSG00000005501	Bin_17981	50	62	188.5	51.903	61.523	193.267	chr1	89900001	89905000	chr1	89841696	89905126	Usp40	ubiquitin specific peptidase 40 [Source:MGI Symbol;Acc:MGI:2443184]	protein_coding
ENSMUSG00000005501	Bin_17977	121	50.5	159	125.605	49.6153	163.454	chr1	89880001	89885000	chr1	89841696	89905126	Usp40	ubiquitin specific peptidase 40 [Source:MGI Symbol;Acc:MGI:2443184]	protein_coding
ENSMUSG00000005501	Bin_17966	102.5	496.5	380.5	105.882	492.184	390.645	chr1	89825001	89830000	chr1	89841696	89905126	Usp40	ubiquitin specific peptidase 40 [Source:MGI Symbol;Acc:MGI:2443184]	protein_coding
ENSMUSG00000005503	Bin_179797	168.5	255	65.5	174.394	253.038	67.849	chr6	52255001	52260000	chr6	52263492	52268372	Evx1	even skipped homeotic gene 1 homolog [Source:MGI Symbol;Acc:MGI:95461]	protein_coding
ENSMUSG00000005505	Bin_57590	226	72	78.5	234.601	71.4461	80.1851	chr2	90745001	90750000	chr2	90744897	90751783	Kbtbd4	kelch repeat and BTB (POZ) domain containing 4 [Source:MGI Symbol;Acc:MGI:1914386]	protein_coding
ENSMUSG00000005506	Bin_57602	125	150.5	151	129.757	148.846	155.23	chr2	90805001	90810000	chr2	90780539	90859654	Celf1	CUGBP, Elav-like family member 1 [Source:MGI Symbol;Acc:MGI:1342295]	protein_coding
ENSMUSG00000005506	Bin_57610	120	62.5	148.5	124.567	61.523	152.146	chr2	90845001	90850000	chr2	90780539	90859654	Celf1	CUGBP, Elav-like family member 1 [Source:MGI Symbol;Acc:MGI:1342295]	protein_coding
ENSMUSG00000005506	Bin_57606	126.5	81.5	117	130.796	81.3691	120.278	chr2	90825001	90830000	chr2	90780539	90859654	Celf1	CUGBP, Elav-like family member 1 [Source:MGI Symbol;Acc:MGI:1342295]	protein_coding
ENSMUSG00000005506	Bin_57603	63	112	136	65.3978	111.138	139.81	chr2	90810001	90815000	chr2	90780539	90859654	Celf1	CUGBP, Elav-like family member 1 [Source:MGI Symbol;Acc:MGI:1342295]	protein_coding
ENSMUSG00000005506	Bin_57597	83	69	96	86.1589	68.4692	98.6894	chr2	90780001	90785000	chr2	90780539	90859654	Celf1	CUGBP, Elav-like family member 1 [Source:MGI Symbol;Acc:MGI:1342295]	protein_coding
ENSMUSG00000005506	Bin_57609	71	125	129	73.7022	124.038	132.614	chr2	90840001	90845000	chr2	90780539	90859654	Celf1	CUGBP, Elav-like family member 1 [Source:MGI Symbol;Acc:MGI:1342295]	protein_coding
ENSMUSG00000005506	Bin_57604	277.5	55	52.5	288.581	54.5769	53.4568	chr2	90815001	90820000	chr2	90780539	90859654	Celf1	CUGBP, Elav-like family member 1 [Source:MGI Symbol;Acc:MGI:1342295]	protein_coding
ENSMUSG00000005514	Bin_166069	101.5	83.5	136.5	105.882	83.3538	139.81	chr5	136155001	136160000	chr5	136145903	136211196	Por	P450 (cytochrome) oxidoreductase [Source:MGI Symbol;Acc:MGI:97744]	protein_coding
ENSMUSG00000005514	Bin_166067	280	92	91	290.657	91.2922	93.5493	chr5	136145001	136150000	chr5	136145903	136211196	Por	P450 (cytochrome) oxidoreductase [Source:MGI Symbol;Acc:MGI:97744]	protein_coding
ENSMUSG00000005514	Bin_166068	144.5	136	69.5	149.481	134.954	71.961	chr5	136150001	136155000	chr5	136145903	136211196	Por	P450 (cytochrome) oxidoreductase [Source:MGI Symbol;Acc:MGI:97744]	protein_coding
ENSMUSG00000005533	Bin_214276	91	56	63	94.4634	55.5692	64.7649	chr7	75130001	75135000	chr7	75097713	75371484	Igf1r	insulin-like growth factor I receptor [Source:MGI Symbol;Acc:MGI:96433]	protein_coding
ENSMUSG00000005533	Bin_214273	219	221	61	227.335	219.3	62.7089	chr7	75115001	75120000	chr7	75097713	75371484	Igf1r	insulin-like growth factor I receptor [Source:MGI Symbol;Acc:MGI:96433]	protein_coding
ENSMUSG00000005534	Bin_230385	58	103	50	60.2075	102.208	51.4007	chr8	3150001	3155000	chr8	3150922	3279617	Insr	insulin receptor [Source:MGI Symbol;Acc:MGI:96575]	protein_coding
ENSMUSG00000005534	Bin_230388	301	78.5	84	312.456	77.3999	86.3532	chr8	3165001	3170000	chr8	3150922	3279617	Insr	insulin receptor [Source:MGI Symbol;Acc:MGI:96575]	protein_coding
ENSMUSG00000005575	Bin_201975	65.5	78	187.5	68.5119	77.3999	193.267	chr7	13625001	13630000	chr7	13620587	13623622	Ube2m	ubiquitin-conjugating enzyme E2M (UBC12 homolog, yeast) [Source:MGI Symbol;Acc:MGI:108278]	protein_coding
ENSMUSG00000005580	Bin_426213	84.5	66.5	79	87.197	65.4922	81.2131	chr16	4395001	4400000	chr16	4287529	4420498	Adcy9	adenylate cyclase 9 [Source:MGI Symbol;Acc:MGI:108450]	protein_coding
ENSMUSG00000005580	Bin_426210	55	74	54	57.0933	73.4307	55.5128	chr16	4380001	4385000	chr16	4287529	4420498	Adcy9	adenylate cyclase 9 [Source:MGI Symbol;Acc:MGI:108450]	protein_coding
ENSMUSG00000005583	Bin_372285	67	132	70	69.55	130.984	71.961	chr13	83730001	83735000	chr13	83643033	83806684	Mef2c	myocyte enhancer factor 2C [Source:MGI Symbol;Acc:MGI:99458]	protein_coding
ENSMUSG00000005583	Bin_372275	101	287	56	104.844	284.792	57.5688	chr13	83680001	83685000	chr13	83643033	83806684	Mef2c	myocyte enhancer factor 2C [Source:MGI Symbol;Acc:MGI:99458]	protein_coding
ENSMUSG00000005583	Bin_372269	67	54	68	69.55	53.5846	69.905	chr13	83650001	83655000	chr13	83643033	83806684	Mef2c	myocyte enhancer factor 2C [Source:MGI Symbol;Acc:MGI:99458]	protein_coding
ENSMUSG00000005583	Bin_372288	52	111.5	89	53.9791	111.138	91.4933	chr13	83745001	83750000	chr13	83643033	83806684	Mef2c	myocyte enhancer factor 2C [Source:MGI Symbol;Acc:MGI:99458]	protein_coding
ENSMUSG00000005583	Bin_372279	50	53	248.5	51.903	52.5923	254.948	chr13	83700001	83705000	chr13	83643033	83806684	Mef2c	myocyte enhancer factor 2C [Source:MGI Symbol;Acc:MGI:99458]	protein_coding
ENSMUSG00000005609	Bin_222887	76	119.5	227.5	78.8925	119.077	234.387	chr7	118185001	118190000	chr7	118172465	118199891	Ctr9	Ctr9, Paf1/RNA polymerase II complex component, homolog (S. cerevisiae) [Source:MGI Symbol;Acc:MGI:109345]	protein_coding
ENSMUSG00000005610	Bin_222892	91	60.5	112	94.4634	59.5384	115.138	chr7	118210001	118215000	chr7	118211499	118226544	Eif4g2	eukaryotic translation initiation factor 4, gamma 2 [Source:MGI Symbol;Acc:MGI:109207]	protein_coding
ENSMUSG00000005621	Bin_216880	224.5	106.5	409.5	232.525	105.185	421.486	chr7	88150001	88155000	chr7	88138567	88190050	Zfp592	zinc finger protein 592 [Source:MGI Symbol;Acc:MGI:2443541]	protein_coding
ENSMUSG00000005621	Bin_216881	103	161	138	106.92	159.761	141.866	chr7	88155001	88160000	chr7	88138567	88190050	Zfp592	zinc finger protein 592 [Source:MGI Symbol;Acc:MGI:2443541]	protein_coding
ENSMUSG00000005621	Bin_216885	240	60	75.5	249.134	59.5384	78.1291	chr7	88175001	88180000	chr7	88138567	88190050	Zfp592	zinc finger protein 592 [Source:MGI Symbol;Acc:MGI:2443541]	protein_coding
ENSMUSG00000005621	Bin_216887	152	145	124	157.785	143.884	127.474	chr7	88185001	88190000	chr7	88138567	88190050	Zfp592	zinc finger protein 592 [Source:MGI Symbol;Acc:MGI:2443541]	protein_coding
ENSMUSG00000005640	Bin_93313	157	87.5	56	162.975	87.323	57.5688	chr3	87610001	87615000	chr3	87600873	87620023	Insrr	insulin receptor-related receptor [Source:MGI Symbol;Acc:MGI:1346037]	protein_coding
ENSMUSG00000005640	Bin_93312	122.5	78	163.5	126.643	77.3999	168.594	chr3	87605001	87610000	chr3	87600873	87620023	Insrr	insulin receptor-related receptor [Source:MGI Symbol;Acc:MGI:1346037]	protein_coding
ENSMUSG00000005656	Bin_342461	132	178	141.5	137.024	176.631	145.978	chr12	55870001	55875000	chr12	55847336	55896690	Snx6	sorting nexin 6 [Source:MGI Symbol;Acc:MGI:1919433]	protein_coding
ENSMUSG00000005656	Bin_342462	57	142.5	81	59.1694	140.908	83.2692	chr12	55875001	55880000	chr12	55847336	55896690	Snx6	sorting nexin 6 [Source:MGI Symbol;Acc:MGI:1919433]	protein_coding
ENSMUSG00000005667	Bin_185998	53	58	53.5	55.0172	57.5538	55.5128	chr6	83260001	83265000	chr6	83255685	83267600	Mthfd2	methylenetetrahydrofolate dehydrogenase (NAD+ dependent), methenyltetrahydrofolate cyclohydrolase [Source:MGI Symbol;Acc:MGI:1338850]	protein_coding
ENSMUSG00000005677	Bin_34630	111	110	144.5	115.225	109.154	148.034	chr1	173145001	173150000	chr1	173144101	173150832	Nr1i3	nuclear receptor subfamily 1, group I, member 3 [Source:MGI Symbol;Acc:MGI:1346307]	protein_coding
ENSMUSG00000005686	Bin_222836	266	51	131	276.124	50.6076	134.67	chr7	117930001	117935000	chr7	117911720	117955919	Ampd3	adenosine monophosphate deaminase 3 [Source:MGI Symbol;Acc:MGI:1096344]	protein_coding
ENSMUSG00000005687	Bin_96384	110	155	119.5	114.187	153.808	123.362	chr3	102965001	102970000	chr3	102975578	102983089	Bcas2	breast carcinoma amplified sequence 2 [Source:MGI Symbol;Acc:MGI:1915433]	protein_coding
ENSMUSG00000005687	Bin_96385	103	72.5	182	106.92	71.4461	187.099	chr3	102970001	102975000	chr3	102975578	102983089	Bcas2	breast carcinoma amplified sequence 2 [Source:MGI Symbol;Acc:MGI:1915433]	protein_coding
ENSMUSG00000005698	Bin_251387	110.5	244	333	114.187	242.123	342.329	chr8	108160001	108165000	chr8	108160468	108206822	Ctcf	CCCTC-binding factor [Source:MGI Symbol;Acc:MGI:109447]	protein_coding
ENSMUSG00000005698	Bin_251395	135	107	69.5	140.138	106.177	71.961	chr8	108200001	108205000	chr8	108160468	108206822	Ctcf	CCCTC-binding factor [Source:MGI Symbol;Acc:MGI:109447]	protein_coding
ENSMUSG00000005716	Bin_420242	226	84.5	52.5	234.601	83.3538	53.4568	chr15	78035001	78040000	chr15	78021544	78036830	Pvalb	parvalbumin [Source:MGI Symbol;Acc:MGI:97821]	protein_coding
ENSMUSG00000005716	Bin_420240	61	65	50.5	63.3216	64.4999	51.4007	chr15	78025001	78030000	chr15	78021544	78036830	Pvalb	parvalbumin [Source:MGI Symbol;Acc:MGI:97821]	protein_coding
ENSMUSG00000005763	Bin_33559	115	68.5	63.5	119.377	67.4769	65.7929	chr1	167790001	167795000	chr1	167718812	167807407	Cd247	CD247 antigen [Source:MGI Symbol;Acc:MGI:88334]	protein_coding
ENSMUSG00000005763	Bin_33555	112	113	120.5	116.263	112.131	123.362	chr1	167770001	167775000	chr1	167718812	167807407	Cd247	CD247 antigen [Source:MGI Symbol;Acc:MGI:88334]	protein_coding
ENSMUSG00000005763	Bin_33545	129.5	84	149.5	134.948	83.3538	154.202	chr1	167720001	167725000	chr1	167718812	167807407	Cd247	CD247 antigen [Source:MGI Symbol;Acc:MGI:88334]	protein_coding
ENSMUSG00000005763	Bin_33558	189	154.5	72.5	196.193	152.815	74.017	chr1	167785001	167790000	chr1	167718812	167807407	Cd247	CD247 antigen [Source:MGI Symbol;Acc:MGI:88334]	protein_coding
ENSMUSG00000005774	Bin_94743	64	151	84.5	66.4358	149.838	86.3532	chr3	94760001	94765000	chr3	94757997	94765483	Rfx5	regulatory factor X, 5 (influences HLA class II expression) [Source:MGI Symbol;Acc:MGI:1858421]	protein_coding
ENSMUSG00000005803	Bin_63964	71	63.5	63	73.7022	63.5076	64.7649	chr2	122615001	122620000	chr2	122590973	122635305	Sqrdl	sulfide quinone reductase-like (yeast) [Source:MGI Symbol;Acc:MGI:1929899]	protein_coding
ENSMUSG00000005823	Bin_456475	152	232.5	66.5	157.785	230.215	67.849	chr17	57385001	57390000	chr17	57374341	57387082	Gpr108	G protein-coupled receptor 108 [Source:MGI Symbol;Acc:MGI:1925558]	protein_coding
ENSMUSG00000005871	Bin_470939	60.5	92	88	62.2836	91.2922	90.4653	chr18	34430001	34435000	chr18	34380578	34481843	Apc	adenomatosis polyposis coli [Source:MGI Symbol;Acc:MGI:88039]	protein_coding
ENSMUSG00000005871	Bin_470941	52	101	68.5	53.9791	100.223	69.905	chr18	34440001	34445000	chr18	34380578	34481843	Apc	adenomatosis polyposis coli [Source:MGI Symbol;Acc:MGI:88039]	protein_coding
ENSMUSG00000005871	Bin_470943	192	60	61	199.307	59.5384	62.7089	chr18	34450001	34455000	chr18	34380578	34481843	Apc	adenomatosis polyposis coli [Source:MGI Symbol;Acc:MGI:88039]	protein_coding
ENSMUSG00000005886	Bin_2649	66.5	191	157	68.5119	189.531	161.398	chr1	13240001	13245000	chr1	13129186	13364164	Ncoa2	nuclear receptor coactivator 2 [Source:MGI Symbol;Acc:MGI:1276533]	protein_coding
ENSMUSG00000005886	Bin_2627	67	121.5	176	69.55	121.061	180.931	chr1	13130001	13135000	chr1	13129186	13364164	Ncoa2	nuclear receptor coactivator 2 [Source:MGI Symbol;Acc:MGI:1276533]	protein_coding
ENSMUSG00000005886	Bin_2647	65	51.5	77.5	67.4739	51.5999	80.1851	chr1	13230001	13235000	chr1	13129186	13364164	Ncoa2	nuclear receptor coactivator 2 [Source:MGI Symbol;Acc:MGI:1276533]	protein_coding
ENSMUSG00000005886	Bin_2641	102	114	116.5	105.882	113.123	119.25	chr1	13200001	13205000	chr1	13129186	13364164	Ncoa2	nuclear receptor coactivator 2 [Source:MGI Symbol;Acc:MGI:1276533]	protein_coding
ENSMUSG00000005886	Bin_2650	84	106.5	124.5	87.197	105.185	127.474	chr1	13245001	13250000	chr1	13129186	13364164	Ncoa2	nuclear receptor coactivator 2 [Source:MGI Symbol;Acc:MGI:1276533]	protein_coding
ENSMUSG00000005891	Bin_361161	129	62	52	133.91	61.523	53.4568	chr13	28110001	28115000	chr13	28108081	28115417	Prl4a1	prolactin family 4, subfamily a, member 1 [Source:MGI Symbol;Acc:MGI:1206587]	protein_coding
ENSMUSG00000005893	Bin_187758	119	198.5	57	123.529	196.477	58.5968	chr6	92060001	92065000	chr6	92041384	92123051	Nr2c2	nuclear receptor subfamily 2, group C, member 2 [Source:MGI Symbol;Acc:MGI:1352466]	protein_coding
ENSMUSG00000005893	Bin_187765	81	76.5	257	84.0828	75.4153	264.2	chr6	92095001	92100000	chr6	92041384	92123051	Nr2c2	nuclear receptor subfamily 2, group C, member 2 [Source:MGI Symbol;Acc:MGI:1352466]	protein_coding
ENSMUSG00000005893	Bin_187757	89	101	91.5	92.3873	100.223	94.5773	chr6	92055001	92060000	chr6	92041384	92123051	Nr2c2	nuclear receptor subfamily 2, group C, member 2 [Source:MGI Symbol;Acc:MGI:1352466]	protein_coding
ENSMUSG00000005893	Bin_187759	250.5	157.5	165.5	259.515	156.784	170.65	chr6	92065001	92070000	chr6	92041384	92123051	Nr2c2	nuclear receptor subfamily 2, group C, member 2 [Source:MGI Symbol;Acc:MGI:1352466]	protein_coding
ENSMUSG00000005907	Bin_139561	57.5	79	63	60.2075	78.3922	64.7649	chr5	3615001	3620000	chr5	3596066	3637232	Pex1	peroxisomal biogenesis factor 1 [Source:MGI Symbol;Acc:MGI:1918632]	protein_coding
ENSMUSG00000005907	Bin_139558	115.5	94.5	54.5	120.415	93.2768	55.5128	chr5	3600001	3605000	chr5	3596066	3637232	Pex1	peroxisomal biogenesis factor 1 [Source:MGI Symbol;Acc:MGI:1918632]	protein_coding
ENSMUSG00000005917	Bin_311309	53	68	96.5	55.0172	67.4769	98.6894	chr11	21955001	21960000	chr11	21894767	21902900	Otx1	orthodenticle homolog 1 (Drosophila) [Source:MGI Symbol;Acc:MGI:97450]	protein_coding
ENSMUSG00000005917	Bin_311308	490	130.5	94	508.649	129	96.6334	chr11	21950001	21955000	chr11	21894767	21902900	Otx1	orthodenticle homolog 1 (Drosophila) [Source:MGI Symbol;Acc:MGI:97450]	protein_coding
ENSMUSG00000005949	Bin_321520	88.5	105	138	91.3492	104.192	141.866	chr11	73010001	73015000	chr11	72997098	73012544	Ctns	cystinosis, nephropathic [Source:MGI Symbol;Acc:MGI:1932872]	protein_coding
ENSMUSG00000005949	Bin_321517	137.5	229.5	135.5	143.252	228.231	139.81	chr11	72995001	73000000	chr11	72997098	73012544	Ctns	cystinosis, nephropathic [Source:MGI Symbol;Acc:MGI:1932872]	protein_coding
ENSMUSG00000005951	Bin_321522	54	188.5	118	56.0552	186.554	121.306	chr11	73020001	73025000	chr11	73012962	73038013	Shpk	sedoheptulokinase [Source:MGI Symbol;Acc:MGI:1921887]	protein_coding
ENSMUSG00000005952	Bin_321532	196	276.5	133.5	203.46	273.877	137.754	chr11	73070001	73075000	chr11	73047794	73074744	Trpv1	transient receptor potential cation channel, subfamily V, member 1 [Source:MGI Symbol;Acc:MGI:1341787]	protein_coding
ENSMUSG00000005952	Bin_321528	75	63	71	77.8545	62.5153	72.989	chr11	73050001	73055000	chr11	73047794	73074744	Trpv1	transient receptor potential cation channel, subfamily V, member 1 [Source:MGI Symbol;Acc:MGI:1341787]	protein_coding
ENSMUSG00000005968	Bin_94682	120.5	80	102.5	124.567	79.3845	104.857	chr3	94455001	94460000	chr3	94416679	94462794	Tuft1	tuftelin 1 [Source:MGI Symbol;Acc:MGI:109572]	protein_coding
ENSMUSG00000005981	Bin_426155	137	138	72	142.214	136.938	74.017	chr16	4105001	4110000	chr16	4039971	4078410	Trap1	TNF receptor-associated protein 1 [Source:MGI Symbol;Acc:MGI:1915265]	protein_coding
ENSMUSG00000006007	Bin_30434	52.5	97	119.5	53.9791	96.2537	123.362	chr1	152165001	152170000	chr1	152166547	152181035	Pdc	phosducin [Source:MGI Symbol;Acc:MGI:98090]	protein_coding
ENSMUSG00000006019	Bin_202609	88	180.5	137.5	91.3492	178.615	141.866	chr7	16795001	16800000	chr7	16782496	16807386	Dhx34	DEAH (Asp-Glu-Ala-His) box polypeptide 34 [Source:MGI Symbol;Acc:MGI:1918973]	protein_coding
ENSMUSG00000006021	Bin_202592	107	89	192	111.072	88.3153	197.379	chr7	16710001	16715000	chr7	16705244	16712865	Kptn	kaptin [Source:MGI Symbol;Acc:MGI:1890380]	protein_coding
ENSMUSG00000006021	Bin_202591	217	118	164	225.259	117.092	168.594	chr7	16705001	16710000	chr7	16705244	16712865	Kptn	kaptin [Source:MGI Symbol;Acc:MGI:1890380]	protein_coding
ENSMUSG00000006024	Bin_202590	58	86	280.5	60.2075	85.3384	287.844	chr7	16700001	16705000	chr7	16683807	16703324	Napa	N-ethylmaleimide sensitive fusion protein attachment protein alpha [Source:MGI Symbol;Acc:MGI:104563]	protein_coding
ENSMUSG00000006050	Bin_471418	77	54.5	74.5	79.9306	53.5846	76.0731	chr18	36825001	36830000	chr18	36826335	36830850	Sra1	steroid receptor RNA activator 1 [Source:MGI Symbol;Acc:MGI:1344414]	protein_coding
ENSMUSG00000006056	Bin_326111	55.5	168	65.5	58.1313	166.708	67.849	chr11	95965001	95970000	chr11	95960640	95973278	Calcoco2	calcium binding and coiled-coil domain 2 [Source:MGI Symbol;Acc:MGI:1343177]	protein_coding
ENSMUSG00000006058	Bin_326097	208	94.5	786.5	215.916	93.2768	808.019	chr11	95895001	95900000	chr11	95896199	95908744	Snf8	SNF8, ESCRT-II complex subunit, homolog (S. cerevisiae) [Source:MGI Symbol;Acc:MGI:1343161]	protein_coding
ENSMUSG00000006058	Bin_326099	55	60	73.5	57.0933	59.5384	76.0731	chr11	95905001	95910000	chr11	95896199	95908744	Snf8	SNF8, ESCRT-II complex subunit, homolog (S. cerevisiae) [Source:MGI Symbol;Acc:MGI:1343161]	protein_coding
ENSMUSG00000006134	Bin_428825	127	148.5	114	131.834	146.861	117.194	chr16	17455001	17460000	chr16	17452080	17486348	Crkl	v-crk sarcoma virus CT10 oncogene homolog (avian)-like [Source:MGI Symbol;Acc:MGI:104686]	protein_coding
ENSMUSG00000006134	Bin_428826	60	208.5	69.5	62.2836	206.4	71.961	chr16	17460001	17465000	chr16	17452080	17486348	Crkl	v-crk sarcoma virus CT10 oncogene homolog (avian)-like [Source:MGI Symbol;Acc:MGI:104686]	protein_coding
ENSMUSG00000006143	Bin_166145	300	224	122.5	311.418	222.277	125.418	chr5	136535001	136540000	chr5	136530362	136540196	2310043J07Rik	RIKEN cDNA 2310043J07 gene [Source:MGI Symbol;Acc:MGI:1916915]	protein_coding
ENSMUSG00000006191	Bin_361433	118	112	102	122.491	111.138	104.857	chr13	29470001	29475000	chr13	29283615	29947543	Cdkal1	CDK5 regulatory subunit associated protein 1-like 1 [Source:MGI Symbol;Acc:MGI:1921765]	protein_coding
ENSMUSG00000006191	Bin_361501	87.5	269.5	67.5	91.3492	267.923	69.905	chr13	29810001	29815000	chr13	29283615	29947543	Cdkal1	CDK5 regulatory subunit associated protein 1-like 1 [Source:MGI Symbol;Acc:MGI:1921765]	protein_coding
ENSMUSG00000006191	Bin_361452	80	83	90	83.0448	82.3614	92.5213	chr13	29565001	29570000	chr13	29283615	29947543	Cdkal1	CDK5 regulatory subunit associated protein 1-like 1 [Source:MGI Symbol;Acc:MGI:1921765]	protein_coding
ENSMUSG00000006191	Bin_361528	70	88.5	65.5	72.6642	87.323	67.849	chr13	29945001	29950000	chr13	29283615	29947543	Cdkal1	CDK5 regulatory subunit associated protein 1-like 1 [Source:MGI Symbol;Acc:MGI:1921765]	protein_coding
ENSMUSG00000006191	Bin_361513	211	191	182.5	219.031	189.531	187.099	chr13	29870001	29875000	chr13	29283615	29947543	Cdkal1	CDK5 regulatory subunit associated protein 1-like 1 [Source:MGI Symbol;Acc:MGI:1921765]	protein_coding
ENSMUSG00000006191	Bin_361471	54	53	118	56.0552	52.5923	121.306	chr13	29660001	29665000	chr13	29283615	29947543	Cdkal1	CDK5 regulatory subunit associated protein 1-like 1 [Source:MGI Symbol;Acc:MGI:1921765]	protein_coding
ENSMUSG00000006191	Bin_361526	130	142.5	135.5	134.948	140.908	139.81	chr13	29935001	29940000	chr13	29283615	29947543	Cdkal1	CDK5 regulatory subunit associated protein 1-like 1 [Source:MGI Symbol;Acc:MGI:1921765]	protein_coding
ENSMUSG00000006191	Bin_361512	267.5	65	223	278.2	64.4999	229.247	chr13	29865001	29870000	chr13	29283615	29947543	Cdkal1	CDK5 regulatory subunit associated protein 1-like 1 [Source:MGI Symbol;Acc:MGI:1921765]	protein_coding
ENSMUSG00000006191	Bin_361484	57	71	87.5	59.1694	70.4538	90.4653	chr13	29725001	29730000	chr13	29283615	29947543	Cdkal1	CDK5 regulatory subunit associated protein 1-like 1 [Source:MGI Symbol;Acc:MGI:1921765]	protein_coding
ENSMUSG00000006191	Bin_361492	120.5	92	303	124.567	91.2922	311.488	chr13	29765001	29770000	chr13	29283615	29947543	Cdkal1	CDK5 regulatory subunit associated protein 1-like 1 [Source:MGI Symbol;Acc:MGI:1921765]	protein_coding
ENSMUSG00000006191	Bin_361474	189.5	134	171	197.231	132.969	175.79	chr13	29675001	29680000	chr13	29283615	29947543	Cdkal1	CDK5 regulatory subunit associated protein 1-like 1 [Source:MGI Symbol;Acc:MGI:1921765]	protein_coding
ENSMUSG00000006191	Bin_361494	54	114.5	59	56.0552	113.123	60.6529	chr13	29775001	29780000	chr13	29283615	29947543	Cdkal1	CDK5 regulatory subunit associated protein 1-like 1 [Source:MGI Symbol;Acc:MGI:1921765]	protein_coding
ENSMUSG00000006191	Bin_361476	153	111.5	165	158.823	111.138	169.622	chr13	29685001	29690000	chr13	29283615	29947543	Cdkal1	CDK5 regulatory subunit associated protein 1-like 1 [Source:MGI Symbol;Acc:MGI:1921765]	protein_coding
ENSMUSG00000006191	Bin_361445	129.5	250.5	79	134.948	248.077	81.2131	chr13	29530001	29535000	chr13	29283615	29947543	Cdkal1	CDK5 regulatory subunit associated protein 1-like 1 [Source:MGI Symbol;Acc:MGI:1921765]	protein_coding
ENSMUSG00000006191	Bin_361443	63	50	76	65.3978	49.6153	78.1291	chr13	29520001	29525000	chr13	29283615	29947543	Cdkal1	CDK5 regulatory subunit associated protein 1-like 1 [Source:MGI Symbol;Acc:MGI:1921765]	protein_coding
ENSMUSG00000006191	Bin_361465	101.5	164.5	130.5	105.882	162.738	133.642	chr13	29630001	29635000	chr13	29283615	29947543	Cdkal1	CDK5 regulatory subunit associated protein 1-like 1 [Source:MGI Symbol;Acc:MGI:1921765]	protein_coding
ENSMUSG00000006191	Bin_361459	85	155.5	92.5	88.2351	154.8	94.5773	chr13	29600001	29605000	chr13	29283615	29947543	Cdkal1	CDK5 regulatory subunit associated protein 1-like 1 [Source:MGI Symbol;Acc:MGI:1921765]	protein_coding
ENSMUSG00000006204	Bin_226919	147	970	120	152.595	962.537	123.362	chr7	138345001	138350000	chr7	138317916	138394459	5430419D17Rik	RIKEN cDNA 5430419D17 gene [Source:MGI Symbol;Acc:MGI:1918645]	protein_coding
ENSMUSG00000006204	Bin_226918	50.5	93.5	78	51.903	93.2768	80.1851	chr7	138340001	138345000	chr7	138317916	138394459	5430419D17Rik	RIKEN cDNA 5430419D17 gene [Source:MGI Symbol;Acc:MGI:1918645]	protein_coding
ENSMUSG00000006204	Bin_226913	82	65.5	59.5	85.1209	65.4922	61.6809	chr7	138315001	138320000	chr7	138317916	138394459	5430419D17Rik	RIKEN cDNA 5430419D17 gene [Source:MGI Symbol;Acc:MGI:1918645]	protein_coding
ENSMUSG00000006204	Bin_226925	102	69.5	119	105.882	69.4615	122.334	chr7	138375001	138380000	chr7	138317916	138394459	5430419D17Rik	RIKEN cDNA 5430419D17 gene [Source:MGI Symbol;Acc:MGI:1918645]	protein_coding
ENSMUSG00000006204	Bin_226927	111	101	56	115.225	100.223	57.5688	chr7	138385001	138390000	chr7	138317916	138394459	5430419D17Rik	RIKEN cDNA 5430419D17 gene [Source:MGI Symbol;Acc:MGI:1918645]	protein_coding
ENSMUSG00000006204	Bin_226924	80	87	60.5	83.0448	86.3307	61.6809	chr7	138370001	138375000	chr7	138317916	138394459	5430419D17Rik	RIKEN cDNA 5430419D17 gene [Source:MGI Symbol;Acc:MGI:1918645]	protein_coding
ENSMUSG00000006205	Bin_226865	69	70	62.5	71.6261	69.4615	63.7369	chr7	138075001	138080000	chr7	138079625	138129174	Htra1	HtrA serine peptidase 1 [Source:MGI Symbol;Acc:MGI:1929076]	protein_coding
ENSMUSG00000006205	Bin_226878	129.5	78	116	134.948	77.3999	119.25	chr7	138140001	138145000	chr7	138079625	138129174	Htra1	HtrA serine peptidase 1 [Source:MGI Symbol;Acc:MGI:1929076]	protein_coding
ENSMUSG00000006215	Bin_135914	58	148	53.5	60.2075	146.861	55.5128	chr4	141015001	141020000	chr4	141000569	141023845	Zbtb17	zinc finger and BTB domain containing 17 [Source:MGI Symbol;Acc:MGI:107410]	protein_coding
ENSMUSG00000006216	Bin_135903	117	77.5	68	121.453	77.3999	69.905	chr4	140960001	140965000	chr4	140960268	140971929	Clcnkb	chloride channel Kb [Source:MGI Symbol;Acc:MGI:1930643]	protein_coding
ENSMUSG00000006219	Bin_135942	73	101	117	75.7783	100.223	120.278	chr4	141155001	141160000	chr4	141131977	141162011	Fblim1	filamin binding LIM protein 1 [Source:MGI Symbol;Acc:MGI:1921452]	protein_coding
ENSMUSG00000006269	Bin_186082	75.5	97	142.5	78.8925	96.2537	145.978	chr6	83680001	83685000	chr6	83693011	83708803	Atp6v1b1	ATPase, H+ transporting, lysosomal V1 subunit B1 [Source:MGI Symbol;Acc:MGI:103285]	protein_coding
ENSMUSG00000006269	Bin_186086	70	121	160.5	72.6642	120.069	164.482	chr6	83700001	83705000	chr6	83693011	83708803	Atp6v1b1	ATPase, H+ transporting, lysosomal V1 subunit B1 [Source:MGI Symbol;Acc:MGI:103285]	protein_coding
ENSMUSG00000006273	Bin_244080	189.5	96	140.5	197.231	95.2614	143.922	chr8	71625001	71630000	chr8	71612545	71637610	Atp6v1b2	ATPase, H+ transporting, lysosomal V1 subunit B2 [Source:MGI Symbol;Acc:MGI:109618]	protein_coding
ENSMUSG00000006276	Bin_244737	71	55	67	73.7022	54.5769	68.877	chr8	74910001	74915000	chr8	74864900	74945373	Eps15l1	epidermal growth factor receptor pathway substrate 15-like 1 [Source:MGI Symbol;Acc:MGI:104582]	protein_coding
ENSMUSG00000006276	Bin_244735	91.5	181	146.5	95.5015	179.607	150.09	chr8	74900001	74905000	chr8	74864900	74945373	Eps15l1	epidermal growth factor receptor pathway substrate 15-like 1 [Source:MGI Symbol;Acc:MGI:104582]	protein_coding
ENSMUSG00000006276	Bin_244739	233.5	82.5	154	242.906	81.3691	158.314	chr8	74920001	74925000	chr8	74864900	74945373	Eps15l1	epidermal growth factor receptor pathway substrate 15-like 1 [Source:MGI Symbol;Acc:MGI:104582]	protein_coding
ENSMUSG00000006276	Bin_244743	224.5	175	93	232.525	173.654	95.6053	chr8	74940001	74945000	chr8	74864900	74945373	Eps15l1	epidermal growth factor receptor pathway substrate 15-like 1 [Source:MGI Symbol;Acc:MGI:104582]	protein_coding
ENSMUSG00000006276	Bin_244734	179	296	120.5	185.813	293.723	123.362	chr8	74895001	74900000	chr8	74864900	74945373	Eps15l1	epidermal growth factor receptor pathway substrate 15-like 1 [Source:MGI Symbol;Acc:MGI:104582]	protein_coding
ENSMUSG00000006289	Bin_389904	116	79.5	121.5	120.415	79.3845	125.418	chr14	51540001	51545000	chr14	51526153	51544568	Osgep	O-sialoglycoprotein endopeptidase [Source:MGI Symbol;Acc:MGI:1913496]	protein_coding
ENSMUSG00000006304	Bin_14858	53	85	191.5	55.0172	84.3461	197.379	chr1	74285001	74290000	chr1	74283071	74314783	Arpc2	actin related protein 2/3 complex, subunit 2 [Source:MGI Symbol;Acc:MGI:1923959]	protein_coding
ENSMUSG00000006307	Bin_205521	83.5	82	60	87.197	81.3691	61.6809	chr7	31355001	31360000	chr7	31353877	31373745	Wbp7	WW domain binding protein 7 [Source:MGI Symbol;Acc:MGI:109565]	protein_coding
ENSMUSG00000006313	Bin_205530	170	113	164	176.47	112.131	168.594	chr7	31400001	31405000	chr7	31388111	31397753	Upk1a	uroplakin 1A [Source:MGI Symbol;Acc:MGI:98911]	protein_coding
ENSMUSG00000006335	Bin_199965	138	94.5	122.5	143.252	93.2768	125.418	chr7	3575001	3580000	chr7	3571926	3581531	Tfpt	TCF3 (E2A) fusion partner [Source:MGI Symbol;Acc:MGI:1916964]	protein_coding
ENSMUSG00000006342	Bin_295941	75	140.5	61.5	77.8545	138.923	63.7369	chr10	75110001	75115000	chr10	75099364	75106753	Susd2	sushi domain containing 2 [Source:MGI Symbol;Acc:MGI:1918983]	protein_coding
ENSMUSG00000006345	Bin_295924	78	110	194.5	80.9686	109.154	199.435	chr10	75025001	75030000	chr10	75024349	75048945	Ggt1	gamma-glutamyltransferase 1 [Source:MGI Symbol;Acc:MGI:95706]	protein_coding
ENSMUSG00000006369	Bin_421655	251	244.5	207.5	260.553	242.123	213.827	chr15	85100001	85105000	chr15	85036379	85116965	Fbln1	fibulin 1 [Source:MGI Symbol;Acc:MGI:95487]	protein_coding
ENSMUSG00000006369	Bin_421657	108	56	295	112.11	55.5692	303.264	chr15	85110001	85115000	chr15	85036379	85116965	Fbln1	fibulin 1 [Source:MGI Symbol;Acc:MGI:95487]	protein_coding
ENSMUSG00000006369	Bin_421651	200	219	113.5	207.612	217.315	117.194	chr15	85080001	85085000	chr15	85036379	85116965	Fbln1	fibulin 1 [Source:MGI Symbol;Acc:MGI:95487]	protein_coding
ENSMUSG00000006369	Bin_421647	53	228.5	70	55.0172	226.246	71.961	chr15	85060001	85065000	chr15	85036379	85116965	Fbln1	fibulin 1 [Source:MGI Symbol;Acc:MGI:95487]	protein_coding
ENSMUSG00000006369	Bin_421648	107	390	143	111.072	387	147.006	chr15	85065001	85070000	chr15	85036379	85116965	Fbln1	fibulin 1 [Source:MGI Symbol;Acc:MGI:95487]	protein_coding
ENSMUSG00000006369	Bin_421653	120	176	75.5	124.567	174.646	78.1291	chr15	85090001	85095000	chr15	85036379	85116965	Fbln1	fibulin 1 [Source:MGI Symbol;Acc:MGI:95487]	protein_coding
ENSMUSG00000006373	Bin_501307	113	84	143.5	117.301	83.3538	148.034	chrX	34150001	34155000	chrX	34138201	34146074	Pgrmc1	progesterone receptor membrane component 1 [Source:MGI Symbol;Acc:MGI:1858305]	protein_coding
ENSMUSG00000006373	Bin_501305	144	105	71	149.481	104.192	72.989	chrX	34140001	34145000	chrX	34138201	34146074	Pgrmc1	progesterone receptor membrane component 1 [Source:MGI Symbol;Acc:MGI:1858305]	protein_coding
ENSMUSG00000006386	Bin_126606	199.5	112	72.5	207.612	111.138	74.017	chr4	94475001	94480000	chr4	94405980	94541667	Tek	endothelial-specific receptor tyrosine kinase [Source:MGI Symbol;Acc:MGI:98664]	protein_coding
ENSMUSG00000006386	Bin_126612	129.5	170	230.5	134.948	168.692	236.443	chr4	94505001	94510000	chr4	94405980	94541667	Tek	endothelial-specific receptor tyrosine kinase [Source:MGI Symbol;Acc:MGI:98664]	protein_coding
ENSMUSG00000006386	Bin_126616	138	178.5	81.5	143.252	176.631	84.2972	chr4	94525001	94530000	chr4	94405980	94541667	Tek	endothelial-specific receptor tyrosine kinase [Source:MGI Symbol;Acc:MGI:98664]	protein_coding
ENSMUSG00000006386	Bin_126603	102	129.5	136.5	105.882	129	139.81	chr4	94460001	94465000	chr4	94405980	94541667	Tek	endothelial-specific receptor tyrosine kinase [Source:MGI Symbol;Acc:MGI:98664]	protein_coding
ENSMUSG00000006386	Bin_126593	94	133.5	114	97.5776	132.969	117.194	chr4	94410001	94415000	chr4	94405980	94541667	Tek	endothelial-specific receptor tyrosine kinase [Source:MGI Symbol;Acc:MGI:98664]	protein_coding
ENSMUSG00000006386	Bin_126611	73	155	108.5	75.7783	153.808	111.026	chr4	94500001	94505000	chr4	94405980	94541667	Tek	endothelial-specific receptor tyrosine kinase [Source:MGI Symbol;Acc:MGI:98664]	protein_coding
ENSMUSG00000006389	Bin_131335	56.5	139	75	58.1313	137.931	77.1011	chr4	118120001	118125000	chr4	118115020	118130118	Mpl	myeloproliferative leukemia virus oncogene [Source:MGI Symbol;Acc:MGI:97076]	protein_coding
ENSMUSG00000006418	Bin_72908	107.5	110	95.5	112.11	109.154	98.6894	chr2	167335001	167340000	chr2	167318145	167341673	Rnf114	ring finger protein 114 [Source:MGI Symbol;Acc:MGI:1933159]	protein_coding
ENSMUSG00000006418	Bin_72907	56	173.5	119.5	58.1313	172.661	123.362	chr2	167330001	167335000	chr2	167318145	167341673	Rnf114	ring finger protein 114 [Source:MGI Symbol;Acc:MGI:1933159]	protein_coding
ENSMUSG00000006418	Bin_72904	166	105	63	172.318	104.192	64.7649	chr2	167315001	167320000	chr2	167318145	167341673	Rnf114	ring finger protein 114 [Source:MGI Symbol;Acc:MGI:1933159]	protein_coding
ENSMUSG00000006435	Bin_491685	85.5	129.5	166	89.2731	129	170.65	chr19	47385001	47390000	chr19	47253310	47333930	Neurl1a	neuralized homolog 1A (Drosophila) [Source:MGI Symbol;Acc:MGI:1334263]	protein_coding
ENSMUSG00000006435	Bin_491659	53	95	166.5	55.0172	94.2691	170.65	chr19	47255001	47260000	chr19	47253310	47333930	Neurl1a	neuralized homolog 1A (Drosophila) [Source:MGI Symbol;Acc:MGI:1334263]	protein_coding
ENSMUSG00000006456	Bin_483165	101.5	245	169.5	105.882	243.115	174.762	chr19	4785001	4790000	chr19	4784299	4811634	Rbm14	RNA binding motif protein 14 [Source:MGI Symbol;Acc:MGI:1929092]	protein_coding
ENSMUSG00000006457	Bin_483182	169.5	71	120.5	176.47	70.4538	123.362	chr19	4870001	4875000	chr19	4861223	4877909	Actn3	actinin alpha 3 [Source:MGI Symbol;Acc:MGI:99678]	protein_coding
ENSMUSG00000006464	Bin_483190	167.5	167.5	132	174.394	166.708	135.698	chr19	4910001	4915000	chr19	4886898	4906627	Bbs1	Bardet-Biedl syndrome 1 (human) [Source:MGI Symbol;Acc:MGI:1277215]	protein_coding
ENSMUSG00000006526	Bin_385927	71	85	55	73.7022	84.3461	56.5408	chr14	31655001	31660000	chr14	31638776	31690172	Tmem110	transmembrane protein 110 [Source:MGI Symbol;Acc:MGI:1921500]	protein_coding
ENSMUSG00000006526	Bin_385929	69	74	81.5	71.6261	73.4307	84.2972	chr14	31665001	31670000	chr14	31638776	31690172	Tmem110	transmembrane protein 110 [Source:MGI Symbol;Acc:MGI:1921500]	protein_coding
ENSMUSG00000006527	Bin_385909	111	123.5	95	115.225	123.046	97.6614	chr14	31565001	31570000	chr14	31528035	31635899	Sfmbt1	Scm-like with four mbt domains 1 [Source:MGI Symbol;Acc:MGI:1859609]	protein_coding
ENSMUSG00000006527	Bin_385904	88.5	150.5	276.5	91.3492	148.846	283.732	chr14	31540001	31545000	chr14	31528035	31635899	Sfmbt1	Scm-like with four mbt domains 1 [Source:MGI Symbol;Acc:MGI:1859609]	protein_coding
ENSMUSG00000006527	Bin_385913	52	88.5	100.5	53.9791	87.323	102.801	chr14	31585001	31590000	chr14	31528035	31635899	Sfmbt1	Scm-like with four mbt domains 1 [Source:MGI Symbol;Acc:MGI:1859609]	protein_coding
ENSMUSG00000006529	Bin_385946	89	126.5	169	92.3873	125.031	173.734	chr14	31750001	31755000	chr14	31742366	31756475	Itih1	inter-alpha trypsin inhibitor, heavy chain 1 [Source:MGI Symbol;Acc:MGI:96618]	protein_coding
ENSMUSG00000006538	Bin_15000	59	73	73.5	61.2455	72.4384	76.0731	chr1	74995001	75000000	chr1	74991891	74998246	Ihh	Indian hedgehog [Source:MGI Symbol;Acc:MGI:96533]	protein_coding
ENSMUSG00000006538	Bin_14999	98	162	77	101.73	160.754	79.1571	chr1	74990001	74995000	chr1	74991891	74998246	Ihh	Indian hedgehog [Source:MGI Symbol;Acc:MGI:96533]	protein_coding
ENSMUSG00000006546	Bin_14988	99.5	127	96	103.806	126.023	98.6894	chr1	74935001	74940000	chr1	74936508	74939717	Cryba2	crystallin, beta A2 [Source:MGI Symbol;Acc:MGI:104336]	protein_coding
ENSMUSG00000006567	Bin_234387	67	53	89	69.55	52.5923	91.4933	chr8	23160001	23165000	chr8	23103257	23170777	Atp7b	ATPase, Cu++ transporting, beta polypeptide [Source:MGI Symbol;Acc:MGI:103297]	protein_coding
ENSMUSG00000006576	Bin_15111	53	54.5	58	55.0172	53.5846	59.6248	chr1	75550001	75555000	chr1	75542841	75558747	Slc4a3	solute carrier family 4 (anion exchanger), member 3 [Source:MGI Symbol;Acc:MGI:109350]	protein_coding
ENSMUSG00000006585	Bin_254772	57	83.5	50.5	59.1694	83.3538	51.4007	chr8	125085001	125090000	chr8	125091915	125097028	Cdt1	chromatin licensing and DNA replication factor 1 [Source:MGI Symbol;Acc:MGI:1914427]	protein_coding
ENSMUSG00000006586	Bin_110480	108	263	54.5	112.11	260.977	55.5128	chr4	13845001	13850000	chr4	13670583	13820796	Runx1t1	runt-related transcription factor 1; translocated to, 1 (cyclin D-related) [Source:MGI Symbol;Acc:MGI:104793]	protein_coding
ENSMUSG00000006586	Bin_110483	135.5	104	131.5	141.176	103.2	135.698	chr4	13860001	13865000	chr4	13670583	13820796	Runx1t1	runt-related transcription factor 1; translocated to, 1 (cyclin D-related) [Source:MGI Symbol;Acc:MGI:104793]	protein_coding
ENSMUSG00000006586	Bin_110484	154	127	177.5	159.861	126.023	182.987	chr4	13865001	13870000	chr4	13670583	13820796	Runx1t1	runt-related transcription factor 1; translocated to, 1 (cyclin D-related) [Source:MGI Symbol;Acc:MGI:104793]	protein_coding
ENSMUSG00000006589	Bin_254777	71	127	99.5	73.7022	126.023	102.801	chr8	125110001	125115000	chr8	125098537	125100807	Aprt	adenine phosphoribosyl transferase [Source:MGI Symbol;Acc:MGI:88061]	protein_coding
ENSMUSG00000006611	Bin_360299	83	89	224	86.1589	88.3153	230.275	chr13	23800001	23805000	chr13	23793903	23802723	Hfe	hemochromatosis [Source:MGI Symbol;Acc:MGI:109191]	protein_coding
ENSMUSG00000006638	Bin_145088	106	78.5	114.5	110.034	77.3999	117.194	chr5	31250001	31255000	chr5	31252439	31257464	Abhd1	abhydrolase domain containing 1 [Source:MGI Symbol;Acc:MGI:1931013]	lincRNA
ENSMUSG00000006641	Bin_145106	90	63	76.5	93.4254	62.5153	78.1291	chr5	31340001	31345000	chr5	31338409	31351297	Slc5a6	solute carrier family 5 (sodium-dependent vitamin transporter), member 6 [Source:MGI Symbol;Acc:MGI:2660847]	protein_coding
ENSMUSG00000006642	Bin_145093	89.5	187	92.5	93.4254	185.561	94.5773	chr5	31275001	31280000	chr5	31271050	31279391	Tcf23	transcription factor 23 [Source:MGI Symbol;Acc:MGI:1934960]	protein_coding
ENSMUSG00000006651	Bin_205495	68.5	83.5	64	70.5881	83.3538	65.7929	chr7	31225001	31230000	chr7	31220001	31230580	Aplp1	amyloid beta (A4) precursor-like protein 1 [Source:MGI Symbol;Acc:MGI:88046]	protein_coding
ENSMUSG00000006676	Bin_277781	141	91	70	146.366	90.2999	71.961	chr9	108390001	108395000	chr9	108393020	108404670	Usp19	ubiquitin specific peptidase 19 [Source:MGI Symbol;Acc:MGI:1918722]	protein_coding
ENSMUSG00000006678	Bin_512651	59	57.5	144.5	61.2455	57.5538	148.034	chrX	90870001	90875000	chrX	90550106	90877494	Pola1	polymerase (DNA directed), alpha 1 [Source:MGI Symbol;Acc:MGI:99660]	protein_coding
ENSMUSG00000006678	Bin_512615	138	153.5	125	143.252	152.815	128.502	chrX	90690001	90695000	chrX	90550106	90877494	Pola1	polymerase (DNA directed), alpha 1 [Source:MGI Symbol;Acc:MGI:99660]	protein_coding
ENSMUSG00000006678	Bin_512648	186.5	135	89.5	193.079	133.961	92.5213	chrX	90855001	90860000	chrX	90550106	90877494	Pola1	polymerase (DNA directed), alpha 1 [Source:MGI Symbol;Acc:MGI:99660]	protein_coding
ENSMUSG00000006699	Bin_135090	74	70	73	76.8164	69.4615	75.0451	chr4	136895001	136900000	chr4	136875611	136913635	Cdc42	cell division cycle 42 homolog (S. cerevisiae) [Source:MGI Symbol;Acc:MGI:106211]	protein_coding
ENSMUSG00000006711	Bin_360528	103	320	78.5	106.92	317.538	80.1851	chr13	24945001	24950000	chr13	24937004	24993139	D130043K22Rik	RIKEN cDNA D130043K22 gene [Source:MGI Symbol;Acc:MGI:3036268]	protein_coding
ENSMUSG00000006711	Bin_360535	219	149	226.5	227.335	147.854	232.331	chr13	24980001	24985000	chr13	24937004	24993139	D130043K22Rik	RIKEN cDNA D130043K22 gene [Source:MGI Symbol;Acc:MGI:3036268]	protein_coding
ENSMUSG00000006728	Bin_306219	88	308	153	91.3492	305.63	157.286	chr10	126500001	126505000	chr10	126500590	126504976	Cdk4	cyclin-dependent kinase 4 [Source:MGI Symbol;Acc:MGI:88357]	protein_coding
ENSMUSG00000006736	Bin_306220	259.5	50	114	269.895	49.6153	117.194	chr10	126505001	126510000	chr10	126504373	126507317	Tspan31	tetraspanin 31 [Source:MGI Symbol;Acc:MGI:1914375]	protein_coding
ENSMUSG00000006740	Bin_465301	75.5	135	69	78.8925	133.961	70.933	chr18	6240001	6245000	chr18	6201000	6242172	Kif5b	kinesin family member 5B [Source:MGI Symbol;Acc:MGI:1098268]	protein_coding
ENSMUSG00000006740	Bin_465298	743	60	95	771.278	59.5384	97.6614	chr18	6225001	6230000	chr18	6201000	6242172	Kif5b	kinesin family member 5B [Source:MGI Symbol;Acc:MGI:1098268]	protein_coding
ENSMUSG00000006763	Bin_210040	112	94.5	62	116.263	93.2768	63.7369	chr7	53950001	53955000	chr7	53941478	53966050	Saal1	serum amyloid A-like 1 [Source:MGI Symbol;Acc:MGI:1926185]	protein_coding
ENSMUSG00000006763	Bin_210043	84.5	92	93	87.197	91.2922	95.6053	chr7	53965001	53970000	chr7	53941478	53966050	Saal1	serum amyloid A-like 1 [Source:MGI Symbol;Acc:MGI:1926185]	protein_coding
ENSMUSG00000006764	Bin_303828	95	164	52	98.6157	162.738	53.4568	chr10	114545001	114550000	chr10	114515697	114622078	Tph2	tryptophan hydroxylase 2 [Source:MGI Symbol;Acc:MGI:2651811]	protein_coding
ENSMUSG00000006777	Bin_326786	350.5	156.5	179	363.321	154.8	184.015	chr11	99340001	99345000	chr11	99339288	99354451	Krt23	keratin 23 [Source:MGI Symbol;Acc:MGI:2148866]	protein_coding
ENSMUSG00000006784	Bin_326999	154	125.5	79.5	159.861	125.031	82.2412	chr11	100405001	100410000	chr11	100406921	100433882	Ttc25	tetratricopeptide repeat domain 25 [Source:MGI Symbol;Acc:MGI:1921657]	protein_coding
ENSMUSG00000006906	Bin_186047	101.5	220	186.5	105.882	218.307	191.211	chr6	83505001	83510000	chr6	83493200	83522498	Stambp	STAM binding protein [Source:MGI Symbol;Acc:MGI:1917777]	protein_coding
ENSMUSG00000006920	Bin_327129	127.5	118.5	147.5	132.872	117.092	152.146	chr11	101055001	101060000	chr11	101052429	101087777	Ezh1	enhancer of zeste homolog 1 (Drosophila) [Source:MGI Symbol;Acc:MGI:1097695]	protein_coding
ENSMUSG00000006920	Bin_327135	64	58	115	66.4358	57.5538	118.222	chr11	101085001	101090000	chr11	101052429	101087777	Ezh1	enhancer of zeste homolog 1 (Drosophila) [Source:MGI Symbol;Acc:MGI:1097695]	protein_coding
ENSMUSG00000006930	Bin_326961	217.5	88	69.5	226.297	87.323	71.961	chr11	100215001	100220000	chr11	100208641	100217455	Hap1	huntingtin-associated protein 1 [Source:MGI Symbol;Acc:MGI:1261831]	protein_coding
ENSMUSG00000006932	Bin_280272	122.5	73	78	126.643	72.4384	80.1851	chr9	120845001	120850000	chr9	120838334	120869625	Ctnnb1	catenin (cadherin associated protein), beta 1 [Source:MGI Symbol;Acc:MGI:88276]	protein_coding
ENSMUSG00000006932	Bin_280276	69	83	75	71.6261	82.3614	77.1011	chr9	120865001	120870000	chr9	120838334	120869625	Ctnnb1	catenin (cadherin associated protein), beta 1 [Source:MGI Symbol;Acc:MGI:88276]	protein_coding
ENSMUSG00000006941	Bin_280177	128	71	93	132.872	70.4538	95.6053	chr9	120370001	120375000	chr9	120401724	120404445	Eif1b	eukaryotic translation initiation factor 1B [Source:MGI Symbol;Acc:MGI:1916219]	protein_coding
ENSMUSG00000007021	Bin_449963	93	165.5	76	96.5395	164.723	78.1291	chr17	24825001	24830000	chr17	24822037	24826900	Syngr3	synaptogyrin 3 [Source:MGI Symbol;Acc:MGI:1341881]	protein_coding
ENSMUSG00000007036	Bin_452043	100.5	66	56	103.806	65.4922	57.5688	chr17	35225001	35230000	chr17	35226208	35239932	Abhd16a	abhydrolase domain containing 16A [Source:MGI Symbol;Acc:MGI:99476]	protein_coding
ENSMUSG00000007041	Bin_452035	77.5	111	114.5	80.9686	110.146	117.194	chr17	35185001	35190000	chr17	35186911	35195694	Clic1	chloride intracellular channel 1 [Source:MGI Symbol;Acc:MGI:2148924]	protein_coding
ENSMUSG00000007044	Bin_452038	73	68	98	75.7783	67.4769	100.745	chr17	35200001	35205000	chr17	35202333	35206570	Ly6g6c	lymphocyte antigen 6 complex, locus G6C [Source:MGI Symbol;Acc:MGI:2148930]	protein_coding
ENSMUSG00000007097	Bin_34845	56.5	228	181.5	58.1313	226.246	187.099	chr1	174220001	174225000	chr1	174201840	174228195	Atp1a2	ATPase, Na+/K+ transporting, alpha 2 polypeptide [Source:MGI Symbol;Acc:MGI:88106]	protein_coding
ENSMUSG00000007097	Bin_34846	188	207	63.5	195.155	205.407	65.7929	chr1	174225001	174230000	chr1	174201840	174228195	Atp1a2	ATPase, Na+/K+ transporting, alpha 2 polypeptide [Source:MGI Symbol;Acc:MGI:88106]	protein_coding
ENSMUSG00000007122	Bin_34833	279	218.5	69.5	289.619	216.323	71.961	chr1	174160001	174165000	chr1	174140025	174150026	Casq1	calsequestrin 1 [Source:MGI Symbol;Acc:MGI:1309468]	protein_coding
ENSMUSG00000007207	Bin_165940	58.5	184.5	106	60.2075	182.584	108.97	chr5	135510001	135515000	chr5	135499352	135526970	Stx1a	syntaxin 1A (brain) [Source:MGI Symbol;Acc:MGI:109355]	protein_coding
ENSMUSG00000007207	Bin_165938	350	169.5	105.5	363.321	168.692	108.97	chr5	135500001	135505000	chr5	135499352	135526970	Stx1a	syntaxin 1A (brain) [Source:MGI Symbol;Acc:MGI:109355]	protein_coding
ENSMUSG00000007209	Bin_202711	100.5	117	82.5	103.806	116.1	84.2972	chr7	17305001	17310000	chr7	17307278	17311459	Ceacam9	carcinoembryonic antigen-related cell adhesion molecule 9 [Source:MGI Symbol;Acc:MGI:1347247]	protein_coding
ENSMUSG00000007279	Bin_222638	132	89.5	68	137.024	89.3076	69.905	chr7	116940001	116945000	chr7	116942190	117009193	Scube2	signal peptide, CUB domain, EGF-like 2 [Source:MGI Symbol;Acc:MGI:1928765]	protein_coding
ENSMUSG00000007279	Bin_222650	92	88.5	177	95.5015	87.323	181.959	chr7	117000001	117005000	chr7	116942190	117009193	Scube2	signal peptide, CUB domain, EGF-like 2 [Source:MGI Symbol;Acc:MGI:1928765]	protein_coding
ENSMUSG00000007279	Bin_222645	109	56	57.5	113.148	55.5692	59.6248	chr7	116975001	116980000	chr7	116942190	117009193	Scube2	signal peptide, CUB domain, EGF-like 2 [Source:MGI Symbol;Acc:MGI:1928765]	protein_coding
ENSMUSG00000007411	Bin_353852	59	72	100	61.2455	71.4461	102.801	chr12	112825001	112830000	chr12	112812721	112894438	Mark3	MAP/microtubule affinity-regulating kinase 3 [Source:MGI Symbol;Acc:MGI:1341865]	protein_coding
ENSMUSG00000007415	Bin_139565	57.5	197	96.5	60.2075	195.484	98.6894	chr5	3635001	3640000	chr5	3632932	3647934	Gatad1	GATA zinc finger domain containing 1 [Source:MGI Symbol;Acc:MGI:1914460]	protein_coding
ENSMUSG00000007440	Bin_471475	67	64.5	83.5	69.55	63.5076	86.3532	chr18	37110001	37115000	chr18	37089939	37347311	Pcdha1	protocadherin alpha 4 [Source:MGI Symbol;Acc:MGI:1298406]	protein_coding
ENSMUSG00000007440	Bin_471504	175.5	99.5	151.5	182.698	99.2307	156.258	chr18	37255001	37260000	chr18	37089939	37347311	Pcdha1	protocadherin alpha 4 [Source:MGI Symbol;Acc:MGI:1298406]	protein_coding
ENSMUSG00000007440	Bin_471498	80	194	282	83.0448	192.507	289.9	chr18	37225001	37230000	chr18	37089939	37347311	Pcdha1	protocadherin alpha 4 [Source:MGI Symbol;Acc:MGI:1298406]	protein_coding
ENSMUSG00000007440	Bin_471502	57.5	64	183	60.2075	63.5076	188.127	chr18	37245001	37250000	chr18	37089939	37347311	Pcdha1	protocadherin alpha 4 [Source:MGI Symbol;Acc:MGI:1298406]	protein_coding
ENSMUSG00000007440	Bin_471484	59.5	67	92	62.2836	66.4845	94.5773	chr18	37155001	37160000	chr18	37089939	37347311	Pcdha1	protocadherin alpha 4 [Source:MGI Symbol;Acc:MGI:1298406]	protein_coding
ENSMUSG00000007440	Bin_471507	131.5	188	202	137.024	186.554	207.659	chr18	37270001	37275000	chr18	37089939	37347311	Pcdha1	protocadherin alpha 4 [Source:MGI Symbol;Acc:MGI:1298406]	protein_coding
ENSMUSG00000007440	Bin_471499	50.5	158.5	120.5	51.903	156.784	123.362	chr18	37230001	37235000	chr18	37089939	37347311	Pcdha1	protocadherin alpha 4 [Source:MGI Symbol;Acc:MGI:1298406]	protein_coding
ENSMUSG00000007440	Bin_471483	126	237	113	130.796	235.177	116.166	chr18	37150001	37155000	chr18	37089939	37347311	Pcdha1	protocadherin alpha 4 [Source:MGI Symbol;Acc:MGI:1298406]	protein_coding
ENSMUSG00000007440	Bin_471487	1581	57.5	95	1641.17	57.5538	97.6614	chr18	37170001	37175000	chr18	37089939	37347311	Pcdha1	protocadherin alpha 4 [Source:MGI Symbol;Acc:MGI:1298406]	protein_coding
ENSMUSG00000007440	Bin_471515	215.5	54	50.5	224.221	53.5846	51.4007	chr18	37310001	37315000	chr18	37089939	37347311	Pcdha1	protocadherin alpha 4 [Source:MGI Symbol;Acc:MGI:1298406]	protein_coding
ENSMUSG00000007440	Bin_471510	84	108.5	107.5	87.197	107.169	111.026	chr18	37285001	37290000	chr18	37089939	37347311	Pcdha1	protocadherin alpha 4 [Source:MGI Symbol;Acc:MGI:1298406]	protein_coding
ENSMUSG00000007480	Bin_477752	192.5	187	184.5	199.307	185.561	189.155	chr18	68495001	68500000	chr18	68497250	68499377	Mc5r	melanocortin 5 receptor [Source:MGI Symbol;Acc:MGI:99420]	protein_coding
ENSMUSG00000007564	Bin_449215	64.5	70.5	163.5	66.4358	69.4615	168.594	chr17	21085001	21090000	chr17	21082275	21102880	Ppp2r1a	protein phosphatase 2 (formerly 2A), regulatory subunit A (PR 65), alpha isoform [Source:MGI Symbol;Acc:MGI:1926334]	protein_coding
ENSMUSG00000007570	Bin_450688	146	191.5	94	151.557	190.523	96.6334	chr17	28450001	28455000	chr17	28450475	28463513	Fance	Fanconi anemia, complementation group E [Source:MGI Symbol;Acc:MGI:1920025]	protein_coding
ENSMUSG00000007594	Bin_244279	114	58	118.5	118.339	57.5538	121.306	chr8	72620001	72625000	chr8	72607428	72614761	Hapln4	hyaluronan and proteoglycan link protein 4 [Source:MGI Symbol;Acc:MGI:2679531]	protein_coding
ENSMUSG00000007594	Bin_244278	112	216	85.5	116.263	214.338	88.4092	chr8	72615001	72620000	chr8	72607428	72614761	Hapln4	hyaluronan and proteoglycan link protein 4 [Source:MGI Symbol;Acc:MGI:2679531]	protein_coding
ENSMUSG00000007610	Bin_244559	181	141	83.5	187.889	139.915	86.3532	chr8	74020001	74025000	chr8	74012002	74023482	Gtpbp3	GTP binding protein 3 [Source:MGI Symbol;Acc:MGI:1917609]	protein_coding
ENSMUSG00000007610	Bin_244557	264.5	85	94	274.048	84.3461	96.6334	chr8	74010001	74015000	chr8	74012002	74023482	Gtpbp3	GTP binding protein 3 [Source:MGI Symbol;Acc:MGI:1917609]	protein_coding
ENSMUSG00000007613	Bin_117185	74	82.5	79.5	76.8164	81.3691	82.2412	chr4	47370001	47375000	chr4	47366094	47427803	Tgfbr1	transforming growth factor, beta receptor I [Source:MGI Symbol;Acc:MGI:98728]	protein_coding
ENSMUSG00000007617	Bin_374356	57	84	98	59.1694	83.3538	100.745	chr13	94085001	94090000	chr13	94073712	94174917	Homer1	homer homolog 1 (Drosophila) [Source:MGI Symbol;Acc:MGI:1347345]	protein_coding
ENSMUSG00000007617	Bin_374368	113	127	64.5	117.301	126.023	65.7929	chr13	94145001	94150000	chr13	94073712	94174917	Homer1	homer homolog 1 (Drosophila) [Source:MGI Symbol;Acc:MGI:1347345]	protein_coding
ENSMUSG00000007617	Bin_374370	79	149	161	82.0067	147.854	165.51	chr13	94155001	94160000	chr13	94073712	94174917	Homer1	homer homolog 1 (Drosophila) [Source:MGI Symbol;Acc:MGI:1347345]	protein_coding
ENSMUSG00000007653	Bin_315386	56	85	63	58.1313	84.3461	64.7649	chr11	42340001	42345000	chr11	42233259	42446092	Gabrb2	gamma-aminobutyric acid (GABA) A receptor, subunit beta 2 [Source:MGI Symbol;Acc:MGI:95620]	protein_coding
ENSMUSG00000007653	Bin_315392	171	120	74.5	177.508	119.077	76.0731	chr11	42370001	42375000	chr11	42233259	42446092	Gabrb2	gamma-aminobutyric acid (GABA) A receptor, subunit beta 2 [Source:MGI Symbol;Acc:MGI:95620]	protein_coding
ENSMUSG00000007653	Bin_315375	118	66	115.5	122.491	65.4922	119.25	chr11	42285001	42290000	chr11	42233259	42446092	Gabrb2	gamma-aminobutyric acid (GABA) A receptor, subunit beta 2 [Source:MGI Symbol;Acc:MGI:95620]	protein_coding
ENSMUSG00000007653	Bin_315403	146	86	146.5	151.557	85.3384	150.09	chr11	42425001	42430000	chr11	42233259	42446092	Gabrb2	gamma-aminobutyric acid (GABA) A receptor, subunit beta 2 [Source:MGI Symbol;Acc:MGI:95620]	protein_coding
ENSMUSG00000007653	Bin_315404	91	112.5	136	94.4634	111.138	139.81	chr11	42430001	42435000	chr11	42233259	42446092	Gabrb2	gamma-aminobutyric acid (GABA) A receptor, subunit beta 2 [Source:MGI Symbol;Acc:MGI:95620]	protein_coding
ENSMUSG00000007653	Bin_315383	262.5	115	75.5	271.972	114.115	78.1291	chr11	42325001	42330000	chr11	42233259	42446092	Gabrb2	gamma-aminobutyric acid (GABA) A receptor, subunit beta 2 [Source:MGI Symbol;Acc:MGI:95620]	protein_coding
ENSMUSG00000007655	Bin_172802	58	170	54	60.2075	168.692	55.5128	chr6	17280001	17285000	chr6	17256335	17291452	Cav1	caveolin 1, caveolae protein [Source:MGI Symbol;Acc:MGI:102709]	protein_coding
ENSMUSG00000007656	Bin_271077	72.5	114	97.5	74.7403	113.123	100.745	chr9	74870001	74875000	chr9	74885421	74908120	Arpp19	cAMP-regulated phosphoprotein 19 [Source:MGI Symbol;Acc:MGI:1891691]	protein_coding
ENSMUSG00000007656	Bin_271084	65	85	82	67.4739	84.3461	84.2972	chr9	74905001	74910000	chr9	74885421	74908120	Arpp19	cAMP-regulated phosphoprotein 19 [Source:MGI Symbol;Acc:MGI:1891691]	protein_coding
ENSMUSG00000007659	Bin_69967	96	94	291	99.6537	93.2768	299.152	chr2	152630001	152635000	chr2	152593052	152657464	Bcl2l1	BCL2-like 1 [Source:MGI Symbol;Acc:MGI:88139]	protein_coding
ENSMUSG00000007670	Bin_456432	89	137.5	71	92.3873	136.938	72.989	chr17	57170001	57175000	chr17	57160481	57170930	Khsrp	KH-type splicing regulatory protein [Source:MGI Symbol;Acc:MGI:1336214]	protein_coding
ENSMUSG00000007739	Bin_311498	99	167	54	102.768	165.715	55.5128	chr11	22900001	22905000	chr11	22890519	22903780	Cct4	chaperonin containing Tcp1, subunit 4 (delta) [Source:MGI Symbol;Acc:MGI:104689]	protein_coding
ENSMUSG00000007777	Bin_317219	51	75	85	52.941	74.423	87.3812	chr11	51505001	51510000	chr11	51498888	51502376	0610009B22Rik	RIKEN cDNA 0610009B22 gene [Source:MGI Symbol;Acc:MGI:1913300]	protein_coding
ENSMUSG00000007777	Bin_317218	52	99	73	53.9791	98.2384	75.0451	chr11	51500001	51505000	chr11	51498888	51502376	0610009B22Rik	RIKEN cDNA 0610009B22 gene [Source:MGI Symbol;Acc:MGI:1913300]	protein_coding
ENSMUSG00000007783	Bin_209696	71	272.5	189.5	73.7022	269.907	195.323	chr7	52230001	52235000	chr7	52214743	52230184	Cpt1c	carnitine palmitoyltransferase 1c [Source:MGI Symbol;Acc:MGI:2446526]	protein_coding
ENSMUSG00000007805	Bin_18746	89	120.5	136	92.3873	119.077	139.81	chr1	93725001	93730000	chr1	93698038	93744605	Twist2	twist homolog 2 (Drosophila) [Source:MGI Symbol;Acc:MGI:104685]	protein_coding
ENSMUSG00000007805	Bin_18744	62	58.5	129	64.3597	57.5538	132.614	chr1	93715001	93720000	chr1	93698038	93744605	Twist2	twist homolog 2 (Drosophila) [Source:MGI Symbol;Acc:MGI:104685]	protein_coding
ENSMUSG00000007812	Bin_168037	127.5	145.5	72.5	132.872	144.877	74.017	chr5	145995001	146000000	chr5	145992592	146008175	Zfp655	zinc finger protein 655 [Source:MGI Symbol;Acc:MGI:1919861]	protein_coding
ENSMUSG00000007812	Bin_168039	101	109	330.5	104.844	108.161	339.245	chr5	146005001	146010000	chr5	145992592	146008175	Zfp655	zinc finger protein 655 [Source:MGI Symbol;Acc:MGI:1919861]	protein_coding
ENSMUSG00000007815	Bin_277745	347	114	54	360.207	113.123	55.5128	chr9	108210001	108215000	chr9	108208536	108240270	Rhoa	ras homolog gene family, member A [Source:MGI Symbol;Acc:MGI:1096342]	protein_coding
ENSMUSG00000007817	Bin_384887	52	142	55	53.9791	140.908	56.5408	chr14	26455001	26460000	chr14	26278671	26486229	Zmiz1	zinc finger, MIZ-type containing 1 [Source:MGI Symbol;Acc:MGI:3040693]	protein_coding
ENSMUSG00000007817	Bin_384885	212	182	79	220.069	180.6	81.2131	chr14	26445001	26450000	chr14	26278671	26486229	Zmiz1	zinc finger, MIZ-type containing 1 [Source:MGI Symbol;Acc:MGI:3040693]	protein_coding
ENSMUSG00000007817	Bin_384891	56	69.5	51	58.1313	69.4615	52.4287	chr14	26475001	26480000	chr14	26278671	26486229	Zmiz1	zinc finger, MIZ-type containing 1 [Source:MGI Symbol;Acc:MGI:3040693]	protein_coding
ENSMUSG00000007817	Bin_384878	85.5	76	59	89.2731	75.4153	60.6529	chr14	26410001	26415000	chr14	26278671	26486229	Zmiz1	zinc finger, MIZ-type containing 1 [Source:MGI Symbol;Acc:MGI:3040693]	protein_coding
ENSMUSG00000007817	Bin_384886	93	144	82	96.5395	142.892	84.2972	chr14	26450001	26455000	chr14	26278671	26486229	Zmiz1	zinc finger, MIZ-type containing 1 [Source:MGI Symbol;Acc:MGI:3040693]	protein_coding
ENSMUSG00000007833	Bin_209729	192	91.5	121.5	199.307	91.2922	125.418	chr7	52395001	52400000	chr7	52396054	52409954	Aldh16a1	aldehyde dehydrogenase 16 family, member A1 [Source:MGI Symbol;Acc:MGI:1916998]	protein_coding
ENSMUSG00000007837	Bin_209714	137	136	98	142.214	134.954	100.745	chr7	52320001	52325000	chr7	52308983	52318047	Prrg2	proline-rich Gla (G-carboxyglutamic acid) polypeptide 2 [Source:MGI Symbol;Acc:MGI:1929596]	protein_coding
ENSMUSG00000007850	Bin_316958	74	231	68	76.8164	229.223	69.905	chr11	50200001	50205000	chr11	50190492	50200030	Hnrnph1	heterogeneous nuclear ribonucleoprotein H1 [Source:MGI Symbol;Acc:MGI:1891925]	protein_coding
ENSMUSG00000007867	Bin_348777	146	90.5	124	151.557	89.3076	127.474	chr12	87450001	87455000	chr12	87423513	87503408	1700019E19Rik	RIKEN cDNA 1700019E19 gene [Source:MGI Symbol;Acc:MGI:1923661]	protein_coding
ENSMUSG00000007880	Bin_134362	85	127.5	110.5	88.2351	127.015	113.082	chr4	133255001	133260000	chr4	133234923	133312684	Arid1a	AT rich interactive domain 1A (SWI-like) [Source:MGI Symbol;Acc:MGI:1935147]	protein_coding
ENSMUSG00000007880	Bin_134364	162.5	117	119.5	168.166	116.1	123.362	chr4	133265001	133270000	chr4	133234923	133312684	Arid1a	AT rich interactive domain 1A (SWI-like) [Source:MGI Symbol;Acc:MGI:1935147]	protein_coding
ENSMUSG00000007880	Bin_134368	138	165	204	143.252	163.731	209.715	chr4	133285001	133290000	chr4	133234923	133312684	Arid1a	AT rich interactive domain 1A (SWI-like) [Source:MGI Symbol;Acc:MGI:1935147]	protein_coding
ENSMUSG00000007888	Bin_244359	62	107	64.5	64.3597	106.177	65.7929	chr8	73020001	73025000	chr8	73017057	73027980	Crlf1	cytokine receptor-like factor 1 [Source:MGI Symbol;Acc:MGI:1340030]	protein_coding
ENSMUSG00000007908	Bin_271271	115.5	167.5	85.5	120.415	166.708	88.4092	chr9	75840001	75845000	chr9	75862662	75984157	Hmgcll1	3-hydroxymethyl-3-methylglutaryl-Coenzyme A lyase-like 1 [Source:MGI Symbol;Acc:MGI:2446108]	protein_coding
ENSMUSG00000007908	Bin_271273	99.5	144.5	74	103.806	142.892	76.0731	chr9	75850001	75855000	chr9	75862662	75984157	Hmgcll1	3-hydroxymethyl-3-methylglutaryl-Coenzyme A lyase-like 1 [Source:MGI Symbol;Acc:MGI:2446108]	protein_coding
ENSMUSG00000007908	Bin_271274	99.5	61.5	70.5	103.806	61.523	71.961	chr9	75855001	75860000	chr9	75862662	75984157	Hmgcll1	3-hydroxymethyl-3-methylglutaryl-Coenzyme A lyase-like 1 [Source:MGI Symbol;Acc:MGI:2446108]	protein_coding
ENSMUSG00000007946	Bin_221038	57	52.5	52	59.1694	51.5999	53.4568	chr7	108940001	108945000	chr7	108966827	108971680	Phox2a	paired-like homeobox 2a [Source:MGI Symbol;Acc:MGI:106633]	protein_coding
ENSMUSG00000007987	Bin_166315	252.5	399	124	261.591	395.93	127.474	chr5	137385001	137390000	chr5	137384020	137389114	Rabl5	RAB, member of RAS oncogene family-like 5 [Source:MGI Symbol;Acc:MGI:1914536]	protein_coding
ENSMUSG00000007989	Bin_392762	57.5	83	152	60.2075	82.3614	156.258	chr14	65830001	65835000	chr14	65819863	65881300	Fzd3	frizzled homolog 3 (Drosophila) [Source:MGI Symbol;Acc:MGI:108476]	protein_coding
ENSMUSG00000007989	Bin_392766	356	119.5	78	369.549	119.077	80.1851	chr14	65850001	65855000	chr14	65819863	65881300	Fzd3	frizzled homolog 3 (Drosophila) [Source:MGI Symbol;Acc:MGI:108476]	protein_coding
ENSMUSG00000007989	Bin_392763	55.5	121.5	50	58.1313	121.061	51.4007	chr14	65835001	65840000	chr14	65819863	65881300	Fzd3	frizzled homolog 3 (Drosophila) [Source:MGI Symbol;Acc:MGI:108476]	protein_coding
ENSMUSG00000008028	Bin_209578	54	78	68	56.0552	77.3999	69.905	chr7	51640001	51645000	chr7	51615413	51641190	1700008O03Rik	RIKEN cDNA 1700008O03 gene [Source:MGI Symbol;Acc:MGI:1916599]	protein_coding
ENSMUSG00000008035	Bin_496535	103	79	80.5	106.92	78.3922	82.2412	chrX	10290001	10295000	chrX	10292139	10296816	Mid1ip1	Mid1 interacting protein 1 (gastrulation specific G12-like (zebrafish)) [Source:MGI Symbol;Acc:MGI:1915291]	protein_coding
ENSMUSG00000008090	Bin_160662	88	133.5	80.5	91.3492	132.969	82.2412	chr5	109120001	109125000	chr5	109123248	109135969	Fgfrl1	fibroblast growth factor receptor-like 1 [Source:MGI Symbol;Acc:MGI:2150920]	protein_coding
ENSMUSG00000008153	Bin_194224	160	80	74	166.09	79.3845	76.0731	chr6	124390001	124395000	chr6	124380777	124414812	Clstn3	calsyntenin 3 [Source:MGI Symbol;Acc:MGI:2178323]	protein_coding
ENSMUSG00000008153	Bin_194228	110.5	69.5	63	114.187	69.4615	64.7649	chr6	124410001	124415000	chr6	124380777	124414812	Clstn3	calsyntenin 3 [Source:MGI Symbol;Acc:MGI:2178323]	protein_coding
ENSMUSG00000008167	Bin_247272	68	69.5	180.5	70.5881	69.4615	185.043	chr8	87585001	87590000	chr8	87583954	87591023	Fbxw9	F-box and WD-40 domain protein 9 [Source:MGI Symbol;Acc:MGI:1915878]	protein_coding
ENSMUSG00000008167	Bin_247271	208.5	256	69.5	215.916	254.03	71.961	chr8	87580001	87585000	chr8	87583954	87591023	Fbxw9	F-box and WD-40 domain protein 9 [Source:MGI Symbol;Acc:MGI:1915878]	protein_coding
ENSMUSG00000008200	Bin_57562	53	99	58.5	55.0172	98.2384	59.6248	chr2	90605001	90610000	chr2	90585527	90621178	Fnbp4	formin binding protein 4 [Source:MGI Symbol;Acc:MGI:1860513]	protein_coding
ENSMUSG00000008200	Bin_57564	64.5	116	159	66.4358	115.108	163.454	chr2	90615001	90620000	chr2	90585527	90621178	Fnbp4	formin binding protein 4 [Source:MGI Symbol;Acc:MGI:1860513]	protein_coding
ENSMUSG00000008301	Bin_475398	160.5	70.5	330.5	166.09	69.4615	339.245	chr18	56725001	56730000	chr18	56722097	56747366	Phax	phosphorylated adaptor for RNA export [Source:MGI Symbol;Acc:MGI:1891839]	protein_coding
ENSMUSG00000008318	Bin_220851	209	86	121.5	216.954	85.3384	125.418	chr7	108005001	108010000	chr7	107994362	108011960	Relt	RELT tumor necrosis factor receptor [Source:MGI Symbol;Acc:MGI:2443373]	protein_coding
ENSMUSG00000008348	Bin_164011	240.5	298	415	249.134	295.707	426.626	chr5	125865001	125870000	chr5	125866335	125870572	Ubc	ubiquitin C [Source:MGI Symbol;Acc:MGI:98889]	protein_coding
ENSMUSG00000008384	Bin_204904	109	63	63	113.148	62.5153	64.7649	chr7	28270001	28275000	chr7	28271929	28275335	Sertad1	SERTA domain containing 1 [Source:MGI Symbol;Acc:MGI:1913438]	protein_coding
ENSMUSG00000008393	Bin_427068	154	104.5	111	159.861	103.2	114.11	chr16	8670001	8675000	chr16	8658680	8672246	Carhsp1	calcium regulated heat stable protein 1 [Source:MGI Symbol;Acc:MGI:1196368]	protein_coding
ENSMUSG00000008398	Bin_299468	58	420.5	60	60.2075	416.769	61.6809	chr10	92745001	92750000	chr10	92710159	92773880	Elk3	ELK3, member of ETS oncogene family [Source:MGI Symbol;Acc:MGI:101762]	protein_coding
ENSMUSG00000008429	Bin_261092	75	79	66	77.8545	78.3922	67.849	chr9	24945001	24950000	chr9	24912574	24956280	Herpud2	HERPUD family member 2 [Source:MGI Symbol;Acc:MGI:1915393]	protein_coding
ENSMUSG00000008429	Bin_261089	169	203	60.5	175.432	201.438	61.6809	chr9	24930001	24935000	chr9	24912574	24956280	Herpud2	HERPUD family member 2 [Source:MGI Symbol;Acc:MGI:1915393]	protein_coding
ENSMUSG00000008438	Bin_347817	120.5	103.5	150.5	124.567	103.2	154.202	chr12	82650001	82655000	chr12	82659571	82669461	Adam21	a disintegrin and metallopeptidase domain 21 [Source:MGI Symbol;Acc:MGI:1861229]	protein_coding
ENSMUSG00000008489	Bin_125905	224	80	65.5	232.525	79.3845	67.849	chr4	90970001	90975000	chr4	90917454	91067476	Elavl2	ELAV (embryonic lethal, abnormal vision, Drosophila)-like 2 (Hu antigen B) [Source:MGI Symbol;Acc:MGI:1100887]	protein_coding
ENSMUSG00000008496	Bin_204433	108.5	208	50.5	112.11	206.4	51.4007	chr7	25915001	25920000	chr7	25876928	25917531	Pou2f2	POU domain, class 2, transcription factor 2 [Source:MGI Symbol;Acc:MGI:101897]	protein_coding
ENSMUSG00000008496	Bin_204432	81	161.5	114.5	84.0828	160.754	117.194	chr7	25910001	25915000	chr7	25876928	25917531	Pou2f2	POU domain, class 2, transcription factor 2 [Source:MGI Symbol;Acc:MGI:101897]	protein_coding
ENSMUSG00000008575	Bin_124137	230	233.5	171	238.754	232.2	175.79	chr4	82130001	82135000	chr4	81936077	82351654	Nfib	nuclear factor I/B [Source:MGI Symbol;Acc:MGI:103188]	protein_coding
ENSMUSG00000008575	Bin_124135	134	126.5	66.5	139.1	125.031	67.849	chr4	82120001	82125000	chr4	81936077	82351654	Nfib	nuclear factor I/B [Source:MGI Symbol;Acc:MGI:103188]	protein_coding
ENSMUSG00000008590	Bin_265856	145	70	92	150.519	69.4615	94.5773	chr9	48765001	48770000	chr9	48743113	48773095	Htr3b	5-hydroxytryptamine (serotonin) receptor 3B [Source:MGI Symbol;Acc:MGI:1861899]	protein_coding
ENSMUSG00000008658	Bin_426700	66	78	56	68.5119	77.3999	57.5688	chr16	6830001	6835000	chr16	6809315	7412572	Rbfox1	RNA binding protein, fox-1 homolog (C. elegans) 1 [Source:MGI Symbol;Acc:MGI:1926224]	protein_coding
ENSMUSG00000008658	Bin_426746	348	79.5	101	361.245	79.3845	103.829	chr16	7060001	7065000	chr16	6809315	7412572	Rbfox1	RNA binding protein, fox-1 homolog (C. elegans) 1 [Source:MGI Symbol;Acc:MGI:1926224]	protein_coding
ENSMUSG00000008658	Bin_426697	138.5	90	123	143.252	89.3076	126.446	chr16	6815001	6820000	chr16	6809315	7412572	Rbfox1	RNA binding protein, fox-1 homolog (C. elegans) 1 [Source:MGI Symbol;Acc:MGI:1926224]	protein_coding
ENSMUSG00000008658	Bin_426706	113	120.5	76.5	117.301	119.077	78.1291	chr16	6860001	6865000	chr16	6809315	7412572	Rbfox1	RNA binding protein, fox-1 homolog (C. elegans) 1 [Source:MGI Symbol;Acc:MGI:1926224]	protein_coding
ENSMUSG00000008658	Bin_426741	187	51	56	194.117	50.6076	57.5688	chr16	7035001	7040000	chr16	6809315	7412572	Rbfox1	RNA binding protein, fox-1 homolog (C. elegans) 1 [Source:MGI Symbol;Acc:MGI:1926224]	protein_coding
ENSMUSG00000008658	Bin_426777	260	59	87.5	269.895	58.5461	90.4653	chr16	7215001	7220000	chr16	6809315	7412572	Rbfox1	RNA binding protein, fox-1 homolog (C. elegans) 1 [Source:MGI Symbol;Acc:MGI:1926224]	protein_coding
ENSMUSG00000008658	Bin_426713	85	340	299	88.2351	337.384	307.376	chr16	6895001	6900000	chr16	6809315	7412572	Rbfox1	RNA binding protein, fox-1 homolog (C. elegans) 1 [Source:MGI Symbol;Acc:MGI:1926224]	protein_coding
ENSMUSG00000008658	Bin_426704	96	203.5	62.5	99.6537	202.431	63.7369	chr16	6850001	6855000	chr16	6809315	7412572	Rbfox1	RNA binding protein, fox-1 homolog (C. elegans) 1 [Source:MGI Symbol;Acc:MGI:1926224]	protein_coding
ENSMUSG00000008658	Bin_426785	67	56.5	105.5	69.55	55.5692	108.97	chr16	7255001	7260000	chr16	6809315	7412572	Rbfox1	RNA binding protein, fox-1 homolog (C. elegans) 1 [Source:MGI Symbol;Acc:MGI:1926224]	protein_coding
ENSMUSG00000008658	Bin_426708	131	131.5	73.5	135.986	130.984	76.0731	chr16	6870001	6875000	chr16	6809315	7412572	Rbfox1	RNA binding protein, fox-1 homolog (C. elegans) 1 [Source:MGI Symbol;Acc:MGI:1926224]	protein_coding
ENSMUSG00000008658	Bin_426802	68.5	157.5	65.5	70.5881	156.784	67.849	chr16	7340001	7345000	chr16	6809315	7412572	Rbfox1	RNA binding protein, fox-1 homolog (C. elegans) 1 [Source:MGI Symbol;Acc:MGI:1926224]	protein_coding
ENSMUSG00000008658	Bin_426719	90	52.5	91	93.4254	51.5999	93.5493	chr16	6925001	6930000	chr16	6809315	7412572	Rbfox1	RNA binding protein, fox-1 homolog (C. elegans) 1 [Source:MGI Symbol;Acc:MGI:1926224]	protein_coding
ENSMUSG00000008658	Bin_426784	92	185	62	95.5015	183.577	63.7369	chr16	7250001	7255000	chr16	6809315	7412572	Rbfox1	RNA binding protein, fox-1 homolog (C. elegans) 1 [Source:MGI Symbol;Acc:MGI:1926224]	protein_coding
ENSMUSG00000008658	Bin_426799	57	184.5	92.5	59.1694	182.584	94.5773	chr16	7325001	7330000	chr16	6809315	7412572	Rbfox1	RNA binding protein, fox-1 homolog (C. elegans) 1 [Source:MGI Symbol;Acc:MGI:1926224]	protein_coding
ENSMUSG00000008658	Bin_426773	79	352	116	82.0067	349.292	119.25	chr16	7195001	7200000	chr16	6809315	7412572	Rbfox1	RNA binding protein, fox-1 homolog (C. elegans) 1 [Source:MGI Symbol;Acc:MGI:1926224]	protein_coding
ENSMUSG00000008658	Bin_426782	89.5	83.5	173.5	93.4254	83.3538	178.875	chr16	7240001	7245000	chr16	6809315	7412572	Rbfox1	RNA binding protein, fox-1 homolog (C. elegans) 1 [Source:MGI Symbol;Acc:MGI:1926224]	protein_coding
ENSMUSG00000008658	Bin_426751	104	269.5	82.5	107.958	267.923	84.2972	chr16	7085001	7090000	chr16	6809315	7412572	Rbfox1	RNA binding protein, fox-1 homolog (C. elegans) 1 [Source:MGI Symbol;Acc:MGI:1926224]	protein_coding
ENSMUSG00000008658	Bin_426757	77	80	109.5	79.9306	79.3845	113.082	chr16	7115001	7120000	chr16	6809315	7412572	Rbfox1	RNA binding protein, fox-1 homolog (C. elegans) 1 [Source:MGI Symbol;Acc:MGI:1926224]	protein_coding
ENSMUSG00000008658	Bin_426726	90	99.5	62.5	93.4254	99.2307	63.7369	chr16	6960001	6965000	chr16	6809315	7412572	Rbfox1	RNA binding protein, fox-1 homolog (C. elegans) 1 [Source:MGI Symbol;Acc:MGI:1926224]	protein_coding
ENSMUSG00000008658	Bin_426801	155	202.5	100	160.899	200.446	102.801	chr16	7335001	7340000	chr16	6809315	7412572	Rbfox1	RNA binding protein, fox-1 homolog (C. elegans) 1 [Source:MGI Symbol;Acc:MGI:1926224]	protein_coding
ENSMUSG00000008658	Bin_426786	118	100	55	122.491	99.2307	56.5408	chr16	7260001	7265000	chr16	6809315	7412572	Rbfox1	RNA binding protein, fox-1 homolog (C. elegans) 1 [Source:MGI Symbol;Acc:MGI:1926224]	protein_coding
ENSMUSG00000008658	Bin_426812	70	242.5	53.5	72.6642	240.138	55.5128	chr16	7390001	7395000	chr16	6809315	7412572	Rbfox1	RNA binding protein, fox-1 homolog (C. elegans) 1 [Source:MGI Symbol;Acc:MGI:1926224]	protein_coding
ENSMUSG00000008658	Bin_426793	60.5	50.5	73.5	62.2836	49.6153	76.0731	chr16	7295001	7300000	chr16	6809315	7412572	Rbfox1	RNA binding protein, fox-1 homolog (C. elegans) 1 [Source:MGI Symbol;Acc:MGI:1926224]	protein_coding
ENSMUSG00000008658	Bin_426791	99	68	52	102.768	67.4769	53.4568	chr16	7285001	7290000	chr16	6809315	7412572	Rbfox1	RNA binding protein, fox-1 homolog (C. elegans) 1 [Source:MGI Symbol;Acc:MGI:1926224]	protein_coding
ENSMUSG00000008686	Bin_451676	84	97	167	87.197	96.2537	171.678	chr17	33390001	33395000	chr17	33378464	33391985	Zfp955a	zinc finger protein 955A [Source:MGI Symbol;Acc:MGI:4834570]	protein_coding
ENSMUSG00000008730	Bin_96509	78.5	284	73	80.9686	281.815	75.0451	chr3	103590001	103595000	chr3	103543738	103595486	Hipk1	homeodomain interacting protein kinase 1 [Source:MGI Symbol;Acc:MGI:1314873]	protein_coding
ENSMUSG00000008763	Bin_95877	190	136	103	197.231	134.954	105.885	chr3	100430001	100435000	chr3	100366130	100489426	Man1a2	mannosidase, alpha, class 1A, member 2 [Source:MGI Symbol;Acc:MGI:104676]	protein_coding
ENSMUSG00000008789	Bin_202914	226.5	90.5	146.5	234.601	89.3076	150.09	chr7	18320001	18325000	chr7	18298601	18346475	Ceacam5	carcinoembryonic antigen-related cell adhesion molecule 5 [Source:MGI Symbol;Acc:MGI:1920500]	protein_coding
ENSMUSG00000008789	Bin_202913	87.5	56	186.5	91.3492	55.5692	191.211	chr7	18315001	18320000	chr7	18298601	18346475	Ceacam5	carcinoembryonic antigen-related cell adhesion molecule 5 [Source:MGI Symbol;Acc:MGI:1920500]	protein_coding
ENSMUSG00000008789	Bin_202912	52	74.5	58	53.9791	73.4307	59.6248	chr7	18310001	18315000	chr7	18298601	18346475	Ceacam5	carcinoembryonic antigen-related cell adhesion molecule 5 [Source:MGI Symbol;Acc:MGI:1920500]	protein_coding
ENSMUSG00000008789	Bin_202915	66	68.5	99	68.5119	67.4769	101.773	chr7	18325001	18330000	chr7	18298601	18346475	Ceacam5	carcinoembryonic antigen-related cell adhesion molecule 5 [Source:MGI Symbol;Acc:MGI:1920500]	protein_coding
ENSMUSG00000008822	Bin_348611	149	86	160	154.671	85.3384	164.482	chr12	86620001	86625000	chr12	86613348	86629388	Acyp1	acylphosphatase 1, erythrocyte (common) type [Source:MGI Symbol;Acc:MGI:1913454]	protein_coding
ENSMUSG00000008845	Bin_194197	69	72	65	71.6261	71.4461	66.8209	chr6	124255001	124260000	chr6	124254669	124280545	Cd163	CD163 antigen [Source:MGI Symbol;Acc:MGI:2135946]	protein_coding
ENSMUSG00000008859	Bin_359143	58.5	68	62.5	60.2075	67.4769	63.7369	chr13	18020001	18025000	chr13	17972409	18036073	Rala	v-ral simian leukemia viral oncogene homolog A (ras related) [Source:MGI Symbol;Acc:MGI:1927243]	protein_coding
ENSMUSG00000008859	Bin_359140	117.5	64.5	77	122.491	63.5076	79.1571	chr13	18005001	18010000	chr13	17972409	18036073	Rala	v-ral simian leukemia viral oncogene homolog A (ras related) [Source:MGI Symbol;Acc:MGI:1927243]	protein_coding
ENSMUSG00000008859	Bin_359144	101	110	122.5	104.844	109.154	125.418	chr13	18025001	18030000	chr13	17972409	18036073	Rala	v-ral simian leukemia viral oncogene homolog A (ras related) [Source:MGI Symbol;Acc:MGI:1927243]	protein_coding
ENSMUSG00000008859	Bin_359141	163	146	189	169.204	144.877	194.295	chr13	18010001	18015000	chr13	17972409	18036073	Rala	v-ral simian leukemia viral oncogene homolog A (ras related) [Source:MGI Symbol;Acc:MGI:1927243]	protein_coding
ENSMUSG00000008859	Bin_359136	83.5	152.5	110.5	87.197	150.831	113.082	chr13	17985001	17990000	chr13	17972409	18036073	Rala	v-ral simian leukemia viral oncogene homolog A (ras related) [Source:MGI Symbol;Acc:MGI:1927243]	protein_coding
ENSMUSG00000008892	Bin_234488	55.5	118	56	58.1313	117.092	57.5688	chr8	23665001	23670000	chr8	23687573	23704230	Vdac3	voltage-dependent anion channel 3 [Source:MGI Symbol;Acc:MGI:106922]	protein_coding
ENSMUSG00000008932	Bin_129246	77	155.5	74.5	79.9306	154.8	76.0731	chr4	107675001	107680000	chr4	107640937	107686137	Slc1a7	solute carrier family 1 (glutamate transporter), member 7 [Source:MGI Symbol;Acc:MGI:2444087]	protein_coding
ENSMUSG00000008932	Bin_129247	106.5	178	131	110.034	176.631	134.67	chr4	107680001	107685000	chr4	107640937	107686137	Slc1a7	solute carrier family 1 (glutamate transporter), member 7 [Source:MGI Symbol;Acc:MGI:2444087]	protein_coding
ENSMUSG00000008932	Bin_129244	101	121	111	104.844	120.069	114.11	chr4	107665001	107670000	chr4	107640937	107686137	Slc1a7	solute carrier family 1 (glutamate transporter), member 7 [Source:MGI Symbol;Acc:MGI:2444087]	protein_coding
ENSMUSG00000008976	Bin_442304	60	58	422	62.2836	57.5538	433.822	chr16	84850001	84855000	chr16	84835170	84864024	Gabpa	GA repeat binding protein, alpha [Source:MGI Symbol;Acc:MGI:95610]	protein_coding
ENSMUSG00000008976	Bin_442332	219.5	53.5	171.5	228.373	53.5846	176.818	chr16	84990001	84995000	chr16	84835170	84864024	Gabpa	GA repeat binding protein, alpha [Source:MGI Symbol;Acc:MGI:95610]	protein_coding
ENSMUSG00000008999	Bin_73987	191.5	114	95	199.307	113.123	97.6614	chr2	172730001	172735000	chr2	172693513	172765822	Bmp7	bone morphogenetic protein 7 [Source:MGI Symbol;Acc:MGI:103302]	protein_coding
ENSMUSG00000008999	Bin_73991	77	79	136.5	79.9306	78.3922	139.81	chr2	172750001	172755000	chr2	172693513	172765822	Bmp7	bone morphogenetic protein 7 [Source:MGI Symbol;Acc:MGI:103302]	protein_coding
ENSMUSG00000008999	Bin_73993	117.5	53.5	70.5	122.491	53.5846	71.961	chr2	172760001	172765000	chr2	172693513	172765822	Bmp7	bone morphogenetic protein 7 [Source:MGI Symbol;Acc:MGI:103302]	protein_coding
ENSMUSG00000008999	Bin_73988	478	120.5	67.5	496.192	119.077	69.905	chr2	172735001	172740000	chr2	172693513	172765822	Bmp7	bone morphogenetic protein 7 [Source:MGI Symbol;Acc:MGI:103302]	protein_coding
ENSMUSG00000009030	Bin_46883	82	122	202	85.1209	121.061	207.659	chr2	37210001	37215000	chr2	37205594	37214852	Pdcl	phosducin-like [Source:MGI Symbol;Acc:MGI:1914716]	protein_coding
ENSMUSG00000009035	Bin_420480	147	256	116.5	152.595	254.03	119.25	chr15	79225001	79230000	chr15	79191114	79233733	Tmem184b	transmembrane protein 184b [Source:MGI Symbol;Acc:MGI:2445179]	protein_coding
ENSMUSG00000009047	Bin_443089	152	76	75	157.785	75.4153	77.1011	chr16	88775001	88780000	chr16	88778141	88778773	Gm5965	predicted gene 5965 [Source:MGI Symbol;Acc:MGI:3645197]	protein_coding
ENSMUSG00000009073	Bin_307865	103.5	128	92.5	107.958	127.015	94.5773	chr11	4735001	4740000	chr11	4665848	4749539	Nf2	neurofibromatosis 2 [Source:MGI Symbol;Acc:MGI:97307]	protein_coding
ENSMUSG00000009073	Bin_307853	170	188	324	176.47	186.554	333.077	chr11	4675001	4680000	chr11	4665848	4749539	Nf2	neurofibromatosis 2 [Source:MGI Symbol;Acc:MGI:97307]	protein_coding
ENSMUSG00000009073	Bin_307854	152.5	328.5	243.5	157.785	325.477	250.836	chr11	4680001	4685000	chr11	4665848	4749539	Nf2	neurofibromatosis 2 [Source:MGI Symbol;Acc:MGI:97307]	protein_coding
ENSMUSG00000009075	Bin_307846	93	131.5	78.5	96.5395	130.984	80.1851	chr11	4640001	4645000	chr11	4636895	4646781	Cabp7	calcium binding protein 7 [Source:MGI Symbol;Acc:MGI:2183437]	protein_coding
ENSMUSG00000009076	Bin_307844	53	58	128.5	55.0172	57.5538	131.586	chr11	4630001	4635000	chr11	4604681	4637672	Zmat5	zinc finger, matrin type 5 [Source:MGI Symbol;Acc:MGI:1914428]	protein_coding
ENSMUSG00000009076	Bin_307840	329	96	62	341.522	95.2614	63.7369	chr11	4610001	4615000	chr11	4604681	4637672	Zmat5	zinc finger, matrin type 5 [Source:MGI Symbol;Acc:MGI:1914428]	protein_coding
ENSMUSG00000009079	Bin_307913	136	77	143	141.176	76.4076	147.006	chr11	4975001	4980000	chr11	4969692	4999269	Ewsr1	Ewing sarcoma breakpoint region 1 [Source:MGI Symbol;Acc:MGI:99960]	protein_coding
ENSMUSG00000009090	Bin_307896	157	162.5	91.5	162.975	160.754	94.5773	chr11	4890001	4895000	chr11	4886827	4942732	Ap1b1	adaptor protein complex AP-1, beta 1 subunit [Source:MGI Symbol;Acc:MGI:1096368]	protein_coding
ENSMUSG00000009090	Bin_307903	63	51	79	65.3978	50.6076	81.2131	chr11	4925001	4930000	chr11	4886827	4942732	Ap1b1	adaptor protein complex AP-1, beta 1 subunit [Source:MGI Symbol;Acc:MGI:1096368]	protein_coding
ENSMUSG00000009090	Bin_307897	160	127	81.5	166.09	126.023	84.2972	chr11	4895001	4900000	chr11	4886827	4942732	Ap1b1	adaptor protein complex AP-1, beta 1 subunit [Source:MGI Symbol;Acc:MGI:1096368]	protein_coding
ENSMUSG00000009090	Bin_307904	231	187	87.5	239.792	185.561	90.4653	chr11	4930001	4935000	chr11	4886827	4942732	Ap1b1	adaptor protein complex AP-1, beta 1 subunit [Source:MGI Symbol;Acc:MGI:1096368]	protein_coding
ENSMUSG00000009097	Bin_429050	53	151	64.5	55.0172	149.838	65.7929	chr16	18580001	18585000	chr16	18581806	18588113	Tbx1	T-box 1 [Source:MGI Symbol;Acc:MGI:98493]	protein_coding
ENSMUSG00000009112	Bin_193504	95	57	58.5	98.6157	56.5615	59.6248	chr6	120790001	120795000	chr6	120786248	120842860	Bcl2l13	BCL2-like 13 (apoptosis facilitator) [Source:MGI Symbol;Acc:MGI:2136959]	protein_coding
ENSMUSG00000009145	Bin_185948	60	97	109	62.2836	96.2537	112.054	chr6	83010001	83015000	chr6	83007838	83017204	Dqx1	DEAQ RNA-dependent ATPase [Source:MGI Symbol;Acc:MGI:2136388]	protein_coding
ENSMUSG00000009214	Bin_44824	57	50.5	61.5	59.1694	49.6153	63.7369	chr2	26915001	26920000	chr2	26917156	26927699	Tmem8c	transmembrane protein 8C [Source:MGI Symbol;Acc:MGI:1913389]	protein_coding
ENSMUSG00000009214	Bin_44825	59.5	52	57	62.2836	51.5999	58.5968	chr2	26920001	26925000	chr2	26917156	26927699	Tmem8c	transmembrane protein 8C [Source:MGI Symbol;Acc:MGI:1913389]	protein_coding
ENSMUSG00000009216	Bin_44839	53	50	146	55.0172	49.6153	150.09	chr2	26990001	26995000	chr2	26965900	26998011	Fam163b	family with sequence similarity 163, member B [Source:MGI Symbol;Acc:MGI:1926106]	protein_coding
ENSMUSG00000009216	Bin_44838	231	182.5	105	239.792	180.6	107.942	chr2	26985001	26990000	chr2	26965900	26998011	Fam163b	family with sequence similarity 163, member B [Source:MGI Symbol;Acc:MGI:1926106]	protein_coding
ENSMUSG00000009291	Bin_296323	81	125	151.5	84.0828	124.038	156.258	chr10	77020001	77025000	chr10	77044465	77061477	Pttg1ip	pituitary tumor-transforming 1 interacting protein [Source:MGI Symbol;Acc:MGI:2652132]	protein_coding
ENSMUSG00000009291	Bin_296328	83.5	106	84	87.197	105.185	86.3532	chr10	77045001	77050000	chr10	77044465	77061477	Pttg1ip	pituitary tumor-transforming 1 interacting protein [Source:MGI Symbol;Acc:MGI:2652132]	protein_coding
ENSMUSG00000009292	Bin_296404	93	65	91	96.5395	64.4999	93.5493	chr10	77425001	77430000	chr10	77370467	77433308	Trpm2	transient receptor potential cation channel, subfamily M, member 2 [Source:MGI Symbol;Acc:MGI:1351901]	protein_coding
ENSMUSG00000009356	Bin_324446	177	230	123	183.737	228.231	126.446	chr11	87640001	87645000	chr11	87619930	87641791	Lpo	lactoperoxidase [Source:MGI Symbol;Acc:MGI:1923363]	protein_coding
ENSMUSG00000009376	Bin_172832	208.5	113	208.5	215.916	112.131	213.827	chr6	17430001	17435000	chr6	17413800	17523980	Met	met proto-oncogene [Source:MGI Symbol;Acc:MGI:96969]	protein_coding
ENSMUSG00000009376	Bin_172844	80.5	81	127.5	83.0448	80.3768	131.586	chr6	17490001	17495000	chr6	17413800	17523980	Met	met proto-oncogene [Source:MGI Symbol;Acc:MGI:96969]	protein_coding
ENSMUSG00000009376	Bin_172841	79	160	172.5	82.0067	158.769	176.818	chr6	17475001	17480000	chr6	17413800	17523980	Met	met proto-oncogene [Source:MGI Symbol;Acc:MGI:96969]	protein_coding
ENSMUSG00000009378	Bin_489170	64	212	99.5	66.4358	210.369	102.801	chr19	34810001	34815000	chr19	34742893	34821779	Slc16a12	solute carrier family 16 (monocarboxylic acid transporters), member 12 [Source:MGI Symbol;Acc:MGI:2147716]	protein_coding
ENSMUSG00000009394	Bin_192365	61	129	91	63.3216	128.008	93.5493	chr6	115095001	115100000	chr6	115084920	115232644	Syn2	synapsin II [Source:MGI Symbol;Acc:MGI:103020]	protein_coding
ENSMUSG00000009394	Bin_192366	93.5	98	136.5	97.5776	97.246	139.81	chr6	115100001	115105000	chr6	115084920	115232644	Syn2	synapsin II [Source:MGI Symbol;Acc:MGI:103020]	protein_coding
ENSMUSG00000009406	Bin_498581	72	239.5	94.5	74.7403	238.154	96.6334	chrX	20520001	20525000	chrX	20510521	20527734	Elk1	ELK1, member of ETS oncogene family [Source:MGI Symbol;Acc:MGI:101833]	protein_coding
ENSMUSG00000009406	Bin_498583	258	82.5	80	267.819	81.3691	82.2412	chrX	20530001	20535000	chrX	20510521	20527734	Elk1	ELK1, member of ETS oncogene family [Source:MGI Symbol;Acc:MGI:101833]	protein_coding
ENSMUSG00000009418	Bin_27503	58.5	107	102	60.2075	106.177	104.857	chr1	137510001	137515000	chr1	137331157	137481932	Nav1	neuron navigator 1 [Source:MGI Symbol;Acc:MGI:2183683]	protein_coding
ENSMUSG00000009471	Bin_209963	55	51	55.5	57.0933	50.6076	57.5688	chr7	53565001	53570000	chr7	53631844	53634462	Myod1	myogenic differentiation 1 [Source:MGI Symbol;Acc:MGI:97275]	protein_coding
ENSMUSG00000009487	Bin_209960	88	190.5	68	91.3492	188.538	69.905	chr7	53550001	53555000	chr7	53496357	53566804	Otog	otogelin [Source:MGI Symbol;Acc:MGI:1202064]	protein_coding
ENSMUSG00000009487	Bin_209956	76.5	284.5	89	78.8925	281.815	91.4933	chr7	53530001	53535000	chr7	53496357	53566804	Otog	otogelin [Source:MGI Symbol;Acc:MGI:1202064]	protein_coding
ENSMUSG00000009545	Bin_229322	60	135	52.5	62.2836	133.961	53.4568	chr7	150360001	150365000	chr7	150293159	150612955	Kcnq1	potassium voltage-gated channel, subfamily Q, member 1 [Source:MGI Symbol;Acc:MGI:108083]	protein_coding
ENSMUSG00000009545	Bin_229321	64	106.5	102	66.4358	105.185	104.857	chr7	150355001	150360000	chr7	150293159	150612955	Kcnq1	potassium voltage-gated channel, subfamily Q, member 1 [Source:MGI Symbol;Acc:MGI:108083]	protein_coding
ENSMUSG00000009545	Bin_229330	164	74	73.5	170.242	73.4307	76.0731	chr7	150400001	150405000	chr7	150293159	150612955	Kcnq1	potassium voltage-gated channel, subfamily Q, member 1 [Source:MGI Symbol;Acc:MGI:108083]	protein_coding
ENSMUSG00000009545	Bin_229331	88.5	243	195	91.3492	241.131	200.463	chr7	150405001	150410000	chr7	150293159	150612955	Kcnq1	potassium voltage-gated channel, subfamily Q, member 1 [Source:MGI Symbol;Acc:MGI:108083]	protein_coding
ENSMUSG00000009545	Bin_229346	147	131.5	82.5	152.595	130.984	84.2972	chr7	150480001	150485000	chr7	150293159	150612955	Kcnq1	potassium voltage-gated channel, subfamily Q, member 1 [Source:MGI Symbol;Acc:MGI:108083]	protein_coding
ENSMUSG00000009545	Bin_229317	118	106	122.5	122.491	105.185	125.418	chr7	150335001	150340000	chr7	150293159	150612955	Kcnq1	potassium voltage-gated channel, subfamily Q, member 1 [Source:MGI Symbol;Acc:MGI:108083]	protein_coding
ENSMUSG00000009545	Bin_229335	142	68	104.5	147.404	67.4769	106.914	chr7	150425001	150430000	chr7	150293159	150612955	Kcnq1	potassium voltage-gated channel, subfamily Q, member 1 [Source:MGI Symbol;Acc:MGI:108083]	protein_coding
ENSMUSG00000009545	Bin_229333	69.5	136	60	72.6642	134.954	61.6809	chr7	150415001	150420000	chr7	150293159	150612955	Kcnq1	potassium voltage-gated channel, subfamily Q, member 1 [Source:MGI Symbol;Acc:MGI:108083]	protein_coding
ENSMUSG00000009545	Bin_229334	205	185.5	148	212.802	184.569	152.146	chr7	150420001	150425000	chr7	150293159	150612955	Kcnq1	potassium voltage-gated channel, subfamily Q, member 1 [Source:MGI Symbol;Acc:MGI:108083]	protein_coding
ENSMUSG00000009545	Bin_229329	123.5	67	134	128.719	66.4845	137.754	chr7	150395001	150400000	chr7	150293159	150612955	Kcnq1	potassium voltage-gated channel, subfamily Q, member 1 [Source:MGI Symbol;Acc:MGI:108083]	protein_coding
ENSMUSG00000009545	Bin_229319	82	73.5	118.5	85.1209	73.4307	121.306	chr7	150345001	150350000	chr7	150293159	150612955	Kcnq1	potassium voltage-gated channel, subfamily Q, member 1 [Source:MGI Symbol;Acc:MGI:108083]	protein_coding
ENSMUSG00000009555	Bin_45954	169	152	99	175.432	150.831	101.773	chr2	32565001	32570000	chr2	32561304	32568596	Cdk9	cyclin-dependent kinase 9 (CDC2-related kinase) [Source:MGI Symbol;Acc:MGI:1328368]	protein_coding
ENSMUSG00000009569	Bin_427996	255	264.5	576	264.705	261.969	592.136	chr16	13310001	13315000	chr16	13256574	13417622	Mkl2	MKL/myocardin-like 2 [Source:MGI Symbol;Acc:MGI:3050795]	protein_coding
ENSMUSG00000009569	Bin_428003	103.5	71.5	76	107.958	71.4461	78.1291	chr16	13345001	13350000	chr16	13256574	13417622	Mkl2	MKL/myocardin-like 2 [Source:MGI Symbol;Acc:MGI:3050795]	protein_coding
ENSMUSG00000009569	Bin_427991	111	256.5	105	115.225	254.03	107.942	chr16	13285001	13290000	chr16	13256574	13417622	Mkl2	MKL/myocardin-like 2 [Source:MGI Symbol;Acc:MGI:3050795]	protein_coding
ENSMUSG00000009569	Bin_428006	55	102	50.5	57.0933	101.215	51.4007	chr16	13360001	13365000	chr16	13256574	13417622	Mkl2	MKL/myocardin-like 2 [Source:MGI Symbol;Acc:MGI:3050795]	protein_coding
ENSMUSG00000009575	Bin_425241	60	145	121	62.2836	143.884	124.39	chr15	103030001	103035000	chr15	103021975	103070247	Cbx5	chromobox homolog 5 (Drosophila HP1a) [Source:MGI Symbol;Acc:MGI:109372]	protein_coding
ENSMUSG00000009575	Bin_425240	83	146	164	86.1589	144.877	168.594	chr15	103025001	103030000	chr15	103021975	103070247	Cbx5	chromobox homolog 5 (Drosophila HP1a) [Source:MGI Symbol;Acc:MGI:109372]	protein_coding
ENSMUSG00000009575	Bin_425245	114	122.5	56.5	118.339	121.061	57.5688	chr15	103050001	103055000	chr15	103021975	103070247	Cbx5	chromobox homolog 5 (Drosophila HP1a) [Source:MGI Symbol;Acc:MGI:109372]	protein_coding
ENSMUSG00000009575	Bin_425239	136.5	109	75.5	141.176	108.161	78.1291	chr15	103020001	103025000	chr15	103021975	103070247	Cbx5	chromobox homolog 5 (Drosophila HP1a) [Source:MGI Symbol;Acc:MGI:109372]	protein_coding
ENSMUSG00000009588	Bin_330244	72.5	126.5	122.5	74.7403	125.031	125.418	chr11	116630001	116635000	chr11	116600308	116636821	St6galnac1	ST6 (alpha-N-acetyl-neuraminyl-2,3-beta-galactosyl-1,3)-N-acetylgalactosaminide alpha-2,6-sialyltransferase 1 [Source:MGI Symbol;Acc:MGI:1341826]	protein_coding
ENSMUSG00000009588	Bin_330243	70	124.5	113.5	72.6642	123.046	117.194	chr11	116625001	116630000	chr11	116600308	116636821	St6galnac1	ST6 (alpha-N-acetyl-neuraminyl-2,3-beta-galactosyl-1,3)-N-acetylgalactosaminide alpha-2,6-sialyltransferase 1 [Source:MGI Symbol;Acc:MGI:1341826]	protein_coding
ENSMUSG00000009614	Bin_44858	85	159.5	268	88.2351	158.769	275.508	chr2	27085001	27090000	chr2	27043913	27103857	Sardh	sarcosine dehydrogenase [Source:MGI Symbol;Acc:MGI:2183102]	protein_coding
ENSMUSG00000009614	Bin_44851	71	117.5	73	73.7022	117.092	75.0451	chr2	27050001	27055000	chr2	27043913	27103857	Sardh	sarcosine dehydrogenase [Source:MGI Symbol;Acc:MGI:2183102]	protein_coding
ENSMUSG00000009614	Bin_44859	198	80.5	90	205.536	79.3845	92.5213	chr2	27090001	27095000	chr2	27043913	27103857	Sardh	sarcosine dehydrogenase [Source:MGI Symbol;Acc:MGI:2183102]	protein_coding
ENSMUSG00000009614	Bin_44854	107	56.5	80	111.072	55.5692	82.2412	chr2	27065001	27070000	chr2	27043913	27103857	Sardh	sarcosine dehydrogenase [Source:MGI Symbol;Acc:MGI:2183102]	protein_coding
ENSMUSG00000009614	Bin_44857	121	105.5	109.5	125.605	105.185	113.082	chr2	27080001	27085000	chr2	27043913	27103857	Sardh	sarcosine dehydrogenase [Source:MGI Symbol;Acc:MGI:2183102]	protein_coding
ENSMUSG00000009614	Bin_44852	62	71	116	64.3597	70.4538	119.25	chr2	27055001	27060000	chr2	27043913	27103857	Sardh	sarcosine dehydrogenase [Source:MGI Symbol;Acc:MGI:2183102]	protein_coding
ENSMUSG00000009621	Bin_44870	51	128	78.5	52.941	127.015	80.1851	chr2	27145001	27150000	chr2	27117624	27282553	Vav2	vav 2 oncogene [Source:MGI Symbol;Acc:MGI:102718]	protein_coding
ENSMUSG00000009621	Bin_44866	91	96.5	149	94.4634	95.2614	153.174	chr2	27125001	27130000	chr2	27117624	27282553	Vav2	vav 2 oncogene [Source:MGI Symbol;Acc:MGI:102718]	protein_coding
ENSMUSG00000009621	Bin_44868	132	76	173.5	137.024	75.4153	178.875	chr2	27135001	27140000	chr2	27117624	27282553	Vav2	vav 2 oncogene [Source:MGI Symbol;Acc:MGI:102718]	protein_coding
ENSMUSG00000009621	Bin_44883	76.5	170.5	191.5	78.8925	168.692	197.379	chr2	27210001	27215000	chr2	27117624	27282553	Vav2	vav 2 oncogene [Source:MGI Symbol;Acc:MGI:102718]	protein_coding
ENSMUSG00000009628	Bin_236691	53	118	89.5	55.0172	117.092	92.5213	chr8	34680001	34685000	chr8	34627210	34696054	Tex15	testis expressed gene 15 [Source:MGI Symbol;Acc:MGI:1934816]	protein_coding
ENSMUSG00000009640	Bin_131177	342.5	113.5	60	355.016	113.123	61.6809	chr4	117330001	117335000	chr4	117347286	117354878	Dmap1	DNA methyltransferase 1-associated protein 1 [Source:MGI Symbol;Acc:MGI:1913483]	protein_coding
ENSMUSG00000009646	Bin_292695	181.5	142	68	188.927	140.908	69.905	chr10	58880001	58885000	chr10	58866408	58884724	Pla2g12b	phospholipase A2, group XIIB [Source:MGI Symbol;Acc:MGI:1917086]	protein_coding
ENSMUSG00000009647	Bin_292707	338	68	53	350.864	67.4769	54.4848	chr10	58940001	58945000	chr10	58909732	59079440	Ccdc109a	coiled-coil domain containing 109A [Source:MGI Symbol;Acc:MGI:3026965]	protein_coding
ENSMUSG00000009647	Bin_292718	110	55	204.5	114.187	54.5769	209.715	chr10	58995001	59000000	chr10	58909732	59079440	Ccdc109a	coiled-coil domain containing 109A [Source:MGI Symbol;Acc:MGI:3026965]	protein_coding
ENSMUSG00000009647	Bin_292706	59.5	118.5	100.5	62.2836	117.092	102.801	chr10	58935001	58940000	chr10	58909732	59079440	Ccdc109a	coiled-coil domain containing 109A [Source:MGI Symbol;Acc:MGI:3026965]	protein_coding
ENSMUSG00000009654	Bin_292701	54	77.5	91.5	56.0552	77.3999	94.5773	chr10	58910001	58915000	chr10	58885706	58904526	Oit3	oncoprotein induced transcript 3 [Source:MGI Symbol;Acc:MGI:1201782]	protein_coding
ENSMUSG00000009687	Bin_205615	140	228.5	167.5	145.328	226.246	172.706	chr7	31825001	31830000	chr7	31817741	31827500	Fxyd5	FXYD domain-containing ion transport regulator 5 [Source:MGI Symbol;Acc:MGI:1201785]	protein_coding
ENSMUSG00000009733	Bin_424709	206	125	426	213.84	124.038	437.934	chr15	100370001	100375000	chr15	100333230	100382439	Tcfcp2	transcription factor CP2 [Source:MGI Symbol;Acc:MGI:98509]	protein_coding
ENSMUSG00000009733	Bin_424711	94.5	100.5	74.5	97.5776	99.2307	76.0731	chr15	100380001	100385000	chr15	100333230	100382439	Tcfcp2	transcription factor CP2 [Source:MGI Symbol;Acc:MGI:98509]	protein_coding
ENSMUSG00000009733	Bin_424706	143	106	70	148.443	105.185	71.961	chr15	100355001	100360000	chr15	100333230	100382439	Tcfcp2	transcription factor CP2 [Source:MGI Symbol;Acc:MGI:98509]	protein_coding
ENSMUSG00000009734	Bin_359228	304.5	264	147.5	315.57	261.969	152.146	chr13	18445001	18450000	chr13	18212935	18473875	Pou6f2	POU domain, class 6, transcription factor 2 [Source:MGI Symbol;Acc:MGI:2443631]	protein_coding
ENSMUSG00000009741	Bin_278868	74	165	75	76.8164	163.731	77.1011	chr9	113825001	113830000	chr9	113840052	113886317	Ubp1	upstream binding protein 1 [Source:MGI Symbol;Acc:MGI:104889]	protein_coding
ENSMUSG00000009828	Bin_271702	55	114	129	57.0933	113.123	132.614	chr9	77995001	78000000	chr9	77956999	78019914	Ick	intestinal cell kinase [Source:MGI Symbol;Acc:MGI:1934157]	protein_coding
ENSMUSG00000009894	Bin_318768	59	291	57	61.2455	288.761	58.5968	chr11	59250001	59255000	chr11	59220636	59264688	Snap47	synaptosomal-associated protein, 47 [Source:MGI Symbol;Acc:MGI:1915076]	protein_coding
ENSMUSG00000009900	Bin_318734	232	119.5	129	240.83	119.077	132.614	chr11	59080001	59085000	chr11	59061535	59104254	Wnt3a	wingless-related MMTV integration site 3A [Source:MGI Symbol;Acc:MGI:98956]	protein_coding
ENSMUSG00000009905	Bin_21733	130	89.5	129.5	134.948	89.3076	133.642	chr1	108660001	108665000	chr1	108616987	108656319	Kdsr	3-ketodihydrosphingosine reductase [Source:MGI Symbol;Acc:MGI:1918000]	protein_coding
ENSMUSG00000009905	Bin_21728	109	76	84	113.148	75.4153	86.3532	chr1	108635001	108640000	chr1	108616987	108656319	Kdsr	3-ketodihydrosphingosine reductase [Source:MGI Symbol;Acc:MGI:1918000]	protein_coding
ENSMUSG00000009941	Bin_520774	105	61	55.5	108.996	60.5307	57.5688	chrX	131485001	131490000	chrX	131479065	131499293	Nxf2	nuclear RNA export factor 2 [Source:MGI Symbol;Acc:MGI:1933192]	protein_coding
ENSMUSG00000009941	Bin_520773	106	293.5	128	110.034	291.738	131.586	chrX	131480001	131485000	chrX	131479065	131499293	Nxf2	nuclear RNA export factor 2 [Source:MGI Symbol;Acc:MGI:1933192]	protein_coding
ENSMUSG00000010025	Bin_319133	146	180	195.5	151.557	178.615	201.491	chr11	61075001	61080000	chr11	61036919	61080966	Aldh3a2	aldehyde dehydrogenase family 3, subfamily A2 [Source:MGI Symbol;Acc:MGI:1353452]	protein_coding
ENSMUSG00000010025	Bin_319132	89	118	355.5	92.3873	117.092	365.973	chr11	61070001	61075000	chr11	61036919	61080966	Aldh3a2	aldehyde dehydrogenase family 3, subfamily A2 [Source:MGI Symbol;Acc:MGI:1353452]	protein_coding
ENSMUSG00000010025	Bin_319129	53	122.5	125	55.0172	121.061	128.502	chr11	61055001	61060000	chr11	61036919	61080966	Aldh3a2	aldehyde dehydrogenase family 3, subfamily A2 [Source:MGI Symbol;Acc:MGI:1353452]	protein_coding
ENSMUSG00000010054	Bin_277596	155	131	142.5	160.899	129.992	145.978	chr9	107465001	107470000	chr9	107465586	107468439	Tusc2	tumor suppressor candidate 2 [Source:MGI Symbol;Acc:MGI:1931086]	protein_coding
ENSMUSG00000010064	Bin_277615	59	93	58	61.2455	92.2845	59.6248	chr9	107560001	107565000	chr9	107552970	107569705	Slc38a3	solute carrier family 38, member 3 [Source:MGI Symbol;Acc:MGI:1923507]	protein_coding
ENSMUSG00000010064	Bin_277614	51	95	58	52.941	94.2691	59.6248	chr9	107555001	107560000	chr9	107552970	107569705	Slc38a3	solute carrier family 38, member 3 [Source:MGI Symbol;Acc:MGI:1923507]	protein_coding
ENSMUSG00000010064	Bin_277613	106	162	231	110.034	160.754	237.471	chr9	107550001	107555000	chr9	107552970	107569705	Slc38a3	solute carrier family 38, member 3 [Source:MGI Symbol;Acc:MGI:1923507]	protein_coding
ENSMUSG00000010066	Bin_277564	51	93.5	125	52.941	93.2768	128.502	chr9	107305001	107310000	chr9	107301943	107431677	Cacna2d2	calcium channel, voltage-dependent, alpha 2/delta subunit 2 [Source:MGI Symbol;Acc:MGI:1929813]	protein_coding
ENSMUSG00000010066	Bin_277581	245	65.5	346	254.325	65.4922	355.693	chr9	107390001	107395000	chr9	107301943	107431677	Cacna2d2	calcium channel, voltage-dependent, alpha 2/delta subunit 2 [Source:MGI Symbol;Acc:MGI:1929813]	protein_coding
ENSMUSG00000010066	Bin_277586	101.5	84	67	105.882	83.3538	68.877	chr9	107415001	107420000	chr9	107301943	107431677	Cacna2d2	calcium channel, voltage-dependent, alpha 2/delta subunit 2 [Source:MGI Symbol;Acc:MGI:1929813]	protein_coding
ENSMUSG00000010066	Bin_277589	80.5	215	63	83.0448	213.346	64.7649	chr9	107430001	107435000	chr9	107301943	107431677	Cacna2d2	calcium channel, voltage-dependent, alpha 2/delta subunit 2 [Source:MGI Symbol;Acc:MGI:1929813]	protein_coding
ENSMUSG00000010080	Bin_325789	53	150.5	138	55.0172	148.846	141.866	chr11	94355001	94360000	chr11	94350913	94361288	Epn3	epsin 3 [Source:MGI Symbol;Acc:MGI:1919139]	protein_coding
ENSMUSG00000010086	Bin_319170	62	140.5	99	64.3597	138.923	101.773	chr11	61260001	61265000	chr11	61261944	61267633	Rnf112	ring finger protein 112 [Source:MGI Symbol;Acc:MGI:106611]	protein_coding
ENSMUSG00000010136	Bin_96952	72.5	111.5	133	74.7403	111.138	136.726	chr3	105805001	105810000	chr3	105799875	105817523	1700027A23Rik	RIKEN cDNA 1700027A23 gene [Source:MGI Symbol;Acc:MGI:1923670]	protein_coding
ENSMUSG00000010154	Bin_254928	51	78.5	61	52.941	77.3999	62.7089	chr8	125865001	125870000	chr8	125856613	125893415	Spire2	spire homolog 2 (Drosophila) [Source:MGI Symbol;Acc:MGI:2446256]	protein_coding
ENSMUSG00000010205	Bin_260285	279	60	76	289.619	59.5384	78.1291	chr9	20910001	20915000	chr9	20878612	20896443	Raver1	ribonucleoprotein, PTB-binding 1 [Source:MGI Symbol;Acc:MGI:1919016]	protein_coding
ENSMUSG00000010290	Bin_8633	190.5	140	125	197.231	138.923	128.502	chr1	43160001	43165000	chr1	43155555	43172792	AI597479	expressed sequence AI597479 [Source:MGI Symbol;Acc:MGI:2138299]	protein_coding
ENSMUSG00000010290	Bin_8632	129.5	110.5	86	134.948	109.154	88.4092	chr1	43155001	43160000	chr1	43155555	43172792	AI597479	expressed sequence AI597479 [Source:MGI Symbol;Acc:MGI:2138299]	protein_coding
ENSMUSG00000010342	Bin_324366	65.5	107.5	240.5	68.5119	107.169	246.723	chr11	87240001	87245000	chr11	87218567	87369325	Tex14	testis expressed gene 14 [Source:MGI Symbol;Acc:MGI:1933227]	protein_coding
ENSMUSG00000010342	Bin_324384	97.5	221	159	101.73	219.3	163.454	chr11	87330001	87335000	chr11	87218567	87369325	Tex14	testis expressed gene 14 [Source:MGI Symbol;Acc:MGI:1933227]	protein_coding
ENSMUSG00000010358	Bin_327180	50	72	83.5	51.903	71.4461	86.3532	chr11	101310001	101315000	chr11	101309721	101320012	Ifi35	interferon-induced protein 35 [Source:MGI Symbol;Acc:MGI:1917360]	protein_coding
ENSMUSG00000010392	Bin_322232	91	194	213.5	94.4634	192.507	219.995	chr11	76570001	76575000	chr11	76540104	76577081	Gosr1	golgi SNAP receptor complex member 1 [Source:MGI Symbol;Acc:MGI:1858260]	protein_coding
ENSMUSG00000010392	Bin_322231	85.5	95	126	89.2731	94.2691	129.53	chr11	76565001	76570000	chr11	76540104	76577081	Gosr1	golgi SNAP receptor complex member 1 [Source:MGI Symbol;Acc:MGI:1858260]	protein_coding
ENSMUSG00000010461	Bin_285523	216	149.5	232	224.221	148.846	238.499	chr10	23020001	23025000	chr10	22823974	23069701	Eya4	eyes absent 4 homolog (Drosophila) [Source:MGI Symbol;Acc:MGI:1337104]	protein_coding
ENSMUSG00000010476	Bin_228138	91	136.5	86.5	94.4634	134.954	88.4092	chr7	144440001	144445000	chr7	144385356	144506128	Ebf3	early B cell factor 3 [Source:MGI Symbol;Acc:MGI:894289]	protein_coding
ENSMUSG00000010476	Bin_228143	105	87	74.5	108.996	86.3307	76.0731	chr7	144465001	144470000	chr7	144385356	144506128	Ebf3	early B cell factor 3 [Source:MGI Symbol;Acc:MGI:894289]	protein_coding
ENSMUSG00000010476	Bin_228135	247	193.5	249	256.401	192.507	255.976	chr7	144425001	144430000	chr7	144385356	144506128	Ebf3	early B cell factor 3 [Source:MGI Symbol;Acc:MGI:894289]	protein_coding
ENSMUSG00000010476	Bin_228134	185.5	288	265.5	193.079	285.784	273.452	chr7	144420001	144425000	chr7	144385356	144506128	Ebf3	early B cell factor 3 [Source:MGI Symbol;Acc:MGI:894289]	protein_coding
ENSMUSG00000010476	Bin_228147	98	148.5	127	101.73	146.861	130.558	chr7	144485001	144490000	chr7	144385356	144506128	Ebf3	early B cell factor 3 [Source:MGI Symbol;Acc:MGI:894289]	protein_coding
ENSMUSG00000010476	Bin_228145	69.5	56	74	72.6642	55.5692	76.0731	chr7	144475001	144480000	chr7	144385356	144506128	Ebf3	early B cell factor 3 [Source:MGI Symbol;Acc:MGI:894289]	protein_coding
ENSMUSG00000010476	Bin_228146	68.5	203	135.5	70.5881	201.438	139.81	chr7	144480001	144485000	chr7	144385356	144506128	Ebf3	early B cell factor 3 [Source:MGI Symbol;Acc:MGI:894289]	protein_coding
ENSMUSG00000010505	Bin_75742	148	221	154	153.633	219.3	158.314	chr2	181505001	181510000	chr2	181498037	181562502	Myt1	myelin transcription factor 1 [Source:MGI Symbol;Acc:MGI:1100535]	protein_coding
ENSMUSG00000010505	Bin_75748	56	159.5	65.5	58.1313	158.769	67.849	chr2	181535001	181540000	chr2	181498037	181562502	Myt1	myelin transcription factor 1 [Source:MGI Symbol;Acc:MGI:1100535]	protein_coding
ENSMUSG00000010505	Bin_75740	139.5	74.5	221.5	145.328	73.4307	228.219	chr2	181495001	181500000	chr2	181498037	181562502	Myt1	myelin transcription factor 1 [Source:MGI Symbol;Acc:MGI:1100535]	protein_coding
ENSMUSG00000010505	Bin_75743	96	83.5	105.5	99.6537	83.3538	108.97	chr2	181510001	181515000	chr2	181498037	181562502	Myt1	myelin transcription factor 1 [Source:MGI Symbol;Acc:MGI:1100535]	protein_coding
ENSMUSG00000010517	Bin_129585	72	164	153	74.7403	162.738	157.286	chr4	109370001	109375000	chr4	109349193	109636565	Faf1	Fas-associated factor 1 [Source:MGI Symbol;Acc:MGI:109419]	protein_coding
ENSMUSG00000010517	Bin_129605	105	79	56	108.996	78.3922	57.5688	chr4	109470001	109475000	chr4	109349193	109636565	Faf1	Fas-associated factor 1 [Source:MGI Symbol;Acc:MGI:109419]	protein_coding
ENSMUSG00000010517	Bin_129606	90	87	158.5	93.4254	86.3307	162.426	chr4	109475001	109480000	chr4	109349193	109636565	Faf1	Fas-associated factor 1 [Source:MGI Symbol;Acc:MGI:109419]	protein_coding
ENSMUSG00000010517	Bin_129581	50.5	82	132	51.903	81.3691	135.698	chr4	109350001	109355000	chr4	109349193	109636565	Faf1	Fas-associated factor 1 [Source:MGI Symbol;Acc:MGI:109419]	protein_coding
ENSMUSG00000010517	Bin_129612	74.5	98.5	239	76.8164	97.246	245.695	chr4	109505001	109510000	chr4	109349193	109636565	Faf1	Fas-associated factor 1 [Source:MGI Symbol;Acc:MGI:109419]	protein_coding
ENSMUSG00000010517	Bin_129583	158	168.5	143	164.013	166.708	147.006	chr4	109360001	109365000	chr4	109349193	109636565	Faf1	Fas-associated factor 1 [Source:MGI Symbol;Acc:MGI:109419]	protein_coding
ENSMUSG00000010529	Bin_353831	54	143	69	56.0552	141.9	70.933	chr12	112720001	112725000	chr12	112722822	112724034	Gm266	predicted gene 266 [Source:MGI Symbol;Acc:MGI:2685112]	protein_coding
ENSMUSG00000010554	Bin_321836	132	92.5	90	137.024	91.2922	92.5213	chr11	74590001	74595000	chr11	74584332	74642027	Mettl16	methyltransferase like 16 [Source:MGI Symbol;Acc:MGI:1914743]	protein_coding
ENSMUSG00000010609	Bin_36436	161	1121	101	167.128	1112.38	103.829	chr1	182175001	182180000	chr1	182157135	182193569	Psen2	presenilin 2 [Source:MGI Symbol;Acc:MGI:109284]	protein_coding
ENSMUSG00000010651	Bin_279914	52	50.5	133.5	53.9791	49.6153	137.754	chr9	119055001	119060000	chr9	119057141	119066211	Acaa1b	acetyl-Coenzyme A acyltransferase 1B [Source:MGI Symbol;Acc:MGI:3605455]	protein_coding
ENSMUSG00000010660	Bin_279902	103	121	153.5	106.92	120.069	158.314	chr9	118995001	119000000	chr9	118980645	119002614	Plcd1	phospholipase C, delta 1 [Source:MGI Symbol;Acc:MGI:97614]	protein_coding
ENSMUSG00000010721	Bin_144775	116	81	84.5	120.415	80.3768	86.3532	chr5	29685001	29690000	chr5	29556354	29704930	Lmbr1	limb region 1 [Source:MGI Symbol;Acc:MGI:1861746]	protein_coding
ENSMUSG00000010751	Bin_229420	53	66	158	55.0172	65.4922	162.426	chr7	150850001	150855000	chr7	150820713	150835566	Tnfrsf22	tumor necrosis factor receptor superfamily, member 22 [Source:MGI Symbol;Acc:MGI:1930270]	protein_coding
ENSMUSG00000010751	Bin_229416	50	79.5	101.5	51.903	79.3845	104.857	chr7	150830001	150835000	chr7	150820713	150835566	Tnfrsf22	tumor necrosis factor receptor superfamily, member 22 [Source:MGI Symbol;Acc:MGI:1930270]	protein_coding
ENSMUSG00000010760	Bin_229390	76	180	54.5	78.8925	178.615	55.5128	chr7	150700001	150705000	chr7	150687450	150688446	Phlda2	pleckstrin homology-like domain, family A, member 2 [Source:MGI Symbol;Acc:MGI:1202307]	protein_coding
ENSMUSG00000010796	Bin_172949	114	121	154	118.339	120.069	158.314	chr6	18015001	18020000	chr6	18000964	18059061	Asz1	ankyrin repeat, SAM and basic leucine zipper domain containing 1 [Source:MGI Symbol;Acc:MGI:1921318]	protein_coding
ENSMUSG00000010796	Bin_172952	262	132.5	115.5	271.972	130.984	119.25	chr6	18030001	18035000	chr6	18000964	18059061	Asz1	ankyrin repeat, SAM and basic leucine zipper domain containing 1 [Source:MGI Symbol;Acc:MGI:1921318]	protein_coding
ENSMUSG00000010797	Bin_172941	83	71.5	113.5	86.1589	71.4461	117.194	chr6	17975001	17980000	chr6	17938940	17980585	Wnt2	wingless-related MMTV integration site 2 [Source:MGI Symbol;Acc:MGI:98954]	protein_coding
ENSMUSG00000010797	Bin_172938	101.5	77.5	87	105.882	77.3999	89.4373	chr6	17960001	17965000	chr6	17938940	17980585	Wnt2	wingless-related MMTV integration site 2 [Source:MGI Symbol;Acc:MGI:98954]	protein_coding
ENSMUSG00000010803	Bin_315309	97	100.5	55	100.692	99.2307	56.5408	chr11	41955001	41960000	chr11	41944441	41996432	Gabra1	gamma-aminobutyric acid (GABA) A receptor, subunit alpha 1 [Source:MGI Symbol;Acc:MGI:95613]	protein_coding
ENSMUSG00000010825	Bin_167667	201	96.5	135	208.65	95.2614	138.782	chr5	144145001	144150000	chr5	144119017	144153831	Grid2ip	glutamate receptor, ionotropic, delta 2 (Grid2) interacting protein 1 [Source:MGI Symbol;Acc:MGI:2176213]	protein_coding
ENSMUSG00000010841	Bin_327288	252	951	149	261.591	943.684	153.174	chr11	101850001	101855000	chr11	101845593	101853578	1700006E09Rik	RIKEN cDNA 1700006E09 gene [Source:MGI Symbol;Acc:MGI:1922687]	protein_coding
ENSMUSG00000010914	Bin_60014	60	65	62	62.2836	64.4999	63.7369	chr2	102865001	102870000	chr2	102861232	102913670	Pdhx	pyruvate dehydrogenase complex, component X [Source:MGI Symbol;Acc:MGI:1351627]	protein_coding
ENSMUSG00000010936	Bin_252375	104	239	100.5	107.958	237.161	102.801	chr8	113100001	113105000	chr8	113142503	113244296	Vac14	Vac14 homolog (S. cerevisiae) [Source:MGI Symbol;Acc:MGI:2157980]	protein_coding
ENSMUSG00000010936	Bin_252373	50.5	87	74	51.903	86.3307	76.0731	chr8	113090001	113095000	chr8	113142503	113244296	Vac14	Vac14 homolog (S. cerevisiae) [Source:MGI Symbol;Acc:MGI:2157980]	protein_coding
ENSMUSG00000010936	Bin_252380	92	230.5	149.5	95.5015	228.231	154.202	chr8	113125001	113130000	chr8	113142503	113244296	Vac14	Vac14 homolog (S. cerevisiae) [Source:MGI Symbol;Acc:MGI:2157980]	protein_coding
ENSMUSG00000010936	Bin_252389	68	66	67.5	70.5881	65.4922	69.905	chr8	113170001	113175000	chr8	113142503	113244296	Vac14	Vac14 homolog (S. cerevisiae) [Source:MGI Symbol;Acc:MGI:2157980]	protein_coding
ENSMUSG00000010936	Bin_252393	65	89	126	67.4739	88.3153	129.53	chr8	113190001	113195000	chr8	113142503	113244296	Vac14	Vac14 homolog (S. cerevisiae) [Source:MGI Symbol;Acc:MGI:2157980]	protein_coding
ENSMUSG00000011096	Bin_209671	216	81.5	111.5	224.221	81.3691	115.138	chr7	52105001	52110000	chr7	52104361	52110788	Akt1s1	AKT1 substrate 1 (proline-rich) [Source:MGI Symbol;Acc:MGI:1914855]	protein_coding
ENSMUSG00000011154	Bin_217437	73	157.5	188	75.7783	156.784	193.267	chr7	90935001	90940000	chr7	90922611	90943390	1700026D08Rik	RIKEN cDNA 1700026D08 gene [Source:MGI Symbol;Acc:MGI:1922806]	protein_coding
ENSMUSG00000011154	Bin_217438	203	207.5	154.5	210.726	206.4	158.314	chr7	90940001	90945000	chr7	90922611	90943390	1700026D08Rik	RIKEN cDNA 1700026D08 gene [Source:MGI Symbol;Acc:MGI:1922806]	protein_coding
ENSMUSG00000011154	Bin_217434	216.5	60	72.5	224.221	59.5384	74.017	chr7	90920001	90925000	chr7	90922611	90943390	1700026D08Rik	RIKEN cDNA 1700026D08 gene [Source:MGI Symbol;Acc:MGI:1922806]	protein_coding
ENSMUSG00000011256	Bin_316107	119	105	65.5	123.529	104.192	67.849	chr11	45945001	45950000	chr11	45868004	45960845	Adam19	a disintegrin and metallopeptidase domain 19 (meltrin beta) [Source:MGI Symbol;Acc:MGI:105377]	protein_coding
ENSMUSG00000011256	Bin_316092	63	93	92.5	65.3978	92.2845	94.5773	chr11	45870001	45875000	chr11	45868004	45960845	Adam19	a disintegrin and metallopeptidase domain 19 (meltrin beta) [Source:MGI Symbol;Acc:MGI:105377]	protein_coding
ENSMUSG00000011256	Bin_316103	137.5	80.5	101.5	143.252	79.3845	104.857	chr11	45925001	45930000	chr11	45868004	45960845	Adam19	a disintegrin and metallopeptidase domain 19 (meltrin beta) [Source:MGI Symbol;Acc:MGI:105377]	protein_coding
ENSMUSG00000011256	Bin_316096	65	78.5	114.5	67.4739	77.3999	117.194	chr11	45890001	45895000	chr11	45868004	45960845	Adam19	a disintegrin and metallopeptidase domain 19 (meltrin beta) [Source:MGI Symbol;Acc:MGI:105377]	protein_coding
ENSMUSG00000011256	Bin_316093	107	208.5	154.5	111.072	206.4	158.314	chr11	45875001	45880000	chr11	45868004	45960845	Adam19	a disintegrin and metallopeptidase domain 19 (meltrin beta) [Source:MGI Symbol;Acc:MGI:105377]	protein_coding
ENSMUSG00000011263	Bin_203266	53	80	165.5	55.0172	79.3845	170.65	chr7	20080001	20085000	chr7	20074405	20082109	Exoc3l2	exocyst complex component 3-like 2 [Source:MGI Symbol;Acc:MGI:1921713]	protein_coding
ENSMUSG00000011267	Bin_203282	175	324	211.5	181.66	321.507	217.939	chr7	20160001	20165000	chr7	20162636	20166005	Zfp296	zinc finger protein 296 [Source:MGI Symbol;Acc:MGI:1926956]	protein_coding
ENSMUSG00000011306	Bin_244270	245.5	72.5	195.5	255.363	71.4461	201.491	chr8	72575001	72580000	chr8	72566712	72595852	Sugp1	SURP and G patch domain containing 1 [Source:MGI Symbol;Acc:MGI:1917866]	protein_coding
ENSMUSG00000011350	Bin_204373	189.5	138.5	195.5	197.231	136.938	201.491	chr7	25615001	25620000	chr7	25603814	25625294	Gm5893	predicted gene 5893 [Source:MGI Symbol;Acc:MGI:3645761]	processed_transcript
ENSMUSG00000011350	Bin_204374	58	182	141.5	60.2075	180.6	145.978	chr7	25620001	25625000	chr7	25603814	25625294	Gm5893	predicted gene 5893 [Source:MGI Symbol;Acc:MGI:3645761]	processed_transcript
ENSMUSG00000011350	Bin_204371	72	175.5	106.5	74.7403	174.646	108.97	chr7	25605001	25610000	chr7	25603814	25625294	Gm5893	predicted gene 5893 [Source:MGI Symbol;Acc:MGI:3645761]	processed_transcript
ENSMUSG00000011427	Bin_205371	235	214	112	243.944	212.354	115.138	chr7	30605001	30610000	chr7	30601091	30617061	Zfp790	zinc finger protein 790 [Source:MGI Symbol;Acc:MGI:1923431]	protein_coding
ENSMUSG00000011463	Bin_79833	168	130	106.5	174.394	129	108.97	chr3	20210001	20215000	chr3	20148163	20174655	Cpb1	carboxypeptidase B1 (tissue) [Source:MGI Symbol;Acc:MGI:1923953]	protein_coding
ENSMUSG00000011463	Bin_79825	55.5	103.5	133	58.1313	103.2	136.726	chr3	20170001	20175000	chr3	20148163	20174655	Cpb1	carboxypeptidase B1 (tissue) [Source:MGI Symbol;Acc:MGI:1923953]	protein_coding
ENSMUSG00000011751	Bin_204889	53	71.5	65.5	55.0172	71.4461	67.849	chr7	28195001	28200000	chr7	28141402	28232705	Spnb4	spectrin beta 4 [Source:MGI Symbol;Acc:MGI:1890574]	protein_coding
ENSMUSG00000011751	Bin_204894	223	414	135	231.487	410.815	138.782	chr7	28220001	28225000	chr7	28141402	28232705	Spnb4	spectrin beta 4 [Source:MGI Symbol;Acc:MGI:1890574]	protein_coding
ENSMUSG00000011751	Bin_204885	71	120.5	91	73.7022	119.077	93.5493	chr7	28175001	28180000	chr7	28141402	28232705	Spnb4	spectrin beta 4 [Source:MGI Symbol;Acc:MGI:1890574]	protein_coding
ENSMUSG00000011831	Bin_160480	134	61	73	139.1	60.5307	75.0451	chr5	108210001	108215000	chr5	108173814	108304126	Evi5	ecotropic viral integration site 5 [Source:MGI Symbol;Acc:MGI:104736]	protein_coding
ENSMUSG00000011837	Bin_230605	86.5	95	84.5	89.2731	94.2691	86.3532	chr8	4250001	4255000	chr8	4253102	4256219	Snapc2	small nuclear RNA activating complex, polypeptide 2 [Source:MGI Symbol;Acc:MGI:1914861]	protein_coding
ENSMUSG00000011877	Bin_322379	93.5	102	61.5	97.5776	101.215	63.7369	chr11	77305001	77310000	chr11	77307064	77321288	Git1	G protein-coupled receptor kinase-interactor 1 [Source:MGI Symbol;Acc:MGI:1927140]	protein_coding
ENSMUSG00000011958	Bin_270072	64	429.5	147	66.4358	426.692	151.118	chr9	69845001	69850000	chr9	69837273	69856124	Bnip2	BCL2/adenovirus E1B interacting protein 2 [Source:MGI Symbol;Acc:MGI:109327]	protein_coding
ENSMUSG00000011960	Bin_424311	88	86	129	91.3492	85.3384	132.614	chr15	98380001	98385000	chr15	98369120	98401354	Ccnt1	cyclin T1 [Source:MGI Symbol;Acc:MGI:1328363]	protein_coding
ENSMUSG00000012017	Bin_428894	179	77.5	53.5	185.813	77.3999	55.5128	chr16	17800001	17805000	chr16	17797375	17808380	Scarf2	scavenger receptor class F, member 2 [Source:MGI Symbol;Acc:MGI:1858430]	protein_coding
ENSMUSG00000012042	Bin_103359	64	63	165	66.4358	62.5153	169.622	chr3	137840001	137845000	chr3	137827099	137849677	4930579F01Rik	RIKEN cDNA 4930579F01 gene [Source:MGI Symbol;Acc:MGI:1914991]	protein_coding
ENSMUSG00000012042	Bin_103357	143	96.5	84	148.443	95.2614	86.3532	chr3	137830001	137835000	chr3	137827099	137849677	4930579F01Rik	RIKEN cDNA 4930579F01 gene [Source:MGI Symbol;Acc:MGI:1914991]	protein_coding
ENSMUSG00000012076	Bin_342675	86	100.5	112	89.2731	99.2307	115.138	chr12	56940001	56945000	chr12	56937353	56970722	Brms1l	breast cancer metastasis-suppressor 1-like [Source:MGI Symbol;Acc:MGI:1196337]	protein_coding
ENSMUSG00000012076	Bin_342680	21005.5	24618	150	21805.5	24428.6	154.202	chr12	56965001	56970000	chr12	56937353	56970722	Brms1l	breast cancer metastasis-suppressor 1-like [Source:MGI Symbol;Acc:MGI:1196337]	protein_coding
ENSMUSG00000012076	Bin_342678	63	155	91	65.3978	153.808	93.5493	chr12	56955001	56960000	chr12	56937353	56970722	Brms1l	breast cancer metastasis-suppressor 1-like [Source:MGI Symbol;Acc:MGI:1196337]	protein_coding
ENSMUSG00000012114	Bin_428877	70	292	101	72.6642	289.754	103.829	chr16	17715001	17720000	chr16	17651301	17723040	Med15	mediator complex subunit 15 [Source:MGI Symbol;Acc:MGI:2137379]	protein_coding
ENSMUSG00000012117	Bin_134418	117	609.5	113.5	121.453	605.307	117.194	chr4	133535001	133540000	chr4	133524943	133556833	Dhdds	dehydrodolichyl diphosphate synthase [Source:MGI Symbol;Acc:MGI:1914672]	protein_coding
ENSMUSG00000012123	Bin_134438	60	93.5	101	62.2836	93.2768	103.829	chr4	133635001	133640000	chr4	133621827	133648419	Aim1l	absent in melanoma 1-like [Source:MGI Symbol;Acc:MGI:1334463]	protein_coding
ENSMUSG00000012123	Bin_134439	256	154	59.5	265.743	152.815	61.6809	chr4	133640001	133645000	chr4	133621827	133648419	Aim1l	absent in melanoma 1-like [Source:MGI Symbol;Acc:MGI:1334463]	protein_coding
ENSMUSG00000012187	Bin_15702	78	60	52	80.9686	59.5384	53.4568	chr1	78505001	78510000	chr1	78507566	78534748	Mogat1	monoacylglycerol O-acyltransferase 1 [Source:MGI Symbol;Acc:MGI:1915643]	protein_coding
ENSMUSG00000012211	Bin_354151	158	98.5	167.5	164.013	97.246	172.706	chr12	114320001	114325000	chr12	114312713	114327128	Tex22	testis expressed gene 22 [Source:MGI Symbol;Acc:MGI:1922921]	protein_coding
ENSMUSG00000012282	Bin_470993	141	65	129.5	146.366	64.4999	133.642	chr18	34700001	34705000	chr18	34701967	34707927	Wnt8a	wingless-related MMTV integration site 8A [Source:MGI Symbol;Acc:MGI:107924]	protein_coding
ENSMUSG00000012296	Bin_454281	120.5	151.5	89	124.567	150.831	91.4933	chr17	46415001	46420000	chr17	46394825	46419962	Tjap1	tight junction associated protein 1 [Source:MGI Symbol;Acc:MGI:1921344]	protein_coding
ENSMUSG00000012350	Bin_60068	94	108.5	73	97.5776	107.169	75.0451	chr2	103135001	103140000	chr2	103103590	103143435	Ehf	ets homologous factor [Source:MGI Symbol;Acc:MGI:1270840]	protein_coding
ENSMUSG00000012396	Bin_193878	73	149	87.5	75.7783	147.854	90.4653	chr6	122660001	122665000	chr6	122657507	122664651	Nanog	Nanog homeobox [Source:MGI Symbol;Acc:MGI:1919200]	protein_coding
ENSMUSG00000012443	Bin_489698	298	156	112	309.342	154.8	115.138	chr19	37450001	37455000	chr19	37450893	37496349	Kif11	kinesin family member 11 [Source:MGI Symbol;Acc:MGI:1098231]	protein_coding
ENSMUSG00000012443	Bin_489700	108	132.5	88	112.11	130.984	90.4653	chr19	37460001	37465000	chr19	37450893	37496349	Kif11	kinesin family member 11 [Source:MGI Symbol;Acc:MGI:1098231]	protein_coding
ENSMUSG00000012443	Bin_489701	298	209	88.5	309.342	207.392	90.4653	chr19	37465001	37470000	chr19	37450893	37496349	Kif11	kinesin family member 11 [Source:MGI Symbol;Acc:MGI:1098231]	protein_coding
ENSMUSG00000012519	Bin_252525	85	89	133.5	88.2351	88.3153	137.754	chr8	113850001	113855000	chr8	113835697	113862077	Mlkl	mixed lineage kinase domain-like [Source:MGI Symbol;Acc:MGI:1921818]	protein_coding
ENSMUSG00000012519	Bin_252524	192.5	118	57	199.307	117.092	58.5968	chr8	113845001	113850000	chr8	113835697	113862077	Mlkl	mixed lineage kinase domain-like [Source:MGI Symbol;Acc:MGI:1921818]	protein_coding
ENSMUSG00000012535	Bin_175246	70	187.5	51	72.6642	186.554	52.4287	chr6	29500001	29505000	chr6	29490827	29559887	Tnpo3	transportin 3 [Source:MGI Symbol;Acc:MGI:1196412]	protein_coding
ENSMUSG00000012535	Bin_175254	66	93	123	68.5119	92.2845	126.446	chr6	29540001	29545000	chr6	29490827	29559887	Tnpo3	transportin 3 [Source:MGI Symbol;Acc:MGI:1196412]	protein_coding
ENSMUSG00000012535	Bin_175251	50.5	205	77	51.903	203.423	79.1571	chr6	29525001	29530000	chr6	29490827	29559887	Tnpo3	transportin 3 [Source:MGI Symbol;Acc:MGI:1196412]	protein_coding
ENSMUSG00000012535	Bin_175247	60	158	148.5	62.2836	156.784	152.146	chr6	29505001	29510000	chr6	29490827	29559887	Tnpo3	transportin 3 [Source:MGI Symbol;Acc:MGI:1196412]	protein_coding
ENSMUSG00000012640	Bin_209361	119	59.5	92.5	123.529	59.5384	94.5773	chr7	50555001	50560000	chr7	50551567	50568664	Zfp715	zinc finger protein 715 [Source:MGI Symbol;Acc:MGI:1917180]	protein_coding
ENSMUSG00000012640	Bin_209363	86.5	125	303	89.2731	124.038	311.488	chr7	50565001	50570000	chr7	50551567	50568664	Zfp715	zinc finger protein 715 [Source:MGI Symbol;Acc:MGI:1917180]	protein_coding
ENSMUSG00000012819	Bin_292885	70	71	280.5	72.6642	70.4538	287.844	chr10	59830001	59835000	chr10	59765496	60159238	Cdh23	cadherin 23 (otocadherin) [Source:MGI Symbol;Acc:MGI:1890219]	protein_coding
ENSMUSG00000012819	Bin_292950	94	58	131.5	97.5776	57.5538	135.698	chr10	60155001	60160000	chr10	59765496	60159238	Cdh23	cadherin 23 (otocadherin) [Source:MGI Symbol;Acc:MGI:1890219]	protein_coding
ENSMUSG00000012819	Bin_292873	120	64	70.5	124.567	63.5076	71.961	chr10	59770001	59775000	chr10	59765496	60159238	Cdh23	cadherin 23 (otocadherin) [Source:MGI Symbol;Acc:MGI:1890219]	protein_coding
ENSMUSG00000012819	Bin_292944	85	127.5	60.5	88.2351	127.015	61.6809	chr10	60125001	60130000	chr10	59765496	60159238	Cdh23	cadherin 23 (otocadherin) [Source:MGI Symbol;Acc:MGI:1890219]	protein_coding
ENSMUSG00000012819	Bin_292907	59.5	94	72	62.2836	93.2768	74.017	chr10	59940001	59945000	chr10	59765496	60159238	Cdh23	cadherin 23 (otocadherin) [Source:MGI Symbol;Acc:MGI:1890219]	protein_coding
ENSMUSG00000012819	Bin_292912	51	128.5	178.5	52.941	127.015	182.987	chr10	59965001	59970000	chr10	59765496	60159238	Cdh23	cadherin 23 (otocadherin) [Source:MGI Symbol;Acc:MGI:1890219]	protein_coding
ENSMUSG00000012819	Bin_292874	83	198.5	76.5	86.1589	196.477	78.1291	chr10	59775001	59780000	chr10	59765496	60159238	Cdh23	cadherin 23 (otocadherin) [Source:MGI Symbol;Acc:MGI:1890219]	protein_coding
ENSMUSG00000012819	Bin_292921	104.5	129	140.5	107.958	128.008	143.922	chr10	60010001	60015000	chr10	59765496	60159238	Cdh23	cadherin 23 (otocadherin) [Source:MGI Symbol;Acc:MGI:1890219]	protein_coding
ENSMUSG00000012819	Bin_292898	96	64	103	99.6537	63.5076	105.885	chr10	59895001	59900000	chr10	59765496	60159238	Cdh23	cadherin 23 (otocadherin) [Source:MGI Symbol;Acc:MGI:1890219]	protein_coding
ENSMUSG00000012819	Bin_292892	96	283	119.5	99.6537	280.823	123.362	chr10	59865001	59870000	chr10	59765496	60159238	Cdh23	cadherin 23 (otocadherin) [Source:MGI Symbol;Acc:MGI:1890219]	protein_coding
ENSMUSG00000012819	Bin_292941	175	196.5	217.5	181.66	194.492	224.107	chr10	60110001	60115000	chr10	59765496	60159238	Cdh23	cadherin 23 (otocadherin) [Source:MGI Symbol;Acc:MGI:1890219]	protein_coding
ENSMUSG00000012819	Bin_292871	115	190.5	174	119.377	188.538	178.875	chr10	59760001	59765000	chr10	59765496	60159238	Cdh23	cadherin 23 (otocadherin) [Source:MGI Symbol;Acc:MGI:1890219]	protein_coding
ENSMUSG00000012819	Bin_292903	192	76	59	199.307	75.4153	60.6529	chr10	59920001	59925000	chr10	59765496	60159238	Cdh23	cadherin 23 (otocadherin) [Source:MGI Symbol;Acc:MGI:1890219]	protein_coding
ENSMUSG00000012819	Bin_292895	66	162	76.5	68.5119	160.754	78.1291	chr10	59880001	59885000	chr10	59765496	60159238	Cdh23	cadherin 23 (otocadherin) [Source:MGI Symbol;Acc:MGI:1890219]	protein_coding
ENSMUSG00000012819	Bin_292917	111	74	103.5	115.225	73.4307	106.914	chr10	59990001	59995000	chr10	59765496	60159238	Cdh23	cadherin 23 (otocadherin) [Source:MGI Symbol;Acc:MGI:1890219]	protein_coding
ENSMUSG00000012819	Bin_292939	209.5	104.5	179.5	217.993	103.2	185.043	chr10	60100001	60105000	chr10	59765496	60159238	Cdh23	cadherin 23 (otocadherin) [Source:MGI Symbol;Acc:MGI:1890219]	protein_coding
ENSMUSG00000012889	Bin_247085	95	83	181.5	98.6157	82.3614	187.099	chr8	86650001	86655000	chr8	86649888	86656426	Podnl1	podocan-like 1 [Source:MGI Symbol;Acc:MGI:2685352]	protein_coding
ENSMUSG00000013076	Bin_258989	89	135.5	59.5	92.3873	134.954	61.6809	chr9	14430001	14435000	chr9	14346410	14447973	Amotl1	angiomotin-like 1 [Source:MGI Symbol;Acc:MGI:1922973]	protein_coding
ENSMUSG00000013076	Bin_258978	160	140	52	166.09	138.923	53.4568	chr9	14375001	14380000	chr9	14346410	14447973	Amotl1	angiomotin-like 1 [Source:MGI Symbol;Acc:MGI:1922973]	protein_coding
ENSMUSG00000013089	Bin_429828	125	150	102	129.757	148.846	104.857	chr16	22470001	22475000	chr16	22381382	22439792	Etv5	ets variant gene 5 [Source:MGI Symbol;Acc:MGI:1096867]	protein_coding
ENSMUSG00000013089	Bin_429821	83	67	52	86.1589	66.4845	53.4568	chr16	22435001	22440000	chr16	22381382	22439792	Etv5	ets variant gene 5 [Source:MGI Symbol;Acc:MGI:1096867]	protein_coding
ENSMUSG00000013089	Bin_429813	201.5	68.5	51.5	209.688	67.4769	53.4568	chr16	22395001	22400000	chr16	22381382	22439792	Etv5	ets variant gene 5 [Source:MGI Symbol;Acc:MGI:1096867]	protein_coding
ENSMUSG00000013091	Bin_200197	58	156.5	72	60.2075	154.8	74.017	chr7	4735001	4740000	chr7	4734542	4735943	Tmem190	transmembrane protein 190 [Source:MGI Symbol;Acc:MGI:1925302]	protein_coding
ENSMUSG00000013150	Bin_251406	80	190	116.5	83.0448	188.538	119.25	chr8	108255001	108260000	chr8	108237754	108282564	Gfod2	glucose-fructose oxidoreductase domain containing 2 [Source:MGI Symbol;Acc:MGI:1917825]	protein_coding
ENSMUSG00000013150	Bin_251416	51	94	90.5	52.941	93.2768	92.5213	chr8	108305001	108310000	chr8	108237754	108282564	Gfod2	glucose-fructose oxidoreductase domain containing 2 [Source:MGI Symbol;Acc:MGI:1917825]	protein_coding
ENSMUSG00000013150	Bin_251407	102	103.5	146	105.882	103.2	150.09	chr8	108260001	108265000	chr8	108237754	108282564	Gfod2	glucose-fructose oxidoreductase domain containing 2 [Source:MGI Symbol;Acc:MGI:1917825]	protein_coding
ENSMUSG00000013160	Bin_251369	130	113	143.5	134.948	112.131	148.034	chr8	108070001	108075000	chr8	108048365	108089947	Atp6v0d1	ATPase, H+ transporting, lysosomal V0 subunit D1 [Source:MGI Symbol;Acc:MGI:1201778]	protein_coding
ENSMUSG00000013160	Bin_251372	60	111	66	62.2836	110.146	67.849	chr8	108085001	108090000	chr8	108048365	108089947	Atp6v0d1	ATPase, H+ transporting, lysosomal V0 subunit D1 [Source:MGI Symbol;Acc:MGI:1201778]	protein_coding
ENSMUSG00000013275	Bin_26748	142.5	150	139	147.404	148.846	142.894	chr1	133735001	133740000	chr1	133724070	133745442	Slc41a1	solute carrier family 41, member 1 [Source:MGI Symbol;Acc:MGI:2444823]	protein_coding
ENSMUSG00000013275	Bin_26747	227	81	137.5	235.64	80.3768	141.866	chr1	133730001	133735000	chr1	133724070	133745442	Slc41a1	solute carrier family 41, member 1 [Source:MGI Symbol;Acc:MGI:2444823]	protein_coding
ENSMUSG00000013338	Bin_70614	254.5	127.5	186.5	263.667	127.015	191.211	chr2	155865001	155870000	chr2	155844875	155878683	Fer1l4	fer-1-like 4 (C. elegans) [Source:MGI Symbol;Acc:MGI:1921812]	protein_coding
ENSMUSG00000013353	Bin_209401	128.5	195.5	269	132.872	194.492	276.536	chr7	50755001	50760000	chr7	50747414	50761310	4931406B18Rik	RIKEN cDNA 4931406B18 gene [Source:MGI Symbol;Acc:MGI:1921304]	protein_coding
ENSMUSG00000013367	Bin_209400	292	57.5	84	303.113	57.5538	86.3532	chr7	50750001	50755000	chr7	50728277	50745445	Iglon5	IgLON family member 5 [Source:MGI Symbol;Acc:MGI:2686277]	protein_coding
ENSMUSG00000013367	Bin_209398	206.5	274	98.5	213.84	271.892	100.745	chr7	50740001	50745000	chr7	50728277	50745445	Iglon5	IgLON family member 5 [Source:MGI Symbol;Acc:MGI:2686277]	protein_coding
ENSMUSG00000013415	Bin_326091	80	102	183.5	83.0448	101.215	189.155	chr11	95865001	95870000	chr11	95818477	95867254	Igf2bp1	insulin-like growth factor 2 mRNA binding protein 1 [Source:MGI Symbol;Acc:MGI:1890357]	protein_coding
ENSMUSG00000013415	Bin_326086	166	251.5	78.5	172.318	250.061	80.1851	chr11	95840001	95845000	chr11	95818477	95867254	Igf2bp1	insulin-like growth factor 2 mRNA binding protein 1 [Source:MGI Symbol;Acc:MGI:1890357]	protein_coding
ENSMUSG00000013415	Bin_326084	89	232.5	90.5	92.3873	230.215	92.5213	chr11	95830001	95835000	chr11	95818477	95867254	Igf2bp1	insulin-like growth factor 2 mRNA binding protein 1 [Source:MGI Symbol;Acc:MGI:1890357]	protein_coding
ENSMUSG00000013415	Bin_326083	66	335	56	68.5119	332.423	57.5688	chr11	95825001	95830000	chr11	95818477	95867254	Igf2bp1	insulin-like growth factor 2 mRNA binding protein 1 [Source:MGI Symbol;Acc:MGI:1890357]	protein_coding
ENSMUSG00000013483	Bin_330754	50	98.5	114.5	51.903	97.246	117.194	chr11	119180001	119185000	chr11	119169082	119206689	Card14	caspase recruitment domain family, member 14 [Source:MGI Symbol;Acc:MGI:2386258]	protein_coding
ENSMUSG00000013495	Bin_160650	87	84	211.5	90.3112	83.3538	217.939	chr5	109060001	109065000	chr5	109058789	109076789	Tmem175	transmembrane protein 175 [Source:MGI Symbol;Acc:MGI:1919642]	protein_coding
ENSMUSG00000013523	Bin_73483	70	213.5	144	72.6642	212.354	148.034	chr2	170210001	170215000	chr2	170172491	170253345	Bcas1	breast carcinoma amplified sequence 1 [Source:MGI Symbol;Acc:MGI:1924210]	protein_coding
ENSMUSG00000013523	Bin_73491	61	82	103	63.3216	81.3691	105.885	chr2	170250001	170255000	chr2	170172491	170253345	Bcas1	breast carcinoma amplified sequence 1 [Source:MGI Symbol;Acc:MGI:1924210]	protein_coding
ENSMUSG00000013539	Bin_428996	64	60.5	94	66.4358	59.5384	96.6334	chr16	18310001	18315000	chr16	18300918	18348196	D16H22S680E	DNA segment, Chr 16, human D22S680E, expressed [Source:MGI Symbol;Acc:MGI:101825]	protein_coding
ENSMUSG00000013539	Bin_429001	189	104	316	196.193	103.2	324.853	chr16	18335001	18340000	chr16	18300918	18348196	D16H22S680E	DNA segment, Chr 16, human D22S680E, expressed [Source:MGI Symbol;Acc:MGI:101825]	protein_coding
ENSMUSG00000013539	Bin_428994	124.5	78.5	142.5	128.719	77.3999	145.978	chr16	18300001	18305000	chr16	18300918	18348196	D16H22S680E	DNA segment, Chr 16, human D22S680E, expressed [Source:MGI Symbol;Acc:MGI:101825]	protein_coding
ENSMUSG00000013584	Bin_270319	62.5	112.5	61	64.3597	111.138	62.7089	chr9	71080001	71085000	chr9	71063596	71144050	Aldh1a2	aldehyde dehydrogenase family 1, subfamily A2 [Source:MGI Symbol;Acc:MGI:107928]	protein_coding
ENSMUSG00000013584	Bin_270322	97	74	132.5	100.692	73.4307	135.698	chr9	71095001	71100000	chr9	71063596	71144050	Aldh1a2	aldehyde dehydrogenase family 1, subfamily A2 [Source:MGI Symbol;Acc:MGI:107928]	protein_coding
ENSMUSG00000013611	Bin_411931	79.5	66.5	288	83.0448	65.4922	296.068	chr15	36480001	36485000	chr15	36433817	36485328	Snx31	sorting nexin 31 [Source:MGI Symbol;Acc:MGI:1913946]	protein_coding
ENSMUSG00000013611	Bin_411930	143	50.5	109.5	148.443	49.6153	113.082	chr15	36475001	36480000	chr15	36433817	36485328	Snx31	sorting nexin 31 [Source:MGI Symbol;Acc:MGI:1913946]	protein_coding
ENSMUSG00000013611	Bin_411927	159	220	145	165.051	218.307	149.062	chr15	36460001	36465000	chr15	36433817	36485328	Snx31	sorting nexin 31 [Source:MGI Symbol;Acc:MGI:1913946]	protein_coding
ENSMUSG00000013629	Bin_145112	56	52	82	58.1313	51.5999	84.2972	chr5	31370001	31375000	chr5	31357153	31380852	Cad	carbamoyl-phosphate synthetase 2, aspartate transcarbamylase, and dihydroorotase [Source:MGI Symbol;Acc:MGI:1916969]	protein_coding
ENSMUSG00000013653	Bin_318565	70.5	230	165	72.6642	228.231	169.622	chr11	58235001	58240000	chr11	58234613	58239526	1810065E05Rik	RIKEN cDNA 1810065E05 gene [Source:MGI Symbol;Acc:MGI:1917114]	protein_coding
ENSMUSG00000013662	Bin_488759	64.5	93	220	66.4358	92.2845	226.163	chr19	32755001	32760000	chr19	32747050	32786812	Atad1	ATPase family, AAA domain containing 1 [Source:MGI Symbol;Acc:MGI:1915229]	protein_coding
ENSMUSG00000013662	Bin_488765	105	82	67.5	108.996	81.3691	69.905	chr19	32785001	32790000	chr19	32747050	32786812	Atad1	ATPase family, AAA domain containing 1 [Source:MGI Symbol;Acc:MGI:1915229]	protein_coding
ENSMUSG00000013663	Bin_488779	99	54	160	102.768	53.5846	164.482	chr19	32855001	32860000	chr19	32831987	32900650	Pten	phosphatase and tensin homolog [Source:MGI Symbol;Acc:MGI:109583]	protein_coding
ENSMUSG00000013663	Bin_488774	66	90.5	152	68.5119	89.3076	156.258	chr19	32830001	32835000	chr19	32831987	32900650	Pten	phosphatase and tensin homolog [Source:MGI Symbol;Acc:MGI:109583]	protein_coding
ENSMUSG00000013663	Bin_488782	185.5	85	92	193.079	84.3461	94.5773	chr19	32870001	32875000	chr19	32831987	32900650	Pten	phosphatase and tensin homolog [Source:MGI Symbol;Acc:MGI:109583]	protein_coding
ENSMUSG00000013668	Bin_226904	105	160.5	85	108.996	158.769	87.3812	chr7	138270001	138275000	chr7	138281227	138289828	4933402N03Rik	RIKEN cDNA 4933402N03 gene [Source:MGI Symbol;Acc:MGI:1914681]	protein_coding
ENSMUSG00000013668	Bin_226903	224.5	50.5	130	232.525	49.6153	133.642	chr7	138265001	138270000	chr7	138281227	138289828	4933402N03Rik	RIKEN cDNA 4933402N03 gene [Source:MGI Symbol;Acc:MGI:1914681]	protein_coding
ENSMUSG00000013668	Bin_226899	60	81	91.5	62.2836	80.3768	94.5773	chr7	138245001	138250000	chr7	138281227	138289828	4933402N03Rik	RIKEN cDNA 4933402N03 gene [Source:MGI Symbol;Acc:MGI:1914681]	protein_coding
ENSMUSG00000013668	Bin_226910	71	89	139	73.7022	88.3153	142.894	chr7	138300001	138305000	chr7	138281227	138289828	4933402N03Rik	RIKEN cDNA 4933402N03 gene [Source:MGI Symbol;Acc:MGI:1914681]	protein_coding
ENSMUSG00000013668	Bin_226907	55.5	69	117	58.1313	68.4692	120.278	chr7	138285001	138290000	chr7	138281227	138289828	4933402N03Rik	RIKEN cDNA 4933402N03 gene [Source:MGI Symbol;Acc:MGI:1914681]	protein_coding
ENSMUSG00000013668	Bin_226898	100	113	69.5	103.806	112.131	71.961	chr7	138240001	138245000	chr7	138281227	138289828	4933402N03Rik	RIKEN cDNA 4933402N03 gene [Source:MGI Symbol;Acc:MGI:1914681]	protein_coding
ENSMUSG00000013668	Bin_226897	66	90	104	68.5119	89.3076	106.914	chr7	138235001	138240000	chr7	138281227	138289828	4933402N03Rik	RIKEN cDNA 4933402N03 gene [Source:MGI Symbol;Acc:MGI:1914681]	protein_coding
ENSMUSG00000013707	Bin_94779	90	90	142.5	93.4254	89.3076	145.978	chr3	94940001	94945000	chr3	94943443	94946282	Tnfaip8l2	tumor necrosis factor, alpha-induced protein 8-like 2 [Source:MGI Symbol;Acc:MGI:1917019]	protein_coding
ENSMUSG00000013973	Bin_34654	114	65.5	246	118.339	65.4922	252.892	chr1	173265001	173270000	chr1	173259276	173272462	Dedd	death effector domain-containing [Source:MGI Symbol;Acc:MGI:1333874]	protein_coding
ENSMUSG00000013989	Bin_167566	79	56	81	82.0067	55.5692	83.2692	chr5	143640001	143645000	chr5	143635756	143640052	D430018E03Rik	RIKEN cDNA D430018E03 gene [Source:MGI Symbol;Acc:MGI:3045245]	lincRNA
ENSMUSG00000014039	Bin_444937	194	56	195	201.384	55.5692	200.463	chr16	98015001	98020000	chr16	98013074	98073457	Prdm15	PR domain containing 15 [Source:MGI Symbol;Acc:MGI:1930121]	protein_coding
ENSMUSG00000014039	Bin_444942	66.5	113	83	68.5119	112.131	85.3252	chr16	98040001	98045000	chr16	98013074	98073457	Prdm15	PR domain containing 15 [Source:MGI Symbol;Acc:MGI:1930121]	protein_coding
ENSMUSG00000014039	Bin_444948	63	68	135.5	65.3978	67.4769	139.81	chr16	98070001	98075000	chr16	98013074	98073457	Prdm15	PR domain containing 15 [Source:MGI Symbol;Acc:MGI:1930121]	protein_coding
ENSMUSG00000014039	Bin_444950	381	91	77	395.501	90.2999	79.1571	chr16	98080001	98085000	chr16	98013074	98073457	Prdm15	PR domain containing 15 [Source:MGI Symbol;Acc:MGI:1930121]	protein_coding
ENSMUSG00000014039	Bin_444955	100.5	230	96	103.806	228.231	98.6894	chr16	98105001	98110000	chr16	98013074	98073457	Prdm15	PR domain containing 15 [Source:MGI Symbol;Acc:MGI:1930121]	protein_coding
ENSMUSG00000014074	Bin_431793	105.5	103.5	111	110.034	103.2	114.11	chr16	32295001	32300000	chr16	32277545	32301520	Rnf168	ring finger protein 168 [Source:MGI Symbol;Acc:MGI:1917488]	protein_coding
ENSMUSG00000014074	Bin_431792	138.5	167	113	143.252	165.715	116.166	chr16	32290001	32295000	chr16	32277545	32301520	Rnf168	ring finger protein 168 [Source:MGI Symbol;Acc:MGI:1917488]	protein_coding
ENSMUSG00000014077	Bin_63320	226	131	136	234.601	129.992	139.81	chr2	119395001	119400000	chr2	119373433	119412763	1500003O03Rik	RIKEN cDNA 1500003O03 gene [Source:MGI Symbol;Acc:MGI:1927185]	protein_coding
ENSMUSG00000014077	Bin_63316	140	180.5	137	145.328	178.615	140.838	chr2	119375001	119380000	chr2	119373433	119412763	1500003O03Rik	RIKEN cDNA 1500003O03 gene [Source:MGI Symbol;Acc:MGI:1927185]	protein_coding
ENSMUSG00000014104	Bin_177706	150	146	64.5	155.709	144.877	65.7929	chr6	41800001	41805000	chr6	41802988	41814412	Sval2	seminal vesicle antigen-like 2 [Source:MGI Symbol;Acc:MGI:1934254]	protein_coding
ENSMUSG00000014104	Bin_177708	64	95.5	112	66.4358	95.2614	115.138	chr6	41810001	41815000	chr6	41802988	41814412	Sval2	seminal vesicle antigen-like 2 [Source:MGI Symbol;Acc:MGI:1934254]	protein_coding
ENSMUSG00000014158	Bin_161853	139	86.5	153	144.29	85.3384	157.286	chr5	115075001	115080000	chr5	115072161	115108430	Trpv4	transient receptor potential cation channel, subfamily V, member 4 [Source:MGI Symbol;Acc:MGI:1926945]	protein_coding
ENSMUSG00000014158	Bin_161854	118.5	137	52.5	122.491	135.946	53.4568	chr5	115080001	115085000	chr5	115072161	115108430	Trpv4	transient receptor potential cation channel, subfamily V, member 4 [Source:MGI Symbol;Acc:MGI:1926945]	protein_coding
ENSMUSG00000014164	Bin_367181	487	60.5	176.5	505.535	59.5384	180.931	chr13	58210001	58215000	chr13	58024533	58214953	Klhl3	kelch-like 3 (Drosophila) [Source:MGI Symbol;Acc:MGI:2445185]	protein_coding
ENSMUSG00000014164	Bin_367173	93	106	100	96.5395	105.185	102.801	chr13	58170001	58175000	chr13	58024533	58214953	Klhl3	kelch-like 3 (Drosophila) [Source:MGI Symbol;Acc:MGI:2445185]	protein_coding
ENSMUSG00000014164	Bin_367180	237.5	1473.5	241	247.058	1462.66	247.751	chr13	58205001	58210000	chr13	58024533	58214953	Klhl3	kelch-like 3 (Drosophila) [Source:MGI Symbol;Acc:MGI:2445185]	protein_coding
ENSMUSG00000014164	Bin_367175	128	317.5	94.5	132.872	315.554	96.6334	chr13	58180001	58185000	chr13	58024533	58214953	Klhl3	kelch-like 3 (Drosophila) [Source:MGI Symbol;Acc:MGI:2445185]	protein_coding
ENSMUSG00000014177	Bin_319460	189	201	153	196.193	199.454	157.286	chr11	62710001	62715000	chr11	62692957	62730282	Fam18b	family with sequence similarity 18, member B [Source:MGI Symbol;Acc:MGI:1914760]	protein_coding
ENSMUSG00000014177	Bin_319456	442	53	63.5	458.822	52.5923	65.7929	chr11	62690001	62695000	chr11	62692957	62730282	Fam18b	family with sequence similarity 18, member B [Source:MGI Symbol;Acc:MGI:1914760]	protein_coding
ENSMUSG00000014198	Bin_327019	204	66	178	211.764	65.4922	182.987	chr11	100505001	100510000	chr11	100487533	100553769	Zfp385c	zinc finger protein 385C [Source:MGI Symbol;Acc:MGI:3608347]	protein_coding
ENSMUSG00000014232	Bin_426113	78	85	68.5	80.9686	84.3461	69.905	chr16	3895001	3900000	chr16	3908801	3941147	Cluap1	clusterin associated protein 1 [Source:MGI Symbol;Acc:MGI:1924029]	protein_coding
ENSMUSG00000014243	Bin_319336	52	98	90.5	53.9791	97.246	92.5213	chr11	62090001	62095000	chr11	62080726	62094877	Zswim7	zinc finger, SWIM-type containing 7 [Source:MGI Symbol;Acc:MGI:1916997]	protein_coding
ENSMUSG00000014301	Bin_426258	58	142	75.5	60.2075	140.908	78.1291	chr16	4620001	4625000	chr16	4616464	4624988	Pam16	presequence translocase-asssociated motor 16 homolog (S. cerevisiae) [Source:MGI Symbol;Acc:MGI:1913699]	protein_coding
ENSMUSG00000014329	Bin_295014	113.5	113.5	131	118.339	113.123	134.67	chr10	70475001	70480000	chr10	70385580	70622448	Bicc1	bicaudal C homolog 1 (Drosophila) [Source:MGI Symbol;Acc:MGI:1933388]	protein_coding
ENSMUSG00000014329	Bin_295004	88.5	138.5	180	91.3492	136.938	185.043	chr10	70425001	70430000	chr10	70385580	70622448	Bicc1	bicaudal C homolog 1 (Drosophila) [Source:MGI Symbol;Acc:MGI:1933388]	protein_coding
ENSMUSG00000014329	Bin_295013	75	65.5	78	77.8545	65.4922	80.1851	chr10	70470001	70475000	chr10	70385580	70622448	Bicc1	bicaudal C homolog 1 (Drosophila) [Source:MGI Symbol;Acc:MGI:1933388]	protein_coding
ENSMUSG00000014329	Bin_295003	147	70	96.5	152.595	69.4615	98.6894	chr10	70420001	70425000	chr10	70385580	70622448	Bicc1	bicaudal C homolog 1 (Drosophila) [Source:MGI Symbol;Acc:MGI:1933388]	protein_coding
ENSMUSG00000014329	Bin_295042	222.5	143	64.5	230.449	141.9	65.7929	chr10	70615001	70620000	chr10	70385580	70622448	Bicc1	bicaudal C homolog 1 (Drosophila) [Source:MGI Symbol;Acc:MGI:1933388]	protein_coding
ENSMUSG00000014353	Bin_65173	62	87.5	105.5	64.3597	87.323	108.97	chr2	128660001	128665000	chr2	128643854	128679997	Tmem87b	transmembrane protein 87B [Source:MGI Symbol;Acc:MGI:1919727]	protein_coding
ENSMUSG00000014361	Bin_65147	84	72.5	118.5	87.197	71.4461	121.306	chr2	128530001	128535000	chr2	128524692	128628630	Mertk	c-mer proto-oncogene tyrosine kinase [Source:MGI Symbol;Acc:MGI:96965]	protein_coding
ENSMUSG00000014402	Bin_210081	56	160	125.5	58.1313	158.769	129.53	chr7	54155001	54160000	chr7	54144319	54175339	Tsg101	tumor susceptibility gene 101 [Source:MGI Symbol;Acc:MGI:106581]	protein_coding
ENSMUSG00000014402	Bin_210083	2214	175.5	151.5	2298.26	174.646	156.258	chr7	54165001	54170000	chr7	54144319	54175339	Tsg101	tumor susceptibility gene 101 [Source:MGI Symbol;Acc:MGI:106581]	protein_coding
ENSMUSG00000014402	Bin_210084	70	72	93	72.6642	71.4461	95.6053	chr7	54170001	54175000	chr7	54144319	54175339	Tsg101	tumor susceptibility gene 101 [Source:MGI Symbol;Acc:MGI:106581]	protein_coding
ENSMUSG00000014402	Bin_210080	223	55	84.5	231.487	54.5769	86.3532	chr7	54150001	54155000	chr7	54144319	54175339	Tsg101	tumor susceptibility gene 101 [Source:MGI Symbol;Acc:MGI:106581]	protein_coding
ENSMUSG00000014418	Bin_210057	150	153.5	85	155.709	152.815	87.3812	chr7	54035001	54040000	chr7	54015836	54051434	Hps5	Hermansky-Pudlak syndrome 5 homolog (human) [Source:MGI Symbol;Acc:MGI:2180307]	protein_coding
ENSMUSG00000014453	Bin_392400	86	84.5	127	89.2731	83.3538	130.558	chr14	64020001	64025000	chr14	63991674	64036024	Blk	B lymphoid kinase [Source:MGI Symbol;Acc:MGI:88169]	protein_coding
ENSMUSG00000014453	Bin_392402	371	307	77	385.12	304.638	79.1571	chr14	64030001	64035000	chr14	63991674	64036024	Blk	B lymphoid kinase [Source:MGI Symbol;Acc:MGI:88169]	protein_coding
ENSMUSG00000014453	Bin_392398	87	117.5	156	90.3112	117.092	160.37	chr14	64010001	64015000	chr14	63991674	64036024	Blk	B lymphoid kinase [Source:MGI Symbol;Acc:MGI:88169]	protein_coding
ENSMUSG00000014453	Bin_392396	82	124	66.5	85.1209	123.046	67.849	chr14	64000001	64005000	chr14	63991674	64036024	Blk	B lymphoid kinase [Source:MGI Symbol;Acc:MGI:88169]	protein_coding
ENSMUSG00000014453	Bin_392394	173	91.5	98	179.584	91.2922	100.745	chr14	63990001	63995000	chr14	63991674	64036024	Blk	B lymphoid kinase [Source:MGI Symbol;Acc:MGI:88169]	protein_coding
ENSMUSG00000014496	Bin_386106	130	90.5	385	134.948	89.3076	395.786	chr14	32550001	32555000	chr14	32513201	32643601	Ankrd28	ankyrin repeat domain 28 [Source:MGI Symbol;Acc:MGI:2145661]	protein_coding
ENSMUSG00000014496	Bin_386123	154	55.5	70.5	159.861	55.5692	71.961	chr14	32635001	32640000	chr14	32513201	32643601	Ankrd28	ankyrin repeat domain 28 [Source:MGI Symbol;Acc:MGI:2145661]	protein_coding
ENSMUSG00000014503	Bin_470975	63.5	66.5	90	66.4358	65.4922	92.5213	chr18	34610001	34615000	chr18	34569077	34602445	Pkd2l2	polycystic kidney disease 2-like 2 [Source:MGI Symbol;Acc:MGI:1858231]	protein_coding
ENSMUSG00000014503	Bin_470967	115.5	144	123.5	120.415	142.892	127.474	chr18	34570001	34575000	chr18	34569077	34602445	Pkd2l2	polycystic kidney disease 2-like 2 [Source:MGI Symbol;Acc:MGI:1858231]	protein_coding
ENSMUSG00000014529	Bin_139570	164	227.5	137	170.242	226.246	140.838	chr5	3660001	3665000	chr5	3657004	3680325	4930511M11Rik	RIKEN cDNA 4930511M11 gene [Source:MGI Symbol;Acc:MGI:1922305]	protein_coding
ENSMUSG00000014547	Bin_392285	97	126	63.5	100.692	125.031	65.7929	chr14	63445001	63450000	chr14	63456527	63575723	Wdfy2	WD repeat and FYVE domain containing 2 [Source:MGI Symbol;Acc:MGI:2442811]	protein_coding
ENSMUSG00000014550	Bin_187774	59	65	62	61.2455	64.4999	63.7369	chr6	92140001	92145000	chr6	92136706	92164919	Zfyve20	zinc finger, FYVE domain containing 20 [Source:MGI Symbol;Acc:MGI:1925537]	protein_coding
ENSMUSG00000014551	Bin_187772	170	117	113	176.47	116.1	116.166	chr6	92130001	92135000	chr6	92119519	92134027	Mrps25	mitochondrial ribosomal protein S25 [Source:MGI Symbol;Acc:MGI:1928140]	protein_coding
ENSMUSG00000014554	Bin_186033	72	252	85	74.7403	250.061	87.3812	chr6	83435001	83440000	chr6	83430211	83456963	Dguok	deoxyguanosine kinase [Source:MGI Symbol;Acc:MGI:1351602]	protein_coding
ENSMUSG00000014592	Bin_137912	53	61	57	55.0172	60.5307	58.5968	chr4	151005001	151010000	chr4	150433633	151235985	Camta1	calmodulin binding transcription activator 1 [Source:MGI Symbol;Acc:MGI:2140230]	protein_coding
ENSMUSG00000014592	Bin_137850	382	61.5	135	396.539	61.523	138.782	chr4	150695001	150700000	chr4	150433633	151235985	Camta1	calmodulin binding transcription activator 1 [Source:MGI Symbol;Acc:MGI:2140230]	protein_coding
ENSMUSG00000014592	Bin_137947	154	63.5	164.5	159.861	63.5076	168.594	chr4	151180001	151185000	chr4	150433633	151235985	Camta1	calmodulin binding transcription activator 1 [Source:MGI Symbol;Acc:MGI:2140230]	protein_coding
ENSMUSG00000014592	Bin_137801	230	158.5	88	238.754	156.784	90.4653	chr4	150450001	150455000	chr4	150433633	151235985	Camta1	calmodulin binding transcription activator 1 [Source:MGI Symbol;Acc:MGI:2140230]	protein_coding
ENSMUSG00000014592	Bin_137902	50	92	73.5	51.903	91.2922	76.0731	chr4	150955001	150960000	chr4	150433633	151235985	Camta1	calmodulin binding transcription activator 1 [Source:MGI Symbol;Acc:MGI:2140230]	protein_coding
ENSMUSG00000014592	Bin_137951	76	86	67	78.8925	85.3384	68.877	chr4	151200001	151205000	chr4	150433633	151235985	Camta1	calmodulin binding transcription activator 1 [Source:MGI Symbol;Acc:MGI:2140230]	protein_coding
ENSMUSG00000014592	Bin_137844	83.5	70	77	87.197	69.4615	79.1571	chr4	150665001	150670000	chr4	150433633	151235985	Camta1	calmodulin binding transcription activator 1 [Source:MGI Symbol;Acc:MGI:2140230]	protein_coding
ENSMUSG00000014592	Bin_137916	167	99	152.5	173.356	98.2384	156.258	chr4	151025001	151030000	chr4	150433633	151235985	Camta1	calmodulin binding transcription activator 1 [Source:MGI Symbol;Acc:MGI:2140230]	protein_coding
ENSMUSG00000014592	Bin_137836	50	83	132.5	51.903	82.3614	135.698	chr4	150625001	150630000	chr4	150433633	151235985	Camta1	calmodulin binding transcription activator 1 [Source:MGI Symbol;Acc:MGI:2140230]	protein_coding
ENSMUSG00000014592	Bin_137837	273	92	142.5	283.39	91.2922	145.978	chr4	150630001	150635000	chr4	150433633	151235985	Camta1	calmodulin binding transcription activator 1 [Source:MGI Symbol;Acc:MGI:2140230]	protein_coding
ENSMUSG00000014592	Bin_137842	86	227	100.5	89.2731	225.254	102.801	chr4	150655001	150660000	chr4	150433633	151235985	Camta1	calmodulin binding transcription activator 1 [Source:MGI Symbol;Acc:MGI:2140230]	protein_coding
ENSMUSG00000014592	Bin_137808	73	61	298	75.7783	60.5307	306.348	chr4	150485001	150490000	chr4	150433633	151235985	Camta1	calmodulin binding transcription activator 1 [Source:MGI Symbol;Acc:MGI:2140230]	protein_coding
ENSMUSG00000014592	Bin_137814	55	111.5	75.5	57.0933	111.138	78.1291	chr4	150515001	150520000	chr4	150433633	151235985	Camta1	calmodulin binding transcription activator 1 [Source:MGI Symbol;Acc:MGI:2140230]	protein_coding
ENSMUSG00000014592	Bin_137948	210	72.5	427.5	217.993	71.4461	439.99	chr4	151185001	151190000	chr4	150433633	151235985	Camta1	calmodulin binding transcription activator 1 [Source:MGI Symbol;Acc:MGI:2140230]	protein_coding
ENSMUSG00000014592	Bin_137851	4861	11204	60	5046.01	11117.8	61.6809	chr4	150700001	150705000	chr4	150433633	151235985	Camta1	calmodulin binding transcription activator 1 [Source:MGI Symbol;Acc:MGI:2140230]	protein_coding
ENSMUSG00000014592	Bin_137935	87	57.5	100.5	90.3112	57.5538	102.801	chr4	151120001	151125000	chr4	150433633	151235985	Camta1	calmodulin binding transcription activator 1 [Source:MGI Symbol;Acc:MGI:2140230]	protein_coding
ENSMUSG00000014592	Bin_137937	53	2274	120.5	55.0172	2256.51	123.362	chr4	151130001	151135000	chr4	150433633	151235985	Camta1	calmodulin binding transcription activator 1 [Source:MGI Symbol;Acc:MGI:2140230]	protein_coding
ENSMUSG00000014602	Bin_18992	229	100	81	237.716	99.2307	83.2692	chr1	94955001	94960000	chr1	94912033	94998442	Kif1a	kinesin family member 1A [Source:MGI Symbol;Acc:MGI:108391]	protein_coding
ENSMUSG00000014763	Bin_448106	78	68	76.5	80.9686	67.4769	78.1291	chr17	15540001	15545000	chr17	15533210	15570544	Fam120b	family with sequence similarity 120, member B [Source:MGI Symbol;Acc:MGI:1914794]	protein_coding
ENSMUSG00000014763	Bin_448109	223	153.5	159	231.487	152.815	163.454	chr17	15555001	15560000	chr17	15533210	15570544	Fam120b	family with sequence similarity 120, member B [Source:MGI Symbol;Acc:MGI:1914794]	protein_coding
ENSMUSG00000014763	Bin_448111	213	83	85.5	221.107	82.3614	88.4092	chr17	15565001	15570000	chr17	15533210	15570544	Fam120b	family with sequence similarity 120, member B [Source:MGI Symbol;Acc:MGI:1914794]	protein_coding
ENSMUSG00000014763	Bin_448107	150	99	52	155.709	98.2384	53.4568	chr17	15545001	15550000	chr17	15533210	15570544	Fam120b	family with sequence similarity 120, member B [Source:MGI Symbol;Acc:MGI:1914794]	protein_coding
ENSMUSG00000014771	Bin_448129	184	62	75	191.003	61.523	77.1011	chr17	15655001	15660000	chr17	15656172	15664265	Pdcd2	programmed cell death 2 [Source:MGI Symbol;Acc:MGI:104643]	protein_coding
ENSMUSG00000014771	Bin_448130	82	104.5	134.5	85.1209	103.2	137.754	chr17	15660001	15665000	chr17	15656172	15664265	Pdcd2	programmed cell death 2 [Source:MGI Symbol;Acc:MGI:104643]	protein_coding
ENSMUSG00000014782	Bin_251333	105	136.5	79	108.996	134.954	81.2131	chr8	107890001	107895000	chr8	107897174	107906762	Plekhg4	pleckstrin homology domain containing, family G (with RhoGef domain) member 4 [Source:MGI Symbol;Acc:MGI:2142544]	protein_coding
ENSMUSG00000014791	Bin_251320	52	102	133	53.9791	101.215	136.726	chr8	107825001	107830000	chr8	107829501	107835300	Elmo3	engulfment and cell motility 3, ced-12 homolog (C. elegans) [Source:MGI Symbol;Acc:MGI:2679007]	protein_coding
ENSMUSG00000014846	Bin_251354	59	56	106	61.2455	55.5692	108.97	chr8	107995001	108000000	chr8	107991393	107995426	Tppp3	tubulin polymerization-promoting protein family member 3 [Source:MGI Symbol;Acc:MGI:1915221]	protein_coding
ENSMUSG00000014850	Bin_374169	55	103.5	128	57.0933	103.2	131.586	chr13	93150001	93155000	chr13	92981836	93124958	Msh3	mutS homolog 3 (E. coli) [Source:MGI Symbol;Acc:MGI:109519]	protein_coding
ENSMUSG00000014850	Bin_374167	77.5	196.5	103	80.9686	194.492	105.885	chr13	93140001	93145000	chr13	92981836	93124958	Msh3	mutS homolog 3 (E. coli) [Source:MGI Symbol;Acc:MGI:109519]	protein_coding
ENSMUSG00000014850	Bin_374165	111.5	101	66.5	116.263	100.223	67.849	chr13	93130001	93135000	chr13	92981836	93124958	Msh3	mutS homolog 3 (E. coli) [Source:MGI Symbol;Acc:MGI:109519]	protein_coding
ENSMUSG00000014852	Bin_44809	55.5	86.5	150.5	58.1313	85.3384	154.202	chr2	26840001	26845000	chr2	26828936	26865148	Adamts13	a disintegrin-like and metallopeptidase (reprolysin type) with thrombospondin type 1 motif, 13 [Source:MGI Symbol;Acc:MGI:2685556]	protein_coding
ENSMUSG00000014852	Bin_44813	110	104	146	114.187	103.2	150.09	chr2	26860001	26865000	chr2	26828936	26865148	Adamts13	a disintegrin-like and metallopeptidase (reprolysin type) with thrombospondin type 1 motif, 13 [Source:MGI Symbol;Acc:MGI:2685556]	protein_coding
ENSMUSG00000014859	Bin_251319	130.5	66.5	148.5	134.948	65.4922	152.146	chr8	107820001	107825000	chr8	107821563	107829269	E2f4	E2F transcription factor 4 [Source:MGI Symbol;Acc:MGI:103012]	protein_coding
ENSMUSG00000014867	Bin_44798	137	202	85.5	142.214	200.446	88.4092	chr2	26785001	26790000	chr2	26775560	26789448	Surf4	surfeit gene 4 [Source:MGI Symbol;Acc:MGI:98445]	protein_coding
ENSMUSG00000014905	Bin_340348	115.5	71	93	120.415	70.4538	95.6053	chr12	45305001	45310000	chr12	45306884	45311055	Dnajb9	DnaJ (Hsp40) homolog, subfamily B, member 9 [Source:MGI Symbol;Acc:MGI:1351618]	protein_coding
ENSMUSG00000014956	Bin_145393	109.5	106	116.5	114.187	105.185	119.25	chr5	32775001	32780000	chr5	32761347	32819806	Ppp1cb	protein phosphatase 1, catalytic subunit, beta isoform [Source:MGI Symbol;Acc:MGI:104871]	protein_coding
ENSMUSG00000014959	Bin_53547	67	97	141	69.55	96.2537	144.95	chr2	70530001	70535000	chr2	70499633	70550693	Gorasp2	golgi reassembly stacking protein 2 [Source:MGI Symbol;Acc:MGI:2135962]	protein_coding
ENSMUSG00000015001	Bin_417776	60	102	177.5	62.2836	101.215	182.987	chr15	65705001	65710000	chr15	65707615	65743959	Oc90	otoconin 90 [Source:MGI Symbol;Acc:MGI:1313269]	protein_coding
ENSMUSG00000015001	Bin_417777	58.5	6125	98.5	60.2075	6077.88	100.745	chr15	65710001	65715000	chr15	65707615	65743959	Oc90	otoconin 90 [Source:MGI Symbol;Acc:MGI:1313269]	protein_coding
ENSMUSG00000015002	Bin_417767	78	406	150	80.9686	402.876	154.202	chr15	65660001	65665000	chr15	65618596	65705378	Efr3a	EFR3 homolog A (S. cerevisiae) [Source:MGI Symbol;Acc:MGI:1923990]	protein_coding
ENSMUSG00000015002	Bin_417764	118	67.5	121.5	122.491	67.4769	125.418	chr15	65645001	65650000	chr15	65618596	65705378	Efr3a	EFR3 homolog A (S. cerevisiae) [Source:MGI Symbol;Acc:MGI:1923990]	protein_coding
ENSMUSG00000015013	Bin_254782	65	80	167	67.4739	79.3845	171.678	chr8	125135001	125140000	chr8	125135526	125139488	Trappc2l	trafficking protein particle complex 2-like [Source:MGI Symbol;Acc:MGI:1916295]	protein_coding
ENSMUSG00000015023	Bin_252455	72	85.5	149.5	74.7403	85.3384	154.202	chr8	113500001	113505000	chr8	113498896	113521700	Ddx19a	DEAD (Asp-Glu-Ala-Asp) box polypeptide 19a [Source:MGI Symbol;Acc:MGI:99526]	protein_coding
ENSMUSG00000015023	Bin_252458	80	111.5	52	83.0448	111.138	53.4568	chr8	113515001	113520000	chr8	113498896	113521700	Ddx19a	DEAD (Asp-Glu-Ala-Asp) box polypeptide 19a [Source:MGI Symbol;Acc:MGI:99526]	protein_coding
ENSMUSG00000015023	Bin_252456	86	111	93.5	89.2731	110.146	96.6334	chr8	113505001	113510000	chr8	113498896	113521700	Ddx19a	DEAD (Asp-Glu-Ala-Asp) box polypeptide 19a [Source:MGI Symbol;Acc:MGI:99526]	protein_coding
ENSMUSG00000015023	Bin_252457	55	124.5	51.5	57.0933	123.046	53.4568	chr8	113510001	113515000	chr8	113498896	113521700	Ddx19a	DEAD (Asp-Glu-Ala-Asp) box polypeptide 19a [Source:MGI Symbol;Acc:MGI:99526]	protein_coding
ENSMUSG00000015023	Bin_252453	101	73	161	104.844	72.4384	165.51	chr8	113490001	113495000	chr8	113498896	113521700	Ddx19a	DEAD (Asp-Glu-Ala-Asp) box polypeptide 19a [Source:MGI Symbol;Acc:MGI:99526]	protein_coding
ENSMUSG00000015027	Bin_254779	73	124	97	75.7783	123.046	99.7174	chr8	125120001	125125000	chr8	125102138	125135304	Galns	galactosamine (N-acetyl)-6-sulfate sulfatase [Source:MGI Symbol;Acc:MGI:1355303]	protein_coding
ENSMUSG00000015027	Bin_254780	263	174	125.5	273.01	172.661	129.53	chr8	125125001	125130000	chr8	125102138	125135304	Galns	galactosamine (N-acetyl)-6-sulfate sulfatase [Source:MGI Symbol;Acc:MGI:1355303]	protein_coding
ENSMUSG00000015053	Bin_186977	97.5	52	84	101.73	51.5999	86.3532	chr6	88155001	88160000	chr6	88143885	88157024	Gata2	GATA binding protein 2 [Source:MGI Symbol;Acc:MGI:95662]	protein_coding
ENSMUSG00000015090	Bin_44505	60	308.5	164	62.2836	305.63	168.594	chr2	25320001	25325000	chr2	25322229	25325566	Ptgds	prostaglandin D2 synthase (brain) [Source:MGI Symbol;Acc:MGI:99261]	protein_coding
ENSMUSG00000015094	Bin_44492	106	77.5	116.5	110.034	77.3999	119.25	chr2	25255001	25260000	chr2	25254871	25265014	Npdc1	neural proliferation, differentiation and control gene 1 [Source:MGI Symbol;Acc:MGI:1099802]	protein_coding
ENSMUSG00000015094	Bin_44493	76.5	65	57	78.8925	64.4999	58.5968	chr2	25260001	25265000	chr2	25254871	25265014	Npdc1	neural proliferation, differentiation and control gene 1 [Source:MGI Symbol;Acc:MGI:1099802]	protein_coding
ENSMUSG00000015120	Bin_450078	247	67	56	256.401	66.4845	57.5688	chr17	25400001	25405000	chr17	25398861	25411567	Ube2i	ubiquitin-conjugating enzyme E2I [Source:MGI Symbol;Acc:MGI:107365]	protein_coding
ENSMUSG00000015133	Bin_213940	80	98.5	69.5	83.0448	97.246	71.961	chr7	73450001	73455000	chr7	73371798	73533236	Lrrk1	leucine-rich repeat kinase 1 [Source:MGI Symbol;Acc:MGI:2142227]	protein_coding
ENSMUSG00000015133	Bin_213925	104	67.5	121	107.958	67.4769	124.39	chr7	73375001	73380000	chr7	73371798	73533236	Lrrk1	leucine-rich repeat kinase 1 [Source:MGI Symbol;Acc:MGI:2142227]	protein_coding
ENSMUSG00000015133	Bin_213949	103	91.5	151.5	106.92	91.2922	156.258	chr7	73495001	73500000	chr7	73371798	73533236	Lrrk1	leucine-rich repeat kinase 1 [Source:MGI Symbol;Acc:MGI:2142227]	protein_coding
ENSMUSG00000015133	Bin_213934	156	68	150	161.937	67.4769	154.202	chr7	73420001	73425000	chr7	73371798	73533236	Lrrk1	leucine-rich repeat kinase 1 [Source:MGI Symbol;Acc:MGI:2142227]	protein_coding
ENSMUSG00000015133	Bin_213928	93	110.5	119	96.5395	109.154	122.334	chr7	73390001	73395000	chr7	73371798	73533236	Lrrk1	leucine-rich repeat kinase 1 [Source:MGI Symbol;Acc:MGI:2142227]	protein_coding
ENSMUSG00000015133	Bin_213943	86	67.5	149	89.2731	67.4769	153.174	chr7	73465001	73470000	chr7	73371798	73533236	Lrrk1	leucine-rich repeat kinase 1 [Source:MGI Symbol;Acc:MGI:2142227]	protein_coding
ENSMUSG00000015133	Bin_213948	92.5	120	90	95.5015	119.077	92.5213	chr7	73490001	73495000	chr7	73371798	73533236	Lrrk1	leucine-rich repeat kinase 1 [Source:MGI Symbol;Acc:MGI:2142227]	protein_coding
ENSMUSG00000015133	Bin_213957	264	83.5	83.5	274.048	83.3538	86.3532	chr7	73535001	73540000	chr7	73371798	73533236	Lrrk1	leucine-rich repeat kinase 1 [Source:MGI Symbol;Acc:MGI:2142227]	protein_coding
ENSMUSG00000015133	Bin_213942	113	92	129	117.301	91.2922	132.614	chr7	73460001	73465000	chr7	73371798	73533236	Lrrk1	leucine-rich repeat kinase 1 [Source:MGI Symbol;Acc:MGI:2142227]	protein_coding
ENSMUSG00000015133	Bin_213937	111.5	127	69	116.263	126.023	70.933	chr7	73435001	73440000	chr7	73371798	73533236	Lrrk1	leucine-rich repeat kinase 1 [Source:MGI Symbol;Acc:MGI:2142227]	protein_coding
ENSMUSG00000015133	Bin_213924	95.5	113	171.5	99.6537	112.131	176.818	chr7	73370001	73375000	chr7	73371798	73533236	Lrrk1	leucine-rich repeat kinase 1 [Source:MGI Symbol;Acc:MGI:2142227]	protein_coding
ENSMUSG00000015133	Bin_213941	75	86	77	77.8545	85.3384	79.1571	chr7	73455001	73460000	chr7	73371798	73533236	Lrrk1	leucine-rich repeat kinase 1 [Source:MGI Symbol;Acc:MGI:2142227]	protein_coding
ENSMUSG00000015134	Bin_213961	74	461.5	108	76.8164	458.446	111.026	chr7	73555001	73560000	chr7	73535778	73572403	Aldh1a3	aldehyde dehydrogenase family 1, subfamily A3 [Source:MGI Symbol;Acc:MGI:1861722]	protein_coding
ENSMUSG00000015202	Bin_281557	54	228.5	52	56.0552	226.246	53.4568	chr10	3190001	3195000	chr10	3134304	3227478	Cnksr3	Cnksr family member 3 [Source:MGI Symbol;Acc:MGI:2674130]	protein_coding
ENSMUSG00000015222	Bin_13285	87	126.5	125.5	90.3112	125.031	129.53	chr1	66420001	66425000	chr1	66221847	66489157	Mtap2	microtubule-associated protein 2 [Source:MGI Symbol;Acc:MGI:97175]	protein_coding
ENSMUSG00000015222	Bin_13296	100	85	220.5	103.806	84.3461	226.163	chr1	66475001	66480000	chr1	66221847	66489157	Mtap2	microtubule-associated protein 2 [Source:MGI Symbol;Acc:MGI:97175]	protein_coding
ENSMUSG00000015222	Bin_13287	130	104.5	143	134.948	103.2	147.006	chr1	66430001	66435000	chr1	66221847	66489157	Mtap2	microtubule-associated protein 2 [Source:MGI Symbol;Acc:MGI:97175]	protein_coding
ENSMUSG00000015222	Bin_13246	252.5	206	63.5	261.591	204.415	65.7929	chr1	66225001	66230000	chr1	66221847	66489157	Mtap2	microtubule-associated protein 2 [Source:MGI Symbol;Acc:MGI:97175]	protein_coding
ENSMUSG00000015242	Bin_118311	66.5	138	58	68.5119	136.938	59.6248	chr4	53000001	53005000	chr4	53002144	53014034	Nipsnap3a	nipsnap homolog 3A (C. elegans) [Source:MGI Symbol;Acc:MGI:1920648]	protein_coding
ENSMUSG00000015243	Bin_118343	75	164	96	77.8545	162.738	98.6894	chr4	53160001	53165000	chr4	53043659	53172767	Abca1	ATP-binding cassette, sub-family A (ABC1), member 1 [Source:MGI Symbol;Acc:MGI:99607]	protein_coding
ENSMUSG00000015243	Bin_118326	87	110	145	90.3112	109.154	149.062	chr4	53075001	53080000	chr4	53043659	53172767	Abca1	ATP-binding cassette, sub-family A (ABC1), member 1 [Source:MGI Symbol;Acc:MGI:99607]	protein_coding
ENSMUSG00000015243	Bin_118331	261	96.5	99.5	270.934	95.2614	102.801	chr4	53100001	53105000	chr4	53043659	53172767	Abca1	ATP-binding cassette, sub-family A (ABC1), member 1 [Source:MGI Symbol;Acc:MGI:99607]	protein_coding
ENSMUSG00000015243	Bin_118335	98	56	59.5	101.73	55.5692	61.6809	chr4	53120001	53125000	chr4	53043659	53172767	Abca1	ATP-binding cassette, sub-family A (ABC1), member 1 [Source:MGI Symbol;Acc:MGI:99607]	protein_coding
ENSMUSG00000015243	Bin_118324	115	145	135.5	119.377	143.884	139.81	chr4	53065001	53070000	chr4	53043659	53172767	Abca1	ATP-binding cassette, sub-family A (ABC1), member 1 [Source:MGI Symbol;Acc:MGI:99607]	protein_coding
ENSMUSG00000015314	Bin_34772	249.5	111.5	90	259.515	111.138	92.5213	chr1	173855001	173860000	chr1	173847646	173879083	Slamf6	SLAM family member 6 [Source:MGI Symbol;Acc:MGI:1353620]	protein_coding
ENSMUSG00000015316	Bin_34746	59	101.5	58.5	61.2455	101.215	59.6248	chr1	173725001	173730000	chr1	173697258	173731315	Slamf1	signaling lymphocytic activation molecule family member 1 [Source:MGI Symbol;Acc:MGI:1351314]	protein_coding
ENSMUSG00000015354	Bin_275216	72	178	87	74.7403	176.631	89.4373	chr9	95565001	95570000	chr9	95538020	95598515	Pcolce2	procollagen C-endopeptidase enhancer 2 [Source:MGI Symbol;Acc:MGI:1923727]	protein_coding
ENSMUSG00000015355	Bin_34723	291.5	183.5	132	303.113	182.584	135.698	chr1	173610001	173615000	chr1	173612140	173635389	Cd48	CD48 antigen [Source:MGI Symbol;Acc:MGI:88339]	protein_coding
ENSMUSG00000015365	Bin_422398	119	70	64	123.529	69.4615	65.7929	chr15	88815001	88820000	chr15	88813339	88885582	Mov10l1	Moloney leukemia virus 10-like 1 [Source:MGI Symbol;Acc:MGI:1891384]	protein_coding
ENSMUSG00000015365	Bin_422399	52.5	79	91.5	53.9791	78.3922	94.5773	chr15	88820001	88825000	chr15	88813339	88885582	Mov10l1	Moloney leukemia virus 10-like 1 [Source:MGI Symbol;Acc:MGI:1891384]	protein_coding
ENSMUSG00000015377	Bin_422439	471	210	63.5	488.926	208.384	65.7929	chr15	89020001	89025000	chr15	89012647	89026905	Fam116b	family with sequence similarity 116, member B [Source:MGI Symbol;Acc:MGI:1916690]	protein_coding
ENSMUSG00000015401	Bin_526585	52	86	67	53.9791	85.3384	68.877	chrX	160540001	160545000	chrX	160526762	160556792	Tmem27	transmembrane protein 27 [Source:MGI Symbol;Acc:MGI:1926234]	protein_coding
ENSMUSG00000015405	Bin_526595	53	95.5	73.5	55.0172	95.2614	76.0731	chrX	160590001	160595000	chrX	160577264	160626352	Ace2	angiotensin I converting enzyme (peptidyl-dipeptidase A) 2 [Source:MGI Symbol;Acc:MGI:1917258]	protein_coding
ENSMUSG00000015405	Bin_526600	59	61.5	68	61.2455	61.523	69.905	chrX	160615001	160620000	chrX	160577264	160626352	Ace2	angiotensin I converting enzyme (peptidyl-dipeptidase A) 2 [Source:MGI Symbol;Acc:MGI:1917258]	protein_coding
ENSMUSG00000015405	Bin_526592	114	135	94.5	118.339	133.961	96.6334	chrX	160575001	160580000	chrX	160577264	160626352	Ace2	angiotensin I converting enzyme (peptidyl-dipeptidase A) 2 [Source:MGI Symbol;Acc:MGI:1917258]	protein_coding
ENSMUSG00000015443	Bin_390953	173	223	123	179.584	221.284	126.446	chr14	56785001	56790000	chr14	56784634	56793436	Gzmn	granzyme N [Source:MGI Symbol;Acc:MGI:2675494]	protein_coding
ENSMUSG00000015443	Bin_390954	102	123	180	105.882	122.054	185.043	chr14	56790001	56795000	chr14	56784634	56793436	Gzmn	granzyme N [Source:MGI Symbol;Acc:MGI:2675494]	protein_coding
ENSMUSG00000015451	Bin_451988	110	121.5	186.5	114.187	121.061	191.211	chr17	34950001	34955000	chr17	34946037	34960409	C4a	complement component 4A (Rodgers blood group) [Source:MGI Symbol;Acc:MGI:98320]	processed_transcript
ENSMUSG00000015467	Bin_451949	245	143.5	99	254.325	142.892	101.773	chr17	34755001	34760000	chr17	34750294	34752916	Egfl8	EGF-like domain 8 [Source:MGI Symbol;Acc:MGI:1932094]	protein_coding
ENSMUSG00000015468	Bin_451942	125.5	184	84	130.796	182.584	86.3532	chr17	34720001	34725000	chr17	34701213	34725448	Notch4	Notch gene homolog 4 (Drosophila) [Source:MGI Symbol;Acc:MGI:107471]	protein_coding
ENSMUSG00000015468	Bin_451938	52.5	93	67	53.9791	92.2845	68.877	chr17	34700001	34705000	chr17	34701213	34725448	Notch4	Notch gene homolog 4 (Drosophila) [Source:MGI Symbol;Acc:MGI:107471]	protein_coding
ENSMUSG00000015484	Bin_31621	56.5	82	79.5	58.1313	81.3691	82.2412	chr1	158100001	158105000	chr1	157923096	158135156	Fam163a	family with sequence similarity 163, member A [Source:MGI Symbol;Acc:MGI:3618859]	protein_coding
ENSMUSG00000015488	Bin_44814	189	68	94	196.193	67.4769	96.6334	chr2	26865001	26870000	chr2	26865446	26876609	5930434B04Rik	RIKEN cDNA 5930434B04 gene [Source:MGI Symbol;Acc:MGI:1924317]	protein_coding
ENSMUSG00000015519	Bin_286657	214	151	109.5	222.145	149.838	113.082	chr10	28690001	28695000	chr10	28692094	28706109	2310057J18Rik	RIKEN cDNA 2310057J18 gene [Source:MGI Symbol;Acc:MGI:1914969]	protein_coding
ENSMUSG00000015522	Bin_94847	216	86.5	105	224.221	85.3384	107.942	chr3	95280001	95285000	chr3	95238310	95301162	Arnt	aryl hydrocarbon receptor nuclear translocator [Source:MGI Symbol;Acc:MGI:88071]	protein_coding
ENSMUSG00000015522	Bin_94842	78.5	126.5	60.5	80.9686	125.031	61.6809	chr3	95255001	95260000	chr3	95238310	95301162	Arnt	aryl hydrocarbon receptor nuclear translocator [Source:MGI Symbol;Acc:MGI:88071]	protein_coding
ENSMUSG00000015522	Bin_94844	100	102	104.5	103.806	101.215	106.914	chr3	95265001	95270000	chr3	95238310	95301162	Arnt	aryl hydrocarbon receptor nuclear translocator [Source:MGI Symbol;Acc:MGI:88071]	protein_coding
ENSMUSG00000015522	Bin_94838	76.5	100.5	104.5	78.8925	99.2307	106.914	chr3	95235001	95240000	chr3	95238310	95301162	Arnt	aryl hydrocarbon receptor nuclear translocator [Source:MGI Symbol;Acc:MGI:88071]	protein_coding
ENSMUSG00000015522	Bin_94845	154	51	51	159.861	50.6076	52.4287	chr3	95270001	95275000	chr3	95238310	95301162	Arnt	aryl hydrocarbon receptor nuclear translocator [Source:MGI Symbol;Acc:MGI:88071]	protein_coding
ENSMUSG00000015536	Bin_378665	114.5	55.5	136	118.339	55.5692	139.81	chr13	115630001	115635000	chr13	115608452	115619214	Mocs2	molybdenum cofactor synthesis 2 [Source:MGI Symbol;Acc:MGI:1336894]	protein_coding
ENSMUSG00000015568	Bin_244037	436.5	202.5	149.5	452.594	200.446	154.202	chr8	71410001	71415000	chr8	71404390	71431347	Lpl	lipoprotein lipase [Source:MGI Symbol;Acc:MGI:96820]	protein_coding
ENSMUSG00000015575	Bin_450360	93.5	67.5	74.5	97.5776	67.4769	76.0731	chr17	26810001	26815000	chr17	26813341	26836589	Atp6v0e	ATPase, H+ transporting, lysosomal V0 subunit E [Source:MGI Symbol;Acc:MGI:1328318]	protein_coding
ENSMUSG00000015597	Bin_454305	79.5	72.5	111.5	83.0448	71.4461	115.138	chr17	46535001	46540000	chr17	46520680	46557869	Zfp318	zinc finger protein 318 [Source:MGI Symbol;Acc:MGI:1889348]	protein_coding
ENSMUSG00000015599	Bin_454323	72	104	101.5	74.7403	103.2	104.857	chr17	46625001	46630000	chr17	46579397	46624624	Ttbk1	tau tubulin kinase 1 [Source:MGI Symbol;Acc:MGI:2147036]	protein_coding
ENSMUSG00000015619	Bin_41398	74	59.5	124	76.8164	59.5384	127.474	chr2	9785001	9790000	chr2	9778705	9811661	Gata3	GATA binding protein 3 [Source:MGI Symbol;Acc:MGI:95663]	protein_coding
ENSMUSG00000015647	Bin_75424	135	136.5	128	140.138	134.954	131.586	chr2	179915001	179920000	chr2	179911078	179960564	Lama5	laminin, alpha 5 [Source:MGI Symbol;Acc:MGI:105382]	protein_coding
ENSMUSG00000015647	Bin_75427	70	78	88.5	72.6642	77.3999	90.4653	chr2	179930001	179935000	chr2	179911078	179960564	Lama5	laminin, alpha 5 [Source:MGI Symbol;Acc:MGI:105382]	protein_coding
ENSMUSG00000015653	Bin_139975	127	70	96	131.834	69.4615	98.6894	chr5	5685001	5690000	chr5	5664831	5694578	Steap2	six transmembrane epithelial antigen of prostate 2 [Source:MGI Symbol;Acc:MGI:1921301]	protein_coding
ENSMUSG00000015659	Bin_446210	73	122	62	75.7783	121.061	63.7369	chr17	6060001	6065000	chr17	6042196	6079741	Serac1	serine active site containing 1 [Source:MGI Symbol;Acc:MGI:2447813]	protein_coding
ENSMUSG00000015659	Bin_446206	194	118.5	258.5	201.384	117.092	265.228	chr17	6040001	6045000	chr17	6042196	6079741	Serac1	serine active site containing 1 [Source:MGI Symbol;Acc:MGI:2447813]	protein_coding
ENSMUSG00000015659	Bin_446213	108	97	62.5	112.11	96.2537	63.7369	chr17	6075001	6080000	chr17	6042196	6079741	Serac1	serine active site containing 1 [Source:MGI Symbol;Acc:MGI:2447813]	protein_coding
ENSMUSG00000015665	Bin_514030	75	59	68.5	77.8545	58.5461	69.905	chrX	97765001	97770000	chrX	97767590	97773544	Awat1	acyl-CoA wax alcohol acyltransferase 1 [Source:MGI Symbol;Acc:MGI:3588200]	protein_coding
ENSMUSG00000015668	Bin_514041	257	56.5	130	266.781	55.5692	133.642	chrX	97820001	97825000	chrX	97818222	97821907	Pdzd11	PDZ domain containing 11 [Source:MGI Symbol;Acc:MGI:1919871]	protein_coding
ENSMUSG00000015671	Bin_358480	82.5	156.5	93	85.1209	154.8	95.6053	chr13	14705001	14710000	chr13	14705521	14719674	Psma2	proteasome (prosome, macropain) subunit, alpha type 2 [Source:MGI Symbol;Acc:MGI:104885]	protein_coding
ENSMUSG00000015697	Bin_94820	154	75	80.5	159.861	74.423	82.2412	chr3	95145001	95150000	chr3	95127447	95161124	Setdb1	SET domain, bifurcated 1 [Source:MGI Symbol;Acc:MGI:1934229]	protein_coding
ENSMUSG00000015697	Bin_94822	144	175.5	93.5	149.481	174.646	96.6334	chr3	95155001	95160000	chr3	95127447	95161124	Setdb1	SET domain, bifurcated 1 [Source:MGI Symbol;Acc:MGI:1934229]	protein_coding
ENSMUSG00000015702	Bin_94812	69	86	68.5	71.6261	85.3384	69.905	chr3	95105001	95110000	chr3	95100018	95111098	Anxa9	annexin A9 [Source:MGI Symbol;Acc:MGI:1923711]	protein_coding
ENSMUSG00000015709	Bin_217556	123	57	97	127.681	56.5615	99.7174	chr7	91530001	91535000	chr7	91394791	91558469	Arnt2	aryl hydrocarbon receptor nuclear translocator 2 [Source:MGI Symbol;Acc:MGI:107188]	protein_coding
ENSMUSG00000015709	Bin_217557	193	110	125	200.346	109.154	128.502	chr7	91535001	91540000	chr7	91394791	91558469	Arnt2	aryl hydrocarbon receptor nuclear translocator 2 [Source:MGI Symbol;Acc:MGI:107188]	protein_coding
ENSMUSG00000015721	Bin_204086	60	184	136	62.2836	182.584	139.81	chr7	24180001	24185000	chr7	24170908	24226941	Nlrp5	NLR family, pyrin domain containing 5 [Source:MGI Symbol;Acc:MGI:1345193]	protein_coding
ENSMUSG00000015721	Bin_204085	158	128	229.5	164.013	127.015	236.443	chr7	24175001	24180000	chr7	24170908	24226941	Nlrp5	NLR family, pyrin domain containing 5 [Source:MGI Symbol;Acc:MGI:1345193]	protein_coding
ENSMUSG00000015733	Bin_172864	60.5	110	73	62.2836	109.154	75.0451	chr6	17590001	17595000	chr6	17586234	17616972	Capza2	capping protein (actin filament) muscle Z-line, alpha 2 [Source:MGI Symbol;Acc:MGI:106222]	protein_coding
ENSMUSG00000015745	Bin_94950	91	57.5	74	94.4634	57.5538	76.0731	chr3	95795001	95800000	chr3	95792352	95799924	Plekho1	pleckstrin homology domain containing, family O member 1 [Source:MGI Symbol;Acc:MGI:1914470]	protein_coding
ENSMUSG00000015747	Bin_94963	156.5	163	369.5	161.937	161.746	380.365	chr3	95860001	95865000	chr3	95803755	95862389	Vps45	vacuolar protein sorting 45 (yeast) [Source:MGI Symbol;Acc:MGI:891965]	protein_coding
ENSMUSG00000015747	Bin_94957	170	104	87.5	176.47	103.2	90.4653	chr3	95830001	95835000	chr3	95803755	95862389	Vps45	vacuolar protein sorting 45 (yeast) [Source:MGI Symbol;Acc:MGI:891965]	protein_coding
ENSMUSG00000015747	Bin_94960	2037	2709	3026	2114.53	2688.16	3110.77	chr3	95845001	95850000	chr3	95803755	95862389	Vps45	vacuolar protein sorting 45 (yeast) [Source:MGI Symbol;Acc:MGI:891965]	protein_coding
ENSMUSG00000015748	Bin_94922	112	51	97	116.263	50.6076	99.7174	chr3	95655001	95660000	chr3	95634047	95659808	Prpf3	PRP3 pre-mRNA processing factor 3 homolog (yeast) [Source:MGI Symbol;Acc:MGI:1918017]	protein_coding
ENSMUSG00000015748	Bin_94921	135	82.5	76.5	140.138	81.3691	78.1291	chr3	95650001	95655000	chr3	95634047	95659808	Prpf3	PRP3 pre-mRNA processing factor 3 homolog (yeast) [Source:MGI Symbol;Acc:MGI:1918017]	protein_coding
ENSMUSG00000015749	Bin_94940	92.5	116	94	95.5015	115.108	96.6334	chr3	95745001	95750000	chr3	95733169	95751313	Anp32e	acidic (leucine-rich) nuclear phosphoprotein 32 family, member E [Source:MGI Symbol;Acc:MGI:1913721]	protein_coding
ENSMUSG00000015750	Bin_94930	108	69	82	112.11	68.4692	84.2972	chr3	95695001	95700000	chr3	95697892	95702211	Aph1a	anterior pharynx defective 1a homolog (C. elegans) [Source:MGI Symbol;Acc:MGI:2385110]	protein_coding
ENSMUSG00000015755	Bin_282445	162.5	70	170.5	168.166	69.4615	174.762	chr10	7630001	7635000	chr10	7625451	7676028	Tab2	TGF-beta activated kinase 1/MAP3K7 binding protein 2 [Source:MGI Symbol;Acc:MGI:1915902]	protein_coding
ENSMUSG00000015755	Bin_282506	90	234.5	145.5	93.4254	232.2	150.09	chr10	7935001	7940000	chr10	7625451	7676028	Tab2	TGF-beta activated kinase 1/MAP3K7 binding protein 2 [Source:MGI Symbol;Acc:MGI:1915902]	protein_coding
ENSMUSG00000015757	Bin_282422	140	59	86	145.328	58.5461	88.4092	chr10	7515001	7520000	chr10	7512689	7542933	Ppil4	peptidylprolyl isomerase (cyclophilin)-like 4 [Source:MGI Symbol;Acc:MGI:1914668]	protein_coding
ENSMUSG00000015766	Bin_196854	101	63	287	104.844	62.5153	295.04	chr6	137540001	137545000	chr6	137425766	137603397	Eps8	epidermal growth factor receptor pathway substrate 8 [Source:MGI Symbol;Acc:MGI:104684]	protein_coding
ENSMUSG00000015787	Bin_44780	104.5	50	55	107.958	49.6153	56.5408	chr2	26695001	26700000	chr2	26698023	26720499	Abo	ABO blood group (transferase A, alpha 1-3-N-acetylgalactosaminyltransferase, transferase B, alpha 1-3-galactosyltransferase) [Source:MGI Symbol;Acc:MGI:2135738]	protein_coding
ENSMUSG00000015804	Bin_148030	90	102	97.5	93.4254	101.215	100.745	chr5	45960001	45965000	chr5	45911460	45920515	Med28	mediator of RNA polymerase II transcription, subunit 28 homolog (yeast) [Source:MGI Symbol;Acc:MGI:1914249]	protein_coding
ENSMUSG00000015804	Bin_148023	100	111.5	79.5	103.806	111.138	82.2412	chr5	45925001	45930000	chr5	45911460	45920515	Med28	mediator of RNA polymerase II transcription, subunit 28 homolog (yeast) [Source:MGI Symbol;Acc:MGI:1914249]	protein_coding
ENSMUSG00000015804	Bin_148021	94.5	187	130.5	97.5776	185.561	133.642	chr5	45915001	45920000	chr5	45911460	45920515	Med28	mediator of RNA polymerase II transcription, subunit 28 homolog (yeast) [Source:MGI Symbol;Acc:MGI:1914249]	protein_coding
ENSMUSG00000015812	Bin_393285	93	88	58.5	96.5395	87.323	59.6248	chr14	68445001	68450000	chr14	68363286	68367492	Gnrh1	gonadotropin releasing hormone 1 [Source:MGI Symbol;Acc:MGI:95789]	protein_coding
ENSMUSG00000015812	Bin_393281	196.5	93	50.5	203.46	92.2845	51.4007	chr14	68425001	68430000	chr14	68363286	68367492	Gnrh1	gonadotropin releasing hormone 1 [Source:MGI Symbol;Acc:MGI:95789]	protein_coding
ENSMUSG00000015812	Bin_393276	65	191	77	67.4739	189.531	79.1571	chr14	68400001	68405000	chr14	68363286	68367492	Gnrh1	gonadotropin releasing hormone 1 [Source:MGI Symbol;Acc:MGI:95789]	protein_coding
ENSMUSG00000015812	Bin_393283	58	52	56	60.2075	51.5999	57.5688	chr14	68435001	68440000	chr14	68363286	68367492	Gnrh1	gonadotropin releasing hormone 1 [Source:MGI Symbol;Acc:MGI:95789]	protein_coding
ENSMUSG00000015812	Bin_393269	171	67	59.5	177.508	66.4845	61.6809	chr14	68365001	68370000	chr14	68363286	68367492	Gnrh1	gonadotropin releasing hormone 1 [Source:MGI Symbol;Acc:MGI:95789]	protein_coding
ENSMUSG00000015812	Bin_393272	117	185	103	121.453	183.577	105.885	chr14	68380001	68385000	chr14	68363286	68367492	Gnrh1	gonadotropin releasing hormone 1 [Source:MGI Symbol;Acc:MGI:95789]	protein_coding
ENSMUSG00000015829	Bin_32346	85	159.5	96	88.2351	158.769	98.6894	chr1	161725001	161730000	chr1	161667641	161855053	Tnr	tenascin R [Source:MGI Symbol;Acc:MGI:99516]	protein_coding
ENSMUSG00000015829	Bin_32357	72	70	52.5	74.7403	69.4615	53.4568	chr1	161780001	161785000	chr1	161667641	161855053	Tnr	tenascin R [Source:MGI Symbol;Acc:MGI:99516]	protein_coding
ENSMUSG00000015829	Bin_32343	53	84.5	61.5	55.0172	83.3538	63.7369	chr1	161710001	161715000	chr1	161667641	161855053	Tnr	tenascin R [Source:MGI Symbol;Acc:MGI:99516]	protein_coding
ENSMUSG00000015829	Bin_32339	124	172	63	128.719	170.677	64.7649	chr1	161690001	161695000	chr1	161667641	161855053	Tnr	tenascin R [Source:MGI Symbol;Acc:MGI:99516]	protein_coding
ENSMUSG00000015829	Bin_32335	91.5	231	207	95.5015	229.223	212.799	chr1	161670001	161675000	chr1	161667641	161855053	Tnr	tenascin R [Source:MGI Symbol;Acc:MGI:99516]	protein_coding
ENSMUSG00000015843	Bin_33911	60.5	87	146.5	62.2836	86.3307	150.09	chr1	169550001	169555000	chr1	169528515	169569754	Rxrg	retinoid X receptor gamma [Source:MGI Symbol;Acc:MGI:98216]	protein_coding
ENSMUSG00000015869	Bin_330188	60	63	119	62.2836	62.5153	122.334	chr11	116350001	116355000	chr11	116332159	116355516	Prpsap1	phosphoribosyl pyrophosphate synthetase-associated protein 1 [Source:MGI Symbol;Acc:MGI:1915013]	protein_coding
ENSMUSG00000015879	Bin_148045	98.5	130	98.5	101.73	129	100.745	chr5	46035001	46040000	chr5	45920945	46030740	Fam184b	family with sequence similarity 184, member B [Source:MGI Symbol;Acc:MGI:2442958]	protein_coding
ENSMUSG00000015880	Bin_148066	215	64.5	72.5	223.183	63.5076	74.017	chr5	46140001	46145000	chr5	46061161	46091783	Ncapg	non-SMC condensin I complex, subunit G [Source:MGI Symbol;Acc:MGI:1930197]	protein_coding
ENSMUSG00000015880	Bin_148059	116	56.5	80.5	120.415	55.5692	82.2412	chr5	46105001	46110000	chr5	46061161	46091783	Ncapg	non-SMC condensin I complex, subunit G [Source:MGI Symbol;Acc:MGI:1930197]	protein_coding
ENSMUSG00000015880	Bin_148050	162	125.5	111.5	168.166	125.031	115.138	chr5	46060001	46065000	chr5	46061161	46091783	Ncapg	non-SMC condensin I complex, subunit G [Source:MGI Symbol;Acc:MGI:1930197]	protein_coding
ENSMUSG00000015882	Bin_148073	57	77	317	59.1694	76.4076	325.881	chr5	46175001	46180000	chr5	46088420	46248854	Lcorl	ligand dependent nuclear receptor corepressor-like [Source:MGI Symbol;Acc:MGI:2651932]	protein_coding
ENSMUSG00000015882	Bin_148072	112	208	76.5	116.263	206.4	78.1291	chr5	46170001	46175000	chr5	46088420	46248854	Lcorl	ligand dependent nuclear receptor corepressor-like [Source:MGI Symbol;Acc:MGI:2651932]	protein_coding
ENSMUSG00000015882	Bin_148077	348.5	146.5	383.5	361.245	144.877	394.758	chr5	46195001	46200000	chr5	46088420	46248854	Lcorl	ligand dependent nuclear receptor corepressor-like [Source:MGI Symbol;Acc:MGI:2651932]	protein_coding
ENSMUSG00000015882	Bin_148086	86.5	118.5	104	89.2731	117.092	106.914	chr5	46240001	46245000	chr5	46088420	46248854	Lcorl	ligand dependent nuclear receptor corepressor-like [Source:MGI Symbol;Acc:MGI:2651932]	protein_coding
ENSMUSG00000015882	Bin_148084	89	148.5	98.5	92.3873	146.861	100.745	chr5	46230001	46235000	chr5	46088420	46248854	Lcorl	ligand dependent nuclear receptor corepressor-like [Source:MGI Symbol;Acc:MGI:2651932]	protein_coding
ENSMUSG00000015882	Bin_148080	114	75.5	181	118.339	75.4153	186.071	chr5	46210001	46215000	chr5	46088420	46248854	Lcorl	ligand dependent nuclear receptor corepressor-like [Source:MGI Symbol;Acc:MGI:2651932]	protein_coding
ENSMUSG00000015889	Bin_299504	116.5	148	128	120.415	146.861	131.586	chr10	92925001	92930000	chr10	92916141	92947641	Lta4h	leukotriene A4 hydrolase [Source:MGI Symbol;Acc:MGI:96836]	protein_coding
ENSMUSG00000015889	Bin_299503	179.5	216	86.5	186.851	214.338	88.4092	chr10	92920001	92925000	chr10	92916141	92947641	Lta4h	leukotriene A4 hydrolase [Source:MGI Symbol;Acc:MGI:96836]	protein_coding
ENSMUSG00000015932	Bin_68189	56.5	60	99.5	58.1313	59.5384	102.801	chr2	143740001	143745000	chr2	143741056	143769060	Dstn	destrin [Source:MGI Symbol;Acc:MGI:1929270]	protein_coding
ENSMUSG00000015937	Bin_366779	70	130	75	72.6642	129	77.1011	chr13	56200001	56205000	chr13	56174980	56237722	H2afy	H2A histone family, member Y [Source:MGI Symbol;Acc:MGI:1349392]	protein_coding
ENSMUSG00000015937	Bin_366783	145	70	214	150.519	69.4615	219.995	chr13	56220001	56225000	chr13	56174980	56237722	H2afy	H2A histone family, member Y [Source:MGI Symbol;Acc:MGI:1349392]	protein_coding
ENSMUSG00000015937	Bin_366780	133	161.5	157	138.062	160.754	161.398	chr13	56205001	56210000	chr13	56174980	56237722	H2afy	H2A histone family, member Y [Source:MGI Symbol;Acc:MGI:1349392]	protein_coding
ENSMUSG00000015942	Bin_165776	118.5	61.5	137.5	122.491	61.523	141.866	chr5	134690001	134695000	chr5	134659889	134700225	Gtf2ird2	GTF2I repeat domain containing 2 [Source:MGI Symbol;Acc:MGI:2149780]	protein_coding
ENSMUSG00000015957	Bin_220448	65	218	127	67.4739	216.323	130.558	chr7	105990001	105995000	chr7	105983622	106003705	Wnt11	wingless-related MMTV integration site 11 [Source:MGI Symbol;Acc:MGI:101948]	protein_coding
ENSMUSG00000015961	Bin_35942	94	117	82.5	97.5776	116.1	84.2972	chr1	179705001	179710000	chr1	179693093	179726642	Adss	adenylosuccinate synthetase, non muscle [Source:MGI Symbol;Acc:MGI:87948]	protein_coding
ENSMUSG00000015961	Bin_35939	85.5	78	58	89.2731	77.3999	59.6248	chr1	179690001	179695000	chr1	179693093	179726642	Adss	adenylosuccinate synthetase, non muscle [Source:MGI Symbol;Acc:MGI:87948]	protein_coding
ENSMUSG00000015961	Bin_35945	247	107.5	220	256.401	107.169	226.163	chr1	179720001	179725000	chr1	179693093	179726642	Adss	adenylosuccinate synthetase, non muscle [Source:MGI Symbol;Acc:MGI:87948]	protein_coding
ENSMUSG00000015968	Bin_385815	56	67.5	53	58.1313	67.4769	54.4848	chr14	31095001	31100000	chr14	30853135	31304342	Cacna1d	calcium channel, voltage-dependent, L type, alpha 1D subunit [Source:MGI Symbol;Acc:MGI:88293]	protein_coding
ENSMUSG00000015968	Bin_385799	335	102	118.5	347.75	101.215	121.306	chr14	31015001	31020000	chr14	30853135	31304342	Cacna1d	calcium channel, voltage-dependent, L type, alpha 1D subunit [Source:MGI Symbol;Acc:MGI:88293]	protein_coding
ENSMUSG00000015968	Bin_385822	179	93	100	185.813	92.2845	102.801	chr14	31130001	31135000	chr14	30853135	31304342	Cacna1d	calcium channel, voltage-dependent, L type, alpha 1D subunit [Source:MGI Symbol;Acc:MGI:88293]	protein_coding
ENSMUSG00000015968	Bin_385831	85	121	165.5	88.2351	120.069	170.65	chr14	31175001	31180000	chr14	30853135	31304342	Cacna1d	calcium channel, voltage-dependent, L type, alpha 1D subunit [Source:MGI Symbol;Acc:MGI:88293]	protein_coding
ENSMUSG00000015968	Bin_385804	129	133.5	210.5	133.91	132.969	215.883	chr14	31040001	31045000	chr14	30853135	31304342	Cacna1d	calcium channel, voltage-dependent, L type, alpha 1D subunit [Source:MGI Symbol;Acc:MGI:88293]	protein_coding
ENSMUSG00000015968	Bin_385808	186	157	63.5	193.079	155.792	65.7929	chr14	31060001	31065000	chr14	30853135	31304342	Cacna1d	calcium channel, voltage-dependent, L type, alpha 1D subunit [Source:MGI Symbol;Acc:MGI:88293]	protein_coding
ENSMUSG00000015968	Bin_385827	59	192	50.5	61.2455	190.523	51.4007	chr14	31155001	31160000	chr14	30853135	31304342	Cacna1d	calcium channel, voltage-dependent, L type, alpha 1D subunit [Source:MGI Symbol;Acc:MGI:88293]	protein_coding
ENSMUSG00000015968	Bin_385812	260	185.5	101	269.895	184.569	103.829	chr14	31080001	31085000	chr14	30853135	31304342	Cacna1d	calcium channel, voltage-dependent, L type, alpha 1D subunit [Source:MGI Symbol;Acc:MGI:88293]	protein_coding
ENSMUSG00000015968	Bin_385805	69	62	61	71.6261	61.523	62.7089	chr14	31045001	31050000	chr14	30853135	31304342	Cacna1d	calcium channel, voltage-dependent, L type, alpha 1D subunit [Source:MGI Symbol;Acc:MGI:88293]	protein_coding
ENSMUSG00000015968	Bin_385818	119	109	54	123.529	108.161	55.5128	chr14	31110001	31115000	chr14	30853135	31304342	Cacna1d	calcium channel, voltage-dependent, L type, alpha 1D subunit [Source:MGI Symbol;Acc:MGI:88293]	protein_coding
ENSMUSG00000015968	Bin_385802	73	58	148.5	75.7783	57.5538	152.146	chr14	31030001	31035000	chr14	30853135	31304342	Cacna1d	calcium channel, voltage-dependent, L type, alpha 1D subunit [Source:MGI Symbol;Acc:MGI:88293]	protein_coding
ENSMUSG00000015968	Bin_385830	94	127.5	81	97.5776	127.015	83.2692	chr14	31170001	31175000	chr14	30853135	31304342	Cacna1d	calcium channel, voltage-dependent, L type, alpha 1D subunit [Source:MGI Symbol;Acc:MGI:88293]	protein_coding
ENSMUSG00000015968	Bin_385803	59.5	83.5	106	62.2836	83.3538	108.97	chr14	31035001	31040000	chr14	30853135	31304342	Cacna1d	calcium channel, voltage-dependent, L type, alpha 1D subunit [Source:MGI Symbol;Acc:MGI:88293]	protein_coding
ENSMUSG00000015968	Bin_385809	63	126	109.5	65.3978	125.031	113.082	chr14	31065001	31070000	chr14	30853135	31304342	Cacna1d	calcium channel, voltage-dependent, L type, alpha 1D subunit [Source:MGI Symbol;Acc:MGI:88293]	protein_coding
ENSMUSG00000015968	Bin_385832	121.5	81.5	111.5	126.643	81.3691	115.138	chr14	31180001	31185000	chr14	30853135	31304342	Cacna1d	calcium channel, voltage-dependent, L type, alpha 1D subunit [Source:MGI Symbol;Acc:MGI:88293]	protein_coding
ENSMUSG00000015970	Bin_385794	82	93	75.5	85.1209	92.2845	78.1291	chr14	30990001	30995000	chr14	30822209	30853652	Chdh	choline dehydrogenase [Source:MGI Symbol;Acc:MGI:1860776]	protein_coding
ENSMUSG00000015980	Bin_228530	53	73.5	72.5	55.0172	73.4307	74.017	chr7	146400001	146405000	chr7	146398887	146428878	Lrrc27	leucine rich repeat containing 27 [Source:MGI Symbol;Acc:MGI:1923862]	protein_coding
ENSMUSG00000015980	Bin_228527	110.5	210	99.5	114.187	208.384	102.801	chr7	146385001	146390000	chr7	146398887	146428878	Lrrc27	leucine rich repeat containing 27 [Source:MGI Symbol;Acc:MGI:1923862]	protein_coding
ENSMUSG00000015980	Bin_228528	199	153.5	164	206.574	152.815	168.594	chr7	146390001	146395000	chr7	146398887	146428878	Lrrc27	leucine rich repeat containing 27 [Source:MGI Symbol;Acc:MGI:1923862]	protein_coding
ENSMUSG00000015981	Bin_228518	66	107.5	137.5	68.5119	107.169	141.866	chr7	146340001	146345000	chr7	146289537	146399206	Stk32c	serine/threonine kinase 32C [Source:MGI Symbol;Acc:MGI:2385336]	protein_coding
ENSMUSG00000015981	Bin_228519	70	148.5	101	72.6642	146.861	103.829	chr7	146345001	146350000	chr7	146289537	146399206	Stk32c	serine/threonine kinase 32C [Source:MGI Symbol;Acc:MGI:2385336]	protein_coding
ENSMUSG00000015981	Bin_228520	161	187.5	114.5	167.128	186.554	117.194	chr7	146350001	146355000	chr7	146289537	146399206	Stk32c	serine/threonine kinase 32C [Source:MGI Symbol;Acc:MGI:2385336]	protein_coding
ENSMUSG00000016018	Bin_378273	69	134	114.5	71.6261	132.969	117.194	chr13	113670001	113675000	chr13	113657988	113717588	Skiv2l2	superkiller viralicidic activity 2-like 2 (S. cerevisiae) [Source:MGI Symbol;Acc:MGI:1919448]	protein_coding
ENSMUSG00000016018	Bin_378275	111	168	159	115.225	166.708	163.454	chr13	113680001	113685000	chr13	113657988	113717588	Skiv2l2	superkiller viralicidic activity 2-like 2 (S. cerevisiae) [Source:MGI Symbol;Acc:MGI:1919448]	protein_coding
ENSMUSG00000016028	Bin_421806	201	66.5	122	208.65	65.4922	125.418	chr15	85855001	85860000	chr15	85729188	85864207	Celsr1	cadherin, EGF LAG seven-pass G-type receptor 1 (flamingo homolog, Drosophila) [Source:MGI Symbol;Acc:MGI:1100883]	protein_coding
ENSMUSG00000016028	Bin_421803	131	157	100	135.986	155.792	102.801	chr15	85840001	85845000	chr15	85729188	85864207	Celsr1	cadherin, EGF LAG seven-pass G-type receptor 1 (flamingo homolog, Drosophila) [Source:MGI Symbol;Acc:MGI:1100883]	protein_coding
ENSMUSG00000016028	Bin_421807	83.5	374.5	137	87.197	371.123	140.838	chr15	85860001	85865000	chr15	85729188	85864207	Celsr1	cadherin, EGF LAG seven-pass G-type receptor 1 (flamingo homolog, Drosophila) [Source:MGI Symbol;Acc:MGI:1100883]	protein_coding
ENSMUSG00000016028	Bin_421802	55	58	80	57.0933	57.5538	82.2412	chr15	85835001	85840000	chr15	85729188	85864207	Celsr1	cadherin, EGF LAG seven-pass G-type receptor 1 (flamingo homolog, Drosophila) [Source:MGI Symbol;Acc:MGI:1100883]	protein_coding
ENSMUSG00000016087	Bin_262567	142	134.5	263	147.404	132.969	270.368	chr9	32320001	32325000	chr9	32229793	32348974	Fli1	Friend leukemia integration 1 [Source:MGI Symbol;Acc:MGI:95554]	protein_coding
ENSMUSG00000016087	Bin_262565	77	64	76.5	79.9306	63.5076	78.1291	chr9	32310001	32315000	chr9	32229793	32348974	Fli1	Friend leukemia integration 1 [Source:MGI Symbol;Acc:MGI:95554]	protein_coding
ENSMUSG00000016128	Bin_169210	71	104.5	69	73.7022	103.2	70.933	chr5	151860001	151865000	chr5	151840203	152036411	Stard13	StAR-related lipid transfer (START) domain containing 13 [Source:MGI Symbol;Acc:MGI:2385331]	protein_coding
ENSMUSG00000016128	Bin_169212	62	241.5	68	64.3597	240.138	69.905	chr5	151870001	151875000	chr5	151840203	152036411	Stard13	StAR-related lipid transfer (START) domain containing 13 [Source:MGI Symbol;Acc:MGI:2385331]	protein_coding
ENSMUSG00000016128	Bin_169223	273	113.5	83	283.39	113.123	85.3252	chr5	151925001	151930000	chr5	151840203	152036411	Stard13	StAR-related lipid transfer (START) domain containing 13 [Source:MGI Symbol;Acc:MGI:2385331]	protein_coding
ENSMUSG00000016128	Bin_169234	136	67	51	141.176	66.4845	52.4287	chr5	151980001	151985000	chr5	151840203	152036411	Stard13	StAR-related lipid transfer (START) domain containing 13 [Source:MGI Symbol;Acc:MGI:2385331]	protein_coding
ENSMUSG00000016128	Bin_169208	187	76	86.5	194.117	75.4153	88.4092	chr5	151850001	151855000	chr5	151840203	152036411	Stard13	StAR-related lipid transfer (START) domain containing 13 [Source:MGI Symbol;Acc:MGI:2385331]	protein_coding
ENSMUSG00000016128	Bin_169242	141.5	70	88	147.404	69.4615	90.4653	chr5	152020001	152025000	chr5	151840203	152036411	Stard13	StAR-related lipid transfer (START) domain containing 13 [Source:MGI Symbol;Acc:MGI:2385331]	protein_coding
ENSMUSG00000016150	Bin_502611	83.5	138.5	113	87.197	136.938	116.166	chrX	40670001	40675000	chrX	39881043	40782303	Odz1	odd Oz/ten-m homolog 1 (Drosophila) [Source:MGI Symbol;Acc:MGI:1345185]	protein_coding
ENSMUSG00000016150	Bin_502565	108	119	90.5	112.11	118.084	92.5213	chrX	40440001	40445000	chrX	39881043	40782303	Odz1	odd Oz/ten-m homolog 1 (Drosophila) [Source:MGI Symbol;Acc:MGI:1345185]	protein_coding
ENSMUSG00000016150	Bin_502583	62	96	81.5	64.3597	95.2614	84.2972	chrX	40530001	40535000	chrX	39881043	40782303	Odz1	odd Oz/ten-m homolog 1 (Drosophila) [Source:MGI Symbol;Acc:MGI:1345185]	protein_coding
ENSMUSG00000016150	Bin_502566	60	57	64.5	62.2836	56.5615	65.7929	chrX	40445001	40450000	chrX	39881043	40782303	Odz1	odd Oz/ten-m homolog 1 (Drosophila) [Source:MGI Symbol;Acc:MGI:1345185]	protein_coding
ENSMUSG00000016150	Bin_502604	51	58.5	51	52.941	57.5538	52.4287	chrX	40635001	40640000	chrX	39881043	40782303	Odz1	odd Oz/ten-m homolog 1 (Drosophila) [Source:MGI Symbol;Acc:MGI:1345185]	protein_coding
ENSMUSG00000016150	Bin_502560	131	103	81	135.986	102.208	83.2692	chrX	40415001	40420000	chrX	39881043	40782303	Odz1	odd Oz/ten-m homolog 1 (Drosophila) [Source:MGI Symbol;Acc:MGI:1345185]	protein_coding
ENSMUSG00000016150	Bin_502559	145.5	70	93.5	151.557	69.4615	96.6334	chrX	40410001	40415000	chrX	39881043	40782303	Odz1	odd Oz/ten-m homolog 1 (Drosophila) [Source:MGI Symbol;Acc:MGI:1345185]	protein_coding
ENSMUSG00000016150	Bin_502571	61	162	99	63.3216	160.754	101.773	chrX	40470001	40475000	chrX	39881043	40782303	Odz1	odd Oz/ten-m homolog 1 (Drosophila) [Source:MGI Symbol;Acc:MGI:1345185]	protein_coding
ENSMUSG00000016200	Bin_38957	191.5	99.5	98.5	199.307	99.2307	100.745	chr1	194780001	194785000	chr1	194723404	194861911	Syt14	synaptotagmin XIV [Source:MGI Symbol;Acc:MGI:2444490]	protein_coding
ENSMUSG00000016253	Bin_74292	72.5	404.5	211.5	74.7403	400.892	217.939	chr2	174255001	174260000	chr2	174241305	174253003	Th1l	TH1-like homolog (Drosophila) [Source:MGI Symbol;Acc:MGI:1926424]	protein_coding
ENSMUSG00000016255	Bin_74297	173	73	119	179.584	72.4384	122.334	chr2	174280001	174285000	chr2	174276196	174283383	Tubb1	tubulin, beta 1 class VI [Source:MGI Symbol;Acc:MGI:107814]	protein_coding
ENSMUSG00000016262	Bin_38936	244	55	57	253.287	54.5769	58.5968	chr1	194675001	194680000	chr1	194670625	194681946	Sertad4	SERTA domain containing 4 [Source:MGI Symbol;Acc:MGI:2443496]	protein_coding
ENSMUSG00000016283	Bin_452521	177.5	108	99	184.775	107.169	101.773	chr17	37615001	37620000	chr17	37617796	37620497	H2-M2	histocompatibility 2, M region locus 2 [Source:MGI Symbol;Acc:MGI:95914]	protein_coding
ENSMUSG00000016327	Bin_501613	53.5	53	50.5	56.0552	52.5923	51.4007	chrX	35680001	35685000	chrX	35669361	35689946	Atp1b4	ATPase, (Na+)/K+ transporting, beta 4 polypeptide [Source:MGI Symbol;Acc:MGI:1915071]	protein_coding
ENSMUSG00000016344	Bin_75625	72	63	56	74.7403	62.5153	57.5688	chr2	180920001	180925000	chr2	180921952	180923476	Ppdpf	pancreatic progenitor cell differentiation and proliferation factor homolog (zebrafish)RIKEN cDNA 2700038C09 gene [Source:MGI Symbol;Acc:MGI:1913746]	protein_coding
ENSMUSG00000016346	Bin_75604	112	135.5	73.5	116.263	134.954	76.0731	chr2	180815001	180820000	chr2	180810284	180869996	Kcnq2	potassium voltage-gated channel, subfamily Q, member 2 [Source:MGI Symbol;Acc:MGI:1309503]	protein_coding
ENSMUSG00000016346	Bin_75610	138	88	55.5	143.252	87.323	57.5688	chr2	180845001	180850000	chr2	180810284	180869996	Kcnq2	potassium voltage-gated channel, subfamily Q, member 2 [Source:MGI Symbol;Acc:MGI:1309503]	protein_coding
ENSMUSG00000016356	Bin_75587	53.5	148.5	99	56.0552	146.861	101.773	chr2	180730001	180735000	chr2	180721240	180752245	Col20a1	collagen, type XX, alpha 1 [Source:MGI Symbol;Acc:MGI:1920618]	protein_coding
ENSMUSG00000016386	Bin_60762	953	263	175	989.271	260.977	179.903	chr2	106605001	106610000	chr2	106533426	106708513	Mpped2	metallophosphoesterase domain containing 2 [Source:MGI Symbol;Acc:MGI:1924265]	protein_coding
ENSMUSG00000016386	Bin_60751	194.5	148.5	119.5	201.384	146.861	123.362	chr2	106550001	106555000	chr2	106533426	106708513	Mpped2	metallophosphoesterase domain containing 2 [Source:MGI Symbol;Acc:MGI:1924265]	protein_coding
ENSMUSG00000016386	Bin_60757	63	172	63.5	65.3978	170.677	65.7929	chr2	106580001	106585000	chr2	106533426	106708513	Mpped2	metallophosphoesterase domain containing 2 [Source:MGI Symbol;Acc:MGI:1924265]	protein_coding
ENSMUSG00000016458	Bin_60442	160	6721	850	166.09	6669.29	873.812	chr2	105005001	105010000	chr2	104966686	105013773	Wt1	Wilms tumor 1 homolog [Source:MGI Symbol;Acc:MGI:98968]	protein_coding
ENSMUSG00000016481	Bin_39394	292.5	126	154	303.113	125.031	158.314	chr1	196965001	196970000	chr1	196929983	196957764	Cr1l	complement component (3b/4b) receptor 1-like [Source:MGI Symbol;Acc:MGI:88513]	protein_coding
ENSMUSG00000016481	Bin_39390	103	100	64.5	106.92	99.2307	65.7929	chr1	196945001	196950000	chr1	196929983	196957764	Cr1l	complement component (3b/4b) receptor 1-like [Source:MGI Symbol;Acc:MGI:88513]	protein_coding
ENSMUSG00000016481	Bin_39395	93	276.5	155	96.5395	273.877	159.342	chr1	196970001	196975000	chr1	196929983	196957764	Cr1l	complement component (3b/4b) receptor 1-like [Source:MGI Symbol;Acc:MGI:88513]	protein_coding
ENSMUSG00000016487	Bin_198731	262.5	55	85.5	271.972	54.5769	88.4092	chr6	146925001	146930000	chr6	146837009	146980547	Ppfibp1	PTPRF interacting protein, binding protein 1 (liprin beta 1) [Source:MGI Symbol;Acc:MGI:1914783]	protein_coding
ENSMUSG00000016487	Bin_198734	68	136	83	70.5881	134.954	85.3252	chr6	146940001	146945000	chr6	146837009	146980547	Ppfibp1	PTPRF interacting protein, binding protein 1 (liprin beta 1) [Source:MGI Symbol;Acc:MGI:1914783]	protein_coding
ENSMUSG00000016487	Bin_198719	50	79	103.5	51.903	78.3922	106.914	chr6	146865001	146870000	chr6	146837009	146980547	Ppfibp1	PTPRF interacting protein, binding protein 1 (liprin beta 1) [Source:MGI Symbol;Acc:MGI:1914783]	protein_coding
ENSMUSG00000016493	Bin_39377	81.5	200	121.5	85.1209	198.461	125.418	chr1	196880001	196885000	chr1	196867479	196918442	Cd46	CD46 antigen, complement regulatory protein [Source:MGI Symbol;Acc:MGI:1203290]	protein_coding
ENSMUSG00000016498	Bin_488113	76	255	92.5	78.8925	253.038	94.5773	chr19	29525001	29530000	chr19	29485409	29545647	Pdcd1lg2	programmed cell death 1 ligand 2 [Source:MGI Symbol;Acc:MGI:1930125]	protein_coding
ENSMUSG00000016498	Bin_488112	135	310.5	160	140.138	307.615	164.482	chr19	29520001	29525000	chr19	29485409	29545647	Pdcd1lg2	programmed cell death 1 ligand 2 [Source:MGI Symbol;Acc:MGI:1930125]	protein_coding
ENSMUSG00000016498	Bin_488109	65	208.5	141	67.4739	206.4	144.95	chr19	29505001	29510000	chr19	29485409	29545647	Pdcd1lg2	programmed cell death 1 ligand 2 [Source:MGI Symbol;Acc:MGI:1930125]	protein_coding
ENSMUSG00000016498	Bin_488110	109	72.5	192	113.148	71.4461	197.379	chr19	29510001	29515000	chr19	29485409	29545647	Pdcd1lg2	programmed cell death 1 ligand 2 [Source:MGI Symbol;Acc:MGI:1930125]	protein_coding
ENSMUSG00000016510	Bin_168392	216.5	214.5	156	224.221	212.354	160.37	chr5	147770001	147775000	chr5	147763149	147775376	Mtif3	mitochondrial translational initiation factor 3 [Source:MGI Symbol;Acc:MGI:1923616]	protein_coding
ENSMUSG00000016520	Bin_168404	126.5	55	219	130.796	54.5769	225.135	chr5	147830001	147835000	chr5	147828231	147888162	Lnx2	ligand of numb-protein X 2 [Source:MGI Symbol;Acc:MGI:2155959]	protein_coding
ENSMUSG00000016528	Bin_26598	59	67	75	61.2455	66.4845	77.1011	chr1	132985001	132990000	chr1	132950281	132994144	Mapkapk2	MAP kinase-activated protein kinase 2 [Source:MGI Symbol;Acc:MGI:109298]	protein_coding
ENSMUSG00000016529	Bin_26584	134	91.5	186	139.1	91.2922	191.211	chr1	132915001	132920000	chr1	132916422	132921551	Il10	interleukin 10 [Source:MGI Symbol;Acc:MGI:96537]	protein_coding
ENSMUSG00000016541	Bin_421669	198.5	57.5	143.5	205.536	57.5538	148.034	chr15	85170001	85175000	chr15	85166768	85294266	Atxn10	ataxin 10 [Source:MGI Symbol;Acc:MGI:1859293]	protein_coding
ENSMUSG00000016552	Bin_420191	74	50	72	76.8164	49.6153	74.017	chr15	77780001	77785000	chr15	77770952	77787152	Foxred2	FAD-dependent oxidoreductase domain containing 2 [Source:MGI Symbol;Acc:MGI:106315]	protein_coding
ENSMUSG00000016554	Bin_420202	215.5	108.5	82.5	224.221	107.169	84.2972	chr15	77835001	77840000	chr15	77789428	77801254	Eif3d	eukaryotic translation initiation factor 3, subunit D [Source:MGI Symbol;Acc:MGI:1933181]	protein_coding
ENSMUSG00000016554	Bin_420209	223	66.5	99.5	231.487	65.4922	102.801	chr15	77870001	77875000	chr15	77789428	77801254	Eif3d	eukaryotic translation initiation factor 3, subunit D [Source:MGI Symbol;Acc:MGI:1933181]	protein_coding
ENSMUSG00000016559	Bin_330095	55	157.5	155	57.0933	156.784	159.342	chr11	115885001	115890000	chr11	115883226	115889276	H3f3b	H3 histone, family 3B [Source:MGI Symbol;Acc:MGI:1101768]	protein_coding
ENSMUSG00000016619	Bin_421587	58.5	82	92	60.2075	81.3691	94.5773	chr15	84760001	84765000	chr15	84753831	84773385	Nup50	nucleoporin 50 [Source:MGI Symbol;Acc:MGI:1351502]	protein_coding
ENSMUSG00000016756	Bin_360435	55.5	59.5	113	58.1313	59.5384	116.166	chr13	24480001	24485000	chr13	24419289	24569154	Cmah	cytidine monophospho-N-acetylneuraminic acid hydroxylase [Source:MGI Symbol;Acc:MGI:103227]	protein_coding
ENSMUSG00000016756	Bin_360436	92	121	181	95.5015	120.069	186.071	chr13	24485001	24490000	chr13	24419289	24569154	Cmah	cytidine monophospho-N-acetylneuraminic acid hydroxylase [Source:MGI Symbol;Acc:MGI:103227]	protein_coding
ENSMUSG00000016756	Bin_360444	67.5	114.5	91	70.5881	113.123	93.5493	chr13	24525001	24530000	chr13	24419289	24569154	Cmah	cytidine monophospho-N-acetylneuraminic acid hydroxylase [Source:MGI Symbol;Acc:MGI:103227]	protein_coding
ENSMUSG00000016756	Bin_360423	120.5	80	127	124.567	79.3845	130.558	chr13	24420001	24425000	chr13	24419289	24569154	Cmah	cytidine monophospho-N-acetylneuraminic acid hydroxylase [Source:MGI Symbol;Acc:MGI:103227]	protein_coding
ENSMUSG00000016757	Bin_421325	125.5	94.5	71.5	130.796	93.2768	74.017	chr15	83450001	83455000	chr15	83405549	83425587	Ttll12	tubulin tyrosine ligase-like family, member 12 [Source:MGI Symbol;Acc:MGI:3039573]	protein_coding
ENSMUSG00000016763	Bin_421334	54	76	63.5	56.0552	75.4153	65.7929	chr15	83495001	83500000	chr15	83433013	83555451	Scube1	signal peptide, CUB domain, EGF-like 1 [Source:MGI Symbol;Acc:MGI:1890616]	protein_coding
ENSMUSG00000016831	Bin_390177	65	233	51	67.4739	231.207	52.4287	chr14	52905001	52910000	chr14	52898821	52916066	Tox4	TOX high mobility group box family member 4 [Source:MGI Symbol;Acc:MGI:1915389]	protein_coding
ENSMUSG00000016918	Bin_2551	213	64.5	56.5	221.107	63.5076	57.5688	chr1	12750001	12755000	chr1	12708626	12850452	Sulf1	sulfatase 1 [Source:MGI Symbol;Acc:MGI:2138563]	protein_coding
ENSMUSG00000016918	Bin_2557	87	76.5	56	90.3112	75.4153	57.5688	chr1	12780001	12785000	chr1	12708626	12850452	Sulf1	sulfatase 1 [Source:MGI Symbol;Acc:MGI:2138563]	protein_coding
ENSMUSG00000016918	Bin_2546	112.5	142	144.5	116.263	140.908	148.034	chr1	12725001	12730000	chr1	12708626	12850452	Sulf1	sulfatase 1 [Source:MGI Symbol;Acc:MGI:2138563]	protein_coding
ENSMUSG00000016921	Bin_71993	93.5	159.5	144.5	97.5776	158.769	148.034	chr2	162760001	162765000	chr2	162757264	162762857	Srsf6	serine/arginine-rich splicing factor 6 [Source:MGI Symbol;Acc:MGI:1915246]	protein_coding
ENSMUSG00000016933	Bin_71557	140	73	90	145.328	72.4384	92.5213	chr2	160580001	160585000	chr2	160557036	160601496	Plcg1	phospholipase C, gamma 1 [Source:MGI Symbol;Acc:MGI:97615]	protein_coding
ENSMUSG00000016933	Bin_71561	140	52	56	145.328	51.5999	57.5688	chr2	160600001	160605000	chr2	160557036	160601496	Plcg1	phospholipase C, gamma 1 [Source:MGI Symbol;Acc:MGI:97615]	protein_coding
ENSMUSG00000016942	Bin_420294	161	89.5	74	167.128	89.3076	76.0731	chr15	78295001	78300000	chr15	78270098	78299064	Tmprss6	transmembrane serine protease 6 [Source:MGI Symbol;Acc:MGI:1919003]	protein_coding
ENSMUSG00000016982	Bin_359954	54	112.5	479.5	56.0552	111.138	493.447	chr13	22075001	22080000	chr13	22073063	22080603	Pom121l2	POM121 membrane glycoprotein-like 2 (rat) [Source:MGI Symbol;Acc:MGI:2684870]	protein_coding
ENSMUSG00000016982	Bin_359953	112.5	67.5	66	116.263	67.4769	67.849	chr13	22070001	22075000	chr13	22073063	22080603	Pom121l2	POM121 membrane glycoprotein-like 2 (rat) [Source:MGI Symbol;Acc:MGI:2684870]	protein_coding
ENSMUSG00000016984	Bin_310486	144.5	71.5	82	149.481	71.4461	84.2972	chr11	17840001	17845000	chr11	17838759	17853878	Etaa1	Ewing's tumor-associated antigen 1 [Source:MGI Symbol;Acc:MGI:1915395]	protein_coding
ENSMUSG00000017000	Bin_72269	90.5	307	417	93.4254	304.638	428.682	chr2	164140001	164145000	chr2	164142487	164144189	Svs6	seminal vesicle secretory protein 6 [Source:MGI Symbol;Acc:MGI:106178]	protein_coding
ENSMUSG00000017002	Bin_72283	82	63	71.5	85.1209	62.5153	74.017	chr2	164210001	164215000	chr2	164179806	164214831	Slpi	secretory leukocyte peptidase inhibitor [Source:MGI Symbol;Acc:MGI:109297]	protein_coding
ENSMUSG00000017004	Bin_72272	154.5	128	91.5	159.861	127.015	94.5773	chr2	164155001	164160000	chr2	164158476	164160132	Svs5	seminal vesicle secretory protein 5 [Source:MGI Symbol;Acc:MGI:98453]	protein_coding
ENSMUSG00000017009	Bin_72293	65.5	82	56.5	68.5119	81.3691	57.5688	chr2	164260001	164265000	chr2	164249747	164269387	Sdc4	syndecan 4 [Source:MGI Symbol;Acc:MGI:1349164]	protein_coding
ENSMUSG00000017049	Bin_234379	64	63	75.5	66.4358	62.5153	78.1291	chr8	23120001	23125000	chr8	23080247	23084513	Ccdc70	coiled-coil domain containing 70 [Source:MGI Symbol;Acc:MGI:1915179]	protein_coding
ENSMUSG00000017049	Bin_234376	65	140.5	90	67.4739	138.923	92.5213	chr8	23105001	23110000	chr8	23080247	23084513	Ccdc70	coiled-coil domain containing 70 [Source:MGI Symbol;Acc:MGI:1915179]	protein_coding
ENSMUSG00000017049	Bin_234378	76	52	260.5	78.8925	51.5999	267.284	chr8	23115001	23120000	chr8	23080247	23084513	Ccdc70	coiled-coil domain containing 70 [Source:MGI Symbol;Acc:MGI:1915179]	protein_coding
ENSMUSG00000017057	Bin_501214	101	80	79.5	104.844	79.3845	82.2412	chrX	33685001	33690000	chrX	33652105	33711254	Il13ra1	interleukin 13 receptor, alpha 1 [Source:MGI Symbol;Acc:MGI:105052]	protein_coding
ENSMUSG00000017146	Bin_327196	73.5	129.5	128	76.8164	129	131.586	chr11	101390001	101395000	chr11	101350078	101413269	Brca1	breast cancer 1 [Source:MGI Symbol;Acc:MGI:104537]	protein_coding
ENSMUSG00000017146	Bin_327189	63	89.5	127	65.3978	89.3076	130.558	chr11	101355001	101360000	chr11	101350078	101413269	Brca1	breast cancer 1 [Source:MGI Symbol;Acc:MGI:104537]	protein_coding
ENSMUSG00000017146	Bin_327193	101	176	116.5	104.844	174.646	119.25	chr11	101375001	101380000	chr11	101350078	101413269	Brca1	breast cancer 1 [Source:MGI Symbol;Acc:MGI:104537]	protein_coding
ENSMUSG00000017167	Bin_327126	136	134	117.5	141.176	132.969	121.306	chr11	101040001	101045000	chr11	101031837	101052038	Cntnap1	contactin associated protein-like 1 [Source:MGI Symbol;Acc:MGI:1858201]	protein_coding
ENSMUSG00000017195	Bin_326600	91	131.5	114	94.4634	130.984	117.194	chr11	98410001	98415000	chr11	98412411	98419979	Zpbp2	zona pellucida binding protein 2 [Source:MGI Symbol;Acc:MGI:1916626]	protein_coding
ENSMUSG00000017211	Bin_326620	479	355	546.5	497.231	352.269	561.296	chr11	98510001	98515000	chr11	98508073	98519278	Gsdma2	gasdermin A2 [Source:MGI Symbol;Acc:MGI:1921490]	protein_coding
ENSMUSG00000017264	Bin_137297	86	53	98	89.2731	52.5923	100.745	chr4	147930001	147935000	chr4	147932538	147956510	Exosc10	exosome component 10 [Source:MGI Symbol;Acc:MGI:1355322]	protein_coding
ENSMUSG00000017286	Bin_322128	150	76	87.5	155.709	75.4153	90.4653	chr11	76050001	76055000	chr11	75934489	76057227	Glod4	glyoxalase domain containing 4 [Source:MGI Symbol;Acc:MGI:1914451]	protein_coding
ENSMUSG00000017286	Bin_322126	58	54	59.5	60.2075	53.5846	61.6809	chr11	76040001	76045000	chr11	75934489	76057227	Glod4	glyoxalase domain containing 4 [Source:MGI Symbol;Acc:MGI:1914451]	protein_coding
ENSMUSG00000017288	Bin_322108	115	107.5	111	119.377	107.169	114.11	chr11	75950001	75955000	chr11	75859728	75993149	Vps53	vacuolar protein sorting 53 (yeast) [Source:MGI Symbol;Acc:MGI:1915549]	protein_coding
ENSMUSG00000017288	Bin_322098	69.5	139	61.5	72.6642	137.931	63.7369	chr11	75900001	75905000	chr11	75859728	75993149	Vps53	vacuolar protein sorting 53 (yeast) [Source:MGI Symbol;Acc:MGI:1915549]	protein_coding
ENSMUSG00000017288	Bin_322115	493	234	232	511.763	232.2	238.499	chr11	75985001	75990000	chr11	75859728	75993149	Vps53	vacuolar protein sorting 53 (yeast) [Source:MGI Symbol;Acc:MGI:1915549]	protein_coding
ENSMUSG00000017288	Bin_322105	67	222	152.5	69.55	220.292	156.258	chr11	75935001	75940000	chr11	75859728	75993149	Vps53	vacuolar protein sorting 53 (yeast) [Source:MGI Symbol;Acc:MGI:1915549]	protein_coding
ENSMUSG00000017288	Bin_322112	52	148.5	75.5	53.9791	146.861	78.1291	chr11	75970001	75975000	chr11	75859728	75993149	Vps53	vacuolar protein sorting 53 (yeast) [Source:MGI Symbol;Acc:MGI:1915549]	protein_coding
ENSMUSG00000017288	Bin_322116	211.5	75.5	119.5	220.069	75.4153	123.362	chr11	75990001	75995000	chr11	75859728	75993149	Vps53	vacuolar protein sorting 53 (yeast) [Source:MGI Symbol;Acc:MGI:1915549]	protein_coding
ENSMUSG00000017291	Bin_322397	69	167.5	114.5	71.6261	166.708	117.194	chr11	77395001	77400000	chr11	77342664	77421317	Taok1	TAO kinase 1 [Source:MGI Symbol;Acc:MGI:1914490]	protein_coding
ENSMUSG00000017291	Bin_322393	187.5	67	97.5	195.155	66.4845	100.745	chr11	77375001	77380000	chr11	77342664	77421317	Taok1	TAO kinase 1 [Source:MGI Symbol;Acc:MGI:1914490]	protein_coding
ENSMUSG00000017291	Bin_322398	62	155	69.5	64.3597	153.808	71.961	chr11	77400001	77405000	chr11	77342664	77421317	Taok1	TAO kinase 1 [Source:MGI Symbol;Acc:MGI:1914490]	protein_coding
ENSMUSG00000017307	Bin_72365	79	86	71.5	82.0067	85.3384	74.017	chr2	164620001	164625000	chr2	164618268	164630382	Acot8	acyl-CoA thioesterase 8 [Source:MGI Symbol;Acc:MGI:2158201]	protein_coding
ENSMUSG00000017309	Bin_327298	64	104	62	66.4358	103.2	63.7369	chr11	101900001	101905000	chr11	101902823	101916934	Cd300lg	CD300 antigen like family member G [Source:MGI Symbol;Acc:MGI:1289168]	protein_coding
ENSMUSG00000017310	Bin_72346	160	201	295.5	166.09	199.454	304.292	chr2	164525001	164530000	chr2	164524001	164527953	Spint4	serine protease inhibitor, Kunitz type 4 [Source:MGI Symbol;Acc:MGI:1925489]	protein_coding
ENSMUSG00000017316	Bin_327310	140	65	79	145.328	64.4999	81.2131	chr11	101960001	101965000	chr11	101961244	101962633	Ppy	pancreatic polypeptide [Source:MGI Symbol;Acc:MGI:97753]	protein_coding
ENSMUSG00000017344	Bin_322580	158	149.5	106.5	164.013	148.846	108.97	chr11	78310001	78315000	chr11	78312593	78315826	Vtn	vitronectin [Source:MGI Symbol;Acc:MGI:98940]	protein_coding
ENSMUSG00000017376	Bin_322612	217.5	660.5	263.5	226.297	654.922	271.396	chr11	78470001	78475000	chr11	78380670	78510927	Nlk	nemo like kinase [Source:MGI Symbol;Acc:MGI:1201387]	protein_coding
ENSMUSG00000017376	Bin_322609	80.5	63	161	83.0448	62.5153	165.51	chr11	78455001	78460000	chr11	78380670	78510927	Nlk	nemo like kinase [Source:MGI Symbol;Acc:MGI:1201387]	protein_coding
ENSMUSG00000017386	Bin_322512	229.5	63	55	238.754	62.5153	56.5408	chr11	77970001	77975000	chr11	77972001	77979091	Traf4	TNF receptor associated factor 4 [Source:MGI Symbol;Acc:MGI:1202880]	protein_coding
ENSMUSG00000017405	Bin_322515	96	143.5	135.5	99.6537	142.892	139.81	chr11	77985001	77990000	chr11	77979608	77990177	Nek8	NIMA (never in mitosis gene a)-related expressed kinase 8 [Source:MGI Symbol;Acc:MGI:1890646]	protein_coding
ENSMUSG00000017417	Bin_326486	184.5	75.5	230	191.003	75.4153	236.443	chr11	97840001	97845000	chr11	97784552	97847758	Plxdc1	plexin domain containing 1 [Source:MGI Symbol;Acc:MGI:1919574]	protein_coding
ENSMUSG00000017417	Bin_326487	51.5	82	54	53.9791	81.3691	55.5128	chr11	97845001	97850000	chr11	97784552	97847758	Plxdc1	plexin domain containing 1 [Source:MGI Symbol;Acc:MGI:1919574]	protein_coding
ENSMUSG00000017418	Bin_42441	143.5	71.5	88.5	149.481	71.4461	90.4653	chr2	15000001	15005000	chr2	14971022	15004083	Arl5b	ADP-ribosylation factor-like 5B [Source:MGI Symbol;Acc:MGI:1923119]	protein_coding
ENSMUSG00000017418	Bin_42438	70	169	163	72.6642	167.7	167.566	chr2	14985001	14990000	chr2	14971022	15004083	Arl5b	ADP-ribosylation factor-like 5B [Source:MGI Symbol;Acc:MGI:1923119]	protein_coding
ENSMUSG00000017418	Bin_42437	121	76	95	125.605	75.4153	97.6614	chr2	14980001	14985000	chr2	14971022	15004083	Arl5b	ADP-ribosylation factor-like 5B [Source:MGI Symbol;Acc:MGI:1923119]	protein_coding
ENSMUSG00000017428	Bin_322967	90.5	94	118	93.4254	93.2768	121.306	chr11	80245001	80250000	chr11	80242117	80286750	Psmd11	proteasome (prosome, macropain) 26S subunit, non-ATPase, 11 [Source:MGI Symbol;Acc:MGI:1916327]	protein_coding
ENSMUSG00000017428	Bin_322970	119.5	196	77.5	124.567	194.492	80.1851	chr11	80260001	80265000	chr11	80242117	80286750	Psmd11	proteasome (prosome, macropain) 26S subunit, non-ATPase, 11 [Source:MGI Symbol;Acc:MGI:1916327]	protein_coding
ENSMUSG00000017453	Bin_322457	220.5	79	170	228.373	78.3922	174.762	chr11	77695001	77700000	chr11	77694117	77707598	Pipox	pipecolic acid oxidase [Source:MGI Symbol;Acc:MGI:1197006]	protein_coding
ENSMUSG00000017453	Bin_322458	110	113	175	114.187	112.131	179.903	chr11	77700001	77705000	chr11	77694117	77707598	Pipox	pipecolic acid oxidase [Source:MGI Symbol;Acc:MGI:1197006]	protein_coding
ENSMUSG00000017485	Bin_383057	255.5	116	121	265.743	115.108	124.39	chr14	17305001	17310000	chr14	17197693	17263301	Top2b	topoisomerase (DNA) II beta [Source:MGI Symbol;Acc:MGI:98791]	protein_coding
ENSMUSG00000017485	Bin_383056	92	57	59	95.5015	56.5615	60.6529	chr14	17300001	17305000	chr14	17197693	17263301	Top2b	topoisomerase (DNA) II beta [Source:MGI Symbol;Acc:MGI:98791]	protein_coding
ENSMUSG00000017485	Bin_383036	119	77	68.5	123.529	76.4076	69.905	chr14	17200001	17205000	chr14	17197693	17263301	Top2b	topoisomerase (DNA) II beta [Source:MGI Symbol;Acc:MGI:98791]	protein_coding
ENSMUSG00000017485	Bin_383049	97	258.5	95.5	100.692	256.015	98.6894	chr14	17265001	17270000	chr14	17197693	17263301	Top2b	topoisomerase (DNA) II beta [Source:MGI Symbol;Acc:MGI:98791]	protein_coding
ENSMUSG00000017485	Bin_383043	111	107	69.5	115.225	106.177	71.961	chr14	17235001	17240000	chr14	17197693	17263301	Top2b	topoisomerase (DNA) II beta [Source:MGI Symbol;Acc:MGI:98791]	protein_coding
ENSMUSG00000017485	Bin_383052	117	63.5	68	121.453	63.5076	69.905	chr14	17280001	17285000	chr14	17197693	17263301	Top2b	topoisomerase (DNA) II beta [Source:MGI Symbol;Acc:MGI:98791]	protein_coding
ENSMUSG00000017491	Bin_383076	97.5	89.5	323.5	101.73	89.3076	333.077	chr14	17400001	17405000	chr14	17263356	17651381	Rarb	retinoic acid receptor, beta [Source:MGI Symbol;Acc:MGI:97857]	protein_coding
ENSMUSG00000017491	Bin_383080	79	353.5	141.5	82.0067	351.277	145.978	chr14	17420001	17425000	chr14	17263356	17651381	Rarb	retinoic acid receptor, beta [Source:MGI Symbol;Acc:MGI:97857]	protein_coding
ENSMUSG00000017491	Bin_383104	57	107.5	70	59.1694	107.169	71.961	chr14	17540001	17545000	chr14	17263356	17651381	Rarb	retinoic acid receptor, beta [Source:MGI Symbol;Acc:MGI:97857]	protein_coding
[truncated: 36,212 more rows]
