# Supplementary material for: Changes in long-range rDNA-genomic interactions associate with altered RNA polymerase II gene programs during malignant transformation
Source: Commun Biol. 2019 Jan 28;2:39. doi: 10.1038/s42003-019-0284-y (PMC6349880; doi:10.1038/s42003-019-0284-y)
Supplement: Supplementary file 4 — Supplementary Data 3 [file 42003_2019_284_MOESM4_ESM.xls]

## Sheet: RPKM & FC gene expression
Ensembl.Gene.ID	log2FoldChange_mal.prem	pval_mal.prem	padj_mal.prem	log2FoldChange.mal.wt	pval_mal.wt	padj_mal.wt	WT_RPKM	Prem_RPKM	Mal_RPKM	Chromosome.x	Strand.x	Gene.Start..bp.	Gene.End..bp.	Associated.Gene.Name
ENSMUSG00000000037	-4.10165	0.000794159	0.0252375	-3.94006	0.00171217	0.0138385	0.11	0.1	0	chrX	+	157555125	157696145	Scml2
ENSMUSG00000000126	-0.473121	1	1	-4.33193	0.0108118	0.0631194	0.14	0.01	0	chr11	+	59120430	59147054	Wnt9a		Key:
ENSMUSG00000000202	0.0905103	1	1	-1.63032	0.936363	1	0.01	0	0	chr11	-	114652531	114657259	Btbd17		RPKM, all cell states
ENSMUSG00000000296	neg.Inf	1	1	neg.Inf	1	1	0.01	0.01	0	chr10	-	31052186	31165727	Tpd52l1		differential gene expression, wt vs. mal
ENSMUSG00000000305	neg.Inf	0.870969	1	neg.Inf	0.515188	0.975785	0.01	0	0	chr2	+	179177136	179634078	Cdh4
ENSMUSG00000000392	1.09051	0.971532	1	-2.63032	0.407495	0.867739	0.03	0	0	chr2	-	62339000	62412132	Fap
ENSMUSG00000000416	1.81738	0.813732	1	-1.16907	0.645443	1	0.01	0	0	chr6	-	18316478	18465338	Cttnbp2
ENSMUSG00000000617	neg.Inf	1	1	neg.Inf	0.56969	1	0.01	0	0	chr11	+	50664187	50679710	Grm6
ENSMUSG00000000730	Inf	0.982203	1	-2.4146	0.733509	1	0.02	0	0	chr10	+	77504692	77526367	Dnmt3l
ENSMUSG00000000766	-0.864131	0.612924	1	-2.68984	0.0425197	0.184337	0.05	0.01	0	chr10	-	3308332	3588035	Oprm1
ENSMUSG00000000817	neg.Inf	0.383078	1	neg.Inf	0.00290506	0.0215566	1.34	0.04	0	chr1	-	163710820	163718626	Fasl
ENSMUSG00000000982	neg.Inf	0.488125	1	neg.Inf	1.04e-11	5.42e-10	2.71	0.07	0	chr11	-	83461346	83462857	Ccl3
ENSMUSG00000001076	neg.Inf	1	1	neg.Inf	0.866111	1	0.03	0.01	0	chr15	-	98915117	98918248	C1ql4
ENSMUSG00000001249	neg.Inf	0.870969	1	neg.Inf	0.291179	0.713992	0.04	0.01	0	chr7	-	31883744	31900309	Hpn
ENSMUSG00000001334	neg.Inf	0.848382	1	neg.Inf	0.801231	1	0.01	0.01	0	chr4	+	128814243	128821837	Fndc5
ENSMUSG00000001566	neg.Inf	1	1	neg.Inf	1	1	0.01	0	0	chr5	-	29799578	29805059	Mnx1
ENSMUSG00000001865	neg.Inf	0.662665	1	neg.Inf	0.00263496	0.0199116	0.28	0.03	0	chr3	-	20115516	20142080	Cpa3
ENSMUSG00000002265	neg.Inf	0.392267	1	neg.Inf	1	1	0	0.01	0	chr7	-	6656603	6683132	Peg3
ENSMUSG00000002688	Inf	0.982211	1	-0.345911	1	1	0.01	0	0	chr12	-	51442218	51750210	Prkd1
ENSMUSG00000002831	-3.44373	0.328073	1	-4.13285	0.167338	0.498725	0.03	0.02	0	chr17	-	56240014	56249225	Plin4
ENSMUSG00000003279	-0.617135	0.957292	1	-2.05519	0.346203	0.789879	0.01	0	0	chr17	+	70318413	71170753	Dlgap1
ENSMUSG00000003665	neg.Inf	1	1	neg.Inf	0.915296	1	0.01	0.01	0	chr17	-	17980292	17992152	Has1
ENSMUSG00000004031	neg.Inf	1	1	neg.Inf	0.662931	1	0.01	0	0	chr1	-	160175402	160286391	Fam5b
ENSMUSG00000004151	-1.37366	0.668382	1	-5.17105	6.98e-06	0.000119932	0.2	0.01	0	chr12	+	39505967	39594802	Etv1
ENSMUSG00000004296	neg.Inf	1	1	neg.Inf	1	1	0.01	0.01	0	chr11	+	44213565	44227535	Il12b
ENSMUSG00000004328	-1.72819	0.679461	1	-2.87428	0.269996	0.681196	0.02	0.01	0	chr7	-	17616856	17647776	Hif3a
ENSMUSG00000004341	neg.Inf	1	1	neg.Inf	1	1	0.01	0.01	0	chr13	+	21404086	21411493	Gpx6
ENSMUSG00000004344	neg.Inf	1	1	neg.Inf	0.866111	1	0.01	0.01	0	chr13	-	21378298	21384600	Gpx5
ENSMUSG00000004347	-3.99527	0.0136117	0.229257	-4.85723	0.000109078	0.00131874	0.07	0.04	0	chr6	-	56019815	56319628	Pde1c
ENSMUSG00000004631	-4.51339	0.00751627	0.148128	-7.6313	5.6e-17	5.78e-15	1.28	0.12	0	chr6	-	4624350	4697204	Sgce
ENSMUSG00000005124	0.425658	0.971852	1	-1.26773	0.88033	1	0.01	0	0	chr15	+	66722882	66754763	Wisp1
ENSMUSG00000005237	-0.473121	1	1	-3.79517	0.0506247	0.210029	0.02	0	0	chr11	-	69234311	69362612	Dnahc2
ENSMUSG00000005320	-1.85895	0.666224	1	-1.169	0.817704	1	0.01	0.02	0	chr13	+	55254001	55270120	Fgfr4
ENSMUSG00000006205	neg.Inf	0.558471	1	neg.Inf	0.378035	0.831474	0.03	0.02	0	chr7	+	138079625	138129174	Htra1
ENSMUSG00000006216	Inf	0.982211	1	1.03268	1	1	0	0	0	chr4	-	140960268	140971929	Clcnkb
ENSMUSG00000006389	-1.58439	0.693635	1	-3.30373	0.375658	0.829042	0.05	0.02	0	chr4	-	118115020	118130118	Mpl
ENSMUSG00000006576	0.897269	1	1	-1.73295	0.69768	1	0.01	0	0	chr1	+	75542841	75558747	Slc4a3
ENSMUSG00000006958	-0.751626	1	1	1.21774	0.952793	1	0	0.01	0	chr16	+	20733200	20742457	Chrd
ENSMUSG00000007209	neg.Inf	0.774681	1	neg.Inf	0.889014	1	0.02	0.02	0	chr7	+	17307278	17311459	Ceacam9
ENSMUSG00000007440	neg.Inf	0.870969	1	neg.Inf	0.184367	0.531878	0.01	0	0	chr18	+	37089939	37347311	Pcdha1
ENSMUSG00000007655	0.232417	1	1	-0.645521	1	1	0.01	0	0	chr6	+	17256335	17291452	Cav1
ENSMUSG00000007877	neg.Inf	0.430995	1	neg.Inf	0.112827	0.378022	0.18	0.07	0	chr11	+	98245125	98246267	Tcap
ENSMUSG00000007989	neg.Inf	0.119088	0.883898	neg.Inf	0.224306	0.606624	0.03	0.03	0	chr14	-	65819863	65881300	Fzd3
ENSMUSG00000008489	neg.Inf	0.164804	1	neg.Inf	0.915296	1	0	0.02	0	chr4	-	90917454	91067476	Elavl2
ENSMUSG00000008575	0.232417	1	1	-1.18979	0.517704	0.977768	0.01	0	0	chr4	-	81936077	82351654	Nfib
ENSMUSG00000008658	neg.Inf	1	1	neg.Inf	1	1	0	0	0	chr16	+	6809315	7412572	Rbfox1
ENSMUSG00000009070	neg.Inf	0.870969	1	neg.Inf	0.464687	0.929659	0.02	0.01	0	chr10	-	74420222	74495331	Rtdr1
ENSMUSG00000009214	neg.Inf	0.363499	1	neg.Inf	0.275529	0.688806	0.07	0.05	0	chr2	-	26917156	26927699	Tmem8c
ENSMUSG00000009216	Inf	0.982211	1	-0.345911	1	1	0.01	0	0	chr2	-	26965900	26998011	Fam163b
ENSMUSG00000009248	neg.Inf	0.848382	1	neg.Inf	1	1	0.01	0.01	0	chr7	-	150152727	150155169	Ascl2
ENSMUSG00000009654	Inf	0.982203	1	-0.782263	1	1	0.01	0	0	chr10	-	58885706	58904526	Oit3
ENSMUSG00000009900	Inf	0.982203	1	-1.36723	0.947351	1	0.01	0	0	chr11	-	59061535	59104254	Wnt3a
ENSMUSG00000009941	-4.59304	0.00498483	0.110054	-4.12928	0.0240182	0.118543	0.13	0.16	0	chrX	-	131479065	131499293	Nxf2
ENSMUSG00000010461	Inf	0.982203	1	Inf	0.974758	1	0	0	0	chr10	-	22823974	23069701	Eya4
ENSMUSG00000010592	-2.67889	0.363048	1	-0.345911	1	1	0.01	0.03	0	chr17	-	50418719	50432924	Dazl
ENSMUSG00000011154	neg.Inf	1	1	neg.Inf	0.801231	1	0.01	0	0	chr7	-	90922611	90943390	1700026D08Rik
ENSMUSG00000012889	neg.Inf	0.510767	1	neg.Inf	0.0324213	0.150084	0.07	0.02	0	chr8	+	86649888	86656426	Podnl1
ENSMUSG00000013338	-1.57434	1	1	-2.81794	0.57943	1	0.01	0	0	chr2	-	155844875	155878683	Fer1l4
ENSMUSG00000013584	neg.Inf	0.430995	1	neg.Inf	0.662931	1	0.02	0.03	0	chr9	+	71063596	71144050	Aldh1a2
ENSMUSG00000013921	neg.Inf	0.164804	1	neg.Inf	0.00964889	0.0576459	0.39	0.03	0	chr7	+	31076691	31093386	Clip3
ENSMUSG00000013936	neg.Inf	0.774681	1	neg.Inf	0.118927	0.392547	0.09	0.02	0	chr5	+	122550960	122563481	Myl2
ENSMUSG00000014329	neg.Inf	1	1	neg.Inf	0.769243	1	0	0	0	chr10	-	70385580	70622448	Bicc1
ENSMUSG00000014542	neg.Inf	0.632139	1	neg.Inf	3.03e-10	1.24e-08	0.71	0.02	0	chr6	-	83594536	83606181	Clec4f
ENSMUSG00000014602	-0.365488	0.939186	1	-2.40351	0.143296	0.447255	0.03	0.01	0	chr1	-	94912033	94998442	Kif1a
ENSMUSG00000014704	neg.Inf	0.563812	1	neg.Inf	0.0970265	0.339377	0.07	0.02	0	chr6	-	52112350	52115412	Hoxa2
ENSMUSG00000014776	0.0905103	1	1	-1.85275	0.926322	1	0.01	0	0	chr8	+	107800347	107805839	Nol3
ENSMUSG00000015484	Inf	0.982203	1	0.217737	1	1	0	0	0	chr1	-	157923096	158135156	Fam163a
ENSMUSG00000015519	neg.Inf	0.848382	1	neg.Inf	1	1	0.01	0.01	0	chr10	-	28692094	28706109	2310057J18Rik
ENSMUSG00000015619	-2.83272	0.555543	1	-6.72715	0.010239	0.0603289	0.35	0.02	0	chr2	-	9778705	9811661	Gata3
ENSMUSG00000015652	neg.Inf	0.716041	1	neg.Inf	0.915296	1	0.02	0.02	0	chr5	-	5736317	5749326	Steap1
ENSMUSG00000015709	0.884711	0.97221	1	0.303411	1	1	0	0	0	chr7	-	91394791	91558469	Arnt2
ENSMUSG00000015721	-1.57434	1	1	-1.36723	0.947351	1	0.01	0.01	0	chr7	+	24170908	24226941	Nlrp5
ENSMUSG00000015852	neg.Inf	0.896925	1	neg.Inf	0.769243	1	0.02	0.01	0	chr3	-	87054680	87067660	Fcrls
ENSMUSG00000016128	-0.273984	0.931862	1	-1.70439	0.349709	0.795321	0.02	0.01	0	chr5	-	151840203	152036411	Stard13
ENSMUSG00000016179	-3.77586	0.0537836	0.57896	-9.37593	4.18e-34	5.45e-31	4.25	0.08	0	chr1	-	195172540	195196491	Camk1g
ENSMUSG00000016386	neg.Inf	0.870969	1	neg.Inf	0.132076	0.422288	0.05	0.01	0	chr2	+	106533426	106708513	Mpped2
ENSMUSG00000017311	neg.Inf	1	1	neg.Inf	1	1	0.02	0.02	0	chr11	-	101967990	101969146	Pyy
ENSMUSG00000017868	-0.473121	1	1	Inf	0.974784	1	0	0.01	0	chr2	+	162813066	162839863	Sgk2
ENSMUSG00000017978	neg.Inf	0.632139	1	neg.Inf	0.464687	0.929659	0.01	0	0	chr6	-	23212773	23789421	Cadps2
ENSMUSG00000018479	neg.Inf	0.870969	1	neg.Inf	0.769243	1	0.04	0.02	0	chr11	+	84983906	84994647	1700125H20Rik
ENSMUSG00000018589	Inf	0.982211	1	-0.815375	0.921882	1	0.01	0	0	chrX	-	161566949	161765325	Glra2
ENSMUSG00000018698	neg.Inf	0.848382	1	neg.Inf	0.224306	0.606624	0.03	0	0	chr11	-	84331479	84339517	Lhx1
ENSMUSG00000018862	0.232417	1	1	-2.47835	0.409824	0.870165	0.05	0	0	chr11	+	115196045	115208241	Otop3
ENSMUSG00000018865	-1.47312	0.776651	1	0.032679	1	1	0.01	0.02	0	chr15	-	83906527	83936184	Sult4a1
ENSMUSG00000018916	neg.Inf	1	1	neg.Inf	0.139153	0.438149	0.2	0.01	0	chr11	-	54060773	54063169	Csf2
ENSMUSG00000018930	neg.Inf	0.404687	1	neg.Inf	9.74e-09	3.03e-07	4.9	0.12	0	chr11	+	83476086	83478185	Ccl4
ENSMUSG00000019124	-1.822	0.223662	1	-3.63034	0.000980076	0.00873	0.09	0.02	0	chr6	-	54455884	54516483	Scrn1
ENSMUSG00000019232	neg.Inf	1	1	neg.Inf	1	1	0	0	0	chr3	+	130320366	130338668	Agxt2l1
ENSMUSG00000019359	-0.767583	1	1	-2.31786	0.434945	0.898757	0.02	0	0	chrX	+	97925212	97934234	Gdpd2
ENSMUSG00000019647	-0.504548	0.926239	1	-0.452845	0.868106	1	0.01	0.01	0	chr18	-	47395252	47528524	Sema6a
ENSMUSG00000019789	-2.65808	0.335239	1	1.03268	1	1	0	0.04	0	chr10	-	30552165	30562607	Hey2
ENSMUSG00000019803	neg.Inf	1	1	neg.Inf	1	1	0	0	0	chr10	-	42281769	42303438	Nr2e1
ENSMUSG00000019815	neg.Inf	1	1	neg.Inf	0.634554	1	0.04	0.01	0	chr10	-	12869346	12897829	Fam164b
ENSMUSG00000019817	-2.88474	0.253719	1	-2.66784	0.349915	0.79565	0.02	0.02	0	chr10	+	12810497	12851500	Plagl1
ENSMUSG00000019846	-2.43461	0.781075	1	-4.2933	0.116615	0.38716	0.02	0	0	chr10	+	38685321	38829994	Lama4
ENSMUSG00000019852	-3.019	0.256861	1	-1.28925	0.742023	1	0.01	0.02	0	chr10	-	18307817	18463564	D10Bwg1379e
ENSMUSG00000019853	neg.Inf	0.488125	1	neg.Inf	0.00907875	0.0548551	0.18	0.03	0	chr10	-	18259929	18265882	Hebp2
ENSMUSG00000019893	neg.Inf	0.870969	1	neg.Inf	0.694737	1	0.01	0	0	chr10	-	51765527	51915050	Ros1
ENSMUSG00000019990	-2.23304	0.506663	1	-5.05062	0.000633205	0.00600739	0.09	0.01	0	chr10	-	20117810	20444884	Pde7b
ENSMUSG00000020007	neg.Inf	0.896925	1	neg.Inf	0.599216	1	0.03	0.01	0	chr10	+	19432393	19479859	Il20ra
ENSMUSG00000020037	Inf	0.982211	1	0.032679	1	1	0.01	0	0	chr10	+	84218807	84369283	Rfx4
ENSMUSG00000020061	neg.Inf	0.743546	1	neg.Inf	1.31e-05	0.000210903	0.18	0.01	0	chr10	-	87981024	88067897	Mybpc1
ENSMUSG00000020067	-0.751626	1	1	1.21774	0.952793	1	0	0.01	0	chr10	-	62578543	62666700	Mypn
ENSMUSG00000020154	1.10592	0.847989	1	-1.10473	0.551199	1	0.01	0	0	chr10	+	115712579	115826594	Ptprb
ENSMUSG00000020176	-3.86544	0.00359047	0.0862075	-5.57767	3.89e-09	1.3e-07	0.21	0.05	0	chr11	-	11830511	11938686	Grb10
ENSMUSG00000020181	neg.Inf	0.870969	1	neg.Inf	0.488644	0.953299	0.01	0	0	chr10	-	109119716	109437275	Nav3
ENSMUSG00000020295	neg.Inf	1	1	neg.Inf	0.235307	0.624441	0.2	0.02	0	chr11	+	32200069	32200873	Hbq1a
ENSMUSG00000020333	neg.Inf	1	1	neg.Inf	0.164404	0.492911	0.01	0	0	chr11	+	54117300	54178258	Acsl6
ENSMUSG00000020357	neg.Inf	0.716041	1	neg.Inf	0.0468321	0.198063	0.03	0	0	chr11	+	49422765	49466241	Flt4
ENSMUSG00000020374	Inf	0.982211	1	-3.2153	0.160409	0.484383	0.05	0	0	chr11	+	49715337	49794496	Rasgef1c
ENSMUSG00000020388	neg.Inf	1	1	neg.Inf	0.662931	1	0.02	0	0	chr11	-	53868430	53882516	Pdlim4
ENSMUSG00000020401	neg.Inf	1	1	neg.Inf	0.358343	0.806552	0.04	0	0	chr11	+	46210061	46221484	Fam71b
ENSMUSG00000020419	neg.Inf	0.000375284	0.0135295	neg.Inf	0.0550587	0.223681	0.12	0.18	0	chr11	-	4245817	4341108	Hormad2
ENSMUSG00000020427	Inf	0.982211	1	Inf	0.974784	1	0	0	0	chr11	-	7106089	7113926	Igfbp3
ENSMUSG00000020431	neg.Inf	0.716041	1	neg.Inf	0.397366	0.854752	0.01	0	0	chr11	+	6963492	7078509	Adcy1
ENSMUSG00000020542	neg.Inf	1	1	neg.Inf	0.801231	1	0.01	0	0	chr11	-	64990063	65083491	Myocd
ENSMUSG00000020583	neg.Inf	1	1	neg.Inf	1	1	0	0	0	chr12	+	8954735	8978834	Matn3
ENSMUSG00000020627	0.0905103	1	1	-1.04542	1	1	0.01	0	0	chr12	-	5084278	5382488	Klhl29
ENSMUSG00000020646	-1.47312	0.776651	1	-5.15723	0.000348592	0.00359477	0.24	0.02	0	chr12	+	25516464	25645166	Mboat2
ENSMUSG00000020672	neg.Inf	0.383078	1	neg.Inf	0.00707682	0.0449263	0.11	0.02	0	chr12	-	30859347	31058240	Sntg2
ENSMUSG00000020682	-1.96982	0.901605	1	-4.10424	0.148801	0.459108	0.05	0.01	0	chr11	-	83254270	83276573	Mmp28
ENSMUSG00000020684	-2.27988	0.793907	1	-1.63032	0.936363	1	0.01	0.01	0	chr11	+	83222639	83234541	Rasl10b
ENSMUSG00000020702	neg.Inf	0.870969	1	neg.Inf	0.769243	1	0.02	0.01	0	chr11	-	81990159	82119192	Ccl1
ENSMUSG00000020734	Inf	0.982203	1	-2.04542	0.917101	1	0.01	0	0	chr11	-	115110483	115128557	Grin2c
ENSMUSG00000020804	neg.Inf	0.743546	1	neg.Inf	0.0635662	0.248904	0.12	0.02	0	chr11	+	116447746	116458994	Aanat
ENSMUSG00000020848	Inf	0.982203	1	-2.63032	0.652319	1	0.02	0	0	chr11	-	75582468	75609551	Doc2b
ENSMUSG00000020866	-2.05808	0.325208	1	-5.66508	0.010919	0.0636526	0.18	0.01	0	chr11	-	94269705	94335414	Cacna1g
ENSMUSG00000020916	neg.Inf	0.870969	1	neg.Inf	0.740962	1	0.02	0.01	0	chr11	-	99963321	99966940	Krt36
ENSMUSG00000020930	neg.Inf	0.329432	1	neg.Inf	0.235307	0.624441	0.06	0.04	0	chr11	+	102742518	102746530	Ccdc103
ENSMUSG00000020950	-0.687693	0.907618	1	-0.645521	1	1	0.01	0.01	0	chr12	+	50483680	50487843	Foxg1
ENSMUSG00000020963	-0.102731	1	1	-3.18462	0.176413	0.516684	0.04	0	0	chr12	+	92639433	92778949	Tshr
ENSMUSG00000021020	-1.27988	1	1	-0.460462	1	1	0	0.01	0	chr12	+	56181557	56214680	Srp54a
ENSMUSG00000021071	Inf	0.982203	1	-3.34303	0.389963	0.84573	0.02	0	0	chr12	-	71345526	71448601	Trim9
ENSMUSG00000021087	-1.47312	0.776651	1	-3.02051	0.229324	0.61508	0.04	0.01	0	chr12	-	73312739	73510041	Rtn1
ENSMUSG00000021090	-2.29978	0.454564	1	-3.4268	0.108326	0.367852	0.03	0.01	0	chr12	+	73542853	73615321	Lrrc9
ENSMUSG00000021186	Inf	0.812542	1	-1.0405	0.784402	1	0.01	0	0	chr12	-	102984775	103057265	Fbln5
ENSMUSG00000021219	neg.Inf	1	1	neg.Inf	1	1	0	0	0	chr12	+	83717912	84259755	Rgs6
ENSMUSG00000021255	neg.Inf	0.206322	1	neg.Inf	8.11e-07	1.74e-05	0.22	0.02	0	chr12	+	87702067	87862578	Esrrb
ENSMUSG00000021256	-2.76709	0.184194	1	-3.82268	0.0152828	0.0834161	0.09	0.04	0	chr12	+	88019650	88036630	Vash1
ENSMUSG00000021260	Inf	0.982203	1	0.217737	1	1	0	0	0	chr12	+	109544480	109566510	Hhipl1
ENSMUSG00000021280	-2.35255	0.583697	1	-2.37343	0.504647	0.966885	0.02	0.02	0	chr12	+	112655228	112669393	1200009I06Rik
ENSMUSG00000021335	neg.Inf	1	1	neg.Inf	0.662931	1	0.02	0	0	chr13	+	23959619	23987599	Slc17a1
ENSMUSG00000021464	Inf	0.982211	1	1.03268	1	1	0	0	0	chr13	-	53204681	53381493	Ror2
ENSMUSG00000021478	0.0905103	1	1	Inf	0.974758	1	0	0	0	chr13	-	54146555	54151027	Drd1a
ENSMUSG00000021536	Inf	0.982211	1	1.03268	1	1	0	0	0	chr13	-	68758920	69138419	Adcy2
ENSMUSG00000021620	-0.767583	1	1	-1.50348	0.792777	1	0.01	0.01	0	chr13	+	91881117	91925753	Acot12
ENSMUSG00000021647	neg.Inf	0.430995	1	neg.Inf	0.0824554	0.301626	0.22	0.08	0	chr13	-	100668439	100670638	Cartpt
ENSMUSG00000021662	-2.25025	0.387819	1	-1.77752	0.598236	1	0.02	0.02	0	chr13	-	98668550	98976120	Rgnef
ENSMUSG00000021675	neg.Inf	0.217733	1	neg.Inf	1.7e-05	0.000265764	0.34	0.05	0	chr13	+	96466808	96472694	F2rl2
ENSMUSG00000021702	-1.72819	0.679461	1	-6.60547	6.73e-10	2.59e-08	0.58	0.02	0	chr13	-	93521545	93564773	Thbs4
ENSMUSG00000021720	neg.Inf	0.410719	1	neg.Inf	0.000676697	0.0063416	0.35	0.03	0	chr13	-	105921444	106061119	Rnf180
ENSMUSG00000021730	-1.27988	1	1	-2.81794	0.57943	1	0.02	0.01	0	chr13	+	118391287	118765609	Hcn1
ENSMUSG00000021747	-1.47312	0.776651	1	-3.2893	0.140759	0.441288	0.06	0.01	0	chr14	-	9263706	9498754	4930452B06Rik
ENSMUSG00000021763	-1.61085	0.704328	1	-0.519228	0.99571	1	0.01	0.01	0	chr13	+	114107292	114169919	BC067074
ENSMUSG00000021768	neg.Inf	0.716041	1	neg.Inf	0.769243	1	0.01	0.01	0	chr14	-	22552617	22570403	Dusp13
ENSMUSG00000021782	0.232417	1	1	-0.168999	0.950129	1	0.01	0	0	chr14	-	24953175	25065142	Dlg5
ENSMUSG00000021798	-2.57494	0.546212	1	-1.89335	0.571932	1	0.01	0.01	0	chr14	-	35339885	35401867	Ldb3
ENSMUSG00000021838	-0.582164	0.847734	1	-3.09835	0.0282808	0.134815	0.05	0.01	0	chr14	+	47502529	47725492	Samd4
ENSMUSG00000021852	0.0905103	1	1	1.21774	0.952793	1	0	0	0	chr14	-	49918194	50145721	Slc35f4
ENSMUSG00000021991	Inf	0.982203	1	0.217737	1	1	0	0	0	chr14	-	29718133	30535050	Cacna2d3
ENSMUSG00000022012	neg.Inf	1	1	neg.Inf	0.889014	1	0.01	0	0	chr14	+	77556623	78121214	Enox1
ENSMUSG00000022015	neg.Inf	0.743546	1	neg.Inf	0.00103197	0.00912989	0.22	0.02	0	chr14	-	78677252	78707850	Tnfsf11
ENSMUSG00000022032	Inf	0.982203	1	0.217737	1	1	0	0	0	chr14	+	66285240	66383663	Scara5
ENSMUSG00000022057	-2.08951	0.642195	1	-1.85496	0.684783	1	0.03	0.02	0	chr14	-	69181445	69200143	Adamdec1
ENSMUSG00000022112	0.897269	1	1	-2.57616	0.338845	0.782242	0.03	0	0	chr14	+	115491437	116924401	Gpc5
ENSMUSG00000022116	neg.Inf	0.53586	1	neg.Inf	0.00473089	0.0322605	0.65	0.1	0	chr14	+	105898005	105904839	4930449E01Rik
ENSMUSG00000022146	0.840174	0.840128	1	0.298352	1	1	0.01	0	0	chr15	-	6763577	6824969	Osmr
ENSMUSG00000022150	-0.751626	1	1	-2.66983	0.375147	0.828193	0.02	0	0	chr15	+	6249788	6390712	Dab2
ENSMUSG00000022187	Inf	0.982203	1	Inf	0.974758	1	0	0	0	chr3	-	104154558	104170536	Gm5546
ENSMUSG00000022206	-1.75163	0.911196	1	-1.16085	1	1	0	0	0	chr15	-	11769651	11835429	Npr3
ENSMUSG00000022262	-2.90255	0.273329	1	-5.38016	5.48e-05	0.000727167	0.06	0.01	0	chr15	+	28133507	28401800	Dnahc5
ENSMUSG00000022286	neg.Inf	0.488125	1	neg.Inf	0.275529	0.688806	0.02	0.01	0	chr15	+	37162791	37293324	Grhl2
ENSMUSG00000022367	neg.Inf	1	1	neg.Inf	0.442969	0.90608	0.02	0	0	chr15	-	56497182	56526094	Has2
ENSMUSG00000022376	-0.767583	1	1	-2.62277	0.387451	0.842734	0.02	0	0	chr15	-	64530604	64753858	Adcy8
ENSMUSG00000022421	-0.767583	1	1	-0.815375	0.921882	1	0.01	0	0	chr15	-	79616783	79635196	Nptxr
ENSMUSG00000022449	-3.72819	0.0666217	0.657022	-2.00299	0.556766	1	0.01	0.03	0	chr15	-	94100594	94295849	Adamts20
ENSMUSG00000022455	neg.Inf	0.245014	1	neg.Inf	0.235307	0.624441	0.09	0.08	0	chr15	+	82129414	82144988	Wbp2nl
ENSMUSG00000022505	-1.62785	0.765037	1	-1.81537	0.629412	1	0.02	0.01	0	chr16	-	10281842	10314061	Emp2
ENSMUSG00000022580	-0.90949	1	1	-1.78226	0.854261	1	0.02	0.01	0	chr15	+	75534710	75544840	Rhpn1
ENSMUSG00000022623	neg.Inf	0.848382	1	neg.Inf	0.463001	0.929354	0.01	0	0	chr15	+	89330054	89390692	Shank3
ENSMUSG00000022659	neg.Inf	0.453366	1	neg.Inf	8.49e-07	1.82e-05	0.31	0.02	0	chr16	+	45610536	45622980	Gcet2
ENSMUSG00000022687	neg.Inf	0.848382	1	neg.Inf	0.397366	0.854752	0.02	0.01	0	chr16	-	44485158	44559010	Boc
ENSMUSG00000022754	0.232417	1	1	-1.34591	0.804791	1	0.02	0	0	chr16	-	56805274	56886279	Tmem45a
ENSMUSG00000022762	0.897269	1	1	1.03268	1	1	0	0	0	chr16	+	81200942	81624530	Ncam2
ENSMUSG00000022763	Inf	0.982203	1	-0.782263	1	1	0.01	0	0	chr16	+	17489704	17507578	Aifm3
ENSMUSG00000022829	0.0905103	1	1	Inf	0.974758	1	0	0	0	chr16	-	37115028	37385048	Stxbp5l
ENSMUSG00000022857	0.232417	1	1	-1.23048	0.90481	1	0.01	0	0	chr16	-	78953253	79091342	Tmprss15
ENSMUSG00000022877	neg.Inf	0.743546	1	neg.Inf	0.769243	1	0.02	0.02	0	chr16	+	22951145	22961729	Hrg
ENSMUSG00000022883	1.23242	0.972499	1	-1.50348	0.575437	1	0.01	0	0	chr16	+	72663394	73046340	Robo1
ENSMUSG00000022893	neg.Inf	1	1	neg.Inf	0.915296	1	0	0	0	chr16	-	85794072	85803358	Adamts1
ENSMUSG00000022949	-2.26091	0.556015	1	-4.1373	0.0206961	0.105605	0.09	0.02	0	chr16	+	92485981	92541488	Clic6
ENSMUSG00000023011	0.232417	1	1	-1.28925	0.742023	1	0.01	0	0	chr15	-	99327436	99358448	Faim2
ENSMUSG00000023176	Inf	0.982203	1	0.217737	1	1	0	0	0	chr16	-	30256464	30267618	Cpn2
ENSMUSG00000023828	0.232417	1	1	-3.71154	0.0649365	0.25294	0.08	0	0	chr17	-	12612838	12700570	Slc22a3
ENSMUSG00000023868	-1.72819	0.679461	1	-4.50346	0.00745336	0.0468461	0.03	0	0	chr17	+	8718237	9179513	Pde10a
ENSMUSG00000023885	-0.473121	1	1	-3.05484	0.208195	0.576626	0.03	0	0	chr17	-	14802507	14831269	Thbs2
ENSMUSG00000023964	neg.Inf	1	1	neg.Inf	1	1	0	0	0	chr6	-	3635677	3714713	Calcr
ENSMUSG00000023987	neg.Inf	1	1	neg.Inf	0.418616	0.878797	0.06	0.01	0	chr17	+	47863791	47871432	Pgc
ENSMUSG00000023993	neg.Inf	1	1	neg.Inf	0.291179	0.713992	0.1	0.01	0	chr17	+	48499241	48506499	Treml1
ENSMUSG00000023999	-1.47312	0.776651	1	Inf	0.974784	1	0	0.01	0	chr17	+	49754461	50049172	Kif6
ENSMUSG00000024043	-3.41304	0.389212	1	-4.01496	0.160856	0.485284	0.04	0.02	0	chr17	-	68192053	68353460	Arhgap28
ENSMUSG00000024059	neg.Inf	0.53586	1	neg.Inf	0.0537869	0.219815	0.1	0.01	0	chr17	+	72119042	72207691	Clip4
ENSMUSG00000024087	-0.627852	0.911323	1	1.35448	0.955359	1	0	0.01	0	chr17	-	80106234	80114401	Cyp1b1
ENSMUSG00000024154	neg.Inf	0.329432	1	neg.Inf	0.000720646	0.00669098	0.35	0.05	0	chr17	+	89068000	89114492	Gtf2a1l
ENSMUSG00000024175	neg.Inf	1	1	neg.Inf	0.889014	1	0.02	0.01	0	chr17	+	25608535	25613539	Tekt4
ENSMUSG00000024302	-1.49445	0.921692	1	-2.36723	0.687494	1	0.01	0	0	chr18	+	23573916	23818215	Dtna
ENSMUSG00000024304	1.81738	0.813732	1	2.61764	0.798432	1	0	0	0	chr18	-	16747386	16967755	Cdh2
ENSMUSG00000024337	Inf	0.982211	1	1.03268	1	1	0	0	0	chr17	-	34318932	34324697	Psmb9
ENSMUSG00000024379	neg.Inf	1	1	neg.Inf	0.662931	1	0.04	0.01	0	chr18	+	32975037	32979453	Tslp
ENSMUSG00000024411	neg.Inf	0.580498	1	neg.Inf	0.609086	1	0.01	0.01	0	chr18	-	15547903	15562193	Aqp4
ENSMUSG00000024440	Inf	0.982203	1	0.217737	1	1	0	0	0	chr18	-	38426746	38444055	Pcdh12
ENSMUSG00000024500	Inf	0.982211	1	Inf	0.974784	1	0	0	0	chr18	-	42797086	43219125	Ppp2r2b
ENSMUSG00000024502	neg.Inf	0.896925	1	neg.Inf	0.889014	1	0.01	0.01	0	chr18	-	43691062	43847427	Jakmip2
ENSMUSG00000024535	neg.Inf	0.230184	1	neg.Inf	0.235307	0.624441	0.06	0.06	0	chr18	+	53405316	53550477	Snx24
ENSMUSG00000024552	Inf	0.982203	1	-2.63032	0.652319	1	0.02	0	0	chr18	-	78342883	78405833	Slc14a2
ENSMUSG00000024558	neg.Inf	0.410719	1	neg.Inf	0.000224145	0.00244071	0.11	0.01	0	chr18	-	74088140	74225013	Mapk4
ENSMUSG00000024565	0.0905103	1	1	-0.782263	1	1	0	0	0	chr18	-	81163115	81183317	Sall3
ENSMUSG00000024593	-4.41304	0.0940541	0.789274	-6.6127	3.66e-06	6.73e-05	0.14	0.03	0	chr18	+	57292744	57457121	Megf10
ENSMUSG00000024598	neg.Inf	1	1	neg.Inf	0.915296	1	0	0	0	chr18	-	58168277	58369580	Fbn2
ENSMUSG00000024647	neg.Inf	0.632139	1	neg.Inf	0.00549692	0.0364923	0.13	0.02	0	chr18	+	86880502	86887675	Cbln2
ENSMUSG00000024671	neg.Inf	1	1	neg.Inf	0.24939	0.647414	0.03	0	0	chr19	-	11375984	11388823	Ms4a14
ENSMUSG00000024731	neg.Inf	0.448823	1	neg.Inf	0.410987	0.871312	0.1	0.07	0	chr19	-	11036787	11049160	Ms4a10
ENSMUSG00000024827	-0.767583	1	1	-1.45278	0.726194	1	0.02	0.01	0	chr19	-	30172939	30249908	Gldc
ENSMUSG00000024837	Inf	0.982203	1	-4.34303	0.0967818	0.338918	0.09	0	0	chr19	+	25580108	25678819	Dmrt1
ENSMUSG00000024907	neg.Inf	0.848382	1	neg.Inf	0.442969	0.90608	0.1	0.03	0	chr19	-	3409919	3414472	Gal
ENSMUSG00000024912	neg.Inf	0.743546	1	neg.Inf	0.889014	1	0.01	0.02	0	chr19	+	5447703	5455945	Fosl1
ENSMUSG00000024924	neg.Inf	0.392267	1	neg.Inf	0.154689	0.472083	0.01	0.01	0	chr19	+	27290974	27328721	Vldlr
ENSMUSG00000024992	Inf	0.982203	1	-2.26773	0.749896	1	0.02	0	0	chr19	+	38207271	38258437	Pde6c
ENSMUSG00000024998	-0.849648	1	1	-2.14221	0.464789	0.929792	0.02	0	0	chr19	+	38598687	38859588	Plce1
ENSMUSG00000025038	neg.Inf	1	1	neg.Inf	1	1	0	0	0	chrX	-	16709175	16896494	Efhc2
ENSMUSG00000025064	0.897269	1	1	-5.73819	0.000101862	0.00124244	0.2	0	0	chr19	-	47720834	47766584	Col17a1
ENSMUSG00000025083	-0.574342	1	1	-2.78226	0.547238	1	0.02	0	0	chr19	-	56986850	57082718	Afap1l2
ENSMUSG00000025185	-2.66571	0.68449	1	-4.40294	0.104632	0.359333	0.05	0.01	0	chr19	-	42668472	42687303	Loxl4
ENSMUSG00000025189	neg.Inf	1	1	neg.Inf	0.915296	1	0	0	0	chr19	+	43514926	43571702	Cnnm1
ENSMUSG00000025255	Inf	0.785462	1	-0.289249	0.862735	1	0	0	0	chr3	+	5218526	5415855	Zfhx4
ENSMUSG00000025272	Inf	0.84504	1	-2.26773	0.52752	0.987515	0.02	0	0	chrX	-	147079847	147092126	Tro
ENSMUSG00000025348	neg.Inf	0.774681	1	neg.Inf	0.56969	1	0.01	0.01	0	chr10	+	128370869	128395333	Itga7
ENSMUSG00000025433	neg.Inf	0.896925	1	neg.Inf	0.769243	1	0.03	0.02	0	chr17	-	40358726	40456126	Crisp3
ENSMUSG00000025489	neg.Inf	0.848382	1	neg.Inf	0.418616	0.878797	0.12	0.03	0	chr7	-	148134862	148136138	Ifitm5
ENSMUSG00000025527	neg.Inf	1	1	neg.Inf	0.609086	1	0.02	0	0	chrX	-	109497912	109520388	Satl1
ENSMUSG00000025576	Inf	0.982203	1	-1.63032	0.936363	1	0.01	0	0	chr11	-	118351074	118772911	Rbfox3
ENSMUSG00000025582	neg.Inf	0.896925	1	neg.Inf	0.0828047	0.302573	0.03	0	0	chr11	-	119400033	119409067	Nptx1
ENSMUSG00000025658	-0.949987	0.948752	1	-0.1973	1	1	0.01	0.01	0	chrX	-	154259368	154481249	Cnksr2
ENSMUSG00000025738	neg.Inf	1	1	neg.Inf	0.275529	0.688806	0.03	0	0	chr17	+	25946030	25958189	Fbxl16
ENSMUSG00000025746	neg.Inf	0.848382	1	neg.Inf	1	1	0.01	0.02	0	chr5	+	30339701	30346508	Il6
ENSMUSG00000025777	Inf	0.84504	1	Inf	0.828776	1	0	0	0	chr1	+	17135443	17154352	Gdap1
ENSMUSG00000025812	-2.35255	0.583697	1	-3.89338	0.0419051	0.182374	0.02	0	0	chr8	+	129587793	130136186	Pard3
ENSMUSG00000025813	0.673538	0.958263	1	-0.854605	0.73738	1	0.01	0	0	chr7	-	88745367	88851811	Homer2
ENSMUSG00000025887	0.232417	1	1	-1.23048	0.90481	1	0.01	0	0	chr9	+	5345430	5373032	Casp12
ENSMUSG00000026072	-2.019	0.361307	1	-5.26937	0.00471393	0.0321617	0.27	0.02	0	chr1	+	40281925	40373043	Il1r1
ENSMUSG00000026141	neg.Inf	0.870969	1	neg.Inf	0.293186	0.717116	0.03	0	0	chr1	-	24268729	24594311	Col19a1
ENSMUSG00000026207	Inf	0.812542	1	0.097039	1	1	0	0	0	chr1	+	75371872	75428895	Speg
ENSMUSG00000026211	neg.Inf	1	1	neg.Inf	0.915296	1	0	0	0	chr1	-	75475885	75503027	Obsl1
ENSMUSG00000026251	neg.Inf	0.662665	1	neg.Inf	1	1	0	0.01	0	chr1	+	89087227	89096644	Chrnd
ENSMUSG00000026327	neg.Inf	0.848382	1	neg.Inf	1	1	0.01	0.01	0	chr1	+	109258506	109277052	Serpinb11
ENSMUSG00000026343	-0.767583	1	1	-0.645521	1	1	0.01	0.01	0	chr1	+	127573572	127770439	Gpr39
ENSMUSG00000026368	Inf	0.982203	1	-1.63032	0.936363	1	0.01	0	0	chr1	+	141398284	141420333	F13b
ENSMUSG00000026413	-0.352545	1	1	-1.42685	0.584364	1	0.02	0.01	0	chr1	-	137767972	137815784	Pkp1
ENSMUSG00000026468	Inf	0.84504	1	-0.367225	1	1	0.01	0	0	chr1	-	157545166	157589250	Lhx4
ENSMUSG00000026494	0.425658	0.971852	1	-0.160853	1	1	0	0	0	chr1	+	180459256	180862986	Kif26b
ENSMUSG00000026514	Inf	0.982203	1	0.217737	1	1	0	0	0	chr1	+	183282759	183390772	Cnih3
ENSMUSG00000026523	Inf	0.982203	1	-1.36723	0.947351	1	0.01	0	0	chr1	+	177628724	177745865	Wdr64
ENSMUSG00000026602	Inf	0.982203	1	-1.16085	1	1	0.01	0	0	chr1	+	158240858	158258166	Nphs2
ENSMUSG00000026610	neg.Inf	0.604918	1	neg.Inf	0.519243	0.97855	0.01	0.01	0	chr1	+	189432670	190038764	Esrrg
ENSMUSG00000026650	neg.Inf	0.896925	1	neg.Inf	0.769243	1	0.03	0.02	0	chr2	-	3326315	3339920	Meig1
ENSMUSG00000026674	2.48223	0.820539	1	-0.382359	0.739312	1	0.01	0	0	chr1	-	171902439	172040632	Ddr2
ENSMUSG00000026686	neg.Inf	0.743546	1	neg.Inf	0.769243	1	0.01	0.01	0	chr1	+	169619370	169778872	Lmx1a
ENSMUSG00000026828	Inf	0.982211	1	-2.40034	0.422011	0.882445	0.02	0	0	chr2	+	57850295	57898271	Galnt5
ENSMUSG00000026834	neg.Inf	0.716041	1	neg.Inf	0.694737	1	0.01	0	0	chr2	-	58119864	58210306	Acvr1c
ENSMUSG00000026839	neg.Inf	0.896925	1	neg.Inf	0.519243	0.97855	0.01	0	0	chr2	+	58419709	58645382	Upp2
ENSMUSG00000026840	neg.Inf	1	1	neg.Inf	0.801231	1	0.01	0	0	chr2	+	31742811	31802059	Lamc3
ENSMUSG00000027004	Inf	0.982211	1	1.03268	1	1	0	0	0	chr2	-	80252127	80287782	Frzb
ENSMUSG00000027070	-0.106539	1	1	-1.39111	0.677114	1	0.01	0	0	chr2	-	69262397	69424122	Lrp2
ENSMUSG00000027202	Inf	0.982203	1	-1.36723	0.947351	1	0.01	0	0	chr2	+	124978241	125055738	Slc12a1
ENSMUSG00000027209	-0.90949	1	1	-0.782263	1	1	0.01	0.01	0	chr2	-	125809219	125977740	4930525F21Rik
ENSMUSG00000027233	0.232417	1	1	-1.55228	0.661134	1	0.03	0	0	chr2	-	121945844	122011925	Patl2
ENSMUSG00000027317	neg.Inf	0.558471	1	neg.Inf	0.329367	0.768537	0.1	0.05	0	chr2	-	119043855	119055642	Ppp1r14d
ENSMUSG00000027338	neg.Inf	1	1	neg.Inf	0.740962	1	0.01	0	0	chr2	+	131735693	131781866	Prnd
ENSMUSG00000027358	neg.Inf	0.558471	1	neg.Inf	0.866111	1	0.01	0.01	0	chr2	+	133377895	133388621	Bmp2
ENSMUSG00000027434	Inf	0.982211	1	Inf	0.974784	1	0	0	0	chr2	-	147003282	147019979	Nkx2-2
ENSMUSG00000027457	neg.Inf	0.870969	1	neg.Inf	0.515188	0.975785	0.01	0	0	chr2	-	151416285	151458329	Snph
ENSMUSG00000027480	neg.Inf	0.510767	1	neg.Inf	0.224306	0.606624	0.11	0.05	0	chr2	-	153681924	153696820	Sun5
ENSMUSG00000027481	neg.Inf	0.00454793	0.102012	neg.Inf	1.92e-06	3.76e-05	0.46	0.21	0	chr2	+	153700781	153721006	Bpil1
ENSMUSG00000027499	Inf	0.982211	1	Inf	0.974784	1	0	0	0	chr3	+	7366604	7445366	Pkia
ENSMUSG00000027500	neg.Inf	0.848382	1	neg.Inf	1	1	0.01	0.01	0	chr3	+	8509527	8561604	Stmn2
ENSMUSG00000027524	Inf	0.982211	1	-1.34591	0.804791	1	0.01	0	0	chr2	+	174586120	174609543	Edn3
ENSMUSG00000027581	neg.Inf	0.870969	1	neg.Inf	0.889014	1	0.02	0.02	0	chr2	-	181041164	181049205	Stmn3
ENSMUSG00000027611	neg.Inf	0.848382	1	neg.Inf	0.182662	0.528636	0.09	0.01	0	chr2	+	155576853	155581207	Procr
ENSMUSG00000027643	neg.Inf	0.870969	1	neg.Inf	0.662931	1	0.07	0.03	0	chr2	-	157155233	157173242	Ghrh
ENSMUSG00000027716	neg.Inf	1	1	neg.Inf	0.915296	1	0	0	0	chr3	-	36519404	36589089	Trpc3
ENSMUSG00000027718	neg.Inf	1	1	neg.Inf	0.358343	0.806552	0.03	0	0	chr3	-	37121681	37131540	Il21
ENSMUSG00000027750	0.232417	1	1	-2.23048	0.601064	1	0.01	0	0	chr3	+	54165031	54194961	Postn
ENSMUSG00000027797	Inf	0.613804	1	-0.732896	0.657053	1	0.01	0	0	chr3	+	55046448	55342986	Dclk1
ENSMUSG00000027799	neg.Inf	0.0538922	0.579193	neg.Inf	0.070538	0.268189	0.02	0.02	0	chr3	-	55429127	55987623	Nbea
ENSMUSG00000027800	0.897269	1	1	0.354479	1	1	0	0	0	chr3	-	57089533	57105841	Tm4sf1
ENSMUSG00000027803	0.232417	1	1	-2.13736	0.588919	1	0.02	0	0	chr3	-	57259571	57379832	Wwtr1
ENSMUSG00000027967	neg.Inf	1	1	neg.Inf	0.715778	1	0.02	0.01	0	chr3	+	127336054	127338549	Neurog2
ENSMUSG00000028003	Inf	0.982211	1	-1.93087	0.615062	1	0.01	0	0	chr3	-	82696501	82707895	Lrat
ENSMUSG00000028005	neg.Inf	0.870969	1	neg.Inf	0.012937	0.0729915	0.1	0.01	0	chr3	-	81835926	81878633	Gucy1b3
ENSMUSG00000028019	neg.Inf	0.848382	1	neg.Inf	0.0126574	0.0718362	0.09	0	0	chr3	+	80840338	81017962	Pdgfc
ENSMUSG00000028031	-2.27988	0.793907	1	-1.85275	0.926322	1	0.01	0.01	0	chr3	+	131748256	131843257	Dkk2
ENSMUSG00000028039	Inf	0.982211	1	Inf	0.974784	1	0	0	0	chr3	-	89117821	89126887	Efna3
ENSMUSG00000028176	-0.27988	1	1	1.21774	0.952793	1	0	0	0	chr3	-	157745859	158225185	Lrrc7
ENSMUSG00000028194	neg.Inf	0.848382	1	neg.Inf	1	1	0	0.01	0	chr3	+	145421639	145557241	Ddah1
ENSMUSG00000028197	neg.Inf	1	1	neg.Inf	0.740962	1	0	0	0	chr3	+	144955436	145214975	Col24a1
ENSMUSG00000028222	Inf	0.982211	1	Inf	0.974784	1	0	0	0	chr4	+	15808411	15835211	Calb1
ENSMUSG00000028240	neg.Inf	1	1	neg.Inf	0.915296	1	0.01	0	0	chr4	-	6192759	6202780	Cyp7a1
ENSMUSG00000028264	neg.Inf	1	1	neg.Inf	0.0070546	0.0448148	0.23	0.01	0	chr4	-	34111849	34137166	Spaca1
ENSMUSG00000028289	neg.Inf	0.263874	1	neg.Inf	0.378035	0.831474	0.01	0.01	0	chr4	+	28740281	28894649	Epha7
ENSMUSG00000028357	Inf	0.982203	1	-2.16085	0.824132	1	0.01	0	0	chr4	-	62826668	62833165	Kif12
ENSMUSG00000028370	-0.767583	1	1	-2.10489	0.542534	1	0.01	0	0	chr4	+	64785208	65018543	Pappa
ENSMUSG00000028373	0.897269	1	1	-0.552284	0.931523	1	0.01	0	0	chr4	-	65041837	66065645	Astn2
ENSMUSG00000028402	0.232417	1	1	-1.77468	0.588132	1	0.01	0	0	chr4	-	80924404	81088719	Mpdz
ENSMUSG00000028444	neg.Inf	0.467599	1	neg.Inf	1	1	0	0.02	0	chr4	-	41604529	41644121	Cntfr
ENSMUSG00000028457	Inf	0.982203	1	-1.63032	0.936363	1	0.01	0	0	chr4	+	43280031	43386705	Atp8b5
ENSMUSG00000028464	-3.49003	0.10015	0.817717	-5.37337	5.97e-05	0.000781228	0.3	0.07	0	chr4	-	43527583	43536637	Tpm2
ENSMUSG00000028519	-0.700252	1	1	-0.950333	0.858283	1	0.01	0	0	chr4	+	103291964	104417449	Dab1
ENSMUSG00000028544	-0.473121	0.915805	1	-4.31787	0.000241069	0.00260219	0.16	0.01	0	chr4	-	111547980	111575523	Slc5a9
ENSMUSG00000028553	neg.Inf	0.467599	1	neg.Inf	0.322701	0.758151	0.03	0.02	0	chr4	+	98697645	98712802	Angptl3
ENSMUSG00000028626	-0.102731	1	1	0.032679	1	1	0.01	0.01	0	chr4	+	120711990	120727927	Col9a2
ENSMUSG00000028707	-1.16306	0.889776	1	-0.552284	0.931523	1	0.01	0.01	0	chr4	-	115587149	115612531	Dmbx1
ENSMUSG00000028736	neg.Inf	0.662665	1	neg.Inf	0.0250919	0.122961	0.05	0.01	0	chr4	-	139292977	139389445	Pax7
ENSMUSG00000028780	-1.76758	0.7542	1	-2.37343	0.504647	0.966885	0.01	0.01	0	chr5	+	17080099	17236086	Sema3c
ENSMUSG00000028801	neg.Inf	0.580498	1	neg.Inf	0.694737	1	0.02	0.01	0	chr4	+	135050705	135093720	4930555I21Rik
ENSMUSG00000028871	neg.Inf	1	1	neg.Inf	0.662931	1	0.03	0.01	0	chr4	+	124663674	124686343	Rspo1
ENSMUSG00000028883	-2.57434	0.769156	1	-2.63032	0.652319	1	0.01	0	0	chr5	+	13125593	13602565	Sema3a
ENSMUSG00000028919	-2.49676	0.470895	1	-1.45278	0.726194	1	0.02	0.02	0	chr4	+	140795490	140813479	Arhgef19
ENSMUSG00000028963	neg.Inf	1	1	neg.Inf	1	1	0.02	0.02	0	chr4	+	150371206	150375919	Uts2
ENSMUSG00000029026	Inf	0.982211	1	-1.169	0.817704	1	0.01	0	0	chr4	-	153430358	153514317	Trp73
ENSMUSG00000029054	-0.102731	1	1	-2.169	0.49226	0.957652	0.03	0.01	0	chr4	-	154759089	154772221	Gabrd
ENSMUSG00000029074	Inf	0.982203	1	-2.78226	0.547238	1	0.03	0	0	chr4	-	155408949	155433453	Ttll10
ENSMUSG00000029108	neg.Inf	1	1	neg.Inf	0.519243	0.97855	0.01	0	0	chr5	+	58109260	58520590	Pcdh7
ENSMUSG00000029122	-0.384855	1	1	0.8027	0.935769	1	0	0	0	chr5	-	37680337	37728133	Evc
ENSMUSG00000029154	neg.Inf	1	1	neg.Inf	0.515188	0.975785	0.02	0	0	chr5	+	73797315	73844674	Cwh43
ENSMUSG00000029193	-0.574342	1	1	-0.460462	1	1	0	0	0	chr5	-	54089015	54098943	Cckar
ENSMUSG00000029268	neg.Inf	1	1	neg.Inf	0.915296	1	0.01	0	0	chr5	-	87888515	87919896	Ugt2a1
ENSMUSG00000029286	Inf	0.982211	1	-0.815375	0.921882	1	0.01	0	0	chr5	+	88917007	88935074	Enam
ENSMUSG00000029309	Inf	0.982211	1	-2.64552	0.531357	0.991071	0.03	0	0	chr5	-	104508130	104543107	Sparcl1
ENSMUSG00000029334	-0.352545	1	1	-0.967449	0.825314	1	0.01	0.01	0	chr5	-	99358792	99466370	Prkg2
ENSMUSG00000029369	Inf	0.982211	1	-1.50348	0.792777	1	0.02	0	0	chr5	+	90947958	90982569	Afm
ENSMUSG00000029373	neg.Inf	0.467599	1	neg.Inf	0.146908	0.454918	1.02	0.1	0	chr5	+	91201461	91202407	Pf4
ENSMUSG00000029377	neg.Inf	0.484199	1	neg.Inf	0.609086	1	0.01	0.01	0	chr5	+	91503643	91522675	Ereg
ENSMUSG00000029576	neg.Inf	1	1	neg.Inf	0.769243	1	0.01	0	0	chr5	-	142960793	143027052	Radil
ENSMUSG00000029648	-0.110419	1	1	-1.7275	0.360826	0.809106	0.02	0	0	chr5	-	148373180	148537587	Flt1
ENSMUSG00000029658	neg.Inf	1	1	neg.Inf	0.00180446	0.0144643	0.22	0	0	chr5	+	150331254	150414470	Wdr95
ENSMUSG00000029675	Inf	0.982211	1	-1.68982	0.644733	1	0.03	0	0	chr5	-	135179651	135223111	Eln
ENSMUSG00000029765	neg.Inf	1	1	neg.Inf	0.290372	0.713105	0.01	0	0	chr6	-	32094565	32538192	Plxna4
ENSMUSG00000029797	neg.Inf	1	1	neg.Inf	0.107351	0.365554	0.01	0	0	chr6	+	48398228	48451249	Sspo
ENSMUSG00000029868	Inf	0.982211	1	0.032679	1	1	0.01	0	0	chr6	-	41570620	41586404	Trpv6
ENSMUSG00000029882	neg.Inf	1	1	neg.Inf	0.801231	1	0.02	0.01	0	chr6	-	40980267	40985508	2210010C04Rik
ENSMUSG00000030022	Inf	0.982211	1	-1.55228	0.661134	1	0.01	0	0	chr6	-	92722693	92893486	Adamts9
ENSMUSG00000030077	0.0629225	1	1	-2.68543	0.0749064	0.280509	0.04	0.01	0	chr6	+	103460870	103699671	Chl1
ENSMUSG00000030087	Inf	0.982203	1	-0.460462	1	1	0	0	0	chr6	+	90412570	90425232	Klf15
ENSMUSG00000030109	-2.27988	0.793907	1	-4.2933	0.116615	0.38716	0.07	0.01	0	chr6	+	121293094	121315793	Slc6a12
ENSMUSG00000030114	neg.Inf	1	1	neg.Inf	0.0333997	0.15355	0.71	0.01	0	chr6	-	122220614	122232900	Klrg1
ENSMUSG00000030158	neg.Inf	0.896925	1	neg.Inf	0.662931	1	0.03	0.01	0	chr6	-	129325533	129335521	Clec12b
ENSMUSG00000030159	-3.96982	0.224745	1	-4.5048	0.0755081	0.282236	0.05	0.03	0	chr6	+	129347315	129359353	Clec1b
ENSMUSG00000030206	neg.Inf	1	1	neg.Inf	0.235307	0.624441	0.08	0.01	0	chr6	-	135187347	135204354	Gsg1
ENSMUSG00000030209	-1.27988	0.929468	1	-1.95219	0.615389	1	0.01	0.01	0	chr6	-	135679844	136123529	Grin2b
ENSMUSG00000030226	neg.Inf	0.604918	1	neg.Inf	0.000101363	0.0012381	0.14	0.01	0	chr6	-	138311439	138530489	Lmo3
ENSMUSG00000030244	0.897269	1	1	0.032679	1	1	0.01	0	0	chr6	-	142371133	142421629	Gys2
ENSMUSG00000030247	neg.Inf	1	1	neg.Inf	0.322701	0.758151	0.04	0.01	0	chr6	-	142513459	142519876	Kcnj8
ENSMUSG00000030344	-2.43461	0.781075	1	-2.4146	0.733509	1	0.02	0.01	0	chr6	+	126803116	126824325	Akap3
ENSMUSG00000030411	Inf	0.84504	1	Inf	0.828776	1	0	0	0	chr7	+	19510698	19551031	Nova2
ENSMUSG00000030450	neg.Inf	1	1	neg.Inf	0.519243	0.97855	0.02	0	0	chr7	+	63495130	63791887	Oca2
ENSMUSG00000030463	neg.Inf	1	1	neg.Inf	1	1	0.01	0.01	0	chr7	-	49700832	49703490	4933421I07Rik
ENSMUSG00000030470	neg.Inf	0.870969	1	neg.Inf	0.801231	1	0.04	0.02	0	chr7	-	56085768	56103400	Csrp3
ENSMUSG00000030486	neg.Inf	0.604918	1	neg.Inf	0.0516771	0.213355	0.11	0.02	0	chr7	+	25042663	25046933	Zfp108
ENSMUSG00000030499	neg.Inf	0.383078	1	neg.Inf	0.358343	0.806552	0.03	0.03	0	chr7	-	35424033	35440528	Kctd15
ENSMUSG00000030519	-0.473121	1	1	-2.26017	0.478559	0.943949	0.03	0.01	0	chr7	+	71646592	71898756	Apba2
ENSMUSG00000030525	Inf	0.982203	1	Inf	0.974758	1	0	0	0	chr7	-	70243578	70357455	Chrna7
ENSMUSG00000030554	-2.93997	0.53986	1	-2.91984	0.56379	1	0.01	0.01	0	chr7	-	74875047	74904628	Synm
ENSMUSG00000030559	neg.Inf	0.604918	1	neg.Inf	0.358343	0.806552	0.07	0.03	0	chr7	+	95578783	95639976	Rab38
ENSMUSG00000030606	neg.Inf	1	1	neg.Inf	0.662931	1	0.01	0	0	chr7	-	86260026	86275895	Hapln3
ENSMUSG00000030636	neg.Inf	1	1	neg.Inf	1	1	0.04	0.03	0	chr7	+	90004773	90007914	1700010L04Rik
ENSMUSG00000030638	neg.Inf	0.870969	1	neg.Inf	0.497542	0.961971	0.04	0.01	0	chr7	+	89319728	89455923	Sh3gl3
ENSMUSG00000030666	neg.Inf	0.230184	1	neg.Inf	0.889014	1	0.03	0.12	0	chr7	+	121862157	121866879	Calcb
ENSMUSG00000030701	0.0905103	1	1	-2.74582	0.636503	1	0.02	0	0	chr7	-	107791406	107810928	Plekhb1
ENSMUSG00000030731	neg.Inf	1	1	neg.Inf	0.586105	1	0.02	0	0	chr7	+	51639472	51655557	Syt3
ENSMUSG00000030757	-1.75163	0.911196	1	-2.50476	0.669271	1	0.02	0.01	0	chr7	-	130623030	130643963	Zkscan2
ENSMUSG00000030771	0.232417	1	1	-0.815375	0.921882	1	0.01	0	0	chr7	+	119511822	119556617	Micalcl
ENSMUSG00000030775	0.0905103	1	1	-4.41456	0.100222	0.347435	0.08	0	0	chr16	-	48732023	48772251	Trat1
ENSMUSG00000030787	neg.Inf	0.870969	1	neg.Inf	0.0293147	0.138479	0.1	0.01	0	chr7	-	117994121	118006467	Lyve1
ENSMUSG00000030834	Inf	0.982211	1	-0.815375	0.921882	1	0.01	0	0	chr7	-	53231750	53285672	Abcc6
ENSMUSG00000030862	Inf	0.982203	1	Inf	0.974758	1	0	0	0	chr7	-	139234499	139346422	Cpxm2
ENSMUSG00000030897	neg.Inf	0.632139	1	neg.Inf	1	1	0	0.02	0	chr7	+	112553082	112557252	Cnga4
ENSMUSG00000030954	neg.Inf	0.0566543	0.600138	neg.Inf	0.154689	0.472083	0.07	0.09	0	chr7	-	126586057	126602786	Gp2
ENSMUSG00000030972	Inf	0.982211	1	Inf	0.974784	1	0	0	0	chr7	+	126669818	126687307	Acsm5
ENSMUSG00000030994	Inf	0.982211	1	-1.81537	0.629412	1	0.02	0	0	chr7	-	141457945	141577344	D7Ertd443e
ENSMUSG00000031099	-0.728191	0.813574	1	-0.452784	0.854428	1	0.01	0.01	0	chrX	-	45162545	45246151	Smarca1
ENSMUSG00000031210	0.232417	1	1	-0.815375	0.921882	1	0.01	0	0	chrX	+	93908780	93914727	Gpr165
ENSMUSG00000031241	0.0905103	1	1	-0.630316	1	1	0.01	0	0	chrX	+	104863303	104884319	Tbx22
ENSMUSG00000031273	Inf	0.982211	1	-2.03781	0.601592	1	0.01	0	0	chrX	-	137599946	137908619	Col4a6
ENSMUSG00000031274	-1.47312	0.776651	1	-2.40034	0.422011	0.882445	0.02	0.01	0	chrX	+	137909928	138123778	Col4a5
ENSMUSG00000031283	0.232417	1	1	0.354479	1	1	0	0	0	chrX	-	139720217	139828805	Chrdl1
ENSMUSG00000031290	1.89727	0.972293	1	-0.689818	0.769518	1	0.01	0	0	chrX	-	143904918	143988624	Lrch2
ENSMUSG00000031294	-1.47312	0.776651	1	-3.24535	0.146154	0.453407	0.08	0.02	0	chr10	+	116401763	116406161	D630029K05Rik
ENSMUSG00000031298	0.884711	0.97221	1	-0.803462	0.866817	1	0.01	0	0	chrX	+	156828622	156936002	Gpr64
ENSMUSG00000031340	neg.Inf	0.632139	1	neg.Inf	0.0964304	0.337973	0.04	0.01	0	chrX	-	69501338	69520142	Gabre
ENSMUSG00000031344	0.0905103	1	1	0.217737	1	1	0	0	0	chrX	+	70070517	70087941	Gabrq
ENSMUSG00000031351	neg.Inf	0.743546	1	neg.Inf	0.290372	0.713105	0.03	0.01	0	chrX	+	70232678	70276882	Zfp185
ENSMUSG00000031364	neg.Inf	1	1	neg.Inf	1	1	0	0	0	chrX	-	159951836	159987609	Grpr
ENSMUSG00000031380	neg.Inf	0.604918	1	neg.Inf	0.00050423	0.00494748	0.24	0.02	0	chrX	+	160811310	160840582	Figf
ENSMUSG00000031410	neg.Inf	1	1	neg.Inf	0.56969	1	0.02	0	0	chrX	-	132114094	132133316	Nxf7
ENSMUSG00000031430	Inf	0.982211	1	Inf	0.974784	1	0	0	0	chrX	+	137442147	137474011	Vsig1
ENSMUSG00000031489	Inf	0.982203	1	Inf	0.974758	1	0	0	0	chr8	-	28336248	28340060	Adrb3
ENSMUSG00000031535	neg.Inf	0.604918	1	neg.Inf	0.915296	1	0.02	0.03	0	chr8	+	23734515	23738008	Dkk4
ENSMUSG00000031558	neg.Inf	0.743546	1	neg.Inf	0.223462	0.605203	0.01	0	0	chr5	+	48374394	48697521	Slit2
ENSMUSG00000031561	-3.08838	0.0436572	0.50823	-4.28208	0.000365673	0.00374575	0.07	0.03	0	chr8	-	49313036	49760044	Odz3
ENSMUSG00000031576	-2.78559	0.670925	1	-3.50476	0.31484	0.747016	0.04	0.02	0	chr8	+	26960095	27048405	Kcnu1
ENSMUSG00000031616	-1.62785	0.765037	1	-3.57621	0.0932792	0.329674	0.04	0.01	0	chr8	-	80186930	80248363	Ednra
ENSMUSG00000031647	-2.40163	0.211413	1	-2.64544	0.114202	0.381161	0.04	0.02	0	chr8	+	63111624	63155526	Mfap3l
ENSMUSG00000031682	neg.Inf	1	1	neg.Inf	0.769243	1	0.04	0.01	0	chr8	-	81734329	81772482	1700011L22Rik
ENSMUSG00000031740	neg.Inf	0.580498	1	neg.Inf	0.113778	0.380329	0.05	0.01	0	chr8	+	95351227	95377316	Mmp2
ENSMUSG00000031789	neg.Inf	1	1	neg.Inf	0.0425394	0.184392	0.04	0	0	chr8	-	97762945	97808081	Cngb1
ENSMUSG00000031844	neg.Inf	1	1	neg.Inf	0.889014	1	0.02	0.01	0	chr8	+	120225846	120282929	Hsd17b2
ENSMUSG00000031870	Inf	0.982211	1	-1.23048	0.90481	1	0.01	0	0	chr9	+	8900419	8965425	Pgr
ENSMUSG00000031927	neg.Inf	1	1	neg.Inf	0.543175	1	0.09	0.02	0	chr9	-	14562644	14575474	1700012B09Rik
ENSMUSG00000031932	neg.Inf	0.691566	1	neg.Inf	1	1	0	0.01	0	chr9	+	14664654	14675233	Gpr83
ENSMUSG00000031933	neg.Inf	0.0453517	0.520617	neg.Inf	6.51e-08	1.74e-06	0.55	0.08	0	chr9	-	14690258	14708395	Folr4
ENSMUSG00000031958	-1.72819	0.434812	1	-1.79524	0.448957	0.912818	0.02	0.02	0	chr8	-	114147685	114154274	Ldhd
ENSMUSG00000031980	neg.Inf	1	1	neg.Inf	0.609086	1	0.03	0.01	0	chr8	-	127080434	127093606	Agt
ENSMUSG00000032034	neg.Inf	0.896925	1	neg.Inf	0.147104	0.455217	0.03	0.01	0	chr9	-	32122368	32151822	Kcnj5
ENSMUSG00000032056	neg.Inf	1	1	neg.Inf	1	1	0.01	0.01	0	chr9	+	50924106	50927980	Btg4
ENSMUSG00000032060	neg.Inf	0.306468	1	neg.Inf	0.34422	0.78763	0.07	0.08	0	chr9	+	50560863	50564738	Cryab
ENSMUSG00000032062	neg.Inf	0.848382	1	neg.Inf	1	1	0.01	0.02	0	chr9	-	50547796	50554626	2310030G06Rik
ENSMUSG00000032118	neg.Inf	0.848382	1	neg.Inf	1	1	0	0.01	0	chr9	+	36629524	36686509	Fez1
ENSMUSG00000032128	neg.Inf	0.774681	1	neg.Inf	5.16e-10	2.02e-08	0.26	0.01	0	chr9	-	37223254	37240760	Robo3
ENSMUSG00000032179	Inf	0.982211	1	-0.645521	1	1	0.01	0	0	chr9	+	75623171	75748117	Bmp5
ENSMUSG00000032186	0.41216	1	1	-0.456789	0.908253	1	0.01	0	0	chr9	-	75413428	75459132	Tmod2
ENSMUSG00000032243	0.0905103	1	1	-2.68922	0.397856	0.855031	0.03	0	0	chr9	+	62525633	62631789	Itga11
ENSMUSG00000032268	0.0905103	1	1	-2.36723	0.687494	1	0.02	0	0	chr9	+	48889365	48925692	Tmprss5
ENSMUSG00000032297	Inf	0.982211	1	1.03268	1	1	0	0	0	chr9	+	59425724	59455099	Celf6
ENSMUSG00000032303	neg.Inf	1	1	neg.Inf	1	1	0	0	0	chr9	-	54859150	54874366	Chrna3
ENSMUSG00000032313	neg.Inf	0.743546	1	neg.Inf	0.0239004	0.118166	0.06	0.01	0	chr9	+	55174720	55286152	AI118078
ENSMUSG00000032315	Inf	0.982203	1	-2.16085	0.824132	1	0.02	0	0	chr9	+	57545420	57551629	Cyp1a1
ENSMUSG00000032327	0.232417	1	1	-2.8353	0.29803	0.724054	0.02	0	0	chr9	+	57911595	58001803	Stra6
ENSMUSG00000032332	-1.36671	0.5711	1	-2.11507	0.195499	0.553373	0.02	0.01	0	chr9	-	79446798	79566638	Col12a1
ENSMUSG00000032357	neg.Inf	1	1	neg.Inf	1	1	0.01	0.01	0	chr9	-	76799505	76893588	Tinag
ENSMUSG00000032358	Inf	0.982211	1	-1.23048	0.90481	1	0.01	0	0	chr9	-	76338512	76393611	Fam83b
ENSMUSG00000032363	-3.04211	0.212808	1	-10.1444	1.98e-42	8.48e-39	3.49	0.02	0	chr9	+	90057816	90102909	Adamts7
ENSMUSG00000032394	neg.Inf	0.896925	1	neg.Inf	0.442969	0.90608	0.02	0.01	0	chr9	+	64988961	65033664	Igdcc3
ENSMUSG00000032418	-2.41409	0.482127	1	-1.50348	0.792777	1	0.01	0.02	0	chr9	-	86474970	86589947	Me1
ENSMUSG00000032487	neg.Inf	1	1	neg.Inf	0.190953	0.544418	0.08	0	0	chr1	+	151947254	151955140	Ptgs2
ENSMUSG00000032492	neg.Inf	0.716041	1	neg.Inf	0.519243	0.97855	0.02	0.01	0	chr9	-	110624592	110649649	Pth1r
ENSMUSG00000032537	-1.75163	0.911196	1	-2.26773	0.749896	1	0.01	0.01	0	chr9	-	101824458	102257023	Ephb1
ENSMUSG00000032572	-1.57434	1	1	-3.80027	0.265409	0.67497	0.02	0	0	chr9	-	105891785	105999114	Col6a4
ENSMUSG00000032766	neg.Inf	0.580498	1	neg.Inf	0.889014	1	0.03	0.05	0	chr6	+	3953943	3958445	Gng11
ENSMUSG00000032818	-1.10273	0.802613	1	-5.74874	3.48e-06	6.44e-05	0.14	0.01	0	chr18	+	77520697	77681080	Loxhd1
ENSMUSG00000032839	neg.Inf	0.774681	1	neg.Inf	0.202473	0.566004	0.04	0.01	0	chr9	-	95607046	95650777	Trpc1
ENSMUSG00000032854	0.0905103	1	1	-0.782263	1	1	0.01	0	0	chr3	-	125568277	125641468	Ugt8a
ENSMUSG00000032900	neg.Inf	1	1	neg.Inf	1	1	0.01	0.01	0	chr18	+	56748004	56754436	1700065I17Rik
ENSMUSG00000033080	Inf	0.982211	1	-0.345911	1	1	0.01	0	0	chr2	-	150506435	150515096	Vsx1
ENSMUSG00000033207	neg.Inf	0.563812	1	neg.Inf	0.000772092	0.00711798	0.16	0.02	0	chr19	-	23377099	23522812	Mamdc2
ENSMUSG00000033208	neg.Inf	1	1	neg.Inf	1	1	0.01	0.01	0	chr10	+	75716598	75723904	S100b
ENSMUSG00000033268	-1.49445	0.921692	1	-3.72717	0.258331	0.66353	0.03	0.01	0	chr2	+	122141408	122173708	Duox1
ENSMUSG00000033278	-0.700252	1	1	-3.06226	0.139229	0.438335	0.04	0.01	0	chr17	-	67016188	67703799	Ptprm
ENSMUSG00000033316	-1.47312	0.776651	1	-1.93087	0.615062	1	0.02	0.02	0	chr5	+	110973364	111050401	Galnt9
ENSMUSG00000033377	neg.Inf	1	1	neg.Inf	0.662931	1	0.01	0	0	chr3	-	116621174	116671905	Palmd
ENSMUSG00000033383	Inf	0.982211	1	Inf	0.974784	1	0	0	0	chr16	+	23429206	23434033	Rtp1
ENSMUSG00000033579	0.232417	1	1	-2.34591	0.465661	0.930466	0.03	0	0	chr8	-	113869035	113917724	Fa2h
ENSMUSG00000033634	Inf	0.982203	1	0.217737	1	1	0	0	0	chr6	-	85815416	85819152	Cml2
ENSMUSG00000033676	neg.Inf	1	1	neg.Inf	0.694737	1	0.01	0	0	chr7	+	64845888	65084172	Gabrb3
ENSMUSG00000033717	-2.67889	0.363048	1	Inf	0.974784	1	0	0.03	0	chr19	+	54119672	54123472	Adra2a
ENSMUSG00000033788	-0.22169	0.942543	1	-1.1425	0.562528	1	0.02	0.01	0	chr6	+	83958584	84161054	Dysf
ENSMUSG00000033898	neg.Inf	1	1	neg.Inf	1	1	0	0	0	chr1	-	141701945	141915481	Cfhr2
ENSMUSG00000033910	neg.Inf	0.716041	1	neg.Inf	0.442969	0.90608	0.02	0.01	0	chr3	-	81896350	81949799	Gucy1a3
ENSMUSG00000033965	neg.Inf	1	1	neg.Inf	0.190743	0.543944	0.03	0	0	chrX	-	100892753	101017304	Slc16a2
ENSMUSG00000034000	neg.Inf	1	1	neg.Inf	0.801231	1	0.01	0	0	chr1	+	95917070	95924903	Neu4
ENSMUSG00000034005	-1.35255	0.881879	1	-2.23048	0.601064	1	0.03	0.01	0	chr1	+	95757921	95773071	Gal3st2
ENSMUSG00000034040	-0.944867	0.898325	1	-2.169	0.49226	0.957652	0.01	0	0	chr5	-	131347952	131783948	Wbscr17
ENSMUSG00000034115	neg.Inf	0.716041	1	neg.Inf	1.6e-12	9.38e-11	0.4	0.01	0	chr9	-	119662881	119734574	Scn11a
ENSMUSG00000034275	Inf	0.982211	1	0.032679	1	1	0.01	0	0	chr9	+	27106813	27142348	Igsf9b
ENSMUSG00000034324	Inf	0.982203	1	0.217737	1	1	0	0	0	chr5	+	127722178	128046163	Tmem132c
ENSMUSG00000034387	0.232417	1	1	1.03268	1	1	0	0	0	chr6	-	112309318	112338017	D630042P16Rik
ENSMUSG00000034394	-1.96982	0.901605	1	-4.2933	0.116615	0.38716	0.05	0.01	0	chr11	+	4157560	4172517	Lif
ENSMUSG00000034463	0.232417	1	1	0.354479	1	1	0	0	0	chr14	-	66538232	66572581	Scara3
ENSMUSG00000034486	neg.Inf	0.896925	1	neg.Inf	0.171757	0.5068	0.03	0.01	0	chr1	-	91824537	91829865	Gbx2
ENSMUSG00000034551	0.897269	1	1	Inf	0.974784	1	0	0	0	chrX	-	108683540	108810688	Hdx
ENSMUSG00000034570	-3.6915	0.266223	1	-5.71308	0.00144887	0.012077	0.16	0.04	0	chr11	-	3394378	3404824	Inpp5j
ENSMUSG00000034683	0.0905103	1	1	Inf	0.974758	1	0	0	0	chr2	+	79547937	79658653	Ppp1r1c
ENSMUSG00000034687	Inf	0.982211	1	1.03268	1	1	0	0	0	chr5	+	96802974	97213747	Fras1
ENSMUSG00000034690	Inf	0.982203	1	-1.16085	1	1	0.01	0	0	chr7	+	5996763	6056751	Nlrp4c
ENSMUSG00000034701	Inf	0.982211	1	Inf	0.974784	1	0	0	0	chr2	-	79292678	79296908	Neurod1
ENSMUSG00000034764	-0.473121	1	1	-3.169	0.166434	0.496657	0.07	0.01	0	chr10	+	119801213	119821392	1700006J14Rik
ENSMUSG00000034774	Inf	0.982211	1	1.03268	1	1	0	0	0	chr18	+	20405841	20443532	Dsg1c
ENSMUSG00000034842	-2.10654	0.807771	1	-2.10419	0.767578	1	0.02	0.01	0	chr5	+	92760853	92843654	Art3
ENSMUSG00000034871	neg.Inf	1	1	neg.Inf	1	1	0.01	0.01	0	chr4	+	106406494	106420897	Fam151a
ENSMUSG00000034898	-3.31349	0.375138	1	-5.93208	0.000393117	0.00396921	0.14	0.02	0	chr9	-	79662858	79825611	Filip1
ENSMUSG00000034910	0.59512	0.964729	1	-2.45449	0.128707	0.415076	0.04	0	0	chr9	+	72773452	72799988	Pygo1
ENSMUSG00000034997	Inf	0.982203	1	-2.91984	0.56379	1	0.03	0	0	chr14	+	75040647	75106666	Htr2a
ENSMUSG00000035031	neg.Inf	1	1	neg.Inf	0.051691	0.213355	0.06	0	0	chr4	-	104488284	104549003	C8a
ENSMUSG00000035067	neg.Inf	0.146382	0.974906	neg.Inf	0.56969	1	0.01	0.02	0	chr14	+	64225340	64439646	Xkr6
ENSMUSG00000035184	-0.574342	1	1	-2.88662	0.53008	0.990131	0.02	0	0	chr14	+	63174574	63227323	Fam124a
ENSMUSG00000035226	-0.102731	1	1	-1.03781	0.91301	1	0.01	0	0	chr2	-	163685487	163744419	Rims4
ENSMUSG00000035274	-0.574342	1	1	-1.16085	1	1	0.01	0	0	chr9	+	85735987	85740662	Tpbg
ENSMUSG00000035305	Inf	0.982211	1	-2.71154	0.317277	0.750366	0.02	0	0	chr4	+	99768396	100117370	Ror1
ENSMUSG00000035357	neg.Inf	0.848382	1	neg.Inf	0.769243	1	0.01	0	0	chr6	-	101099601	101327891	Pdzrn3
ENSMUSG00000035385	neg.Inf	1	1	neg.Inf	0.49931	0.963052	0.05	0.01	0	chr11	+	81849073	81850955	Ccl2
ENSMUSG00000035390	neg.Inf	0.345689	1	neg.Inf	0.0019433	0.0154305	0.11	0.02	0	chr7	+	4642206	4667599	Brsk1
ENSMUSG00000035395	Inf	0.982203	1	0.217737	1	1	0	0	0	chrX	-	86649187	86655028	Pet2
ENSMUSG00000035451	-1.35255	0.881879	1	-2.45288	0.561962	1	0.03	0.01	0	chr12	-	58641618	58647108	Foxa1
ENSMUSG00000035456	neg.Inf	0.716041	1	neg.Inf	0.0251116	0.123012	0.09	0.01	0	chr5	+	98609888	98616467	Prdm8
ENSMUSG00000035509	-2.55478	0.497728	1	-2.24169	0.564538	1	0.03	0.02	0	chr13	+	56623833	56639259	Fbxl21
ENSMUSG00000035594	0.0905103	1	1	Inf	0.974758	1	0	0	0	chr9	+	54828687	54855586	Chrna5
ENSMUSG00000035653	neg.Inf	0.870969	1	neg.Inf	1	1	0	0	0	chr12	+	62624137	62958915	Lrfn5
ENSMUSG00000035811	-2.35255	0.583697	1	-1.73295	0.69768	1	0.02	0.02	0	chr5	+	87429885	87442299	Ugt2b35
ENSMUSG00000035896	neg.Inf	1	1	neg.Inf	0.740962	1	0.04	0.01	0	chr14	-	51764677	51766442	Rnase1
ENSMUSG00000035934	neg.Inf	0.774681	1	neg.Inf	0.279696	0.695251	0.01	0	0	chr9	-	36697550	36954899	Pknox2
ENSMUSG00000035969	-1.35255	0.881879	1	-2.169	0.49226	0.957652	0.01	0	0	chr4	+	43394851	43439960	Rusc2
ENSMUSG00000036019	-3.6915	0.266223	1	-5.73656	0.0309685	0.144487	0.07	0.02	0	chr10	-	104624719	105011507	Tmtc2
ENSMUSG00000036045	neg.Inf	1	1	neg.Inf	1	1	0.01	0.01	0	chr11	+	53972428	53973558	Gm12221
ENSMUSG00000036062	-1.96982	0.901605	1	-2.98394	0.514041	0.975785	0.01	0	0	chr4	+	42929532	42957624	N28178
ENSMUSG00000036095	Inf	0.673882	1	-0.0735049	1	1	0.01	0	0	chr12	+	38606761	39359997	Dgkb
ENSMUSG00000036136	-0.767583	1	1	-2.75404	0.418715	0.878806	0.04	0.01	0	chr12	+	31758833	31764802	Fam110c
ENSMUSG00000036144	0.0905103	1	1	-2.36723	0.687494	1	0.02	0	0	chr12	+	37835127	37908372	Meox2
ENSMUSG00000036198	neg.Inf	0.743546	1	neg.Inf	1	1	0	0.01	0	chrX	+	46817122	46853421	Arhgap36
ENSMUSG00000036211	neg.Inf	1	1	neg.Inf	0.915296	1	0.03	0.01	0	chr13	+	23787680	23788588	Hist1h1t
ENSMUSG00000036231	neg.Inf	1	1	neg.Inf	1	1	0.01	0.01	0	chr12	+	36652207	36676323	Agr3
ENSMUSG00000036298	neg.Inf	1	1	neg.Inf	0.0060703	0.0396512	0.05	0	0	chr15	-	91098122	91403692	Slc2a13
ENSMUSG00000036334	-0.822003	0.732927	1	-4.67612	2.32e-05	0.000347149	0.1	0.01	0	chr3	-	59120657	59148178	Igsf10
ENSMUSG00000036395	Inf	0.982211	1	-0.345911	1	1	0	0	0	chr9	-	26570629	26614053	Glb1l2
ENSMUSG00000036422	neg.Inf	0.743546	1	neg.Inf	1	1	0	0.01	0	chr14	-	80166587	80171119	Pcdh8
ENSMUSG00000036574	neg.Inf	0.314543	1	neg.Inf	0.181272	0.525896	0.09	0.05	0	chr1	+	88322946	88324538	1700019O17Rik
ENSMUSG00000036585	-0.473121	1	1	-3.40034	0.118931	0.392547	0.05	0	0	chr18	-	38998327	39089058	Fgf1
ENSMUSG00000036699	neg.Inf	1	1	neg.Inf	1	1	0.01	0	0	chrX	+	33735899	33739153	Zcchc12
ENSMUSG00000036745	neg.Inf	0.848382	1	neg.Inf	0.418616	0.878797	0.01	0	0	chr3	+	146515331	146646973	Ttll7
ENSMUSG00000036813	neg.Inf	0.300865	1	neg.Inf	0.49931	0.963052	0.02	0.03	0	chr2	+	24935824	24941239	Entpd8
ENSMUSG00000036826	neg.Inf	1	1	neg.Inf	0.464687	0.929659	0.06	0.01	0	chr7	+	31350446	31352981	Tmem149
ENSMUSG00000036834	-2.56856	0.147238	0.976934	-3.44634	0.0142768	0.0791337	0.05	0.02	0	chr3	-	63500156	63703394	Plch1
ENSMUSG00000036872	neg.Inf	1	1	neg.Inf	0.397366	0.854752	0.01	0	0	chr8	-	89006159	89104585	Abcc12
ENSMUSG00000036912	neg.Inf	0.743546	1	neg.Inf	0.397366	0.854752	0.02	0.01	0	chr9	-	14500674	14545177	Piwil4
ENSMUSG00000036949	0.897269	1	1	1.03268	1	1	0	0	0	chr2	+	14309943	14416602	Slc39a12
ENSMUSG00000036951	-0.90949	1	1	0.217737	1	1	0	0.01	0	chr3	+	59729136	59741871	C130079G13Rik
ENSMUSG00000037016	neg.Inf	0.848382	1	neg.Inf	0.694737	1	0	0	0	chr3	-	53317861	53461277	Frem2
ENSMUSG00000037035	Inf	0.982211	1	Inf	0.974784	1	0	0	0	chr1	-	121312042	121318825	Inhbb
ENSMUSG00000037053	neg.Inf	1	1	neg.Inf	1	1	0.01	0.01	0	chr5	+	138422749	138431461	Azgp1
ENSMUSG00000037106	-0.273984	0.931862	1	-2.34591	0.112502	0.377125	0.03	0.01	0	chr15	+	58341603	58595425	Fer1l6
ENSMUSG00000037167	neg.Inf	0.563812	1	neg.Inf	0.769243	1	0.06	0.09	0	chrX	+	20645532	20655089	Spaca5
ENSMUSG00000037254	neg.Inf	0.896925	1	neg.Inf	0.488644	0.953299	0.02	0.01	0	chr2	-	10016218	10053023	Itih2
ENSMUSG00000037362	Inf	0.982203	1	Inf	0.974758	1	0	0	0	chr15	+	54577257	54585594	Nov
ENSMUSG00000037386	Inf	0.982211	1	0.032679	1	1	0	0	0	chr15	+	39029878	39513486	Rims2
ENSMUSG00000037477	neg.Inf	1	1	neg.Inf	1	1	0.01	0.01	0	chr19	+	3992752	3999511	Tbx10
ENSMUSG00000037490	-2.43461	0.781075	1	-2.70829	0.596155	1	0.02	0.01	0	chr10	+	22364817	22424091	Slc2a12
ENSMUSG00000037492	Inf	0.982211	1	-2.07168	0.506841	0.969251	0.02	0	0	chr8	+	24746491	25267057	Zmat4
ENSMUSG00000037627	neg.Inf	0.896925	1	neg.Inf	0.915296	1	0.01	0	0	chr15	-	35939234	36070155	Rgs22
ENSMUSG00000037705	1.67547	0.854525	1	1.8027	0.831044	1	0	0	0	chr9	-	42137702	42208012	Tecta
ENSMUSG00000037708	-1.58439	0.693635	1	-2.59966	0.360637	0.808891	0.05	0.02	0	chr2	+	18620628	18672040	BC061194
ENSMUSG00000037712	-0.767583	1	1	-1.59966	0.711451	1	0.02	0.01	0	chr14	-	46078467	46149793	Fermt2
ENSMUSG00000037716	-1.57434	1	1	-5.30589	0.00707731	0.0449263	0.08	0	0	chr9	-	57876484	57966630	Ccdc33
ENSMUSG00000037747	-1.23142	0.852893	1	-1.81794	0.714955	1	0.01	0.01	0	chr10	-	70020430	70118713	Phyhipl
ENSMUSG00000037762	0.897269	1	1	-0.815375	0.921882	1	0.01	0	0	chr10	+	69707848	69748716	Slc16a9
ENSMUSG00000037771	0.897269	1	1	-1.85496	0.684783	1	0.02	0	0	chr2	+	158436494	158441484	Slc32a1
ENSMUSG00000037813	Inf	0.982203	1	-1.78226	0.854261	1	0.01	0	0	chr2	-	158008269	158054958	D630003M21Rik
ENSMUSG00000037973	Inf	0.982211	1	1.03268	1	1	0	0	0	chr6	+	55786889	55928729	Ccdc129
ENSMUSG00000037990	-0.0353997	1	1	0.682002	1	1	0	0	0	chr10	+	58276107	58601664	Sh3rf3
ENSMUSG00000038011	-1.39115	0.843621	1	-3.10424	0.228428	0.613577	0.01	0	0	chr5	+	125205455	125314678	Dnahc10
ENSMUSG00000038064	neg.Inf	0.870969	1	neg.Inf	0.634554	1	0.05	0.02	0	chr8	+	48909836	48910829	Cldn22
ENSMUSG00000038074	Inf	0.982211	1	-0.645521	1	1	0.01	0	0	chr6	-	54527598	54547338	Fkbp14
ENSMUSG00000038086	neg.Inf	0.870969	1	neg.Inf	0.378035	0.831474	0.1	0.03	0	chr9	-	50559177	50560459	Hspb2
ENSMUSG00000038115	neg.Inf	1	1	neg.Inf	0.356586	0.804908	0.02	0	0	chr6	+	125640437	125990144	Ano2
ENSMUSG00000038167	-1.76758	0.7542	1	-2.64552	0.531357	0.991071	0.03	0.01	0	chr6	-	125312678	125330811	Plekhg6
ENSMUSG00000038201	-0.90949	1	1	-0.782263	1	1	0.01	0.01	0	chr7	+	52661330	52666752	Kcna7
ENSMUSG00000038242	0.0905103	1	1	-1.78226	0.854261	1	0.01	0	0	chr1	+	58267241	58325441	Aox4
ENSMUSG00000038248	1.54956	0.971955	1	0.682002	1	1	0	0	0	chr10	-	42722307	42894336	Sobp
ENSMUSG00000038255	neg.Inf	1	1	neg.Inf	0.740962	1	0.01	0	0	chr11	-	98186729	98190962	Neurod2
ENSMUSG00000038296	neg.Inf	1	1	neg.Inf	0.634554	1	0.02	0	0	chr7	-	118615175	118923491	Galntl4
ENSMUSG00000038305	Inf	0.982211	1	1.03268	1	1	0	0	0	chr1	+	57831006	58005241	Spats2l
ENSMUSG00000038319	Inf	0.982203	1	-3.54789	0.354891	0.802869	0.03	0	0	chr5	-	23825407	23857422	Kcnh2
ENSMUSG00000038576	neg.Inf	1	1	neg.Inf	1	1	0	0	0	chr1	+	184693991	184826729	Susd4
ENSMUSG00000038591	neg.Inf	0.848382	1	neg.Inf	1	1	0	0	0	chr15	+	54242329	54297913	Colec10
ENSMUSG00000038599	Inf	0.982211	1	Inf	0.974784	1	0	0	0	chr1	+	184495138	184562483	Capn8
ENSMUSG00000038600	neg.Inf	0.580498	1	neg.Inf	0.0167184	0.0895103	0.06	0.01	0	chr6	-	37998483	38074586	Atp6v0a4
ENSMUSG00000038602	neg.Inf	0.716041	1	neg.Inf	0.740962	1	0.01	0.01	0	chr10	+	52410339	52831428	Slc35f1
ENSMUSG00000038665	neg.Inf	0.774681	1	neg.Inf	0.224306	0.606624	0.02	0.01	0	chr6	-	36796022	37250184	Dgki
ENSMUSG00000038677	-1.96982	0.901605	1	-2.70829	0.596155	1	0.01	0	0	chr17	+	28279261	28311797	Scube3
ENSMUSG00000038765	Inf	0.982203	1	-1.63032	0.936363	1	0.01	0	0	chr2	-	33416485	33496031	Lmx1b
ENSMUSG00000038973	neg.Inf	0.896925	1	neg.Inf	0.00848213	0.0518871	0.63	0.03	0	chr7	+	50696152	50698698	Cldnd2
ENSMUSG00000038980	neg.Inf	1	1	neg.Inf	1	1	0.01	0	0	chr2	-	180012351	180024584	BC066135
ENSMUSG00000039059	0.232417	1	1	-0.345911	1	1	0.01	0	0	chr2	-	179834170	179839193	Hrh3
ENSMUSG00000039116	neg.Inf	1	1	neg.Inf	0.543175	1	0.01	0	0	chr10	-	14122391	14264842	Gpr126
ENSMUSG00000039194	neg.Inf	0.263874	1	neg.Inf	0.248197	0.646065	0.06	0.04	0	chr7	-	86519757	86531913	Rlbp1
ENSMUSG00000039200	-2.79505	0.315046	1	-1.45278	0.726194	1	0.01	0.02	0	chr16	+	10192805	10243144	Atf7ip2
ENSMUSG00000039224	Inf	0.982203	1	Inf	0.974758	1	0	0	0	chr1	+	188791295	188794506	D1Pas1
ENSMUSG00000039315	neg.Inf	0.743546	1	neg.Inf	1.17e-06	2.44e-05	0.82	0.02	0	chr5	-	39097701	39268051	Clnk
ENSMUSG00000039358	Inf	0.982203	1	Inf	0.974758	1	0	0	0	chr5	+	38710748	38713549	Drd5
ENSMUSG00000039391	neg.Inf	0.743546	1	neg.Inf	1	1	0	0.01	0	chr7	-	97014658	97052139	Ccdc81
ENSMUSG00000039519	neg.Inf	0.848382	1	neg.Inf	0.464687	0.929659	0.03	0.01	0	chr3	-	17971950	18143338	Cyp7b1
ENSMUSG00000039578	-0.767583	1	1	-1.03781	0.91301	1	0	0	0	chr6	+	61130318	62332859	Fam190a
ENSMUSG00000039607	Inf	0.613804	1	-0.0146927	0.969311	1	0.01	0	0	chr9	-	116481864	117539031	Rbms3
ENSMUSG00000039611	-1.27988	1	1	-2.58962	0.614085	1	0.03	0.01	0	chr4	-	49597378	49610748	2810432L12Rik
ENSMUSG00000039683	-1.90409	0.309909	1	-5.00909	1.59e-07	3.93e-06	0.15	0.02	0	chr5	+	141717444	142691540	Sdk1
ENSMUSG00000039699	neg.Inf	1	1	neg.Inf	0.801231	1	0.01	0	0	chr19	+	6140983	6172476	Batf2
ENSMUSG00000039838	Inf	0.982203	1	-1.78226	0.854261	1	0.01	0	0	chr4	-	150002681	150026283	Slc45a1
ENSMUSG00000039904	Inf	0.982203	1	0.217737	1	1	0	0	0	chr6	-	25616894	25640729	Gpr37
ENSMUSG00000039956	neg.Inf	1	1	neg.Inf	1	1	0.01	0.01	0	chr16	+	90738569	90750030	Mrap
ENSMUSG00000040009	-0.944867	0.898325	1	-3.00299	0.215642	0.590296	0.05	0.01	0	chr10	+	74429922	74479652	Gnaz
ENSMUSG00000040016	-1.58439	0.693635	1	-2.40034	0.422011	0.882445	0.02	0.01	0	chr3	+	157229856	157307722	Ptger3
ENSMUSG00000040035	-1.0438	0.869231	1	-2.10426	0.502554	0.965616	0.02	0.01	0	chr2	+	118605455	118637029	Disp2
ENSMUSG00000040037	neg.Inf	1	1	neg.Inf	0.801231	1	0.01	0	0	chr3	+	156224758	156979409	Negr1
ENSMUSG00000040140	1.54956	0.971955	1	-2.35367	0.315408	0.747887	0.02	0	0	chr17	-	43752284	43767248	Tdrd6
ENSMUSG00000040372	-4.15882	0.0196513	0.297776	-5.39701	6.95e-05	0.000893176	0.31	0.12	0	chr4	+	24893554	24936380	Gpr63
ENSMUSG00000040478	Inf	0.982211	1	Inf	0.974784	1	0	0	0	chr4	-	21604627	21613110	Prdm13
ENSMUSG00000040543	-3.16306	0.215289	1	-3.02051	0.229324	0.61508	0.02	0.01	0	chr11	-	71861030	71949280	Pitpnm3
ENSMUSG00000040564	neg.Inf	1	1	neg.Inf	1	1	0.02	0.02	0	chr7	-	20274833	20278007	Apoc1
ENSMUSG00000040612	-1.27988	1	1	Inf	0.974758	1	0	0	0	chr1	+	168184270	168246954	Ildr2
ENSMUSG00000040614	-3.0398	0.525192	1	Inf	0.974758	1	0	0.01	0	chr7	-	27107492	27188719	Nlrp9c
ENSMUSG00000040632	neg.Inf	1	1	neg.Inf	0.634554	1	0.02	0	0	chr14	-	56137815	56143818	Nrl
ENSMUSG00000040690	0.232417	1	1	-0.815375	0.921882	1	0.01	0	0	chr4	+	129725084	129776527	Col16a1
ENSMUSG00000040724	neg.Inf	0.848382	1	neg.Inf	0.866111	1	0.01	0.01	0	chr3	+	106904485	106909797	Kcna2
ENSMUSG00000040896	neg.Inf	1	1	neg.Inf	0.662931	1	0.01	0	0	chr3	+	105255248	105476920	Kcnd3
ENSMUSG00000040901	neg.Inf	1	1	neg.Inf	0.801231	1	0.01	0	0	chr19	+	59294138	59311860	Kcnk18
ENSMUSG00000040969	-0.878976	0.937131	1	-0.835379	0.889344	1	0.01	0.01	0	chr3	-	132775242	132897913	D630013G24Rik
ENSMUSG00000041062	neg.Inf	0.774681	1	neg.Inf	0.290372	0.713105	0.04	0.01	0	chr17	+	25872985	25885275	Mslnl
ENSMUSG00000041134	0.59512	0.964729	1	-2.65089	0.0882626	0.316532	0.04	0	0	chr16	-	85421778	85553642	Cyyr1
ENSMUSG00000041272	-1.72215	0.466302	1	-6.32391	2.83e-09	9.78e-08	0.48	0.02	0	chr4	-	6613500	6918704	Tox
ENSMUSG00000041309	neg.Inf	1	1	neg.Inf	0.889014	1	0.01	0.01	0	chr7	-	146765276	146768696	Nkx6-2
ENSMUSG00000041347	neg.Inf	0.410719	1	neg.Inf	0.464687	0.929659	0.05	0.05	0	chr12	+	106842301	106843638	Bdkrb1
ENSMUSG00000041372	Inf	0.982211	1	-2.26017	0.478559	0.943949	0.03	0	0	chr6	-	120153091	120244577	B4galnt3
ENSMUSG00000041380	Inf	0.812542	1	1.682	0.953903	1	0	0	0	chrX	+	143397056	143631820	Htr2c
ENSMUSG00000041445	neg.Inf	1	1	neg.Inf	0.889014	1	0.01	0	0	chr14	+	35188690	35217473	Mmrn2
ENSMUSG00000041544	-0.27988	1	1	-0.367225	1	1	0.01	0	0	chr4	-	147614373	147662074	Ptchd2
ENSMUSG00000041596	neg.Inf	0.53586	1	neg.Inf	0.24939	0.647414	0.02	0.01	0	chr7	-	15116003	15208415	Vmn1r90
ENSMUSG00000041660	neg.Inf	1	1	neg.Inf	0.889014	1	0.01	0	0	chr2	-	110102854	110154717	Bbox1
ENSMUSG00000041670	-1.27988	1	1	-2.31842	0.810756	1	0.01	0	0	chr1	-	22276332	22911673	Rims1
ENSMUSG00000041734	Inf	0.785462	1	-0.774676	0.704159	1	0.01	0	0	chr3	-	86882515	86978669	Kirrel
ENSMUSG00000041748	0.897269	1	1	-1.45278	0.726194	1	0.02	0	0	chr9	-	103986487	104004890	Ccrl1
ENSMUSG00000041771	Inf	0.982211	1	-2.52809	0.371991	0.824156	0.03	0	0	chr12	+	103366943	103505301	Slc24a4
ENSMUSG00000041789	Inf	0.982211	1	1.03268	1	1	0	0	0	chr18	-	62911329	62916001	2700046A07Rik
ENSMUSG00000041794	Inf	0.982211	1	-1.28925	0.742023	1	0.01	0	0	chr9	+	120213054	120383959	Myrip
ENSMUSG00000041797	1.99712	0.84191	1	-3.40794	0.0242898	0.119638	0.06	0	0	chr11	-	109962063	110029510	Abca9
ENSMUSG00000042115	-0.574342	1	1	Inf	0.974758	1	0	0	0	chr1	+	134195203	134203934	Klhdc8a
ENSMUSG00000042179	neg.Inf	0.558471	1	neg.Inf	1	1	0.01	0.03	0	chr19	+	58803377	58818659	Pnliprp1
ENSMUSG00000042250	neg.Inf	0.870969	1	neg.Inf	0.866111	1	0.01	0.01	0	chr3	+	90530828	90545439	Pglyrp4
ENSMUSG00000042251	-0.767583	1	1	-1.59966	0.711451	1	0.01	0.01	0	chr1	+	133693958	133718050	Pm20d1
ENSMUSG00000042258	neg.Inf	0.000187277	0.00739994	neg.Inf	0.464687	0.929659	0.02	0.14	0	chr13	-	117088489	117099896	Isl1
ENSMUSG00000042353	-0.574342	1	1	0.217737	1	1	0	0	0	chr8	+	83134938	83219370	Frem3
ENSMUSG00000042372	neg.Inf	0.743546	1	neg.Inf	8.87e-11	3.99e-09	0.8	0.01	0	chr19	+	25685027	25698410	Dmrt3
ENSMUSG00000042379	neg.Inf	1	1	neg.Inf	0.609086	1	0.02	0.01	0	chr13	+	113999867	114008306	Esm1
ENSMUSG00000042401	neg.Inf	0.467599	1	neg.Inf	0.101915	0.351948	0.07	0.02	0	chr19	-	42357527	42506273	Crtac1
ENSMUSG00000042414	Inf	0.982203	1	-2.4146	0.733509	1	0.02	0	0	chr1	-	13103538	13117244	Prdm14
ENSMUSG00000042429	-0.574342	1	1	-2.16085	0.824132	1	0.01	0	0	chr1	-	136095800	136132008	Adora1
ENSMUSG00000042451	neg.Inf	1	1	neg.Inf	0.769243	1	0.02	0.01	0	chr1	+	136090025	136097808	Mybph
ENSMUSG00000042498	-2.79505	0.315046	1	-1.68982	0.644733	1	0.02	0.03	0	chrX	+	136014906	136089121	D330045A20Rik
ENSMUSG00000042499	neg.Inf	0.580498	1	neg.Inf	0.609086	1	0.01	0.01	0	chr2	+	74517449	74525798	Hoxd11
ENSMUSG00000042515	-2.66853	0.12563	0.904531	-3.79011	0.00402759	0.0282701	0.12	0.04	0	chrX	+	135744581	135772874	Mum1l1
ENSMUSG00000042532	Inf	0.982211	1	-0.645521	1	1	0.01	0	0	chr19	+	42322064	42344838	Golga7b
ENSMUSG00000042567	Inf	0.84504	1	-0.630316	1	1	0.01	0	0	chr14	+	15653279	15839257	Nek10
ENSMUSG00000042607	-1.27988	1	1	-2.85275	0.621708	1	0.02	0.01	0	chr6	+	5333386	5383022	Asb4
ENSMUSG00000042631	neg.Inf	1	1	neg.Inf	0.0491592	0.205407	0.08	0	0	chr2	+	152857588	152881511	Xkr7
ENSMUSG00000042641	Inf	0.982211	1	-1.169	0.817704	1	0.01	0	0	chr1	-	155626511	155691272	Rgsl1
ENSMUSG00000042655	neg.Inf	0.896925	1	neg.Inf	1	1	0.01	0.02	0	chr13	-	105635363	105653973	Fam159b
ENSMUSG00000042993	neg.Inf	0.870969	1	neg.Inf	0.329367	0.768537	0.11	0.03	0	chr4	+	35099305	35101254	Ifnk
ENSMUSG00000043088	neg.Inf	0.848382	1	neg.Inf	0.418616	0.878797	0.03	0.01	0	chr6	+	113408478	113420745	Il17re
ENSMUSG00000043230	neg.Inf	0.410719	1	neg.Inf	0.801231	1	0.01	0.02	0	chr1	-	80195281	80215048	Fam124b
ENSMUSG00000043313	neg.Inf	1	1	neg.Inf	0.0060703	0.0396512	0.05	0	0	chr18	+	37656651	37663781	Pcdhb19
ENSMUSG00000043430	neg.Inf	0.848382	1	neg.Inf	0.24939	0.647414	0.04	0.01	0	chr5	+	36546670	36549217	Psapl1
ENSMUSG00000043456	-1.96982	0.901605	1	-3.1328	0.455478	0.920482	0.01	0	0	chr7	-	38103693	38558660	Zfp536
ENSMUSG00000043458	0.0905103	1	1	0.217737	1	1	0	0	0	chr18	+	37595275	37598308	Pcdhb12
ENSMUSG00000043496	neg.Inf	1	1	neg.Inf	0.889014	1	0	0	0	chr6	-	53765465	53770819	Tril
ENSMUSG00000043498	-0.574342	1	1	0.217737	1	1	0	0	0	chr18	-	89462894	89466621	9330132A10Rik
ENSMUSG00000043613	neg.Inf	1	1	neg.Inf	1	1	0.01	0.01	0	chr9	+	7445822	7455972	Mmp3
ENSMUSG00000043635	-1.70808	0.402216	1	-3.02051	0.0589684	0.23517	0.04	0.01	0	chr5	-	90102866	90312359	Adamts3
ENSMUSG00000043670	Inf	0.982203	1	Inf	0.974758	1	0	0	0	chr10	-	80482334	80488407	Diras1
ENSMUSG00000043719	Inf	0.982203	1	-3.78233	0.249386	0.647414	0.02	0	0	chr9	-	105591747	105730415	Col6a6
ENSMUSG00000043800	neg.Inf	0.716041	1	neg.Inf	0.378035	0.831474	0.11	0.05	0	chr10	+	117031241	117031988	Kifc5c-ps
ENSMUSG00000043903	Inf	0.982211	1	Inf	0.974784	1	0	0	0	chr8	+	124793469	124796546	Gm22
ENSMUSG00000043925	neg.Inf	0.870969	1	neg.Inf	1	1	0.01	0.02	0	chr7	-	109632621	109636821	Olfr544
ENSMUSG00000044022	0.232417	1	1	-2.169	0.49226	0.957652	0.02	0	0	chr18	+	37673306	37677967	Pcdhb21
ENSMUSG00000044043	neg.Inf	1	1	neg.Inf	0.694737	1	0.01	0	0	chr18	+	37607311	37610748	Pcdhb14
ENSMUSG00000044058	neg.Inf	0.896925	1	neg.Inf	0.915296	1	0.04	0.04	0	chr5	+	78902910	78903760	Mthfr-ps1
ENSMUSG00000044062	neg.Inf	1	1	neg.Inf	1	1	0.01	0.01	0	chr12	-	81787357	81793453	0610009B14Rik
ENSMUSG00000044071	Inf	0.982211	1	Inf	0.974784	1	0	0	0	chr10	+	122701132	123178032	Fam19a2
ENSMUSG00000044125	neg.Inf	0.453366	1	neg.Inf	0.740962	1	0.02	0.04	0	chr4	-	95626406	95634346	9530080O11Rik
ENSMUSG00000044129	neg.Inf	1	1	neg.Inf	1	1	0.04	0.04	0	chr5	-	105418066	105418350	Gm5870
ENSMUSG00000044138	neg.Inf	0.580498	1	neg.Inf	0.442969	0.90608	0.05	0.03	0	chr3	-	15371656	15426520	Sirpb1a
ENSMUSG00000044164	neg.Inf	1	1	neg.Inf	0.915296	1	0.01	0	0	chr13	+	43711079	43766314	Rnf182
ENSMUSG00000044337	neg.Inf	0.716041	1	neg.Inf	0.00403044	0.0282824	0.13	0.01	0	chr1	+	92100555	92113326	Cxcr7
ENSMUSG00000044338	neg.Inf	0.848382	1	neg.Inf	0.14007	0.439882	0.04	0.01	0	chr2	+	84976517	84980079	Aplnr
ENSMUSG00000044364	neg.Inf	1	1	neg.Inf	0.866111	1	0.01	0.01	0	chr2	+	151527744	151537893	5430405G05Rik
ENSMUSG00000044444	neg.Inf	0.410719	1	neg.Inf	1	1	0.02	0.09	0	chr13	-	55510259	55516543	Pfn3
ENSMUSG00000044550	Inf	0.982211	1	-2.07168	0.506841	0.969251	0.03	0	0	chrX	+	133125381	133202917	Tceal3
ENSMUSG00000044574	neg.Inf	1	1	neg.Inf	1	1	0	0	0	chr6	-	112235851	112238831	5031434C07Rik
ENSMUSG00000044633	Inf	0.982203	1	-1.46046	1	1	0.01	0	0	chr10	+	98883156	98885681	B530045E10Rik
ENSMUSG00000044647	-0.480917	0.872853	1	-1.85411	0.293471	0.717116	0.02	0.01	0	chr2	+	65683824	65869603	Csrnp3
ENSMUSG00000044674	-1.35255	0.881879	1	0.354479	1	1	0	0.01	0	chr5	-	4753842	4758216	Fzd1
ENSMUSG00000044681	0.884711	0.97221	1	0.097039	1	1	0.01	0	0	chr5	-	28527359	28572332	Cnpy1
ENSMUSG00000044701	neg.Inf	1	1	neg.Inf	0.292849	0.716671	0.1	0.01	0	chr7	-	133732524	133738455	Il27
ENSMUSG00000044816	0.897269	1	1	-1.59966	0.711451	1	0.02	0	0	chr1	-	65147193	65169788	D630023F18Rik
ENSMUSG00000044887	neg.Inf	0.848382	1	neg.Inf	1	1	0.01	0.02	0	chr17	-	45300176	45301117	Gm4766
ENSMUSG00000044912	neg.Inf	1	1	neg.Inf	1	1	0	0	0	chr12	+	75098748	75368903	Syt16
ENSMUSG00000044938	Inf	0.982203	1	-2.74582	0.636503	1	0.01	0	0	chr9	+	77484539	77507925	Klhl31
ENSMUSG00000045103	-3.66228	0.00101901	0.0311791	-3.72406	0.00102803	0.00910123	0.03	0.03	0	chrX	+	80194209	82451480	Dmd
ENSMUSG00000045180	neg.Inf	0.375413	1	neg.Inf	0.464687	0.929659	0.01	0.01	0	chrX	-	149044052	149204008	Shroom2
ENSMUSG00000045215	-1.01466	0.828604	1	-2.06918	0.308967	0.738528	0.02	0.01	0	chr18	+	22503384	22688728	Asxl3
ENSMUSG00000045232	neg.Inf	0.896925	1	neg.Inf	0.0669272	0.258546	0.44	0.05	0	chr8	-	86566966	86568878	Rln3
ENSMUSG00000045281	neg.Inf	0.774681	1	neg.Inf	0.442064	0.90608	0.04	0.02	0	chr15	-	73525034	73537935	Gpr20
ENSMUSG00000045350	-0.115289	1	1	0.682002	1	1	0	0	0	chr15	-	99748779	99797378	1700030F18Rik
ENSMUSG00000045440	Inf	0.982203	1	-0.782263	1	1	0.01	0	0	chr12	+	56699904	56703005	Insm2
ENSMUSG00000045502	neg.Inf	1	1	neg.Inf	0.0281161	0.134325	0.31	0.01	0	chr5	-	124313581	124315518	Niacr1
ENSMUSG00000045689	0.897269	1	1	-0.345911	1	1	0.01	0	0	chr18	+	37467109	37470827	Pcdhb4
ENSMUSG00000045790	neg.Inf	0.896925	1	neg.Inf	0.063708	0.249309	0.24	0.03	0	chr5	-	52765892	52766785	Gm447
ENSMUSG00000045871	Inf	0.982211	1	1.03268	1	1	0	0	0	chr14	-	111147800	111154371	Slitrk6
ENSMUSG00000045928	neg.Inf	1	1	neg.Inf	0.339706	0.782667	0.03	0	0	chr7	-	132473157	132493286	4933440M02Rik
ENSMUSG00000046000	0.897269	1	1	Inf	0.974784	1	0	0	0	chr5	-	97811243	97821349	Naa11
ENSMUSG00000046049	Inf	0.982211	1	-1.34591	0.804791	1	0.01	0	0	chr14	+	64611268	64653859	Rp1l1
ENSMUSG00000046191	Inf	0.982203	1	-4.22855	0.109232	0.369716	0.07	0	0	chr18	+	37663926	37667476	Pcdhb20
ENSMUSG00000046196	-0.473121	1	1	-1.50348	0.792777	1	0.02	0.01	0	chr17	+	80606800	80617276	Ttc39d
ENSMUSG00000046213	neg.Inf	0.716041	1	neg.Inf	0.0824554	0.301626	0.16	0.03	0	chr3	-	107014211	107024650	Cym
ENSMUSG00000046262	Inf	0.982211	1	Inf	0.974784	1	0	0	0	chr4	-	143796678	143803221	C87977
ENSMUSG00000046337	neg.Inf	0.662665	1	neg.Inf	0.0143723	0.0795445	0.12	0.02	0	chr1	-	36619539	36740028	Fam178b
ENSMUSG00000046449	-2.10654	0.807771	1	-0.782263	1	1	0	0	0	chrX	-	101272773	101396524	C77370
ENSMUSG00000046463	neg.Inf	0.510767	1	neg.Inf	4.06e-05	0.000561793	0.34	0.03	0	chr10	+	36859364	36861485	5930403N24Rik
ENSMUSG00000046532	1.48223	0.964555	1	-2.58404	0.0517285	0.213357	0.04	0	0	chrX	+	95345060	95518554	Ar
ENSMUSG00000046585	Inf	0.982203	1	0.217737	1	1	0	0	0	chr19	+	48012202	48109869	Ccdc147
ENSMUSG00000046593	Inf	0.982211	1	Inf	0.974784	1	0	0	0	chr4	+	40419213	40424201	Tmem215
ENSMUSG00000046623	neg.Inf	1	1	neg.Inf	0.866111	1	0.02	0.01	0	chr4	-	127028330	127031325	Gjb4
ENSMUSG00000046634	neg.Inf	0.604918	1	neg.Inf	0.515188	0.975785	0.01	0.01	0	chr11	-	8726711	8873269	Pkd1l1
ENSMUSG00000046699	-0.849648	1	1	-0.0453538	1	1	0	0.01	0	chrX	-	61518060	61530171	Slitrk4
ENSMUSG00000046709	Inf	0.84504	1	1.21774	0.952793	1	0	0	0	chr5	-	103336967	103640353	Mapk10
ENSMUSG00000046743	neg.Inf	0.743546	1	neg.Inf	0.190743	0.543944	0.01	0	0	chr3	+	38785862	38910907	Fat4
ENSMUSG00000046748	-2.53495	0.69903	1	-3.6699	0.334635	0.776125	0.04	0.02	0	chr16	-	57037080	57071459	2310005G13Rik
ENSMUSG00000046782	Inf	0.982211	1	-0.345911	1	1	0	0	0	chr12	+	58665100	58838915	Ttc6
ENSMUSG00000046916	neg.Inf	0.870969	1	neg.Inf	0.915296	1	0.01	0.01	0	chr10	-	4739754	4752813	Myct1
ENSMUSG00000046961	0.0905103	1	1	-1.36723	0.947351	1	0.01	0	0	chr16	+	37916582	38007613	Gpr156
ENSMUSG00000046991	neg.Inf	0.716041	1	neg.Inf	0.488644	0.953299	0.03	0.01	0	chr17	-	14966338	15071658	Wdr27
ENSMUSG00000047222	neg.Inf	0.848382	1	neg.Inf	1	1	0.02	0.03	0	chr14	-	51874941	51875787	Ear11
ENSMUSG00000047307	Inf	0.982203	1	0.217737	1	1	0	0	0	chr18	+	37602171	37605863	Pcdhb13
ENSMUSG00000047344	0.0905103	1	1	-2.46046	0.798332	1	0.01	0	0	chrX	+	8777028	8845211	Lancl3
ENSMUSG00000047384	neg.Inf	0.896925	1	neg.Inf	0.609086	1	0.03	0.01	0	chr1	-	194659363	194660913	A730013G03Rik
ENSMUSG00000047508	neg.Inf	0.662665	1	neg.Inf	1	1	0.01	0.02	0	chr9	+	18247900	18250760	Mbd3l2
ENSMUSG00000047759	neg.Inf	0.870969	1	neg.Inf	0.290372	0.713105	0.03	0.01	0	chr11	+	64248834	64336343	Hs3st3a1
ENSMUSG00000047822	neg.Inf	1	1	neg.Inf	0.915296	1	0.03	0.01	0	chr9	+	21639954	21641790	Gm6484
ENSMUSG00000047844	neg.Inf	0.0401801	0.482698	neg.Inf	0.00335946	0.0243062	0.48	0.24	0	chrX	+	132673535	132674982	Bex4
ENSMUSG00000047878	neg.Inf	0.743546	1	neg.Inf	0.519243	0.97855	0.03	0.02	0	chr15	-	83057156	83082204	A4galt
ENSMUSG00000047884	neg.Inf	1	1	neg.Inf	0.235307	0.624441	0.08	0.01	0	chr7	+	51047261	51052126	Klk9
ENSMUSG00000047904	neg.Inf	1	1	neg.Inf	0.00707623	0.0449263	0.17	0.01	0	chr11	+	113480656	113487319	Sstr2
ENSMUSG00000047907	neg.Inf	1	1	neg.Inf	0.769243	1	0	0	0	chr2	+	169458513	169897316	Tshz2
ENSMUSG00000047910	-1.85444	0.476937	1	-4.3755	0.00127355	0.010887	0.13	0.02	0	chr18	+	37637422	37642689	Pcdhb16
ENSMUSG00000047940	-2.10654	0.807771	1	-3.80027	0.265409	0.67497	0.05	0.02	0	chr3	+	138868658	139373263	B930007M17Rik
ENSMUSG00000047963	neg.Inf	0.53586	1	neg.Inf	0.543175	1	0.03	0.03	0	chr5	+	93032077	93035605	Stbd1
ENSMUSG00000047988	neg.Inf	0.743546	1	neg.Inf	0.322701	0.758151	0.07	0.02	0	chr11	-	97352097	97361654	4933428G20Rik
ENSMUSG00000048015	Inf	0.982211	1	-0.815375	0.921882	1	0.01	0	0	chr10	-	129705209	129717296	Neurod4
ENSMUSG00000048038	Inf	0.982211	1	0.032679	1	1	0.01	0	0	chr2	-	26127166	26150077	4932418E24Rik
ENSMUSG00000048078	-1.09614	0.252456	1	-3.83775	4.73e-08	1.3e-06	0.11	0.01	0	chr7	+	103319754	104059603	Odz4
ENSMUSG00000048096	0.232417	1	1	0.032679	1	1	0.01	0	0	chr1	+	137221384	137264642	Lmod1
ENSMUSG00000048126	Inf	0.492077	1	-0.599655	0.680314	1	0.01	0	0	chr1	-	92663435	92740529	Col6a3
ENSMUSG00000048186	neg.Inf	0.558471	1	neg.Inf	0.14007	0.439882	0.03	0.01	0	chr2	+	4638877	4723188	Bend7
ENSMUSG00000048216	neg.Inf	0.716041	1	neg.Inf	0.00955988	0.0572715	0.09	0.01	0	chr6	-	13784458	13789942	Gpr85
ENSMUSG00000048248	neg.Inf	0.848382	1	neg.Inf	1	1	0.03	0.05	0	chr11	+	85048277	85048725	D630032N06Rik
ENSMUSG00000048329	neg.Inf	0.488125	1	neg.Inf	0.519243	0.97855	0.03	0.03	0	chr11	+	68369688	68371746	Mfsd6l
ENSMUSG00000048347	neg.Inf	0.774681	1	neg.Inf	0.0204566	0.104722	0.08	0.01	0	chr18	+	37649119	37654159	Pcdhb18
ENSMUSG00000048388	-3.60181	0.328551	1	-5.83978	0.000597052	0.0057059	0.11	0.02	0	chr2	+	83652793	83723643	Fam171b
ENSMUSG00000048482	Inf	0.982211	1	Inf	0.974784	1	0	0	0	chr2	+	109514857	109567164	Bdnf
ENSMUSG00000048540	neg.Inf	0.870969	1	neg.Inf	1	1	0	0.01	0	chr3	+	101814068	101819415	Nhlh2
ENSMUSG00000048652	-1.72819	0.679461	1	-2.40034	0.422011	0.882445	0.04	0.02	0	chr3	-	146308159	146348556	Samd13
ENSMUSG00000048703	0.0905103	1	1	0.217737	1	1	0	0	0	chr5	-	27822179	27827978	Speer4b
ENSMUSG00000048728	neg.Inf	0.488125	1	neg.Inf	0.397366	0.854752	0.04	0.02	0	chr11	-	50686222	50701153	Zfp454
ENSMUSG00000048775	neg.Inf	1	1	neg.Inf	0.915296	1	0.01	0.01	0	chr1	+	108877561	108897772	Serpinb13
ENSMUSG00000048782	Inf	0.982211	1	-0.345911	1	1	0.01	0	0	chr7	+	121887208	121993894	Insc
ENSMUSG00000048834	neg.Inf	1	1	neg.Inf	0.915296	1	0.01	0	0	chr11	+	16157727	16327313	Vstm2a
ENSMUSG00000048899	-2.13321	0.520102	1	-0.345911	1	1	0.01	0.02	0	chr4	-	119137888	119165233	Rimkla
ENSMUSG00000048915	neg.Inf	0.896925	1	neg.Inf	0.307448	0.736711	0.05	0.01	0	chr17	-	62953533	63230666	Efna5
ENSMUSG00000049001	neg.Inf	0.896925	1	neg.Inf	0.0223651	0.112205	0.06	0	0	chr6	+	65621584	65656924	A930038C07Rik
ENSMUSG00000049115	-1.75163	0.911196	1	-5.29964	0.073025	0.275401	0.16	0.01	0	chr13	+	30428310	30474736	Agtr1a
ENSMUSG00000049152	neg.Inf	0.27686	1	neg.Inf	0.112827	0.378022	0.05	0.03	0	chr15	+	9265305	9300710	Ugt3a2
ENSMUSG00000049241	Inf	0.982203	1	0.217737	1	1	0	0	0	chr5	-	124326745	124330029	Gpr81
ENSMUSG00000049281	-0.115289	1	1	-2.31806	0.343886	0.787363	0.03	0	0	chr9	+	40076801	40099203	Scn3b
ENSMUSG00000049353	neg.Inf	0.870969	1	neg.Inf	0.24939	0.647414	0.05	0.01	0	chr1	+	193801270	193810273	Rd3
ENSMUSG00000049410	neg.Inf	0.896925	1	neg.Inf	0.0294623	0.1389	0.19	0.02	0	chr4	+	133609753	133614911	Gm13060
ENSMUSG00000049477	neg.Inf	0.870969	1	neg.Inf	0.801231	1	0.09	0.06	0	chr5	-	110186541	110186950	Gm8508
ENSMUSG00000049521	-1.35255	0.881879	1	-1.03781	0.91301	1	0.01	0.01	0	chr15	+	78673077	78681332	Cdc42ep1
ENSMUSG00000049580	Inf	0.982211	1	-1.34591	0.804791	1	0.02	0	0	chr7	-	105499178	105509838	Tsku
ENSMUSG00000049630	-1.62785	0.765037	1	-3.94007	0.0366814	0.164946	0.13	0.02	0	chr2	-	12925084	12933374	C1ql3
ENSMUSG00000049649	0.0905103	1	1	-3.18837	0.522393	0.981653	0.03	0	0	chr4	-	132765255	132768451	Gpr3
ENSMUSG00000049928	0.232417	1	1	-3.63415	0.0816201	0.299293	0.04	0	0	chr11	-	67475004	67584655	Glp2r
ENSMUSG00000049929	neg.Inf	1	1	neg.Inf	1	1	0	0	0	chrX	+	104115964	104129239	Lpar4
ENSMUSG00000050050	-4.60084	0.00418556	0.0972619	-4.47833	0.0060269	0.0394485	0.08	0.07	0	chr5	-	93036980	93104297	Ccdc158
ENSMUSG00000050052	-0.574342	1	1	-2.70829	0.596155	1	0.02	0	0	chr8	-	13952009	13975032	2610019F03Rik
ENSMUSG00000050069	Inf	0.982211	1	Inf	0.974784	1	0	0	0	chr1	-	176763916	176851950	Grem2
ENSMUSG00000050201	neg.Inf	0.848382	1	neg.Inf	0.662931	1	0.02	0.01	0	chr11	+	115168477	115193617	Otop2
ENSMUSG00000050248	Inf	0.982211	1	-2.07168	0.506841	0.969251	0.02	0	0	chr5	+	37729717	37816294	Evc2
ENSMUSG00000050272	Inf	0.785462	1	-2.77475	0.101338	0.350417	0.04	0	0	chr16	-	96813686	97392359	Dscam
ENSMUSG00000050288	neg.Inf	0.691566	1	neg.Inf	0.694737	1	0.01	0.01	0	chr11	+	102465745	102469372	Fzd2
ENSMUSG00000050334	Inf	0.982203	1	Inf	0.974758	1	0	0	0	chr13	+	83861160	83880913	C130071C03Rik
ENSMUSG00000050423	Inf	0.982203	1	-0.782263	1	1	0.01	0	0	chr13	+	36050708	36062257	Ppp1r3g
ENSMUSG00000050424	neg.Inf	0.870969	1	neg.Inf	1	1	0	0.01	0	chrX	-	70279327	70282442	Pnma5
ENSMUSG00000050604	neg.Inf	0.272892	1	neg.Inf	0.300038	0.726631	0.25	0.12	0	chr6	+	119798211	119799031	3110021A11Rik
ENSMUSG00000050666	neg.Inf	1	1	neg.Inf	1	1	0	0	0	chr14	+	33669942	33752673	E130203B14Rik
ENSMUSG00000050711	neg.Inf	0.848382	1	neg.Inf	0.915296	1	0.01	0.01	0	chr1	-	79431244	79436665	Scg2
ENSMUSG00000050761	neg.Inf	0.716041	1	neg.Inf	0.181272	0.525896	0.07	0.02	0	chr16	-	18620412	18622496	Gp1bb
ENSMUSG00000050762	neg.Inf	0.848382	1	neg.Inf	0.634554	1	0.04	0.02	0	chr17	+	24175111	24182921	Prss27
ENSMUSG00000050788	neg.Inf	1	1	neg.Inf	1	1	0.01	0.01	0	chr1	-	176180020	176181107	Olfr419
ENSMUSG00000050824	Inf	0.982211	1	Inf	0.974784	1	0	0	0	chr17	-	25626820	25634198	Sstr5
ENSMUSG00000050959	neg.Inf	1	1	neg.Inf	1	1	0.01	0.01	0	chr11	+	49106799	49107816	Olfr1392
ENSMUSG00000050963	Inf	0.982203	1	Inf	0.974758	1	0	0	0	chr15	+	34767110	34772095	Kcns2
ENSMUSG00000050974	neg.Inf	0.870969	1	neg.Inf	0.801231	1	0.06	0.04	0	chr12	+	14501367	14501963	Gm9847
ENSMUSG00000050994	-0.102731	1	1	0.032679	1	1	0	0	0	chr10	-	10055507	10192124	9130014G24Rik
ENSMUSG00000051029	neg.Inf	1	1	neg.Inf	0.515188	0.975785	0.04	0.01	0	chr13	+	33175994	33186249	Serpinb1b
ENSMUSG00000051056	neg.Inf	1	1	neg.Inf	1	1	0.01	0.01	0	chr4	-	32683935	32689735	Gja10
ENSMUSG00000051065	-1.35255	0.881879	1	Inf	0.974784	1	0	0.01	0	chr16	-	28826262	28929784	1600021P15Rik
ENSMUSG00000051076	neg.Inf	1	1	neg.Inf	0.889014	1	0.02	0.01	0	chr3	+	100629382	100699602	Vtcn1
ENSMUSG00000051209	neg.Inf	1	1	neg.Inf	0.915296	1	0.01	0.01	0	chrX	-	46021156	46027655	Gpr119
ENSMUSG00000051251	Inf	0.982203	1	-1.98394	0.838584	1	0.02	0	0	chr1	-	173982423	173987704	Nhlh1
ENSMUSG00000051323	neg.Inf	1	1	neg.Inf	1	1	0	0	0	chrX	-	130117402	130223532	Pcdh19
ENSMUSG00000051379	0.232417	1	1	1.03268	1	1	0	0	0	chr2	-	140476650	140497205	Flrt3
ENSMUSG00000051435	Inf	0.982211	1	-2.28925	0.454403	0.919735	0.02	0	0	chr4	-	141446353	141570997	Fhad1
ENSMUSG00000051596	-1.96982	0.901605	1	-2.16085	0.824132	1	0.02	0.01	0	chr5	+	38667211	38695448	Otop1
ENSMUSG00000051663	Inf	0.982211	1	Inf	0.974784	1	0	0	0	chr18	+	37424652	37427108	Pcdhb1
ENSMUSG00000051726	-0.944867	0.898325	1	-3.56436	0.113888	0.380427	0.04	0.01	0	chr12	-	17178908	17183694	Kcnf1
ENSMUSG00000051729	0.0905103	1	1	Inf	0.974758	1	0	0	0	chr14	-	13989902	14117152	Gm5087
ENSMUSG00000051906	neg.Inf	1	1	neg.Inf	0.497542	0.961971	0.04	0.01	0	chr8	-	4102787	4105843	Cd209f
ENSMUSG00000051949	neg.Inf	1	1	neg.Inf	0.634554	1	0.14	0.03	0	chr16	+	36253103	36257482	2010005H15Rik
ENSMUSG00000051969	neg.Inf	1	1	neg.Inf	0.694737	1	0.02	0	0	chr14	+	50980177	50983337	Tlr11
ENSMUSG00000051985	-0.751626	1	1	-4.82237	0.00245123	0.0187545	0.07	0	0	chr1	-	137850155	137902919	Igfn1
ENSMUSG00000052105	-2.52983	0.384955	1	-2.40034	0.422011	0.882445	0.01	0.01	0	chr17	-	66686322	66799090	1110012J17Rik
ENSMUSG00000052117	-1.16306	0.889776	1	-3.76443	0.0707231	0.268661	0.09	0.01	0	chr4	-	57921355	57929169	D630039A03Rik
ENSMUSG00000052126	neg.Inf	1	1	neg.Inf	0.889014	1	0.03	0.02	0	chr17	-	8231412	8294068	Gm1604A
ENSMUSG00000052229	Inf	0.84504	1	1.21774	0.952793	1	0	0	0	chr18	-	32102651	32109290	Gpr17
ENSMUSG00000052273	1.41244	0.765133	1	1.16108	0.725505	1	0	0	0	chr7	-	127066231	127238691	Dnahc3
ENSMUSG00000052316	neg.Inf	0.870969	1	neg.Inf	7.23e-16	6.42e-14	0.6	0	0	chr16	-	30269388	30283342	Lrrc15
ENSMUSG00000052353	0.59512	0.964729	1	-0.413788	0.822053	1	0.01	0	0	chr7	-	91081367	91235012	9930013L23Rik
ENSMUSG00000052368	neg.Inf	0.604918	1	neg.Inf	0.769243	1	0.03	0.04	0	chr2	+	168845770	168846866	Gm9873
ENSMUSG00000052387	Inf	0.982203	1	-2.36723	0.687494	1	0.01	0	0	chr19	+	22213609	23064374	Trpm3
ENSMUSG00000052415	neg.Inf	0.896925	1	neg.Inf	0.634554	1	0.01	0	0	chr3	+	93246252	93252999	Tchh
ENSMUSG00000052516	neg.Inf	0.383078	1	neg.Inf	0.178673	0.520731	0.01	0	0	chr16	-	73892551	74412070	Robo2
ENSMUSG00000052572	neg.Inf	0.363499	1	neg.Inf	2.7e-11	1.33e-09	0.18	0.01	0	chr7	+	97650473	99595513	Dlg2
ENSMUSG00000052613	Inf	0.673882	1	-0.456789	0.908253	1	0	0	0	chr10	+	72562090	74112475	Pcdh15
ENSMUSG00000052727	1.10592	0.847989	1	0.545058	0.91673	1	0	0	0	chr13	-	100191419	100286557	Mtap1b
ENSMUSG00000052861	-0.97883	0.799796	1	-3.74349	0.00540826	0.0360966	0.04	0	0	chr6	-	72967600	73171645	Dnahc6
ENSMUSG00000052951	-2.53495	0.69903	1	-2.26773	0.749896	1	0.01	0.01	0	chr2	+	33496713	33501869	C130021I20Rik
ENSMUSG00000052957	Inf	0.982211	1	Inf	0.974784	1	0	0	0	chr13	-	60275766	60278726	Gas1
ENSMUSG00000053141	neg.Inf	0.870969	1	neg.Inf	0.339706	0.782667	0.01	0	0	chr2	-	161347726	162486883	Ptprt
ENSMUSG00000053166	0.897269	1	1	-5.27479	9.78e-05	0.00120192	0.23	0	0	chr2	-	164937007	165060353	Cdh22
ENSMUSG00000053199	-0.90949	0.875702	1	-0.733459	1	1	0	0.01	0	chr9	+	51573442	51661961	Arhgap20
ENSMUSG00000053208	-2.78559	0.670925	1	-2.63032	0.652319	1	0.03	0.02	0	chr5	-	93819628	93822117	Kat2b-ps
ENSMUSG00000053552	-0.687693	0.907618	1	-2.10489	0.542534	1	0.03	0.01	0	chr2	+	130120905	130196217	Ebf4
ENSMUSG00000053773	neg.Inf	0.0745588	0.697669	neg.Inf	0.0419858	0.182599	0.17	0.12	0	chr9	+	20622948	20630607	Rdh8
ENSMUSG00000053914	-1.27988	1	1	-4.33078	0.112411	0.376966	0.08	0.01	0	chr9	-	14266992	14304926	Kdm4d
ENSMUSG00000054034	neg.Inf	1	1	neg.Inf	1	1	0.01	0.01	0	chrX	-	132735487	132738415	Tceal5
ENSMUSG00000054072	neg.Inf	0.194123	1	neg.Inf	0.000593083	0.00567457	1.66	0.04	0	chr18	+	60535683	60552281	Iigp1
ENSMUSG00000054123	-1.27988	1	1	-3.63032	0.293333	0.717116	0.05	0.01	0	chr5	-	115305767	115308691	Gm9936
ENSMUSG00000054256	-0.115289	1	1	-0.950333	0.858283	1	0.01	0	0	chr5	+	115879608	115905707	Msi1
ENSMUSG00000054556	-1.91009	0.549729	1	-5.01179	0.000710287	0.00661835	0.2	0.03	0	chr6	-	17015010	17121833	Gm4876
ENSMUSG00000054672	neg.Inf	0.848382	1	neg.Inf	0.378035	0.831474	0.02	0.01	0	chr7	+	147433200	147485690	5830411N06Rik
ENSMUSG00000054690	-2.13321	0.520102	1	-3.99416	0.0278536	0.133397	0.07	0.01	0	chr3	+	137004031	137095149	Emcn
ENSMUSG00000054757	neg.Inf	1	1	neg.Inf	0.543175	1	0.04	0.01	0	chr13	-	4486218	4522590	Akr1c20
ENSMUSG00000054890	neg.Inf	1	1	neg.Inf	1	1	0.01	0.01	0	chr13	-	21646909	21647889	Olfr1535
ENSMUSG00000054944	neg.Inf	0.743546	1	neg.Inf	1	1	0	0.01	0	chr13	-	98503453	98517366	5330416C01Rik
ENSMUSG00000054986	-0.574342	1	1	-0.782263	1	1	0.01	0	0	chr11	+	3964844	3977739	Sec14l3
ENSMUSG00000055010	neg.Inf	0.691566	1	neg.Inf	0.599216	1	0.08	0.05	0	chr11	-	23948955	23975054	A830031A19Rik
ENSMUSG00000055015	neg.Inf	0.870969	1	neg.Inf	0.889014	1	0.04	0.04	0	chr16	+	11901456	11930693	Gm9961
ENSMUSG00000055026	0.0905103	1	1	-1.63032	0.936363	1	0	0	0	chr7	-	63971835	64642558	Gabrg3
ENSMUSG00000055033	neg.Inf	1	1	neg.Inf	0.24939	0.647414	0.1	0.01	0	chr1	+	176088853	176089898	Olfr420
ENSMUSG00000055102	Inf	0.982211	1	-0.345911	1	1	0.01	0	0	chr7	+	50862539	50873655	Zfp819
ENSMUSG00000055333	Inf	0.982203	1	-1.36723	0.947351	1	0	0	0	chr11	-	55064111	55150066	Fat2
ENSMUSG00000055403	-0.102731	1	1	-2.169	0.49226	0.957652	0.03	0.01	0	chr6	+	89046104	89060031	4933427D06Rik
ENSMUSG00000055407	-1.75163	0.911196	1	-3.74582	0.274198	0.687405	0.02	0	0	chr7	+	106415957	106485647	Mtap6
ENSMUSG00000055471	neg.Inf	0.870969	1	neg.Inf	0.56969	1	0.01	0	0	chr17	-	72218782	72953049	Alk
ENSMUSG00000055523	-2.66571	0.68449	1	-2.91984	0.56379	1	0.02	0.02	0	chr19	-	55272787	55315726	Gucy2g
ENSMUSG00000055546	neg.Inf	1	1	neg.Inf	0.423201	0.883517	0.03	0.01	0	chr11	+	46624302	46657834	Timd4
ENSMUSG00000055547	neg.Inf	0.848382	1	neg.Inf	0.248197	0.646065	0.08	0.01	0	chr1	+	154597681	154604674	Apobec4
ENSMUSG00000055602	neg.Inf	0.896925	1	neg.Inf	0.56969	1	0.02	0.01	0	chr17	+	13253970	13275347	Tcp10b
ENSMUSG00000055653	neg.Inf	0.632139	1	neg.Inf	1	1	0	0.02	0	chrX	-	49625603	49967127	Gpc3
ENSMUSG00000055691	neg.Inf	0.743546	1	neg.Inf	0.0158667	0.0858842	0.16	0.02	0	chrX	-	157340048	157344984	Gja6
ENSMUSG00000055963	neg.Inf	1	1	neg.Inf	0.306601	0.73583	0.07	0.01	0	chr4	+	12833985	12908618	Gm11818
ENSMUSG00000056023	-1.29978	0.789139	1	-2.55228	0.424982	0.885932	0.05	0.01	0	chr3	-	81725190	81728385	Gm9989
ENSMUSG00000056061	neg.Inf	0.632139	1	neg.Inf	0.801231	1	0.02	0.03	0	chr2	+	180067562	180075437	Gm14318
ENSMUSG00000056073	Inf	0.982203	1	Inf	0.974758	1	0	0	0	chr10	-	48819266	49508572	Grik2
ENSMUSG00000056174	-2.27988	0.793907	1	-6.53183	0.0075614	0.0474177	0.27	0.01	0	chr4	+	125964037	125991574	Col8a2
ENSMUSG00000056313	neg.Inf	0.691566	1	neg.Inf	1	1	0.01	0.03	0	chr8	-	25548088	25549418	1810011O10Rik
ENSMUSG00000056364	-1.66571	0.826696	1	-1.26773	0.88033	1	0.01	0.01	0	chr17	-	85999991	86017736	Six3os1
ENSMUSG00000056370	neg.Inf	0.896925	1	neg.Inf	0.190743	0.543944	0.12	0.02	0	chr6	+	72254619	72262926	Sftpb
ENSMUSG00000056427	neg.Inf	1	1	neg.Inf	0.801231	1	0.01	0	0	chr11	+	34934726	35522009	Slit3
ENSMUSG00000056445	neg.Inf	1	1	neg.Inf	1	1	0.01	0.01	0	chr6	+	52115673	52119563	5730446D14Rik
ENSMUSG00000056632	0.232417	1	1	-1.45278	0.726194	1	0.01	0	0	chr18	+	20668805	20705360	Dsg3
ENSMUSG00000056738	neg.Inf	0.510767	1	neg.Inf	0.00839172	0.0514427	0.12	0.02	0	chr2	+	129044705	129061340	A730036I17Rik
ENSMUSG00000056856	0.0905103	1	1	-1.63032	0.936363	1	0.01	0	0	chr7	+	146132413	146269875	Jakmip3
ENSMUSG00000056973	neg.Inf	0.558471	1	neg.Inf	0.740962	1	0.02	0.02	0	chr8	-	95689967	95721737	Ces1d
ENSMUSG00000056987	neg.Inf	1	1	neg.Inf	1	1	0.01	0.01	0	chr12	+	79792522	79835506	Fam71d
ENSMUSG00000057000	neg.Inf	1	1	neg.Inf	0.915296	1	0.01	0	0	chrX	-	132606638	132619794	Nxf3
ENSMUSG00000057047	neg.Inf	0.870969	1	neg.Inf	0.915296	1	0.03	0.03	0	chr2	+	173544916	173547590	1700010B08Rik
ENSMUSG00000057157	neg.Inf	1	1	neg.Inf	0.634554	1	0.13	0.03	0	chr5	+	148220558	148220935	Gm6054
ENSMUSG00000057290	neg.Inf	1	1	neg.Inf	1	1	0.02	0.02	0	chr5	-	37795623	37796180	Gm15732
ENSMUSG00000057534	neg.Inf	1	1	neg.Inf	1	1	0.01	0.01	0	chr11	-	88825972	88828245	Gm15698
ENSMUSG00000057777	neg.Inf	0.580498	1	neg.Inf	0.0975002	0.340316	0.07	0.02	0	chr3	-	86349503	86352205	Mab21l2
ENSMUSG00000057816	neg.Inf	0.870969	1	neg.Inf	0.634554	1	0.07	0.03	0	chr5	+	98758373	99230929	1700007G11Rik
ENSMUSG00000058073	neg.Inf	0.580498	1	neg.Inf	0.866111	1	0.06	0.12	0	chr11	+	53014186	53014560	Gm11189
ENSMUSG00000058248	Inf	0.982203	1	-2.10419	0.767578	1	0.01	0	0	chr1	+	194014666	194334041	Kcnh1
ENSMUSG00000058260	-0.574342	1	1	-2.58962	0.614085	1	0.02	0	0	chr12	-	105232953	105251965	Serpina9
ENSMUSG00000058398	neg.Inf	0.580498	1	neg.Inf	0.488644	0.953299	0.04	0.02	0	chr9	+	110729194	110734006	Prss43
ENSMUSG00000058463	neg.Inf	0.870969	1	neg.Inf	1	1	0.04	0.07	0	chr15	-	44803340	44803681	Gm5471
ENSMUSG00000058665	neg.Inf	1	1	neg.Inf	1	1	0	0	0	chr1	+	122498995	122505873	En1
ENSMUSG00000058740	neg.Inf	1	1	neg.Inf	0.599216	1	0.01	0	0	chr2	+	25719315	25773793	Kcnt1
ENSMUSG00000058806	-2.53495	0.69903	1	-2.70829	0.596155	1	0.02	0.01	0	chr10	-	61300984	61441856	Col13a1
ENSMUSG00000058966	neg.Inf	1	1	neg.Inf	0.519243	0.97855	0.02	0	0	chr7	+	133960399	133973733	Fam57b
ENSMUSG00000059049	-1.0759	0.823832	1	-1.0405	0.784402	1	0.01	0	0	chr4	-	82543825	82698243	Frem1
ENSMUSG00000059146	neg.Inf	1	1	neg.Inf	0.801231	1	0.01	0	0	chr7	-	85337248	85723294	Ntrk3
ENSMUSG00000059334	0.897269	1	1	-1.73295	0.69768	1	0.02	0	0	chrX	-	51075863	51079571	Zfp36l3
ENSMUSG00000059401	neg.Inf	0.716041	1	neg.Inf	0.694737	1	0.01	0.01	0	chrX	+	68303431	68409231	Mamld1
ENSMUSG00000059481	neg.Inf	1	1	neg.Inf	0.442064	0.90608	0.03	0	0	chr17	+	12571475	12612250	Plg
ENSMUSG00000059493	-1.38905	0.563729	1	-3.92622	0.00212377	0.0166744	0.07	0.01	0	chrX	-	158271228	158597662	Nhs
ENSMUSG00000059562	Inf	0.982203	1	-0.782263	1	1	0.01	0	0	chr17	+	25299406	25308858	Ccdc154
ENSMUSG00000059898	Inf	0.982211	1	1.03268	1	1	0	0	0	chr18	-	20119431	20160598	Dsc3
ENSMUSG00000060176	-2.27988	0.793907	1	Inf	0.974758	1	0	0.01	0	chr13	-	58388877	58456223	Kif27
ENSMUSG00000060180	-5.12275	0.0108632	0.194267	-6.56106	4.17e-06	7.59e-05	0.18	0.06	0	chr11	+	67135160	67185088	Myh13
ENSMUSG00000060206	-1.35255	0.881879	1	-0.552284	0.931523	1	0	0	0	chr4	+	54957920	55096435	Zfp462
ENSMUSG00000060402	Inf	0.982211	1	1.03268	1	1	0	0	0	chr7	-	35459487	35597730	Chst8
ENSMUSG00000060445	neg.Inf	0.580498	1	neg.Inf	0.0786272	0.291183	0.06	0.01	0	chr2	-	178079998	178142390	Sycp2
ENSMUSG00000060487	-1.16306	0.889776	1	-1.64552	0.781565	1	0.02	0.01	0	chr10	-	9347057	9395006	Samd5
ENSMUSG00000060508	neg.Inf	1	1	neg.Inf	0.769243	1	0.01	0	0	chr7	+	20593372	20658655	Nlrp9b
ENSMUSG00000060630	Inf	0.982203	1	0.217737	1	1	0	0	0	chr11	+	73502280	73527300	Zfp735
ENSMUSG00000060726	neg.Inf	1	1	neg.Inf	0.110401	0.37262	0.52	0.02	0	chrX	-	132253206	132259800	Tmsb15a
ENSMUSG00000060777	neg.Inf	0.870969	1	neg.Inf	0.889014	1	0.07	0.07	0	chr7	+	117670306	117670638	Gm10087
ENSMUSG00000060795	neg.Inf	1	1	neg.Inf	1	1	0.02	0.02	0	chr2	+	19914548	19915069	Gm13363
ENSMUSG00000060924	-1.72819	0.679461	1	-2.73287	0.273054	0.685921	0.01	0	0	chr8	-	15892537	17535586	Csmd1
ENSMUSG00000060985	0.232417	1	1	0.032679	1	1	0	0	0	chr1	-	158185426	158233795	Tdrd5
ENSMUSG00000061048	neg.Inf	1	1	neg.Inf	0.662931	1	0.01	0	0	chr8	+	109034791	109080808	Cdh3
ENSMUSG00000061361	neg.Inf	1	1	neg.Inf	0.866111	1	0.03	0.01	0	chr16	-	19530073	19531011	Olfr168
ENSMUSG00000061451	neg.Inf	0.870969	1	neg.Inf	0.740962	1	0.01	0	0	chr19	-	5070859	5085531	Tmem151a
ENSMUSG00000061633	neg.Inf	1	1	neg.Inf	0.889014	1	0.02	0.01	0	chr15	+	81810975	81811993	1700029P11Rik
ENSMUSG00000061992	neg.Inf	1	1	neg.Inf	1	1	0.03	0.02	0	chr1	-	161098288	161098773	Gm4953
ENSMUSG00000062036	neg.Inf	1	1	neg.Inf	0.662931	1	0.04	0.01	0	chr17	+	53863239	53864889	4932415M13Rik
ENSMUSG00000062132	neg.Inf	1	1	neg.Inf	0.915296	1	0.01	0	0	chr7	+	31300141	31307212	Gm1082
ENSMUSG00000062184	neg.Inf	1	1	neg.Inf	0.915296	1	0	0	0	chrX	-	48740389	49035033	Hs6st2
ENSMUSG00000062196	neg.Inf	1	1	neg.Inf	0.915296	1	0.06	0.03	0	chr18	+	7581514	7581921	Fabp5l2
ENSMUSG00000062296	0.232417	1	1	0.032679	1	1	0	0	0	chr9	+	111214243	111298278	Trank1
ENSMUSG00000062310	neg.Inf	0.563812	1	neg.Inf	0.0123067	0.0702123	0.6	0.11	0	chr1	-	90397698	90406461	Glrp1
ENSMUSG00000062391	neg.Inf	1	1	neg.Inf	1	1	0	0	0	chr11	-	114274715	114310174	4932435O22Rik
ENSMUSG00000062438	Inf	0.982203	1	-1.16085	1	1	0.01	0	0	chr5	-	121950106	121952989	Adam1b
ENSMUSG00000062444	1.09051	0.971532	1	-2.46038	0.464405	0.929659	0.02	0	0	chr7	-	88605285	88638811	Ap3b2
ENSMUSG00000062477	neg.Inf	0.716041	1	neg.Inf	0.801231	1	0.06	0.06	0	chr6	-	131558311	131558889	Hmgb1l
ENSMUSG00000062542	neg.Inf	0.743546	1	neg.Inf	1	1	0	0.01	0	chr7	+	114514242	114692170	Syt9
ENSMUSG00000062563	0.0905103	1	1	Inf	0.974758	1	0	0	0	chr12	-	25350703	25366678	Cys1
ENSMUSG00000062960	-1.51117	0.378449	1	-6.58746	1.06e-07	2.73e-06	0.86	0.02	0	chr5	-	76328852	76374483	Kdr
ENSMUSG00000062991	-1.96982	0.901605	1	-2.6699	0.704054	1	0.02	0.01	0	chr8	-	32928500	33119581	Nrg1
ENSMUSG00000063130	neg.Inf	0.896925	1	neg.Inf	0.915296	1	0.02	0.02	0	chr13	-	3802139	3803564	Calml3
ENSMUSG00000063446	-1.61085	0.704328	1	-1.39898	0.759997	1	0.01	0.01	0	chr4	+	49072145	49353131	E130309F12Rik
ENSMUSG00000063594	neg.Inf	1	1	neg.Inf	1	1	0.01	0.01	0	chr7	+	17477135	17480784	Gng8
ENSMUSG00000063626	2.25997	0.830657	1	0.191888	1	1	0.01	0	0	chr8	-	29757189	30329810	Unc5d
ENSMUSG00000063687	neg.Inf	0.363499	1	neg.Inf	0.146805	0.454669	0.04	0.02	0	chr18	+	37480035	37483567	Pcdhb5
ENSMUSG00000063767	neg.Inf	1	1	neg.Inf	1	1	0.02	0.02	0	chr3	+	90458224	90462052	S100a7a
ENSMUSG00000063873	neg.Inf	0.870969	1	neg.Inf	0.442969	0.90608	0.02	0	0	chr2	+	144993490	145467902	Slc24a3
ENSMUSG00000064080	neg.Inf	1	1	neg.Inf	0.38539	0.839862	0.02	0	0	chr6	+	91162449	91222534	Fbln2
ENSMUSG00000064115	1.99712	0.84191	1	-1.38286	0.664723	1	0.01	0	0	chr16	-	66655666	67621153	Cadm2
ENSMUSG00000064158	neg.Inf	0.691566	1	neg.Inf	0.275529	0.688806	0.04	0.01	0	chr7	+	52877181	52884193	Izumo1
ENSMUSG00000064342	neg.Inf	1	1	neg.Inf	1	1	0.18	0.16	0	chrM	+	3706	3774	mt-Ti
ENSMUSG00000064343	neg.Inf	0.691566	1	neg.Inf	0.543175	1	0.86	0.48	0	chrM	-	3772	3842	mt-Tq
ENSMUSG00000064364	neg.Inf	0.716041	1	neg.Inf	1	1	0.18	0.51	0	chrM	+	11546	11612	mt-Th
ENSMUSG00000064525	neg.Inf	0.870969	1	neg.Inf	0.34422	0.78763	0.66	0.18	0	chr14	+	58316646	58316774	SNORA65
ENSMUSG00000064558	neg.Inf	0.870969	1	neg.Inf	1	1	0.09	0.18	0	chr13	-	46862889	46863018	SNORA55
ENSMUSG00000064652	neg.Inf	1	1	neg.Inf	0.769243	1	0.28	0.09	0	chr2	+	32687509	32687636	SNORA31
ENSMUSG00000064682	neg.Inf	0.896925	1	neg.Inf	0.740962	1	0.19	0.12	0	chr8	-	53422269	53422459	U2
ENSMUSG00000064692	neg.Inf	1	1	neg.Inf	0.889014	1	0.17	0.08	0	chr11	+	62590487	62590627	SNORA67
ENSMUSG00000064765	neg.Inf	0.896925	1	neg.Inf	0.889014	1	0.22	0.21	0	chr3	+	154754982	154755092	Y_RNA
ENSMUSG00000064806	neg.Inf	1	1	neg.Inf	0.915296	1	0.15	0.07	0	chrX	+	45583463	45583621	U1
ENSMUSG00000065059	neg.Inf	1	1	neg.Inf	0.915296	1	0.23	0.11	0	chr10	-	117099338	117099444	U6
ENSMUSG00000065211	neg.Inf	0.743546	1	neg.Inf	0.405142	0.864894	0.54	0.25	0	chr8	-	98280850	98280984	SNORA76
ENSMUSG00000065331	neg.Inf	1	1	neg.Inf	0.866111	1	0.23	0.11	0	chr16	-	17341999	17342105	U6
ENSMUSG00000065453	neg.Inf	0.716041	1	neg.Inf	1	1	0.12	0.33	0	chr13	-	48631381	48631483	Mirlet7d
ENSMUSG00000065505	neg.Inf	1	1	neg.Inf	0.915296	1	0.25	0.11	0	chr6	-	51219811	51219909	Mir148a
ENSMUSG00000065514	neg.Inf	0.870969	1	neg.Inf	1	1	0.15	0.28	0	chr5	-	138606965	138607046	Mir106b
ENSMUSG00000065560	neg.Inf	1	1	neg.Inf	1	1	0.13	0.12	0	chr15	+	103115556	103115652	Mir148b
ENSMUSG00000065664	neg.Inf	1	1	neg.Inf	0.866111	1	0.23	0.11	0	chr6	-	149001039	149001145	U6
ENSMUSG00000065667	neg.Inf	1	1	neg.Inf	0.769243	1	0.35	0.11	0	chr16	-	48943112	48943215	U6
ENSMUSG00000066007	neg.Inf	1	1	neg.Inf	0.889014	1	0	0	0	chr4	+	146124225	146166156	Zfp600
ENSMUSG00000066058	neg.Inf	1	1	neg.Inf	0.599216	1	0.01	0	0	chr4	+	118928019	118935043	Cldn19
ENSMUSG00000066090	neg.Inf	0.632139	1	neg.Inf	0.442969	0.90608	0.1	0.06	0	chr4	-	102690477	102699447	Insl5
ENSMUSG00000066108	-0.0353997	1	1	-1.90296	0.501736	0.965147	0.01	0	0	chr7	+	149024975	149058990	Muc5b
ENSMUSG00000066620	neg.Inf	0.870969	1	neg.Inf	1	1	0.02	0.04	0	chr7	+	31494755	31495282	Gm4883
ENSMUSG00000066705	neg.Inf	0.195837	1	neg.Inf	3.15e-23	8.21e-21	3.31	0.06	0	chr9	+	45178268	45204241	Fxyd6
ENSMUSG00000066861	neg.Inf	0.221569	1	neg.Inf	4.03e-06	7.36e-05	0.38	0.04	0	chr5	-	121326151	121337622	Oas1g
ENSMUSG00000067010	-1.90949	0.82281	1	0.217737	1	1	0	0.01	0	chr5	-	109422431	109435490	Vmn2r10
ENSMUSG00000067023	0.897269	1	1	-0.345911	1	1	0.01	0	0	chr14	+	34361743	34388440	Gm626
ENSMUSG00000067220	neg.Inf	1	1	neg.Inf	0.0576423	0.231403	0.05	0	0	chr5	-	72994935	73033991	Cnga1
ENSMUSG00000067276	0.179172	1	1	-1.82903	0.545828	1	0.01	0	0	chrX	-	140236774	140261957	Capn6
ENSMUSG00000067279	Inf	0.982211	1	Inf	0.974784	1	0	0	0	chr19	-	36806227	36811143	Ppp1r3c
ENSMUSG00000067285	neg.Inf	1	1	neg.Inf	0.889014	1	0.01	0	0	chr5	+	42459199	42608037	Gm16223
ENSMUSG00000067402	-0.687693	0.907618	1	-1.45278	0.726194	1	0.02	0.01	0	chrX	+	120491628	120494685	Gm2411
ENSMUSG00000067613	neg.Inf	0.580498	1	neg.Inf	0.181272	0.525896	0.07	0.02	0	chr15	-	101315562	101321943	5430421N21Rik
ENSMUSG00000067649	neg.Inf	1	1	neg.Inf	0.915296	1	0.01	0.01	0	chrX	-	89364218	89844911	Mageb18
ENSMUSG00000067724	-1.75163	0.911196	1	-0.782263	1	1	0.01	0.01	0	chr5	-	24008575	24033094	Gbx1
ENSMUSG00000067767	neg.Inf	0.870969	1	neg.Inf	0.609086	1	0.04	0.02	0	chr6	+	123122911	123154689	Clec4b2
ENSMUSG00000067998	neg.Inf	1	1	neg.Inf	1	1	0.01	0.01	0	chr2	+	154083590	154096981	4833413D08Rik
ENSMUSG00000068008	neg.Inf	0.116833	0.878086	neg.Inf	0.000394683	0.00397887	0.31	0.08	0	chr2	+	153743966	153758732	Rya3
ENSMUSG00000068117	Inf	0.982203	1	-2.70829	0.596155	1	0.02	0	0	chr15	+	81900426	81957244	Mei1
ENSMUSG00000068252	neg.Inf	1	1	neg.Inf	0.378035	0.831474	0.04	0	0	chr15	-	77252640	77277922	Apol7b
ENSMUSG00000068259	neg.Inf	0.632139	1	neg.Inf	0.915296	1	0.03	0.05	0	chr6	-	40494035	40494976	Olfr461
ENSMUSG00000068373	-1.75163	0.911196	1	-4.24174	0.114728	0.382572	0.01	0	0	chr2	-	103983230	104250491	D430041D05Rik
ENSMUSG00000068522	neg.Inf	1	1	neg.Inf	0.423201	0.883517	0.05	0.01	0	chr15	+	51871653	51877267	Aard
ENSMUSG00000068545	neg.Inf	0.896925	1	neg.Inf	1	1	0.04	0.07	0	chr6	+	48473517	48473849	Gm10243
ENSMUSG00000068696	Inf	0.982203	1	Inf	0.974758	1	0	0	0	chr3	-	115952572	115956402	Gpr88
ENSMUSG00000068699	-1.60862	0.710098	1	-0.950333	0.858283	1	0.01	0.01	0	chr6	+	29383153	29411888	Flnc
ENSMUSG00000068748	Inf	0.812542	1	-1.97337	0.423133	0.883517	0.02	0	0	chr6	+	22825502	23002916	Ptprz1
ENSMUSG00000068777	neg.Inf	0.632139	1	neg.Inf	0.634554	1	0.03	0.03	0	chr14	-	7470934	7516684	Gm10251
ENSMUSG00000068794	-0.115289	1	1	-1.0405	0.784402	1	0.01	0	0	chr6	-	7947808	8142617	Col28a1
ENSMUSG00000068859	-0.751626	1	1	-0.852749	1	1	0.01	0.01	0	chr2	+	73109982	73122763	Sp9
ENSMUSG00000068893	neg.Inf	1	1	neg.Inf	1	1	0	0	0	chr3	+	92019842	92061220	Sprr2a2
ENSMUSG00000068924	neg.Inf	1	1	neg.Inf	1	1	0.01	0.01	0	chr3	-	88542675	88543614	Gm10253
ENSMUSG00000069189	neg.Inf	1	1	neg.Inf	1	1	0.01	0.01	0	chr13	+	74101299	74130437	Zdhhc11
ENSMUSG00000069476	Inf	0.982211	1	Inf	0.974784	1	0	0	0	chr11	+	73883457	73900794	Zfp616
ENSMUSG00000069601	-0.18262	1	1	-1.01469	0.580574	1	0.01	0	0	chr10	+	68996970	69490184	Ank3
ENSMUSG00000069835	neg.Inf	1	1	neg.Inf	0.889014	1	0.02	0.01	0	chr11	+	69435526	69437372	Sat2
ENSMUSG00000069962	neg.Inf	0.743546	1	neg.Inf	1	1	0.02	0.06	0	chr8	-	91710842	91711459	Gm5356
ENSMUSG00000070065	neg.Inf	1	1	neg.Inf	0.292849	0.716671	1.35	0.16	0	chr11	+	77886672	77886743	Mir451
ENSMUSG00000070190	neg.Inf	1	1	neg.Inf	0.497542	0.961971	0.28	0.05	0	chr11	+	87275788	87276001	U3
ENSMUSG00000070323	neg.Inf	0.896925	1	neg.Inf	1	1	0.01	0.01	0	chr9	+	7571396	7581885	Mmp27
ENSMUSG00000070332	neg.Inf	1	1	neg.Inf	0.915296	1	0.01	0.01	0	chr11	+	115301859	115309584	4933422H20Rik
ENSMUSG00000070421	Inf	0.982211	1	-1.45278	0.726194	1	0.02	0	0	chr7	-	111791394	111795819	Olfr658
ENSMUSG00000070529	neg.Inf	1	1	neg.Inf	1	1	0.02	0.02	0	chr2	+	164481440	164482868	Wfdc10
ENSMUSG00000070561	-0.767583	1	1	-5.16903	0.000275792	0.00293429	0.23	0.01	0	chr7	-	53352533	53355607	Kcnj11
ENSMUSG00000070576	-2.98598	0.220504	1	-5.88147	1.21e-06	2.49e-05	0.17	0.02	0	chr5	+	111846382	111886053	Mn1
ENSMUSG00000070606	neg.Inf	1	1	neg.Inf	0.769243	1	0.14	0.04	0	chr7	-	50643056	50643319	Gm10298
ENSMUSG00000070802	neg.Inf	0.774681	1	neg.Inf	0.0442789	0.189819	0.1	0.01	0	chr7	+	17530031	17532427	Pnmal2
ENSMUSG00000070844	neg.Inf	1	1	neg.Inf	0.915296	1	0.01	0	0	chr7	+	9927007	9944065	Vmn2r42
ENSMUSG00000070847	neg.Inf	0.896925	1	neg.Inf	1	1	0	0.01	0	chr7	-	7264434	7290242	Vmn2r30
ENSMUSG00000070867	Inf	0.812542	1	-2.01852	0.479855	0.944495	0.02	0	0	chr4	+	114079329	114287703	Gm12824
ENSMUSG00000070877	neg.Inf	0.870969	1	neg.Inf	0.519243	0.97855	0.06	0.02	0	chr4	+	106881785	106890665	Ldlrad1
ENSMUSG00000070880	-1.53495	0.834907	1	-3.22859	0.209912	0.579824	0.03	0.01	0	chr2	+	70391129	70440071	Gad1
ENSMUSG00000070908	0.0905103	1	1	Inf	0.974758	1	0	0	0	chr4	+	88451435	88454284	Gm13288
ENSMUSG00000070979	neg.Inf	0.774681	1	neg.Inf	1	1	0.01	0.02	0	chr4	+	56756294	56757797	Actl7a
ENSMUSG00000070990	Inf	0.982203	1	Inf	0.974758	1	0	0	0	chr4	+	46356481	46359284	Foxe1
ENSMUSG00000071104	-1.27988	1	1	0.217737	1	1	0	0.01	0	chr8	+	47019973	47029499	Ccdc110
ENSMUSG00000071185	neg.Inf	1	1	neg.Inf	0.694737	1	0.04	0.01	0	chr10	-	78074414	78080819	Olfr1357
ENSMUSG00000071317	neg.Inf	0.488125	1	neg.Inf	0.0707172	0.268661	0.12	0.04	0	chr10	+	45055568	45089514	Bves
ENSMUSG00000071322	Inf	0.982203	1	-0.782263	1	1	0.01	0	0	chr17	+	7528995	7550323	Gm10326
ENSMUSG00000071434	-0.90949	1	1	-1.85275	0.926322	1	0.01	0.01	0	chr10	-	7216995	7226702	9230019H11Rik
ENSMUSG00000071690	neg.Inf	1	1	neg.Inf	1	1	0.01	0.01	0	chrX	-	131280034	131281452	Gm10344
ENSMUSG00000071701	neg.Inf	0.896925	1	neg.Inf	1	1	0	0.01	0	chrX	+	120715082	120718134	Gm6604
ENSMUSG00000071719	0.232417	1	1	0.032679	1	1	0.01	0	0	chrX	+	97016360	97044129	Tmem28
ENSMUSG00000071722	-1.16306	0.889776	1	Inf	0.974784	1	0	0.01	0	chrX	-	92217846	92222021	Spin4
ENSMUSG00000072591	-0.574342	1	1	-1.16085	1	1	0.01	0	0	chr5	-	129084981	129106568	5930412G12Rik
ENSMUSG00000072672	-1.65808	0.443731	1	-2.99419	0.0608107	0.241007	0.06	0.02	0	chr14	+	27077448	27088922	Gm10391
ENSMUSG00000072718	neg.Inf	0.774681	1	neg.Inf	0.0488037	0.20443	1.04	0.04	0	chr6	-	130219212	130231946	Klra10
ENSMUSG00000072791	-1.16306	0.889776	1	-2.28935	0.516546	0.9765	0.02	0.01	0	chr12	-	120106297	120204894	Abcb5
ENSMUSG00000072800	neg.Inf	0.743546	1	neg.Inf	0.740962	1	0.05	0.04	0	chr6	-	120442106	120443977	Cecr6
ENSMUSG00000072843	neg.Inf	1	1	neg.Inf	0.915296	1	0.01	0	0	chr11	+	62565413	62567923	Gm10428
ENSMUSG00000072902	neg.Inf	0.896925	1	neg.Inf	0.307137	0.736372	0.03	0.01	0	chr11	+	58816412	58820795	Gm10435
ENSMUSG00000072952	-0.90949	1	1	Inf	0.974758	1	0	0	0	chr6	-	85061410	85076119	Gm5878
ENSMUSG00000072962	neg.Inf	1	1	neg.Inf	0.889014	1	0.01	0.01	0	chr5	+	44491681	44493752	Gm16401
ENSMUSG00000073073	neg.Inf	0.510767	1	neg.Inf	0.866111	1	0.02	0.04	0	chr11	+	30167464	30180491	Gm8098
ENSMUSG00000073102	neg.Inf	0.870969	1	neg.Inf	0.599216	1	0.02	0.01	0	chr5	+	30607914	30668993	Ccdc164
ENSMUSG00000073187	neg.Inf	0.716041	1	neg.Inf	0.307137	0.736372	0.24	0.08	0	chr12	+	19393665	19394072	Gm5784
ENSMUSG00000073234	neg.Inf	0.716041	1	neg.Inf	0.56969	1	0.05	0.03	0	chr5	+	5573952	5576203	Gm8773
ENSMUSG00000073274	-1.82083	0.567175	1	-2.42242	0.32796	0.766578	0.02	0.01	0	chrX	-	18734107	18744367	Gm14636
ENSMUSG00000073295	neg.Inf	0.870969	1	neg.Inf	1	1	0	0.01	0	chrX	+	5624571	5632228	Nudt11
ENSMUSG00000073418	-0.767583	1	1	-1.81537	0.629412	1	0.01	0	0	chr17	-	34865325	34880827	C4b
ENSMUSG00000073494	neg.Inf	0.896925	1	neg.Inf	0.0184773	0.0968796	0.12	0.01	0	chr1	+	172162880	172183739	Sh2d1b2
ENSMUSG00000073521	neg.Inf	1	1	neg.Inf	0.322701	0.758151	0.4	0.05	0	chr18	+	80226095	80226340	Gm10525
ENSMUSG00000073529	neg.Inf	1	1	neg.Inf	0.442969	0.90608	0.02	0	0	chr18	-	78031998	78035482	F830208F22Rik
ENSMUSG00000073530	Inf	0.982211	1	-1.45278	0.726194	1	0.01	0	0	chr1	-	160641862	160887870	Pappa2
ENSMUSG00000073591	-2.75163	0.614767	1	-6.13282	0.000105335	0.00127763	0.26	0.02	0	chr18	+	37678007	37681073	Pcdhb22
ENSMUSG00000073646	neg.Inf	1	1	neg.Inf	0.769243	1	0.01	0	0	chr18	+	4812484	4850957	Gm10556
ENSMUSG00000073652	neg.Inf	1	1	neg.Inf	0.915296	1	0.01	0.01	0	chr1	+	71699411	71709417	Apol7d
ENSMUSG00000073738	neg.Inf	0.870969	1	neg.Inf	0.275529	0.688806	0.04	0.01	0	chr1	-	9950252	9952890	Gm10567
ENSMUSG00000073752	neg.Inf	1	1	neg.Inf	1	1	0.02	0.02	0	chr4	-	129985406	129985918	Gm10570
ENSMUSG00000073868	neg.Inf	0.896925	1	neg.Inf	0.889014	1	0	0	0	chr4	+	42728458	42733425	Gm10590
ENSMUSG00000073876	Inf	0.982211	1	Inf	0.974784	1	0	0	0	chr4	-	42029565	42039326	Gm13305
ENSMUSG00000073879	neg.Inf	0.896925	1	neg.Inf	1	1	0.01	0.01	0	chr4	+	42107582	42109905	Gm5859
ENSMUSG00000074092	neg.Inf	1	1	neg.Inf	1	1	0.03	0.03	0	chr7	+	60010788	60011196	Gm6181
ENSMUSG00000074148	neg.Inf	1	1	neg.Inf	0.223462	0.605203	0.15	0.01	0	chr9	-	88618126	88626708	Bcl2a1d
ENSMUSG00000074217	neg.Inf	0.870969	1	neg.Inf	1	1	0.02	0.04	0	chr8	-	86534129	86535341	2210011C24Rik
ENSMUSG00000074232	neg.Inf	0.183512	1	neg.Inf	0.013631	0.0762015	0.16	0.06	0	chr9	+	66644846	66646881	Gm10647
ENSMUSG00000074259	-1.96195	0.368797	1	-2.95836	0.0729358	0.275144	0.05	0.02	0	chr9	+	59527951	59566681	Gramd2
ENSMUSG00000074345	neg.Inf	1	1	neg.Inf	0.464687	0.929659	0.03	0.01	0	chr9	-	53873413	53916218	Tnfaip8l3
ENSMUSG00000074365	Inf	0.982203	1	-1.98394	0.838584	1	0.02	0	0	chr7	+	16467966	16489379	Crxos1
ENSMUSG00000074385	neg.Inf	1	1	neg.Inf	0.0824554	0.301626	0.09	0.01	0	chr9	-	44915259	44943689	Gm10684
ENSMUSG00000074505	-1.60116	0.493327	1	-3.3746	0.0174823	0.0927058	0.03	0.01	0	chr9	-	15714649	16182681	Fat3
ENSMUSG00000074564	neg.Inf	1	1	neg.Inf	0.101719	0.351503	3.71	0.02	0	chr9	+	3015654	3017210	Gm10720
ENSMUSG00000074565	neg.Inf	1	1	neg.Inf	0.205909	0.572239	0.79	0.02	0	chr9	+	3013170	3014344	Gm10721
ENSMUSG00000074577	0.897269	1	1	-3.76439	0.0568569	0.228778	0.07	0	0	chr2	-	167805664	167836118	Fam65c
ENSMUSG00000074590	0.897269	1	1	-4.06329	0.0234061	0.116361	0.12	0	0	chr3	-	58954468	58957447	F630111L10Rik
ENSMUSG00000074592	neg.Inf	1	1	neg.Inf	1	1	0.02	0.02	0	chr3	-	56693900	56694515	F830104G03Rik
ENSMUSG00000074594	neg.Inf	0.691566	1	neg.Inf	0.418616	0.878797	0.16	0.06	0	chr2	-	164475131	164482083	Wfdc9
ENSMUSG00000074607	-2.43461	0.781075	1	-3.80021	0.215958	0.590849	0.05	0.01	0	chr2	+	163028861	163149906	Tox2
ENSMUSG00000074652	-1.42466	0.708858	1	-2.91223	0.245345	0.641452	0.02	0.01	0	chr2	+	155436948	155460043	Myh7b
ENSMUSG00000074677	neg.Inf	0.604918	1	neg.Inf	0.000387865	0.00392555	0.21	0.02	0	chr3	-	15695145	15748528	Sirpb1c
ENSMUSG00000074739	neg.Inf	1	1	neg.Inf	0.740962	1	0.02	0.01	0	chr2	-	148841468	148842973	Gm10750
ENSMUSG00000074874	neg.Inf	0.604918	1	neg.Inf	9.37e-05	0.00115943	2.47	0.04	0	chr13	-	60996712	60998808	Ctla2b
ENSMUSG00000074895	neg.Inf	1	1	neg.Inf	0.662931	1	0.02	0.01	0	chr13	+	54885359	54889820	Eif4e1b
ENSMUSG00000074899	0.626732	0.964017	1	-3.26422	0.0412746	0.180307	0.04	0	0	chr2	-	119871893	119911508	Spnb5
ENSMUSG00000074968	Inf	0.982203	1	Inf	0.974758	1	0	0	0	chr2	-	110495358	110791080	Ano3
ENSMUSG00000074987	Inf	0.982203	1	-1.46046	1	1	0.01	0	0	chr2	-	104916695	104966667	AI314831
ENSMUSG00000075012	-3.97761	0.0499491	0.553156	-5.10898	0.000336025	0.00348446	0.29	0.13	0	chr2	-	102289525	102291949	Fjx1
ENSMUSG00000075046	Inf	0.982203	1	-3.68915	0.42252	0.883226	0.07	0	0	chr10	-	57692727	57695421	Gm10807
ENSMUSG00000075224	0.232417	1	1	1.03268	1	1	0	0	0	chr2	-	85002491	85036856	Lrrc55
ENSMUSG00000075267	neg.Inf	1	1	neg.Inf	0.599216	1	0.04	0.01	0	chr2	+	76486533	76496613	Dfnb59
ENSMUSG00000075416	Inf	0.982211	1	Inf	0.974784	1	0	0	0	chr2	-	30568667	30575577	Gm14488
ENSMUSG00000075427	neg.Inf	0.870969	1	neg.Inf	1	1	0	0.01	0	chr15	-	98016444	98051408	Olfr288
ENSMUSG00000075525	neg.Inf	0.870969	1	neg.Inf	0.519243	0.97855	0.1	0.04	0	chr2	-	14525617	14526238	Gm10849
ENSMUSG00000075529	-0.90949	1	1	-3.04532	0.470573	0.934464	0.02	0	0	chr5	+	150170211	150196171	BC028471
ENSMUSG00000075538	neg.Inf	1	1	neg.Inf	1	1	0	0	0	chr2	-	6853587	6856127	Gm10855
ENSMUSG00000075585	-0.424659	0.828902	1	-3.8791	0.0119444	0.0685087	0.1	0.01	0	chr5	+	139471010	139476530	6330403L08Rik
ENSMUSG00000075588	Inf	0.982211	1	Inf	0.974784	1	0	0	0	chr11	+	96212946	96217003	Hoxb2
ENSMUSG00000075589	neg.Inf	0.896925	1	neg.Inf	0.866111	1	0.05	0.04	0	chr11	-	96197613	96203422	Gm11536
ENSMUSG00000075592	-2.53495	0.69903	1	-6.57154	4.2e-06	7.63e-05	0.15	0.01	0	chr14	+	56472873	56493572	Nynrin
ENSMUSG00000075593	neg.Inf	0.896925	1	neg.Inf	0.360386	0.808659	0.03	0.01	0	chr5	-	138706149	138714068	Gal3st4
ENSMUSG00000076270	neg.Inf	1	1	neg.Inf	0.889014	1	0.22	0.1	0	chr14	-	60847643	60847752	Mir719
ENSMUSG00000076320	neg.Inf	0.870969	1	neg.Inf	0.740962	1	0.37	0.23	0	chr5	+	134924444	134924542	AC167419.1
ENSMUSG00000076434	Inf	0.982203	1	-2.10419	0.767578	1	0.02	0	0	chr2	-	164556680	164571431	Wfdc3
ENSMUSG00000076464	neg.Inf	1	1	neg.Inf	0.662931	1	0.14	0.03	0	chr6	+	41009442	41009880	Trbv4
ENSMUSG00000076465	neg.Inf	1	1	neg.Inf	0.235307	0.624441	0.36	0.03	0	chr6	+	41012358	41012802	Trbv5
ENSMUSG00000076470	neg.Inf	0.896925	1	neg.Inf	0.275529	0.688806	0.32	0.07	0	chr6	+	41080146	41080584	Trbv13-3
ENSMUSG00000076472	neg.Inf	1	1	neg.Inf	0.599216	1	0.18	0.03	0	chr6	+	41091210	41091657	Trbv15
ENSMUSG00000076474	neg.Inf	1	1	neg.Inf	0.38539	0.839862	0.32	0.03	0	chr6	+	41113091	41113550	Trbv17
ENSMUSG00000076482	neg.Inf	1	1	neg.Inf	0.0325328	0.150439	22.29	0.95	0	chr6	+	41483200	41483211	Trbd1
ENSMUSG00000076483	neg.Inf	0.774681	1	neg.Inf	3.97e-05	0.000552028	17.22	0.71	0	chr6	+	41483863	41483910	Trbj1-1
ENSMUSG00000076484	neg.Inf	0.774681	1	neg.Inf	0.121018	0.397651	8.1	0.71	0	chr6	+	41484000	41484047	Trbj1-2
ENSMUSG00000076485	neg.Inf	0.848382	1	neg.Inf	0.0117154	0.0674886	6.3	0.42	0	chr6	+	41484322	41484375	Trbj1-3
ENSMUSG00000076486	neg.Inf	0.896925	1	neg.Inf	0.0283699	0.135166	6.44	0.45	0	chr6	+	41484810	41484860	Trbj1-4
ENSMUSG00000076488	neg.Inf	0.632139	1	neg.Inf	0.003898	0.0275308	8.03	0.86	0	chr6	+	41485553	41485605	Trbj1-6
ENSMUSG00000076489	neg.Inf	1	1	neg.Inf	0.0971066	0.339564	4.32	0.25	0	chr6	+	41485641	41485685	Trbj1-7
ENSMUSG00000076572	neg.Inf	0.848382	1	neg.Inf	0.00289366	0.0215026	1.2	0.07	0	chr6	-	69942459	69942971	Igkv18-36
ENSMUSG00000076573	neg.Inf	0.896925	1	neg.Inf	2.47e-05	0.000364847	2.13	0.06	0	chr6	-	69960943	69961667	Igkv1-35
ENSMUSG00000076622	neg.Inf	0.000848485	0.0266798	neg.Inf	0.00070664	0.00659144	46.41	39.31	0	chr12	-	114668739	114668749	Gm16877
ENSMUSG00000076624	neg.Inf	0.743546	1	neg.Inf	1	1	0.72	2.01	0	chr12	-	114689062	114689078	Gm16782
ENSMUSG00000076625	neg.Inf	0.580498	1	neg.Inf	0.662931	1	2.86	2.68	0	chr12	-	114694931	114694947	Gm16942
ENSMUSG00000076626	neg.Inf	1	1	neg.Inf	0.497542	0.961971	3.58	0.67	0	chr12	-	114699580	114699596	Gm16941
ENSMUSG00000076638	neg.Inf	0.0016783	0.0464127	neg.Inf	7.18e-07	1.56e-05	3.02	1.17	0	chr12	-	114891502	114891935	Ighv2-4
ENSMUSG00000076646	neg.Inf	0.0171622	0.270537	neg.Inf	1.25e-05	0.000201678	2.49	0.77	0	chr12	-	115034354	115034778	Gm16887
ENSMUSG00000076647	neg.Inf	0.691566	1	neg.Inf	0.599216	1	0.17	0.1	0	chr12	-	115045525	115045958	Gm16597
ENSMUSG00000076657	neg.Inf	0.430995	1	neg.Inf	0.00320532	0.0233675	1.14	0.19	0	chr12	-	115220090	115220552	Gm16611
ENSMUSG00000076670	neg.Inf	0.000667926	0.0218134	neg.Inf	5.2e-08	1.42e-06	3.61	1.32	0	chr12	-	115500483	115501161	Gm7112
ENSMUSG00000076671	neg.Inf	1	1	neg.Inf	0.769243	1	0.12	0.04	0	chr12	-	115505818	115506117	Gm16931
ENSMUSG00000076692	neg.Inf	0.870969	1	neg.Inf	0.162884	0.489422	0.5	0.08	0	chr12	-	115884783	115885076	Gm16857
ENSMUSG00000076699	neg.Inf	0.211215	1	neg.Inf	1.52e-07	3.78e-06	3.62	0.3	0	chr12	-	116002664	116003085	Ighv1-23
ENSMUSG00000076705	neg.Inf	0.105248	0.838966	neg.Inf	0.0184577	0.0967961	0.84	0.43	0	chr12	-	116134449	116134882	Gm16716
ENSMUSG00000076724	neg.Inf	0.848382	1	neg.Inf	0.0828047	0.302573	0.61	0.08	0	chr12	-	116706543	116706843	Ighv8-9
ENSMUSG00000076727	neg.Inf	0.848382	1	neg.Inf	0.00186867	0.0149094	1.3	0.07	0	chr12	-	116805376	116805796	Ighv8-11
ENSMUSG00000076741	neg.Inf	0.105248	0.838966	neg.Inf	0.0167898	0.0898188	1.25	0.51	0	chr12	-	117202028	117202318	Ighv1-83
ENSMUSG00000076745	neg.Inf	1	1	neg.Inf	0.235307	0.624441	0.29	0.03	0	chr13	+	19276850	19277370	Tcrg-V4
ENSMUSG00000076752	neg.Inf	0.896925	1	neg.Inf	0.0334322	0.153619	0.97	0.05	0	chr13	-	19396929	19399420	Gm16603
ENSMUSG00000076755	neg.Inf	1	1	neg.Inf	0.293186	0.717116	0.63	0.03	0	chr13	+	19431885	19432323	Gm16602
ENSMUSG00000076823	neg.Inf	0.774681	1	neg.Inf	0.360386	0.808659	0.32	0.13	0	chr14	+	53983511	53983777	Gm10907
ENSMUSG00000076866	neg.Inf	0.896925	1	neg.Inf	0.00473447	0.0322766	1.16	0.07	0	chr14	+	54580668	54581274	Gm17015
ENSMUSG00000076869	neg.Inf	1	1	neg.Inf	0.191844	0.546003	9.12	0.71	0	chr14	+	54741901	54741916	Trdd2
ENSMUSG00000077172	neg.Inf	1	1	neg.Inf	0.801231	1	0.28	0.09	0	chr16	+	19411251	19411382	SNORA17
ENSMUSG00000077227	neg.Inf	0.848382	1	neg.Inf	0.634554	1	0.36	0.17	0	chr19	-	12007985	12008118	SNORA17
ENSMUSG00000077283	neg.Inf	0.870969	1	neg.Inf	1	1	0.1	0.19	0	chr7	-	135918360	135918477	n-R5s158
ENSMUSG00000077367	neg.Inf	0.662665	1	neg.Inf	0.378035	0.831474	0.79	0.42	0	chr16	-	5060868	5060975	U6
ENSMUSG00000077449	neg.Inf	1	1	neg.Inf	1	1	0.09	0.09	0	chr13	+	75905516	75905645	SNORA42
ENSMUSG00000077821	neg.Inf	0.453366	1	neg.Inf	0.423201	0.883517	0.78	0.73	0	chr9	+	74718556	74718649	AC100600.1
ENSMUSG00000077863	neg.Inf	1	1	neg.Inf	1	1	0.13	0.12	0	chr18	-	56126510	56126603	AC147251.1
ENSMUSG00000077864	neg.Inf	0.870969	1	neg.Inf	0.662931	1	0.55	0.26	0	chr17	-	58383870	58383958	AC122209.1
ENSMUSG00000077883	neg.Inf	0.848382	1	neg.Inf	1	1	0.14	0.26	0	chr2	-	93023045	93023131	AL683882.1
ENSMUSG00000077890	neg.Inf	1	1	neg.Inf	0.889014	1	0.31	0.15	0	chr15	-	35590725	35590802	Mir875
ENSMUSG00000077892	neg.Inf	0.896925	1	neg.Inf	0.889014	1	0.29	0.27	0	chr3	-	146062098	146062181	AC124987.1
ENSMUSG00000077966	neg.Inf	1	1	neg.Inf	1	1	0.13	0.12	0	chr2	-	24303584	24303678	AL732528.1
ENSMUSG00000078044	neg.Inf	1	1	neg.Inf	0.889014	1	0.26	0.12	0	chr9	+	117908454	117908548	AC157475.1
ENSMUSG00000078144	neg.Inf	1	1	neg.Inf	0.0227645	0.113844	0.27	0.01	0	chr8	+	95425306	95426306	Capns2
ENSMUSG00000078224	neg.Inf	0.870969	1	neg.Inf	0.740962	1	0.08	0.05	0	chr17	-	53737506	53737988	Gm6919
ENSMUSG00000078362	Inf	0.982203	1	0.217737	1	1	0	0	0	chr4	-	42285129	42290096	Gm10930
ENSMUSG00000078437	neg.Inf	1	1	neg.Inf	0.915296	1	0.03	0.02	0	chr10	-	81208728	81214554	Gm3055
ENSMUSG00000078490	neg.Inf	0.263874	1	neg.Inf	0.107351	0.365554	0.05	0.02	0	chr4	+	154825679	154840639	C030017K20Rik
ENSMUSG00000078590	neg.Inf	1	1	neg.Inf	1	1	0.17	0.16	0	chr3	-	122615988	122622278	Gm10959
ENSMUSG00000078650	neg.Inf	1	1	neg.Inf	1	1	0.01	0	0	chr11	+	101228875	101239217	G6pc
ENSMUSG00000078664	neg.Inf	1	1	neg.Inf	0.866111	1	0.01	0	0	chr3	+	92019757	92026407	Sprr2a1
ENSMUSG00000078677	neg.Inf	1	1	neg.Inf	1	1	0.1	0.09	0	chr7	+	73510791	73531195	Gm10974
ENSMUSG00000078780	neg.Inf	0.345689	1	neg.Inf	0.015989	0.0863575	0.35	0.09	0	chr3	-	15848070	15906332	Gm5150
ENSMUSG00000078810	neg.Inf	1	1	neg.Inf	1	1	0.01	0.01	0	chr7	-	4320315	4349346	Gp6
ENSMUSG00000078850	neg.Inf	0.896925	1	neg.Inf	0.740962	1	0.12	0.08	0	chr15	-	8479135	8479434	Gm2348
ENSMUSG00000078865	neg.Inf	0.870969	1	neg.Inf	1	1	0.01	0.01	0	chr2	-	177353909	177362915	Gm14406
ENSMUSG00000078881	-0.574342	1	1	Inf	0.974758	1	0	0	0	chr2	+	176266735	176280240	Gm14434
ENSMUSG00000078885	neg.Inf	0.870969	1	neg.Inf	1	1	0.01	0.02	0	chr2	-	176083705	176093584	Gm14432
ENSMUSG00000078889	-1.94487	0.59461	1	-1.34591	0.804791	1	0.01	0.02	0	chr2	-	175788489	175800225	Gm14288
ENSMUSG00000078926	neg.Inf	0.263874	1	neg.Inf	0.132647	0.42375	0.11	0.06	0	chr13	+	113825587	113881343	Cdc20b
ENSMUSG00000078966	neg.Inf	1	1	neg.Inf	1	1	0.01	0.01	0	chr13	-	76339159	76408814	Fam81b
ENSMUSG00000078971	neg.Inf	0.632139	1	neg.Inf	0.769243	1	0.13	0.16	0	chr12	-	116081862	116082154	Gm16693
ENSMUSG00000078992	neg.Inf	0.177264	1	neg.Inf	0.00132909	0.0112657	3.9	0.72	0	chr12	-	115272144	115272302	Gm16999
ENSMUSG00000079025	neg.Inf	1	1	neg.Inf	0.915296	1	0.01	0	0	chr15	-	63607526	63640314	Gsdmc
ENSMUSG00000079055	-1.49445	0.771168	1	-1.70829	0.72703	1	0.02	0.01	0	chr12	-	82298902	82434167	Slc8a3
ENSMUSG00000079146	neg.Inf	1	1	neg.Inf	1	1	0.02	0.02	0	chr8	-	12879878	12883726	Gm15353
ENSMUSG00000079164	-2.77586	0.291744	1	-6.15919	9.14e-08	2.38e-06	0.41	0.04	0	chr1	+	184884919	184906175	Tlr5
ENSMUSG00000079228	neg.Inf	1	1	neg.Inf	0.418616	0.878797	0.07	0.01	0	chr9	+	123836860	123839608	Gm4694
ENSMUSG00000079344	Inf	0.982203	1	-1.16085	1	1	0.01	0	0	chr19	-	33572527	33592270	Lipo4
ENSMUSG00000079353	neg.Inf	1	1	neg.Inf	1	1	0.11	0.1	0	chr2	+	58759370	58760029	Gm11099
ENSMUSG00000079402	neg.Inf	1	1	neg.Inf	1	1	0.01	0.01	0	chr14	+	3757741	3778926	Gm3020
ENSMUSG00000079404	neg.Inf	1	1	neg.Inf	1	1	0.01	0.01	0	chr14	+	3609811	3650049	Gm11109
ENSMUSG00000079421	neg.Inf	1	1	neg.Inf	1	1	0.01	0.01	0	chr2	-	35231082	35252695	4930402F06Rik
ENSMUSG00000079451	Inf	0.982203	1	-1.63032	0.936363	1	0.01	0	0	chr5	-	86914901	86947625	9930032O22Rik
ENSMUSG00000079465	0.179172	1	1	-1.92684	0.459343	0.924497	0.01	0	0	chr1	+	82583496	82718634	Col4a3
ENSMUSG00000079544	neg.Inf	1	1	neg.Inf	0.662931	1	0.39	0.09	0	chr6	+	68845618	68853243	Gm11145
ENSMUSG00000079560	neg.Inf	0.17377	1	neg.Inf	1e-05	0.000166119	0.13	0.02	0	chr6	-	52118509	52163335	Hoxa3
ENSMUSG00000079625	neg.Inf	0.870969	1	neg.Inf	0.519243	0.97855	0.05	0.02	0	chr16	+	32400592	32408313	Tm4sf19
ENSMUSG00000079697	neg.Inf	1	1	neg.Inf	0.889014	1	0.05	0.03	0	chrX	+	8451379	8457876	Gm5751
ENSMUSG00000079699	neg.Inf	1	1	neg.Inf	1	1	0.02	0.02	0	chrX	+	8421120	8426733	Gm6592
ENSMUSG00000079735	neg.Inf	0.363499	1	neg.Inf	0.000116484	0.00139663	0.38	0.04	0	chr17	-	6356796	6582266	Gm2792
ENSMUSG00000079736	neg.Inf	0.870969	1	neg.Inf	1	1	0.05	0.09	0	chr16	-	14480465	14482673	Gm11169
ENSMUSG00000079889	neg.Inf	1	1	neg.Inf	0.769243	1	0.08	0.03	0	chr11	-	3533015	3533445	Gm11951
ENSMUSG00000080445	neg.Inf	1	1	neg.Inf	1	1	0.12	0.12	0	chr8	+	110129237	110129334	AC134855.1
ENSMUSG00000080481	neg.Inf	1	1	neg.Inf	0.801231	1	0.44	0.14	0	chr3	+	23112334	23112416	AC138200.1
ENSMUSG00000080561	neg.Inf	0.870969	1	neg.Inf	1	1	0.11	0.2	0	chr1	+	166954476	166954587	AC133891.1
ENSMUSG00000080575	neg.Inf	1	1	neg.Inf	1	1	0.1	0.09	0	chr12	-	102259883	102260003	Mir1190
ENSMUSG00000080594	neg.Inf	1	1	neg.Inf	1	1	0.1	0.09	0	chr2	+	10439782	10439906	Mir669h
ENSMUSG00000080597	neg.Inf	1	1	neg.Inf	1	1	0.13	0.12	0	chr4	+	126054383	126054475	AL606976.1
ENSMUSG00000080711	neg.Inf	1	1	neg.Inf	0.915296	1	0.07	0.03	0	chr2	+	143706913	143707245	Gm11686
ENSMUSG00000080744	neg.Inf	1	1	neg.Inf	1	1	0.06	0.05	0	chr4	+	102776132	102776347	Gm12710
ENSMUSG00000080777	neg.Inf	1	1	neg.Inf	1	1	0.04	0.04	0	chrX	-	71958841	71959140	Gm15365
ENSMUSG00000080793	neg.Inf	0.743546	1	neg.Inf	1	1	0.02	0.06	0	chr4	+	83346988	83347940	Cbx3-ps3
ENSMUSG00000080844	neg.Inf	0.848382	1	neg.Inf	1	1	0.04	0.07	0	chr2	-	147468584	147468913	Gm14107
ENSMUSG00000080865	neg.Inf	1	1	neg.Inf	1	1	0.04	0.03	0	chr2	-	72408538	72408879	Gm13637
ENSMUSG00000080929	neg.Inf	0.870969	1	neg.Inf	0.889014	1	0.1	0.09	0	chr4	+	122603076	122603315	Gm12891
ENSMUSG00000080938	neg.Inf	1	1	neg.Inf	1	1	0.02	0.02	0	chrX	+	68231456	68232086	Gm6062
ENSMUSG00000081025	neg.Inf	1	1	neg.Inf	0.769243	1	0.11	0.03	0	chr4	-	33088970	33089296	Gm11943
ENSMUSG00000081050	neg.Inf	0.896925	1	neg.Inf	1	1	0.01	0.02	0	chr4	+	51905765	51907003	Gm12461
ENSMUSG00000081071	neg.Inf	1	1	neg.Inf	1	1	0.06	0.05	0	chr5	+	23762640	23762855	Gm9836
ENSMUSG00000081164	neg.Inf	0.870969	1	neg.Inf	0.694737	1	0.06	0.03	0	chrX	-	75002717	75003485	Gm8722
ENSMUSG00000081194	neg.Inf	1	1	neg.Inf	1	1	0.01	0.01	0	chrX	-	147359163	147360702	Gm8424
ENSMUSG00000081226	neg.Inf	1	1	neg.Inf	0.889014	1	0.03	0.02	0	chr5	+	7857108	7857847	Gm8802
ENSMUSG00000081258	neg.Inf	1	1	neg.Inf	0.889014	1	0.09	0.04	0	chr2	+	106105464	106105733	Gm14013
ENSMUSG00000081266	neg.Inf	1	1	neg.Inf	1	1	0.02	0.02	0	chr5	-	54485240	54486280	Gm15820
ENSMUSG00000081295	neg.Inf	1	1	neg.Inf	1	1	0.01	0.01	0	chrX	+	133464325	133465446	Gm6275
ENSMUSG00000081320	neg.Inf	1	1	neg.Inf	0.609086	1	0.14	0.03	0	chrX	+	46511400	46511748	Gm15034
ENSMUSG00000081358	neg.Inf	1	1	neg.Inf	1	1	0.02	0.02	0	chrX	-	74962391	74963322	Gm14746
ENSMUSG00000081384	neg.Inf	1	1	neg.Inf	0.915296	1	0.03	0.01	0	chr4	-	34327420	34328230	Gm12752
ENSMUSG00000081412	neg.Inf	0.774681	1	neg.Inf	0.662931	1	0.04	0.03	0	chr17	+	92066419	92067645	Gm15403
ENSMUSG00000081489	neg.Inf	0.870969	1	neg.Inf	0.801231	1	0.08	0.05	0	chrX	-	62447844	62448290	Gm14672
ENSMUSG00000081499	neg.Inf	0.632139	1	neg.Inf	0.915296	1	0.06	0.11	0	chr3	-	108405309	108405733	Gm12517
ENSMUSG00000081520	neg.Inf	0.632139	1	neg.Inf	0.56969	1	0.18	0.14	0	chr9	-	90116133	90116463	Gm16200
ENSMUSG00000081540	neg.Inf	1	1	neg.Inf	1	1	0.03	0.02	0	chr4	-	57426583	57427068	Gm12538
ENSMUSG00000081546	neg.Inf	1	1	neg.Inf	1	1	0.03	0.03	0	chrX	+	117484821	117485274	Gm14927
ENSMUSG00000081597	neg.Inf	1	1	neg.Inf	0.0603703	0.239553	0.41	0.02	0	chrX	-	13067624	13068159	Gm14506
ENSMUSG00000081656	neg.Inf	0.870969	1	neg.Inf	1	1	0.04	0.07	0	chr4	+	76573215	76573559	Gm11246
ENSMUSG00000081668	Inf	0.982203	1	Inf	0.974758	1	0	0	0	chr8	+	22818501	22821077	Gm7869
ENSMUSG00000081674	neg.Inf	1	1	neg.Inf	0.442969	0.90608	0.06	0.01	0	chrX	+	98714324	98715584	Gm6184
ENSMUSG00000081683	neg.Inf	0.848382	1	neg.Inf	1	1	0	0.01	0	chr5	+	129106719	129109968	Fzd10
ENSMUSG00000081720	neg.Inf	0.604918	1	neg.Inf	0.235307	0.624441	0.43	0.16	0	chr4	+	40625365	40625811	Gm12391
ENSMUSG00000081723	neg.Inf	0.870969	1	neg.Inf	0.290372	0.713105	0.06	0.01	0	chr7	+	4225791	4234247	Gm15931
ENSMUSG00000081750	neg.Inf	1	1	neg.Inf	1	1	0.03	0.03	0	chrX	-	138967982	138968413	Gm4995
ENSMUSG00000081766	neg.Inf	1	1	neg.Inf	0.543175	1	0.18	0.03	0	chr11	+	88833971	88834316	2210409E12Rik
ENSMUSG00000081791	neg.Inf	1	1	neg.Inf	1	1	0.07	0.06	0	chr11	-	49409241	49409427	Gm12190
ENSMUSG00000081817	neg.Inf	1	1	neg.Inf	1	1	0.01	0.01	0	chr2	-	62506840	62508427	Gm13590
ENSMUSG00000081840	neg.Inf	1	1	neg.Inf	0.740962	1	0.1	0.03	0	chr14	-	46538762	46539140	Gm15220
ENSMUSG00000081845	neg.Inf	0.896925	1	neg.Inf	1	1	0.01	0.02	0	chrX	-	157923499	157924417	Prkaca-ps1
ENSMUSG00000081868	neg.Inf	0.774681	1	neg.Inf	0.360386	0.808659	0.47	0.19	0	chr11	-	21180048	21180227	Gm12039
ENSMUSG00000081875	neg.Inf	1	1	neg.Inf	0.769243	1	0.04	0.01	0	chrX	+	162923534	162924359	Gm15223
ENSMUSG00000081880	neg.Inf	1	1	neg.Inf	0.915296	1	0.02	0.01	0	chrX	-	38646641	38648199	Gm5385
ENSMUSG00000081904	neg.Inf	1	1	neg.Inf	1	1	0.07	0.06	0	chr2	+	34686450	34686630	Gm13419
ENSMUSG00000081934	neg.Inf	1	1	neg.Inf	1	1	0.03	0.03	0	chr11	+	49590001	49590379	Gm12193
ENSMUSG00000081954	neg.Inf	1	1	neg.Inf	0.915296	1	0.06	0.03	0	chr2	-	61544950	61545648	Gm13626
ENSMUSG00000081957	neg.Inf	1	1	neg.Inf	1	1	0.02	0.02	0	chr2	+	72471993	72472664	Ak3l2-ps
ENSMUSG00000081969	neg.Inf	1	1	neg.Inf	0.889014	1	0.04	0.02	0	chrX	+	99333952	99334569	Gm16471
ENSMUSG00000081979	neg.Inf	1	1	neg.Inf	0.769243	1	0.06	0.02	0	chr6	+	52068241	52068890	Gm8078
ENSMUSG00000082005	neg.Inf	0.896925	1	neg.Inf	1	1	0.03	0.05	0	chrX	-	37353959	37354387	Gm7189
ENSMUSG00000082008	neg.Inf	1	1	neg.Inf	0.56969	1	0.15	0.03	0	chr4	-	40663628	40664024	Gm12390
ENSMUSG00000082026	neg.Inf	0.743546	1	neg.Inf	0.866111	1	0.03	0.04	0	chrX	+	155271367	155272251	Gm5764
ENSMUSG00000082030	Inf	0.982203	1	-3.04532	0.470573	0.934464	0.02	0	0	chr4	+	143335690	143341288	Gm13081
ENSMUSG00000082051	neg.Inf	1	1	neg.Inf	0.740962	1	0.02	0	0	chr18	+	12445913	12448289	Gm16072
ENSMUSG00000082078	neg.Inf	0.870969	1	neg.Inf	0.442969	0.90608	0.14	0.04	0	chr11	-	30468182	30468898	Gm12098
ENSMUSG00000082085	neg.Inf	0.632139	1	neg.Inf	1	1	0.02	0.07	0	chrX	-	141699374	141700069	Gm6441
ENSMUSG00000082093	neg.Inf	0.662665	1	neg.Inf	0.662931	1	0.17	0.16	0	chr7	-	3944839	3945125	Gm15928
ENSMUSG00000082134	neg.Inf	1	1	neg.Inf	1	1	0.03	0.03	0	chrX	+	162118136	162118514	Gm15236
ENSMUSG00000082136	neg.Inf	1	1	neg.Inf	1	1	0.03	0.02	0	chr8	+	85876455	85876932	Gm15660
ENSMUSG00000082334	neg.Inf	1	1	neg.Inf	0.915296	1	0.02	0.01	0	chr4	+	145335649	145337304	Gm13244
ENSMUSG00000082341	neg.Inf	0.870969	1	neg.Inf	0.801231	1	0.1	0.06	0	chr2	+	150759269	150759625	Gm14143
ENSMUSG00000082365	neg.Inf	1	1	neg.Inf	0.801231	1	0.08	0.02	0	chr5	+	118952849	118953326	Gm15754
ENSMUSG00000082379	neg.Inf	1	1	neg.Inf	0.915296	1	0.03	0.01	0	chr2	+	104396818	104397646	Gm13884
ENSMUSG00000082410	neg.Inf	1	1	neg.Inf	1	1	0.02	0.02	0	chr11	+	16136932	16137549	Gm12011
ENSMUSG00000082453	neg.Inf	1	1	neg.Inf	1	1	0.01	0.01	0	chr11	+	93512073	93513283	Gm11502
ENSMUSG00000082466	neg.Inf	1	1	neg.Inf	1	1	0.03	0.03	0	chr2	-	138279614	138280060	Gm14060
ENSMUSG00000082503	neg.Inf	0.53586	1	neg.Inf	0.488644	0.953299	0.16	0.12	0	chr11	-	54559859	54560326	Gm12229
ENSMUSG00000082542	neg.Inf	1	1	neg.Inf	0.183655	0.530659	0.51	0.03	0	chr2	-	14614499	14614878	Gm13311
ENSMUSG00000082550	neg.Inf	0.691566	1	neg.Inf	0.56969	1	0.18	0.1	0	chr11	-	76921354	76921682	Gm12344
ENSMUSG00000082641	neg.Inf	1	1	neg.Inf	0.915296	1	0.07	0.03	0	chr2	-	174266430	174266790	Rpl30-ps5
ENSMUSG00000082647	neg.Inf	1	1	neg.Inf	1	1	0.02	0.02	0	chr2	+	136224798	136225439	Gm14056
ENSMUSG00000082663	neg.Inf	1	1	neg.Inf	0.358343	0.806552	0.2	0.02	0	chr14	+	54349179	54349856	Gm13897
ENSMUSG00000082684	neg.Inf	0.774681	1	neg.Inf	0.609086	1	0.12	0.08	0	chr7	+	35168678	35169093	Gm12774
ENSMUSG00000082706	neg.Inf	1	1	neg.Inf	1	1	0.04	0.04	0	chr11	-	104432582	104432871	Gm11663
ENSMUSG00000082716	neg.Inf	0.848382	1	neg.Inf	1	1	0.03	0.06	0	chr5	+	20311908	20312282	Rpl31-ps5
ENSMUSG00000082743	neg.Inf	1	1	neg.Inf	0.662931	1	0.1	0.02	0	chr4	-	135312133	135312610	Gm12988
ENSMUSG00000082755	neg.Inf	0.896925	1	neg.Inf	0.769243	1	0.08	0.05	0	chrX	-	73232517	73232954	Gm8692
ENSMUSG00000082756	neg.Inf	1	1	neg.Inf	1	1	0.07	0.07	0	chrX	+	56098737	56098910	Gm14888
ENSMUSG00000082815	neg.Inf	1	1	neg.Inf	1	1	0.01	0.01	0	chr16	+	93628342	93630591	Gm5678
ENSMUSG00000082879	neg.Inf	1	1	neg.Inf	1	1	0.03	0.02	0	chr2	+	49536019	49536496	Gm13525
ENSMUSG00000082924	neg.Inf	0.870969	1	neg.Inf	1	1	0.02	0.04	0	chr2	+	165785289	165785850	Gm11462
ENSMUSG00000082945	neg.Inf	1	1	neg.Inf	0.889014	1	0.03	0.01	0	chr11	+	94468716	94470350	Gm11540
ENSMUSG00000082954	neg.Inf	1	1	neg.Inf	1	1	0.05	0.04	0	chr7	-	87382566	87382830	Gm15504
ENSMUSG00000083017	neg.Inf	0.743546	1	neg.Inf	0.224306	0.606624	0.34	0.09	0	chr11	+	45627106	45627494	Gm12163
ENSMUSG00000083047	neg.Inf	1	1	neg.Inf	1	1	0.02	0.01	0	chr2	-	142976566	142977366	Gm14082
ENSMUSG00000083052	neg.Inf	1	1	neg.Inf	1	1	0.05	0.05	0	chr11	-	63054745	63054977	Gm12285
ENSMUSG00000083055	neg.Inf	1	1	neg.Inf	0.769243	1	0.04	0.01	0	chr2	-	149936318	149937312	Gm14140
ENSMUSG00000083081	neg.Inf	1	1	neg.Inf	1	1	0.02	0.02	0	chr4	+	145045536	145046282	Gm13223
ENSMUSG00000083083	neg.Inf	0.2328	1	neg.Inf	0.0158667	0.0858842	0.59	0.19	0	chr15	+	91653118	91653654	Gm15382
ENSMUSG00000083210	neg.Inf	1	1	neg.Inf	0.378035	0.831474	0.1	0.01	0	chrX	-	106316140	106317023	Gm14869
ENSMUSG00000083262	neg.Inf	1	1	neg.Inf	0.543175	1	0.13	0.02	0	chrX	+	10258090	10258555	Gm14470
ENSMUSG00000083264	neg.Inf	1	1	neg.Inf	1	1	0.03	0.03	0	chr2	-	165750766	165751341	Gm11461
ENSMUSG00000083356	neg.Inf	1	1	neg.Inf	1	1	0.01	0.01	0	chr11	-	106865223	106866054	Gm11708
ENSMUSG00000083399	neg.Inf	1	1	neg.Inf	1	1	0.02	0.02	0	chrX	+	47297812	47298484	Gm15033
ENSMUSG00000083433	neg.Inf	1	1	neg.Inf	0.662931	1	0.14	0.03	0	chr17	-	92439000	92439341	Gm15405
ENSMUSG00000083457	neg.Inf	1	1	neg.Inf	0.0752002	0.281286	0.55	0.03	0	chr4	-	115254891	115255749	Gm12839
ENSMUSG00000083482	neg.Inf	1	1	neg.Inf	1	1	0.05	0.04	0	chrX	-	74165195	74165449	Gm14706
ENSMUSG00000083528	neg.Inf	0.848382	1	neg.Inf	0.442064	0.90608	0.35	0.09	0	chr2	-	25409829	25410069	Gm13432
ENSMUSG00000083564	neg.Inf	0.896925	1	neg.Inf	0.339706	0.782667	0.1	0.02	0	chr4	+	32294123	32295067	Gm11929
ENSMUSG00000083572	neg.Inf	1	1	neg.Inf	1	1	0.05	0.04	0	chr4	-	17183248	17183508	Gm11849
ENSMUSG00000083580	neg.Inf	0.896925	1	neg.Inf	1	1	0.01	0.03	0	chr11	+	22286295	22288199	Rpsa-ps3
ENSMUSG00000083613	neg.Inf	0.870969	1	neg.Inf	0.915296	1	0.02	0.02	0	chr1	-	108784429	108785474	Pou2f3-rs1
ENSMUSG00000083627	neg.Inf	1	1	neg.Inf	1	1	0.03	0.03	0	chr3	+	107822803	107823246	Gm12502
ENSMUSG00000083636	neg.Inf	1	1	neg.Inf	0.866111	1	0.18	0.09	0	chrX	+	154042283	154042414	Gm15175
ENSMUSG00000083677	neg.Inf	1	1	neg.Inf	0.307137	0.736372	0.24	0.03	0	chr11	+	114794185	114794585	Gm11699
ENSMUSG00000083684	neg.Inf	1	1	neg.Inf	1	1	0.02	0.02	0	chr2	-	54208752	54209302	Gm14034
ENSMUSG00000083837	neg.Inf	0.743546	1	neg.Inf	1	1	0.02	0.05	0	chr2	-	74724429	74725063	Gm14427
ENSMUSG00000083845	neg.Inf	1	1	neg.Inf	1	1	0.02	0.02	0	chrX	+	37149761	37150330	Gm14571
ENSMUSG00000083860	neg.Inf	0.691566	1	neg.Inf	0.801231	1	0.03	0.03	0	chr2	+	15049234	15050305	Gm13313
ENSMUSG00000083920	neg.Inf	1	1	neg.Inf	1	1	0.02	0.02	0	chrX	-	127047650	127048325	Gm14987
ENSMUSG00000083925	neg.Inf	1	1	neg.Inf	0.915296	1	0.02	0.01	0	chr11	+	16339257	16340322	Gm12012
ENSMUSG00000083986	neg.Inf	1	1	neg.Inf	0.889014	1	0.07	0.03	0	chr11	+	53547081	53547433	Gm12213
ENSMUSG00000083994	neg.Inf	0.848382	1	neg.Inf	1	1	0.01	0.01	0	chrX	-	89132640	89134904	Gm16465
ENSMUSG00000084015	neg.Inf	1	1	neg.Inf	1	1	0.05	0.05	0	chr2	+	119110528	119110768	Gm14175
ENSMUSG00000084018	neg.Inf	1	1	neg.Inf	1	1	0.03	0.02	0	chr4	-	25795136	25795602	Gm11895
ENSMUSG00000084040	neg.Inf	0.743546	1	neg.Inf	0.418616	0.878797	0.26	0.1	0	chrX	+	83212222	83212548	Gm14763
ENSMUSG00000084051	neg.Inf	0.774681	1	neg.Inf	0.801231	1	0.08	0.08	0	chrX	-	150855950	150856396	Gm15146
ENSMUSG00000084073	neg.Inf	1	1	neg.Inf	1	1	0.03	0.03	0	chr4	-	28518803	28519721	Gm11910
ENSMUSG00000084110	neg.Inf	0.716041	1	neg.Inf	0.519243	0.97855	0.08	0.04	0	chrX	+	119026836	119027603	Gm4992
ENSMUSG00000084132	neg.Inf	1	1	neg.Inf	0.609086	1	0.09	0.02	0	chr5	-	74752591	74754440	Gm15982
ENSMUSG00000084141	neg.Inf	0.743546	1	neg.Inf	0.464687	0.929659	0.08	0.04	0	chr11	-	51968880	51969785	Olfr1372-ps1
ENSMUSG00000084185	neg.Inf	0.896925	1	neg.Inf	0.915296	1	0.07	0.07	0	chrX	-	67906381	67906725	Rplp1-ps1
ENSMUSG00000084244	neg.Inf	1	1	neg.Inf	1	1	0.02	0.02	0	chr2	+	121544266	121544927	Gm14020
ENSMUSG00000084264	neg.Inf	1	1	neg.Inf	1	1	0.04	0.04	0	chr2	-	150772063	150772545	Gm14142
ENSMUSG00000084320	neg.Inf	0.870969	1	neg.Inf	0.442969	0.90608	0.07	0.02	0	chr2	+	150131264	150132252	Gm14125
ENSMUSG00000084362	neg.Inf	0.870969	1	neg.Inf	0.442969	0.90608	0.25	0.08	0	chr11	+	20999537	20999830	2610024D14Rik
ENSMUSG00000084370	neg.Inf	1	1	neg.Inf	0.915296	1	0.02	0.01	0	chr3	-	78290730	78292559	Gm15442
ENSMUSG00000084380	neg.Inf	1	1	neg.Inf	1	1	0.05	0.04	0	chr4	-	52456787	52457044	Gm12483
ENSMUSG00000084411	neg.Inf	1	1	neg.Inf	0.543175	1	0.17	0.03	0	chr11	-	88246488	88247016	Gm11510
ENSMUSG00000084521	neg.Inf	1	1	neg.Inf	1	1	0.13	0.12	0	chr18	-	55245219	55245311	SNORA40
ENSMUSG00000084571	neg.Inf	0.743546	1	neg.Inf	1	1	0.1	0.29	0	chr2	+	105837189	105837304	n-R5s201
ENSMUSG00000084616	neg.Inf	0.392267	1	neg.Inf	0.00822339	0.0505771	3.51	0.66	0	chrX	+	33903894	33903997	U6
ENSMUSG00000084739	neg.Inf	1	1	neg.Inf	1	1	0.11	0.11	0	chr15	+	81422523	81422629	U6
ENSMUSG00000084762	neg.Inf	0.896925	1	neg.Inf	1	1	0.03	0.06	0	chr2	+	135474643	135477799	Gm14074
ENSMUSG00000084804	neg.Inf	0.870969	1	neg.Inf	0.740962	1	0.05	0.03	0	chr4	-	137693510	137694433	1700095J12Rik
ENSMUSG00000084829	neg.Inf	1	1	neg.Inf	0.915296	1	0.02	0.01	0	chr2	+	171018769	171096850	Gm14266
ENSMUSG00000084833	neg.Inf	1	1	neg.Inf	0.634554	1	0.08	0.02	0	chr4	-	93119949	93337761	Gm12649
ENSMUSG00000084839	neg.Inf	0.896925	1	neg.Inf	0.769243	1	0.08	0.05	0	chr2	-	132520168	132524259	Gm14097
ENSMUSG00000084891	neg.Inf	0.896925	1	neg.Inf	0.49931	0.963052	0.09	0.03	0	chr4	+	128314715	128315691	Gm12958
ENSMUSG00000084935	neg.Inf	1	1	neg.Inf	0.00138017	0.0116082	1.43	0.03	0	chr2	-	152375450	152379668	Gm14161
ENSMUSG00000084960	-0.90949	1	1	-3.80027	0.265409	0.67497	0.04	0.01	0	chr8	+	42102822	42109570	B430010I23Rik
ENSMUSG00000084969	neg.Inf	1	1	neg.Inf	1	1	0.03	0.03	0	chr11	+	79518132	79518922	Gm11205
ENSMUSG00000084978	neg.Inf	0.870969	1	neg.Inf	0.397366	0.854752	0.11	0.03	0	chr11	+	108043164	108055440	Gm11655
ENSMUSG00000085003	neg.Inf	0.896925	1	neg.Inf	0.715778	1	0.05	0.03	0	chr19	+	24490499	24504819	4930418C01Rik
ENSMUSG00000085004	neg.Inf	0.870969	1	neg.Inf	0.889014	1	0.11	0.1	0	chr12	+	92288809	92318347	5430427M07Rik
ENSMUSG00000085084	neg.Inf	1	1	neg.Inf	0.769243	1	0.01	0	0	chr3	-	156209717	156224710	4930570G19Rik
ENSMUSG00000085089	neg.Inf	0.632139	1	neg.Inf	0.329367	0.768537	0.05	0.03	0	chr2	-	43914758	43920844	A430092G05Rik
ENSMUSG00000085091	Inf	0.982211	1	0.032679	1	1	0.01	0	0	chr11	-	16715434	16730705	E230015J15Rik
ENSMUSG00000085114	neg.Inf	0.580498	1	neg.Inf	0.740962	1	0.03	0.04	0	chrX	+	53570785	53573841	1600025M17Rik
ENSMUSG00000085201	neg.Inf	0.0800655	0.725488	neg.Inf	0.000248685	0.00267554	0.73	0.2	0	chr2	+	38678777	38707890	Gm13507
ENSMUSG00000085206	neg.Inf	1	1	neg.Inf	0.740962	1	0.05	0.02	0	chr2	-	20843487	20853016	Gm13380
ENSMUSG00000085219	neg.Inf	1	1	neg.Inf	0.889014	1	0.03	0.02	0	chr14	-	52606064	52608504	Gm16617
ENSMUSG00000085235	-1.27988	1	1	-2.16085	0.824132	1	0.02	0.01	0	chr11	-	83631184	83662995	Gm12576
ENSMUSG00000085244	neg.Inf	1	1	neg.Inf	0.889014	1	0.01	0	0	chr3	-	99904607	99910818	B930086A06Rik
ENSMUSG00000085264	0.0905103	1	1	-1.46046	1	1	0	0	0	chr6	-	17156823	17335604	Gm15581
ENSMUSG00000085272	Inf	0.982203	1	Inf	0.974758	1	0	0	0	chr7	-	4916862	4922770	Gm1078
ENSMUSG00000085306	neg.Inf	0.870969	1	neg.Inf	1	1	0.01	0.01	0	chr1	-	34222701	34235118	Gm16750
ENSMUSG00000085314	neg.Inf	1	1	neg.Inf	0.915296	1	0.01	0.01	0	chrX	-	97932322	97936268	Gm14866
ENSMUSG00000085370	neg.Inf	1	1	neg.Inf	1	1	0	0	0	chr7	-	50950579	51053315	2310002F09Rik
ENSMUSG00000085395	neg.Inf	1	1	neg.Inf	1	1	0.02	0.02	0	chr4	+	140834354	140835709	Gm13056
ENSMUSG00000085397	neg.Inf	1	1	neg.Inf	0.889014	1	0.04	0.02	0	chr2	+	32701706	32703688	Gm13524
ENSMUSG00000085401	neg.Inf	0.743546	1	neg.Inf	0.769243	1	0.04	0.04	0	chr2	+	30014915	30015886	Slc39a1-ps
ENSMUSG00000085476	neg.Inf	0.896925	1	neg.Inf	0.442969	0.90608	0.26	0.08	0	chr11	-	45222544	45282006	Gm12162
ENSMUSG00000085485	neg.Inf	0.774681	1	neg.Inf	0.915296	1	0.04	0.06	0	chr2	+	129072112	129094262	Gm14024
ENSMUSG00000085499	neg.Inf	1	1	neg.Inf	0.801231	1	0.02	0.01	0	chr16	-	43410631	43420309	Gm15713
ENSMUSG00000085500	neg.Inf	1	1	neg.Inf	0.397366	0.854752	0.03	0	0	chr14	+	45478346	45594619	Gm16976
ENSMUSG00000085506	Inf	0.982203	1	-2.16085	0.824132	1	0.01	0	0	chr9	+	117782262	117790320	Gm16977
ENSMUSG00000085515	0.232417	1	1	0.032679	1	1	0.01	0	0	chr4	-	51980966	52063982	C630028M04Rik
ENSMUSG00000085558	Inf	0.982203	1	-1.85275	0.926322	1	0.01	0	0	chr4	+	9697732	9750558	4930412C18Rik
ENSMUSG00000085582	neg.Inf	0.848382	1	neg.Inf	0.889014	1	0.01	0.01	0	chr2	-	115319249	115353480	3110099E03Rik
ENSMUSG00000085596	neg.Inf	1	1	neg.Inf	1	1	0.01	0.01	0	chr2	+	167378814	167433345	Gm11476
ENSMUSG00000085599	neg.Inf	1	1	neg.Inf	1	1	0.01	0.01	0	chr2	+	34849493	34868966	Gm13449
ENSMUSG00000085601	-2.60629	0.373684	1	-2.23038	0.448695	0.91257	0.03	0.03	0	chr7	-	19686900	19703717	Gm4969
ENSMUSG00000085613	neg.Inf	0.896925	1	neg.Inf	0.397366	0.854752	0.07	0.02	0	chr10	+	94880009	94891274	5730420D15Rik
ENSMUSG00000085621	neg.Inf	0.870969	1	neg.Inf	0.662931	1	0.07	0.03	0	chr10	-	57198187	57206159	4930467K11Rik
ENSMUSG00000085649	neg.Inf	1	1	neg.Inf	1	1	0.01	0.01	0	chr2	+	164003320	164022300	A730032A03Rik
ENSMUSG00000085672	neg.Inf	1	1	neg.Inf	0.609086	1	0.06	0.01	0	chr8	+	42138464	42150060	Gm16193
ENSMUSG00000085673	neg.Inf	0.896925	1	neg.Inf	1	1	0.01	0.02	0	chr5	+	140550059	140561466	Gm16122
ENSMUSG00000085679	neg.Inf	1	1	neg.Inf	0.889014	1	0.12	0.06	0	chr1	+	21380987	21381182	Gm16328
ENSMUSG00000085692	-1.35255	0.881879	1	-0.645521	1	1	0.01	0.01	0	chr1	-	187270995	187279447	Gm2061
ENSMUSG00000085720	neg.Inf	1	1	neg.Inf	0.634554	1	0.14	0.03	0	chr5	-	43626241	43626591	Gm7854
ENSMUSG00000085739	neg.Inf	1	1	neg.Inf	0.694737	1	0.13	0.03	0	chr6	-	128331602	128349758	Gm15862
ENSMUSG00000085761	neg.Inf	1	1	neg.Inf	0.915296	1	0.04	0.02	0	chr4	+	141573813	141584911	4930455G09Rik
ENSMUSG00000085799	neg.Inf	1	1	neg.Inf	0.769243	1	0.1	0.03	0	chr10	-	39144424	39144802	Gm6963
ENSMUSG00000085803	neg.Inf	0.563812	1	neg.Inf	0.125517	0.407458	0.14	0.05	0	chr11	+	22634041	22637940	Gm12056
ENSMUSG00000085810	Inf	0.982203	1	0.217737	1	1	0	0	0	chr3	+	146304896	146314679	Gm16325
ENSMUSG00000085825	neg.Inf	0.896925	1	neg.Inf	0.0060703	0.0396512	0.06	0	0	chr14	+	35572588	35583739	A930038B10Rik
ENSMUSG00000085830	Inf	0.982211	1	1.03268	1	1	0	0	0	chr2	+	25146740	25154445	E130003G02Rik
ENSMUSG00000085832	neg.Inf	1	1	neg.Inf	0.634554	1	0.02	0.01	0	chr9	+	81525158	81538763	D430036J16Rik
ENSMUSG00000085837	neg.Inf	0.430995	1	neg.Inf	0.0543738	0.22152	0.11	0.03	0	chr10	+	115910219	115912375	4933400F03Rik
ENSMUSG00000085860	neg.Inf	0.191815	1	neg.Inf	0.324291	0.760721	0.15	0.19	0	chr11	+	97459825	97484207	2410003L11Rik
ENSMUSG00000085862	neg.Inf	0.404687	1	neg.Inf	0.235307	0.624441	0.09	0.06	0	chr2	+	50152330	50289487	Gm13483
ENSMUSG00000085872	neg.Inf	1	1	neg.Inf	1	1	0.02	0.02	0	chr11	-	87609286	87614646	Gm11505
ENSMUSG00000085876	neg.Inf	0.774681	1	neg.Inf	0.0117202	0.0675008	0.49	0.05	0	chr4	-	45775249	45777095	Gm12409
ENSMUSG00000085895	neg.Inf	1	1	neg.Inf	1	1	0.02	0.02	0	chr4	+	118643902	118672063	Gm12861
ENSMUSG00000085915	neg.Inf	0.580498	1	neg.Inf	0.0575101	0.230943	0.23	0.05	0	chr5	-	100649459	100784138	Gm8091
ENSMUSG00000085924	neg.Inf	1	1	neg.Inf	1	1	0.01	0.01	0	chr19	-	33748563	33762971	Gm8980
ENSMUSG00000085925	-2.39115	0.714665	1	-1.85275	0.926322	1	0.01	0.01	0	chr12	-	110827404	110838540	Rtl1
ENSMUSG00000085931	neg.Inf	1	1	neg.Inf	0.866111	1	0.04	0.02	0	chr4	-	93756267	94092279	Gm12648
ENSMUSG00000085935	0.232417	1	1	-2.81537	0.279047	0.694105	0.05	0	0	chr13	-	91508593	91527690	A830009L08Rik
ENSMUSG00000085942	neg.Inf	1	1	neg.Inf	0.866111	1	0.04	0.02	0	chr2	+	15568589	15618337	Gm13364
ENSMUSG00000085947	neg.Inf	1	1	neg.Inf	0.694737	1	0.06	0.01	0	chr15	+	44619328	44637373	2310069G16Rik
ENSMUSG00000085979	neg.Inf	0.870969	1	neg.Inf	0.662931	1	0.06	0.03	0	chr11	-	22629900	22632989	Gm12055
ENSMUSG00000086004	neg.Inf	0.896925	1	neg.Inf	0.378035	0.831474	0.19	0.05	0	chr17	-	22101103	22101550	Gm7805
ENSMUSG00000086048	Inf	0.982203	1	Inf	0.974758	1	0	0	0	chrX	-	15499430	15516375	Drr1
ENSMUSG00000086069	neg.Inf	1	1	neg.Inf	0.442969	0.90608	0.19	0.03	0	chr2	+	73297762	73315659	Gm13708
ENSMUSG00000086155	neg.Inf	1	1	neg.Inf	0.634554	1	0.02	0	0	chr7	-	4025727	4072330	9430041J12Rik
ENSMUSG00000086179	neg.Inf	1	1	neg.Inf	0.223462	0.605203	0.08	0.01	0	chr2	+	164376030	164385230	Gm14317
ENSMUSG00000086203	neg.Inf	1	1	neg.Inf	1	1	0.02	0.02	0	chr2	-	117632414	117638549	Gm13985
ENSMUSG00000086220	neg.Inf	1	1	neg.Inf	0.212549	0.58465	0.1	0.01	0	chr5	+	136750866	136893764	Gm16599
ENSMUSG00000086234	neg.Inf	1	1	neg.Inf	1	1	0.01	0.01	0	chr5	+	74428299	74436021	1700112M01Rik
ENSMUSG00000086259	neg.Inf	0.896925	1	neg.Inf	0.275529	0.688806	0.07	0.01	0	chr5	+	100506981	100524292	5830403M04Rik
ENSMUSG00000086269	Inf	0.982211	1	-0.815375	0.921882	1	0.01	0	0	chr10	-	94030573	94074829	Gm16154
ENSMUSG00000086275	neg.Inf	1	1	neg.Inf	0.915296	1	0.04	0.02	0	chr4	-	123510865	123536756	1700121C08Rik
ENSMUSG00000086287	neg.Inf	0.323414	1	neg.Inf	0.118927	0.392547	0.41	0.22	0	chr18	-	23908948	23910806	Gm15972
ENSMUSG00000086335	neg.Inf	0.870969	1	neg.Inf	1	1	0.01	0.03	0	chr11	+	31732660	31738214	Gm12107
ENSMUSG00000086395	Inf	0.982203	1	-3.48278	0.365905	0.816425	0.04	0	0	chr11	+	52089557	52099681	A630014C17Rik
ENSMUSG00000086428	neg.Inf	0.896925	1	neg.Inf	1	1	0.02	0.04	0	chr10	-	42460345	42478466	Gm15199
ENSMUSG00000086435	neg.Inf	1	1	neg.Inf	0.915296	1	0.02	0.01	0	chr15	-	102953501	102977259	D930007P13Rik
ENSMUSG00000086469	neg.Inf	1	1	neg.Inf	0.801231	1	0.01	0	0	chr1	-	196781953	196803153	Gm16897
ENSMUSG00000086516	neg.Inf	1	1	neg.Inf	1	1	0.02	0.01	0	chr9	+	58302980	58317430	4930461G14Rik
ENSMUSG00000086547	neg.Inf	0.662665	1	neg.Inf	0.0082343	0.0506204	0.38	0.05	0	chr11	-	118984325	118999735	Gm11755
ENSMUSG00000086550	neg.Inf	1	1	neg.Inf	1	1	0.07	0.07	0	chr16	+	13729929	13737673	1810007I06Rik
ENSMUSG00000086658	neg.Inf	0.384136	1	neg.Inf	0.769243	1	0.14	0.35	0	chr2	-	168812066	168812873	Gm14260
ENSMUSG00000086678	neg.Inf	0.896925	1	neg.Inf	0.00742895	0.0467039	0.3	0.02	0	chr7	-	25416164	25422935	Gm16737
ENSMUSG00000086736	neg.Inf	0.848382	1	neg.Inf	0.889014	1	0.02	0.02	0	chrX	+	97936432	97944760	Gm14902
ENSMUSG00000086748	neg.Inf	0.580498	1	neg.Inf	0.801231	1	0.04	0.04	0	chr2	-	10260910	10295668	Gm13261
ENSMUSG00000086756	neg.Inf	1	1	neg.Inf	1	1	0.03	0.03	0	chr2	+	131970269	132045986	Gm14051
ENSMUSG00000086763	neg.Inf	1	1	neg.Inf	0.000116113	0.00139347	0.34	0.01	0	chr6	+	32461073	32465576	B230378P21Rik
ENSMUSG00000086770	neg.Inf	1	1	neg.Inf	0.0673249	0.259608	0.23	0.01	0	chr8	-	12899146	12915758	Gm15351
ENSMUSG00000086773	neg.Inf	0.716041	1	neg.Inf	0.543175	1	0.06	0.04	0	chr8	+	42125110	42127407	Gm16192
ENSMUSG00000086775	neg.Inf	0.870969	1	neg.Inf	0.56969	1	0.02	0.01	0	chr2	+	26495892	26501464	5730588L14Rik
ENSMUSG00000086785	neg.Inf	0.896925	1	neg.Inf	0.10412	0.357856	0.42	0.05	0	chr13	-	28602613	28603101	Gm6081
ENSMUSG00000086790	neg.Inf	1	1	neg.Inf	0.889014	1	0.03	0.02	0	chr4	-	67973691	67982995	Gm12911
ENSMUSG00000086801	-0.574342	1	1	-1.98394	0.838584	1	0.01	0	0	chr15	+	58046030	58155608	Gm15943
ENSMUSG00000086805	-2.53495	0.69903	1	-4.35522	0.102196	0.352731	0.08	0.02	0	chr8	-	4162522	4206882	4932443L11Rik
ENSMUSG00000086807	neg.Inf	1	1	neg.Inf	1	1	0	0	0	chrX	-	135774765	135892277	C330013F16Rik
ENSMUSG00000086842	Inf	0.982211	1	0.354479	1	1	0	0	0	chr8	-	101669286	101671989	Gm15681
ENSMUSG00000086866	neg.Inf	1	1	neg.Inf	0.0490224	0.205033	0.15	0.01	0	chr8	+	64327803	64401631	4930512H18Rik
ENSMUSG00000086878	Inf	0.982211	1	-3.05478	0.376032	0.829585	0.02	0	0	chr5	-	112642248	112657968	Miat
ENSMUSG00000086900	neg.Inf	1	1	neg.Inf	0.915296	1	0.04	0.02	0	chr11	-	69143327	69145624	Gm16040
ENSMUSG00000086904	neg.Inf	0.896925	1	neg.Inf	1	1	0.01	0.01	0	chr2	+	33833766	33835844	Gm13404
ENSMUSG00000086917	neg.Inf	0.291008	1	neg.Inf	0.740962	1	0.1	0.24	0	chr11	+	97745908	97755125	Gm11630
ENSMUSG00000086956	neg.Inf	1	1	neg.Inf	0.889014	1	0.03	0.01	0	chr3	+	27052948	27055941	1700125G22Rik
ENSMUSG00000086966	-1.57434	1	1	-0.782263	1	1	0.01	0.01	0	chr12	-	81610938	81619903	Gm16866
ENSMUSG00000086969	neg.Inf	1	1	neg.Inf	0.889014	1	0.02	0.01	0	chr2	-	84913771	84926618	4930443O20Rik
ENSMUSG00000087008	neg.Inf	1	1	neg.Inf	0.915296	1	0.02	0.01	0	chr1	-	81738560	81739544	Gm5530
ENSMUSG00000087017	neg.Inf	0.53586	1	neg.Inf	0.00225515	0.0175006	0.23	0.03	0	chr2	+	122527783	122547192	4930417H01Rik
ENSMUSG00000087019	neg.Inf	0.870969	1	neg.Inf	0.694737	1	0.02	0.01	0	chr3	+	58496511	58601253	4930593A02Rik
ENSMUSG00000087035	neg.Inf	0.896925	1	neg.Inf	1	1	0.01	0.01	0	chr2	-	151505097	151512075	BC052486
ENSMUSG00000087038	neg.Inf	1	1	neg.Inf	0.322701	0.758151	0.01	0	0	chr9	+	112136781	112251429	2900079G21Rik
ENSMUSG00000087042	neg.Inf	0.774681	1	neg.Inf	1	1	0.01	0.03	0	chr11	-	97380926	97383209	Gm11611
ENSMUSG00000087045	neg.Inf	1	1	neg.Inf	0.801231	1	0.06	0.02	0	chr4	+	140428608	140433970	4930515B02Rik
ENSMUSG00000087047	neg.Inf	1	1	neg.Inf	0.56969	1	0.06	0.01	0	chr9	+	40131011	40151149	1700110K17Rik
ENSMUSG00000087082	neg.Inf	0.870969	1	neg.Inf	0.164404	0.492911	0.09	0.02	0	chr1	-	178858130	178862842	Gm15423
ENSMUSG00000087090	neg.Inf	1	1	neg.Inf	0.889014	1	0.01	0	0	chr7	-	149730514	149744501	Nctc1
ENSMUSG00000087097	neg.Inf	1	1	neg.Inf	0.694737	1	0.06	0.01	0	chr13	+	23405394	23477668	4930586N03Rik
ENSMUSG00000087130	Inf	0.982203	1	Inf	0.974758	1	0	0	0	chr9	+	41283020	41423263	D230004N17Rik
ENSMUSG00000087149	Inf	0.982211	1	1.03268	1	1	0	0	0	chrX	+	147261515	147291596	Itih5l-ps
ENSMUSG00000087156	Inf	0.982203	1	-1.16085	1	1	0.01	0	0	chr8	-	123578782	123606932	1110050K14Rik
ENSMUSG00000087160	neg.Inf	1	1	neg.Inf	1	1	0.03	0.03	0	chr7	+	118048499	118049365	Gm16336
ENSMUSG00000087166	Inf	0.982203	1	-1.85275	0.926322	1	0.01	0	0	chr4	+	98393425	98405171	L1td1
ENSMUSG00000087181	neg.Inf	0.632139	1	neg.Inf	0.586105	1	0.15	0.14	0	chr2	-	59936439	59936771	Gm13570
ENSMUSG00000087226	neg.Inf	1	1	neg.Inf	0.634554	1	0.01	0	0	chr2	-	106303980	106363260	Gm14015
ENSMUSG00000087228	neg.Inf	1	1	neg.Inf	0.418616	0.878797	0.13	0.02	0	chr4	+	117169057	117173207	Gm12827
ENSMUSG00000087230	neg.Inf	1	1	neg.Inf	0.915296	1	0.01	0	0	chr1	-	138078051	138103674	2310006M14Rik
ENSMUSG00000087246	neg.Inf	1	1	neg.Inf	0.0442151	0.189607	0.06	0	0	chr2	-	19598338	19607784	Gm13346
ENSMUSG00000087258	neg.Inf	1	1	neg.Inf	1	1	0.05	0.05	0	chr5	-	31120350	31124985	Gm15461
ENSMUSG00000087279	neg.Inf	1	1	neg.Inf	0.889014	1	0.03	0.01	0	chr11	+	70429350	70430392	4930544D05Rik
ENSMUSG00000087289	neg.Inf	0.662665	1	neg.Inf	7.4e-07	1.61e-05	0.56	0.02	0	chr4	+	107460454	107462526	4933424M12Rik
ENSMUSG00000087303	neg.Inf	0.272892	1	neg.Inf	0.014304	0.0792507	0.11	0.04	0	chr19	-	33794164	33836439	Lipo2
ENSMUSG00000087315	-0.944867	0.898325	1	-1.45278	0.726194	1	0.02	0.01	0	chr7	-	70489576	70589415	4930554H23Rik
ENSMUSG00000087318	neg.Inf	0.743546	1	neg.Inf	0.889014	1	0.04	0.05	0	chr11	+	32968551	32980521	Gm12114
ENSMUSG00000087355	neg.Inf	1	1	neg.Inf	0.915296	1	0.02	0.01	0	chr2	-	4208641	4222213	Gm13187
ENSMUSG00000087357	neg.Inf	0.430995	1	neg.Inf	0.0293147	0.138479	0.1	0.03	0	chr3	-	107821212	107828167	Gm12498
ENSMUSG00000087362	neg.Inf	0.743546	1	neg.Inf	1	1	0.01	0.04	0	chr2	-	84340917	84371479	Gm13710
ENSMUSG00000087369	neg.Inf	0.870969	1	neg.Inf	1	1	0	0.01	0	chrX	-	46666496	46698414	Gm14696
ENSMUSG00000087380	neg.Inf	1	1	neg.Inf	0.543175	1	0.04	0.01	0	chr6	+	31170351	31287404	2210408F21Rik
ENSMUSG00000087408	-3.01138	0.488254	1	-2.26773	0.749896	1	0.02	0.03	0	chr8	+	72839686	72855486	Lass1
ENSMUSG00000087411	neg.Inf	0.53586	1	neg.Inf	0.497542	0.961971	0.09	0.09	0	chr3	+	90255505	90261017	Gm16048
ENSMUSG00000087423	neg.Inf	0.870969	1	neg.Inf	0.634554	1	0.05	0.02	0	chr9	-	81670302	81757503	Gm16875
ENSMUSG00000087444	neg.Inf	0.478156	1	neg.Inf	0.00864365	0.0527515	0.1	0.02	0	chr15	+	100252578	100258581	Gm5475
ENSMUSG00000087503	neg.Inf	0.896925	1	neg.Inf	1	1	0.03	0.05	0	chr2	+	164786302	164788252	Gm11459
ENSMUSG00000087505	neg.Inf	1	1	neg.Inf	1	1	0.03	0.02	0	chrX	-	156926481	156937802	Gm15241
ENSMUSG00000087529	neg.Inf	0.510767	1	neg.Inf	0.107351	0.365554	0.16	0.05	0	chr19	+	16059580	16085402	C130060C02Rik
ENSMUSG00000087539	neg.Inf	1	1	neg.Inf	1	1	0.02	0.02	0	chr2	-	38215100	38219500	Gm13584
ENSMUSG00000087545	neg.Inf	1	1	neg.Inf	0.515188	0.975785	0.09	0.01	0	chr2	-	113280838	113282461	Gm13966
ENSMUSG00000087564	neg.Inf	0.896925	1	neg.Inf	0.0400206	0.176166	0.34	0.03	0	chr4	-	9359108	9374346	Gm11817
ENSMUSG00000087567	neg.Inf	1	1	neg.Inf	1	1	0	0	0	chr12	-	8771707	8777987	Gm4755
ENSMUSG00000087569	neg.Inf	0.563812	1	neg.Inf	0.201009	0.563481	0.06	0.03	0	chrX	-	148924204	148926403	Gm8464
ENSMUSG00000087641	neg.Inf	1	1	neg.Inf	0.889014	1	0.04	0.02	0	chr4	+	109241819	109329396	Gm12811
ENSMUSG00000087658	neg.Inf	0.691566	1	neg.Inf	0.915296	1	0.02	0.03	0	chr6	+	52106901	52112118	Gm15051
ENSMUSG00000087730	neg.Inf	1	1	neg.Inf	0.740962	1	0.35	0.11	0	chr4	-	41119775	41119877	U6
ENSMUSG00000087850	neg.Inf	1	1	neg.Inf	1	1	0.09	0.09	0	chr6	-	144752020	144752152	SNORA17
ENSMUSG00000087881	neg.Inf	0.138737	0.946765	neg.Inf	0.154689	0.472083	1.01	0.95	0	chr11	-	69164020	69164163	SCARNA21
ENSMUSG00000087896	neg.Inf	1	1	neg.Inf	0.866111	1	0.29	0.14	0	chr7	+	82813759	82813842	U6
ENSMUSG00000088110	neg.Inf	1	1	neg.Inf	0.801231	1	0.49	0.15	0	chr6	+	129847950	129848023	U6
ENSMUSG00000088113	neg.Inf	0.716041	1	neg.Inf	0.915296	1	0.31	0.44	0	chr5	+	30497279	30497356	Mir1960
ENSMUSG00000088124	neg.Inf	1	1	neg.Inf	0.915296	1	0.22	0.1	0	chr2	+	44284455	44284563	U6
ENSMUSG00000088354	neg.Inf	1	1	neg.Inf	1	1	0.2	0.19	0	chr7	-	87297706	87297765	AC164075.1
ENSMUSG00000088371	neg.Inf	1	1	neg.Inf	0.227173	0.611791	0.95	0.1	0	chr1	+	91459935	91460049	5S_rRNA
ENSMUSG00000088491	neg.Inf	1	1	neg.Inf	0.740962	1	0.41	0.13	0	chr2	-	151793265	151793353	Mir1953
ENSMUSG00000088493	neg.Inf	1	1	neg.Inf	0.801231	1	0.4	0.13	0	chr18	+	37865633	37865723	SNORA40
ENSMUSG00000088564	neg.Inf	0.870969	1	neg.Inf	1	1	0.1	0.19	0	chr1	-	139884234	139884353	5S_rRNA
ENSMUSG00000088600	neg.Inf	0.870969	1	neg.Inf	0.866111	1	0.26	0.24	0	chr10	-	30392940	30393033	5S_rRNA
ENSMUSG00000088608	neg.Inf	1	1	neg.Inf	1	1	0.1	0.09	0	chr10	-	94284274	94284400	5S_rRNA
ENSMUSG00000088661	neg.Inf	1	1	neg.Inf	1	1	0.11	0.1	0	chr19	+	4904673	4904782	U6
ENSMUSG00000088688	neg.Inf	0.870969	1	neg.Inf	1	1	0.14	0.26	0	chr11	-	6446150	6446238	SNORA70
ENSMUSG00000088758	neg.Inf	1	1	neg.Inf	1	1	0.11	0.11	0	chr16	+	21774186	21774291	U6
ENSMUSG00000088787	neg.Inf	0.896925	1	neg.Inf	1	1	0.12	0.23	0	chr11	+	68888517	68888617	U6
ENSMUSG00000088982	neg.Inf	0.774681	1	neg.Inf	0.405142	0.864894	0.69	0.32	0	chr4	-	126785710	126785815	U6
ENSMUSG00000089011	neg.Inf	1	1	neg.Inf	0.599216	1	0.43	0.08	0	chr16	-	31747286	31747428	SNORA48
ENSMUSG00000089081	neg.Inf	0.716041	1	neg.Inf	0.915296	1	0.23	0.33	0	chr4	+	147913236	147913339	U6
ENSMUSG00000089133	neg.Inf	1	1	neg.Inf	0.56969	1	0.44	0.08	0	chr15	+	35417155	35417291	SNORA17
ENSMUSG00000089292	neg.Inf	1	1	neg.Inf	0.866111	1	0.22	0.1	0	chr4	+	149695302	149695411	U6
ENSMUSG00000089453	neg.Inf	1	1	neg.Inf	1	1	0.05	0.04	0	chr7	-	86497374	86497631	7SK
ENSMUSG00000089599	neg.Inf	0.896925	1	neg.Inf	1	1	0.1	0.18	0	chr11	+	67866837	67866962	5S_rRNA
ENSMUSG00000089624	neg.Inf	0.743546	1	neg.Inf	0.634554	1	0.43	0.3	0	chr13	-	14720886	14720998	U6
ENSMUSG00000089665	neg.Inf	0.774681	1	neg.Inf	0.0870235	0.312949	0.5	0.09	0	chr8	-	3671188	3672336	2400009B08Rik
ENSMUSG00000089678	neg.Inf	1	1	neg.Inf	0.915296	1	0.01	0	0	chr15	+	10288287	10339908	Agxt2
ENSMUSG00000089694	neg.Inf	1	1	neg.Inf	1	1	0.01	0.01	0	chr6	-	85656721	85663199	Gm4477
ENSMUSG00000089713	Inf	0.982203	1	Inf	0.974758	1	0	0	0	chr1	-	180828713	180847745	Gm16564
ENSMUSG00000089745	neg.Inf	0.870969	1	neg.Inf	1	1	0.01	0.03	0	chr8	-	126829032	126830407	1810008B01Rik
ENSMUSG00000089807	neg.Inf	0.870969	1	neg.Inf	1	1	0.03	0.05	0	chr19	-	53842381	53842800	Gm16298
ENSMUSG00000089833	neg.Inf	1	1	neg.Inf	0.915296	1	0.02	0.01	0	chr14	+	11571067	11611515	Gm16542
ENSMUSG00000089849	neg.Inf	1	1	neg.Inf	0.378035	0.831474	0.1	0.01	0	chr17	+	44847171	44850874	9530072K05Rik
ENSMUSG00000089861	neg.Inf	1	1	neg.Inf	0.609086	1	0.12	0.03	0	chr16	+	16542416	16542835	Gm16139
ENSMUSG00000089945	0.0905103	1	1	-1.16085	1	1	0	0	0	chr4	+	57581051	57909854	AF064781
ENSMUSG00000090061	neg.Inf	1	1	neg.Inf	1	1	0	0	0	chr5	+	64040342	64201785	3110047P20Rik
ENSMUSG00000090119	neg.Inf	1	1	neg.Inf	0.662931	1	0.07	0.02	0	chr13	+	77074424	77075092	Gm8185
ENSMUSG00000090121	-2.10654	0.807771	1	-3.26773	0.40313	0.861622	0.04	0.01	0	chr12	+	71255129	71284334	Abhd12b
ENSMUSG00000090129	neg.Inf	1	1	neg.Inf	0.801231	1	0.01	0	0	chr15	-	98037402	98051487	Olfr287
ENSMUSG00000090306	neg.Inf	0.716041	1	neg.Inf	0.662931	1	0.02	0.01	0	chr3	+	138037085	138051255	Adh6-ps1
ENSMUSG00000090307	Inf	0.982211	1	-3.28935	0.176405	0.516684	0.06	0	0	chr17	-	43725289	43729391	1700071M16Rik
ENSMUSG00000090326	Inf	0.982211	1	0.032679	1	1	0.01	0	0	chr5	+	63205062	63279547	Gm17384
ENSMUSG00000090399	neg.Inf	1	1	neg.Inf	0.464687	0.929659	0.04	0.01	0	chr1	-	137503024	137584682	Nav1
ENSMUSG00000090406	neg.Inf	1	1	neg.Inf	0.609086	1	0.05	0.01	0	chr15	+	99596422	99612763	Gm17058
ENSMUSG00000090416	neg.Inf	0.848382	1	neg.Inf	0.889014	1	0.23	0.21	0	chr19	-	61308686	61308793	Gm4242
ENSMUSG00000090429	neg.Inf	1	1	neg.Inf	0.889014	1	0.06	0.03	0	chr15	+	76627760	76628459	Gm17271
ENSMUSG00000090441	neg.Inf	1	1	neg.Inf	1	1	0.34	0.32	0	chr3	-	97477641	97478617	Gm17651
ENSMUSG00000090500	neg.Inf	1	1	neg.Inf	1	1	0.02	0.02	0	chr15	+	99649451	99665001	Gm17057
ENSMUSG00000090528	neg.Inf	0.848382	1	neg.Inf	0.356586	0.804908	0.1	0.02	0	chr12	+	23417171	23418525	Gm17381
ENSMUSG00000090548	neg.Inf	0.383078	1	neg.Inf	0.275529	0.688806	0.04	0.03	0	chr2	-	52718757	52722550	Gm17489
ENSMUSG00000090563	neg.Inf	0.896925	1	neg.Inf	0.662931	1	1.68	0.78	0	chr12	-	114718354	114718382	Gm17620
ENSMUSG00000090571	neg.Inf	1	1	neg.Inf	1	1	0.01	0.01	0	chr5	+	22841782	22843467	Gm17434
ENSMUSG00000090689	neg.Inf	0.488125	1	neg.Inf	0.634554	1	0.03	0.03	0	chr5	+	28300136	28301821	Gm17695
ENSMUSG00000090700	neg.Inf	0.375413	1	neg.Inf	0.609086	1	0.03	0.04	0	chr17	+	32796355	32813632	Cyp4f40
ENSMUSG00000090709	neg.Inf	0.604918	1	neg.Inf	0.00167811	0.013618	0.17	0.02	0	chr14	-	45591943	45626575	Gm17173
ENSMUSG00000090758	neg.Inf	0.716041	1	neg.Inf	0.442969	0.90608	0.2	0.1	0	chr11	-	120550460	120570761	Gm17178
ENSMUSG00000090760	neg.Inf	1	1	neg.Inf	1	1	0	0	0	chr9	+	88642897	88725754	Gm10634
ENSMUSG00000090765	neg.Inf	0.716041	1	neg.Inf	0.0226353	0.113273	0.95	0.12	0	chr12	+	115868891	115869184	Gm17686
ENSMUSG00000090790	neg.Inf	1	1	neg.Inf	0.801231	1	0.18	0.05	0	chr17	+	55460912	55461118	Gm17377
ENSMUSG00000090843	neg.Inf	0.691566	1	neg.Inf	0.915296	1	0.01	0.02	0	chr12	-	85310738	85321431	Gm17673
ENSMUSG00000090851	Inf	0.982203	1	Inf	0.974758	1	0	0	0	chr17	+	19190457	19218275	Vmn2r98
ENSMUSG00000090888	Inf	0.982203	1	-1.16085	1	1	0.01	0	0	chr6	-	21935908	22017687	Gm17429
ENSMUSG00000091082	-0.574342	1	1	-2.4146	0.733509	1	0.02	0	0	chr5	-	32308350	32313236	Gm17130
ENSMUSG00000091117	neg.Inf	1	1	neg.Inf	1	1	0.02	0.02	0	chr7	+	117568551	117569116	Gm9064
ENSMUSG00000091177	neg.Inf	0.870969	1	neg.Inf	0.423201	0.883517	0.16	0.05	0	chr7	-	4398048	4422887	Gm15494
ENSMUSG00000091233	neg.Inf	1	1	neg.Inf	1	1	0.03	0.03	0	chr7	-	26667031	26667438	Gm6434
ENSMUSG00000091297	neg.Inf	0.848382	1	neg.Inf	0.56969	1	0.14	0.05	0	chr4	+	120261350	120282278	Gm8439
ENSMUSG00000091334	neg.Inf	1	1	neg.Inf	1	1	1.22	1.14	0	chr12	-	114702972	114702981	Gm17663
ENSMUSG00000091371	neg.Inf	1	1	neg.Inf	0.889014	1	0.02	0.01	0	chr9	+	56105697	56115587	Gm17397
ENSMUSG00000091387	-2.11529	0.621177	1	-1.61084	0.618667	1	0.02	0.02	0	chr13	+	97694644	97720867	Gcnt4
ENSMUSG00000091394	neg.Inf	0.870969	1	neg.Inf	0.56969	1	6.08	2.28	0	chr12	-	114707637	114707646	Gm17264
ENSMUSG00000091444	neg.Inf	1	1	neg.Inf	0.464687	0.929659	0.03	0	0	chr11	-	96574296	96608750	2010300F17Rik
ENSMUSG00000091465	neg.Inf	1	1	neg.Inf	1	1	0.02	0.01	0	chr19	-	11289506	11305033	Ms4a12
ENSMUSG00000091471	neg.Inf	0.896925	1	neg.Inf	0.519243	0.97855	0.27	0.1	0	chr19	-	44618212	44627321	Ndufb8
ENSMUSG00000091511	neg.Inf	1	1	neg.Inf	0.488644	0.953299	0.02	0	0	chr10	-	129908388	129934435	Vmn2r87
ENSMUSG00000091556	0.0905103	1	1	-2.58962	0.614085	1	0.01	0	0	chrX	-	33963596	34031825	Gm14569
ENSMUSG00000091587	neg.Inf	0.716041	1	neg.Inf	0.275529	0.688806	0.26	0.08	0	chr12	-	82633022	82634345	Gm17191
ENSMUSG00000091612	neg.Inf	0.774681	1	neg.Inf	1	1	0.01	0.03	0	chr17	-	8758717	8759815	Gm17087
ENSMUSG00000091618	neg.Inf	1	1	neg.Inf	1	1	0.01	0.01	0	chr10	+	7078791	7088611	H60c
ENSMUSG00000091631	Inf	0.982203	1	Inf	0.974758	1	0	0	0	chr17	+	18561068	18589288	Vmn2r95
ENSMUSG00000091636	neg.Inf	1	1	neg.Inf	0.801231	1	0.02	0	0	chr17	+	69788666	69838573	A330050F15Rik
ENSMUSG00000091667	neg.Inf	1	1	neg.Inf	1	1	0	0	0	chr1	-	138518675	138521227	Gm17718
ENSMUSG00000091724	neg.Inf	0.263874	1	neg.Inf	0.00108256	0.00950019	0.24	0.04	0	chr6	+	67065667	67118420	A430010J10Rik
ENSMUSG00000091730	-0.574342	1	1	-2.58962	0.614085	1	0.02	0	0	chr10	+	20345441	20349382	Gm17230
ENSMUSG00000091760	neg.Inf	0.870969	1	neg.Inf	0.889014	1	0.02	0.02	0	chr2	-	170017949	170019553	Gm17619
ENSMUSG00000091772	neg.Inf	1	1	neg.Inf	1	1	0.12	0.11	0	chr11	-	83135115	83137089	Gm17307
ENSMUSG00000091864	neg.Inf	0.258331	1	neg.Inf	1	1	0.01	0.11	0	chr7	+	48649068	48652817	Gm17102
ENSMUSG00000091865	neg.Inf	1	1	neg.Inf	1	1	0.01	0.01	0	chr4	-	122792642	122793929	Gm17244
ENSMUSG00000091950	neg.Inf	1	1	neg.Inf	0.464687	0.929659	0.07	0.01	0	chr1	+	176081612	176082661	Olfr421
ENSMUSG00000091968	neg.Inf	0.119088	0.883898	neg.Inf	0.191844	0.546003	0.16	0.15	0	chr17	+	32925339	32926536	Gm17115
ENSMUSG00000091973	neg.Inf	1	1	neg.Inf	0.634554	1	0.03	0.01	0	chr12	-	24211356	24319630	Gm4109
ENSMUSG00000092009	Inf	0.84504	1	-1.54789	0.862243	1	0.01	0	0	chr16	+	49057599	49199217	Myh15
ENSMUSG00000092028	Inf	0.982203	1	-0.460462	1	1	0	0	0	chr11	-	51938032	51941281	Gm17500
ENSMUSG00000092043	neg.Inf	1	1	neg.Inf	0.889014	1	0.04	0.02	0	chr17	+	40698456	40702571	Gm5494
ENSMUSG00000092077	neg.Inf	1	1	neg.Inf	0.889014	1	0.02	0.01	0	chr17	-	37436391	37437429	Olfr101
ENSMUSG00000092078	neg.Inf	0.774681	1	neg.Inf	1	1	0.01	0.02	0	chr16	-	21843524	21845849	Gm17439
ENSMUSG00000092162	Inf	0.982203	1	Inf	0.974758	1	0	0	0	chr10	-	129882763	129892950	Vmn2r86
ENSMUSG00000092167	neg.Inf	0.453366	1	neg.Inf	0.0239432	0.11831	0.15	0.04	0	chr14	-	7915722	8097167	Gm3696
ENSMUSG00000092169	neg.Inf	1	1	neg.Inf	0.543175	1	0.02	0	0	chr9	+	60535526	60538204	B930082K07Rik
ENSMUSG00000092210	neg.Inf	1	1	neg.Inf	0.662931	1	0.05	0.01	0	chr10	+	115007042	115019504	RP23-43M12.1
ENSMUSG00000092255	neg.Inf	1	1	neg.Inf	0.915296	1	0.02	0.01	0	chrX	+	70342526	70350225	RP23-11C16.11
ENSMUSG00000092262	neg.Inf	0.774681	1	neg.Inf	0.442969	0.90608	0.05	0.02	0	chr7	+	49858290	49859824	RP23-467K15.4
ENSMUSG00000092299	neg.Inf	1	1	neg.Inf	0.634554	1	0.01	0	0	chr17	-	34318933	34324709	CR974422.1
ENSMUSG00000092364	neg.Inf	1	1	neg.Inf	0.49931	0.963052	0.13	0.02	0	chr7	-	108466236	108474721	RP24-126J17.2
ENSMUSG00000092368	neg.Inf	1	1	neg.Inf	1	1	0.01	0.01	0	chr17	+	36131398	36175380	RP24-443D19.8
ENSMUSG00000092458	neg.Inf	1	1	neg.Inf	0.889014	1	0.03	0.01	0	chr17	+	37997752	37998688	RP23-452G2.1
ENSMUSG00000092459	neg.Inf	0.632139	1	neg.Inf	0.866111	1	0.01	0.02	0	chr7	-	50219953	50222192	RP23-201O19.2
ENSMUSG00000092507	neg.Inf	1	1	neg.Inf	1	1	0.02	0.02	0	chr7	+	23070458	23071005	RP23-101O19.1
ENSMUSG00000092528	neg.Inf	1	1	neg.Inf	1	1	0	0	0	chr11	-	71055932	71098734	Nlrp1c-ps
ENSMUSG00000092537	neg.Inf	0.774681	1	neg.Inf	1	1	0.01	0.02	0	chr7	-	7880966	7882673	RP23-460N10.9
ENSMUSG00000092546	neg.Inf	1	1	neg.Inf	0.889014	1	0.01	0.01	0	chr7	+	8529772	8531479	RP23-256O11.8
ENSMUSG00000092570	neg.Inf	1	1	neg.Inf	1	1	0.01	0.01	0	chr5	-	148040172	148083097	RP24-510G5.3
ENSMUSG00000092673	neg.Inf	1	1	neg.Inf	1	1	0.14	0.14	0	chr12	+	82267138	82267221	AC124398.1
ENSMUSG00000092674	neg.Inf	1	1	neg.Inf	1	1	0.04	0.04	0	chr5	-	150059530	150059820	AC122546.1
ENSMUSG00000092691	neg.Inf	1	1	neg.Inf	0.360386	0.808659	1.27	0.17	0	chr2	-	156959642	156959708	AL669828.1
ENSMUSG00000092712	neg.Inf	1	1	neg.Inf	0.915296	1	0.41	0.19	0	chr4	+	59553194	59553253	AL824704.1
ENSMUSG00000092772	neg.Inf	0.716041	1	neg.Inf	0.889014	1	0.34	0.48	0	chr11	+	87156229	87156299	AL596130.1
ENSMUSG00000092865	neg.Inf	1	1	neg.Inf	1	1	0.15	0.14	0	chr4	-	40797177	40797259	AL833775.2
ENSMUSG00000092871	neg.Inf	1	1	neg.Inf	1	1	0.11	0.1	0	chr19	+	43696936	43697050	AC138790.1
ENSMUSG00000092920	neg.Inf	0.306468	1	neg.Inf	0.00873918	0.0531977	1.15	0.32	0	chr15	-	76097565	76097849	AC110211.1
ENSMUSG00000093007	neg.Inf	1	1	neg.Inf	1	1	0.14	0.14	0	chr14	-	62250864	62250947	AC154660.2
ENSMUSG00000093162	neg.Inf	0.870969	1	neg.Inf	1	1	0.2	0.37	0	chr6	-	86524094	86524155	AC158662.1
ENSMUSG00000093247	neg.Inf	1	1	neg.Inf	1	1	0.06	0.06	0	chr1	+	72283520	72283710	AC120136.2
ENSMUSG00000093270	neg.Inf	1	1	neg.Inf	1	1	0.16	0.15	0	chr17	-	24371472	24371549	AC117577.2
ENSMUSG00000093318	neg.Inf	1	1	neg.Inf	1	1	0.12	0.11	0	chr8	+	110366351	110366451	AC122199.1
ENSMUSG00000093323	neg.Inf	1	1	neg.Inf	1	1	0.15	0.14	0	chr17	-	31701907	31701988	AC166172.1
ENSMUSG00000093330	neg.Inf	1	1	neg.Inf	1	1	0.16	0.15	0	chr16	+	4737068	4737144	AC166903.1
ENSMUSG00000093339	neg.Inf	0.488125	1	neg.Inf	0.634554	1	0.39	0.45	0	chr16	+	31982195	31982320	AC124681.1
ENSMUSG00000093373	neg.Inf	1	1	neg.Inf	1	1	0.17	0.16	0	chr19	-	35350943	35351012	AC102038.1
ENSMUSG00000000049	-2.27988	0.793907	1	0.217737	1	1	0.01	0.03	0.01	chr11	+	108204668	108275710	Apoh
ENSMUSG00000000182	Inf	0.982203	1	Inf	0.974758	1	0	0	0.01	chr6	+	127022920	127031426	Fgf23
ENSMUSG00000000266	1.48263	0.627163	1	-0.313438	0.900081	1	0.02	0.01	0.01	chrX	+	137199138	137302254	Mid2
ENSMUSG00000000359	0.897269	1	1	-1.89335	0.571932	1	0.04	0.01	0.01	chr2	+	152452687	152460934	Rem1
ENSMUSG00000000365	-2.37364	0.0534555	0.576474	-2.29648	0.0504601	0.209532	0.08	0.07	0.01	chr14	+	57021534	57143869	Rnf17
ENSMUSG00000000394	-0.767583	1	1	-1.64552	0.781565	1	0.03	0.02	0.01	chr2	-	62312587	62321707	Gcg
ENSMUSG00000000706	0.0629225	1	1	-2.20347	0.250322	0.64913	0.05	0.01	0.01	chr13	-	23548861	23557770	Btn1a1
ENSMUSG00000000739	Inf	0.982211	1	1.03268	1	1	0.01	0	0.01	chr8	-	125666747	125682215	Sult5a1
ENSMUSG00000000794	Inf	0.84504	1	Inf	0.828776	1	0	0	0.01	chr3	+	89324086	89471683	Kcnn3
ENSMUSG00000000948	0.232417	1	1	-1.73295	0.69768	1	0.03	0.01	0.01	chr7	-	67127388	67285105	Snrpn
ENSMUSG00000001622	-1.26936	0.584429	1	-2.01135	0.297733	0.723869	0.06	0.04	0.01	chr5	+	88354604	88361690	Csn3
ENSMUSG00000002588	1.67547	0.854525	1	0.217737	1	1	0.01	0	0.01	chr6	-	5118090	5143946	Pon1
ENSMUSG00000002808	-0.584393	0.821026	1	-3.31791	0.0300984	0.141083	0.15	0.02	0.01	chr13	-	19683578	19711699	Epdr1
ENSMUSG00000002900	-0.521492	0.681486	1	-3.177	0.000297266	0.00312855	0.17	0.02	0.01	chr12	+	31950099	32014509	Lamb1
ENSMUSG00000002980	0.332271	0.964341	1	-0.942313	0.883608	1	0.02	0.01	0.01	chr7	-	20341480	20356365	Bcam
ENSMUSG00000003070	-2.23245	0.359897	1	0.303411	1	1	0.01	0.06	0.01	chr10	+	79642227	79652755	Efna2
ENSMUSG00000003354	0.884711	0.97221	1	1.0038	0.954545	1	0.01	0.01	0.01	chr15	+	98538625	98553757	Ccdc65
ENSMUSG00000003418	0.372148	1	1	-3.17295	0.00309098	0.0227293	0.09	0.01	0.01	chr2	-	13572647	13715435	St8sia6
ENSMUSG00000003863	-1.16169	0.69864	1	-3.37118	0.00639861	0.0412707	0.12	0.02	0.01	chr7	-	52594496	52622389	Ppfia3
ENSMUSG00000003949	-2.23794	0.269083	1	-2.63593	0.109055	0.369466	0.05	0.03	0.01	chr11	-	90197849	90252231	Hlf
ENSMUSG00000004633	-2.72831	0.0138248	0.231864	-5.17852	9.48e-11	4.22e-09	0.63	0.1	0.01	chr6	+	53989548	54251804	Chn2
ENSMUSG00000004872	-0.848401	0.837979	1	-0.597908	1	1	0.01	0.02	0.01	chr1	-	78097842	78193709	Pax3
ENSMUSG00000004948	Inf	0.982203	1	0.217737	1	1	0.01	0	0.01	chr5	+	136455969	136464494	Zp3
ENSMUSG00000005338	-1.22655	0.761321	1	-3.98878	0.00316609	0.0231577	0.1	0.01	0.01	chr1	-	175264385	175297826	Cadm3
ENSMUSG00000005952	Inf	0.711891	1	-0.1973	1	1	0.01	0	0.01	chr11	+	73047794	73074744	Trpv1
ENSMUSG00000006218	Inf	0.982203	1	-1.36723	0.947351	1	0.03	0	0.01	chr4	+	140924135	140940090	Fam131c
ENSMUSG00000006241	-1.27988	1	1	-1.46046	1	1	0.02	0.01	0.01	chr9	+	21731915	21740316	Ccdc159
ENSMUSG00000006269	0.0905103	1	1	0.217737	1	1	0.01	0.01	0.01	chr6	+	83693011	83708803	Atp6v1b1
ENSMUSG00000006344	-2.32172	0.138788	0.946765	-4.9576	1.76e-06	3.47e-05	0.42	0.06	0.01	chr10	+	75052126	75079713	Ggt5
ENSMUSG00000006386	0.89173	0.957965	1	-0.364779	0.902088	1	0.02	0.01	0.01	chr4	+	94405980	94541667	Tek
ENSMUSG00000006403	0.154987	1	1	-1.30484	0.67318	1	0.02	0.01	0.01	chr1	+	173180552	173190768	Adamts4
ENSMUSG00000006586	1.54956	0.846586	1	-1.50394	0.470083	0.934464	0.02	0	0.01	chr4	+	13670583	13820796	Runx1t1
ENSMUSG00000006642	0.526879	1	1	0.654089	1	1	0.01	0.01	0.01	chr5	+	31271050	31279391	Tcf23
ENSMUSG00000006711	-0.462152	0.971501	1	-2.02588	0.128982	0.415654	0.07	0.02	0.01	chr13	+	24937004	24993139	D130043K22Rik
ENSMUSG00000007097	0.205667	1	1	-1.14816	0.538414	0.998027	0.03	0.01	0.01	chr1	-	174201840	174228195	Atp1a2
ENSMUSG00000007480	Inf	0.982203	1	-1.36723	0.947351	1	0.03	0	0.01	chr18	+	68497250	68499377	Mc5r
ENSMUSG00000007594	-0.166663	1	1	Inf	0.689969	1	0	0.01	0.01	chr8	+	72607428	72614761	Hapln4
ENSMUSG00000008461	1.09051	0.971532	1	1.21774	0.952793	1	0	0	0.01	chr7	+	52872976	52876429	Fut1
ENSMUSG00000008590	-0.975558	0.917497	1	-1.45557	0.687728	1	0.04	0.02	0.01	chr9	-	48743113	48773095	Htr3b
ENSMUSG00000008734	-1.85697	0.217994	1	-4.73794	3.85e-08	1.07e-06	0.43	0.05	0.01	chr7	-	126115554	126138725	Gprc5b
ENSMUSG00000009093	-2.66571	0.68449	1	-3.01501	0.549129	1	0.09	0.06	0.01	chr10	-	75277688	75285288	Gstt4
ENSMUSG00000009115	Inf	0.982203	1	-0.782263	1	1	0.02	0	0.01	chr10	+	76025017	76032946	1700027D21Rik
ENSMUSG00000009487	0.104924	1	1	-0.407928	0.67715	1	0.03	0.01	0.01	chr7	+	53496357	53566804	Otog
ENSMUSG00000009628	-1.49093	0.334109	1	-3.53272	0.000381837	0.00388084	0.11	0.02	0.01	chr8	+	34627210	34696054	Tex15
ENSMUSG00000010080	0.884711	0.97221	1	0.682002	1	1	0.01	0	0.01	chr11	-	94350913	94361288	Epn3
ENSMUSG00000010136	-0.102731	1	1	-2.10489	0.542534	1	0.08	0.02	0.01	chr3	-	105799875	105817523	1700027A23Rik
ENSMUSG00000010505	2.09051	0.747798	1	0.369684	0.922809	1	0.01	0	0.01	chr2	+	181498037	181562502	Myt1
ENSMUSG00000010601	0.41216	1	1	-0.504161	0.980319	1	0.02	0.01	0.01	chr15	-	77218647	77229540	Apol7a
ENSMUSG00000011118	Inf	0.84504	1	-0.367225	1	1	0.01	0	0.01	chr9	-	37467487	37476807	Panx3
ENSMUSG00000011305	Inf	0.982211	1	-2.20007	0.529153	0.989081	0.04	0	0.01	chr17	-	56251024	56257019	Plin5
ENSMUSG00000011350	-0.29978	0.920556	1	-0.599655	0.846569	1	0.03	0.02	0.01	chr7	+	25603814	25625294	Gm5893
ENSMUSG00000012777	-0.27988	1	1	-0.852749	1	1	0.02	0.01	0.01	chr7	-	51507518	51512748	Acpt
ENSMUSG00000013611	0.179172	1	1	-0.696589	0.95266	1	0.02	0.01	0.01	chr15	-	36433817	36485328	Snx31
ENSMUSG00000013928	0.0905103	1	1	-1.63032	0.936363	1	0.03	0.01	0.01	chr7	+	31065113	31075256	Thap8
ENSMUSG00000014529	0.232417	1	1	-1.59966	0.711451	1	0.03	0.01	0.01	chr5	+	3657004	3680325	4930511M11Rik
ENSMUSG00000015001	Inf	0.982203	1	0.217737	1	1	0.01	0	0.01	chr15	-	65707615	65743959	Oc90
ENSMUSG00000015053	-1.02132	0.598496	1	-2.73295	0.0494033	0.206097	0.11	0.03	0.01	chr6	+	88143885	88157024	Gata2
ENSMUSG00000015224	-1.41316	0.498136	1	-5.76637	9.58e-12	5e-10	0.83	0.04	0.01	chr4	-	96235120	96258269	Cyp2j9
ENSMUSG00000015396	-3.25585	0.414455	1	-8.28139	3.31e-12	1.84e-10	1.52	0.05	0.01	chr13	+	43880476	43898499	Cd83
ENSMUSG00000015843	Inf	0.812542	1	-1.75101	0.55631	1	0.05	0	0.01	chr1	+	169528515	169569754	Rxrg
ENSMUSG00000016150	1.17876	0.629063	1	-0.697174	0.797104	1	0.01	0	0.01	chrX	-	39881043	40782303	Odz1
ENSMUSG00000016283	-1.16306	0.889776	1	-1.34591	0.804791	1	0.03	0.02	0.01	chr17	-	37617796	37620497	H2-M2
ENSMUSG00000016524	Inf	0.982203	1	Inf	0.974758	1	0	0	0.01	chr1	-	132829235	132836650	Il19
ENSMUSG00000016763	-1.06239	0.781085	1	-2.28482	0.204983	0.57088	0.04	0.01	0.01	chr15	-	83433013	83555451	Scube1
ENSMUSG00000016982	0.675473	0.963078	1	-1.70833	0.677284	1	0.03	0.01	0.01	chr13	+	22073063	22080603	Pom121l2
ENSMUSG00000016995	-0.580745	0.868831	1	-2.16605	0.177218	0.518068	0.06	0.02	0.01	chr2	-	164215129	164230660	Matn4
ENSMUSG00000017204	Inf	0.785462	1	-0.689818	0.769518	1	0.03	0	0.01	chr11	+	98525665	98539022	Gsdma
ENSMUSG00000017314	-1.20278	0.565085	1	-4.16104	0.00948882	0.0569145	0.25	0.03	0.01	chr11	-	101918329	101949829	Mpp2
ENSMUSG00000017344	0.0905103	1	1	Inf	0.974758	1	0	0.01	0.01	chr11	+	78312593	78315826	Vtn
ENSMUSG00000017446	-1.71684	0.69561	1	-2.52648	0.453795	0.919019	0.04	0.03	0.01	chr11	+	118289517	118311277	C1qtnf1
ENSMUSG00000017667	0.59358	0.951375	1	-0.215306	1	1	0.01	0.01	0.01	chr2	-	165199764	165213759	Zfp334
ENSMUSG00000017723	-1.57434	1	1	-2.26773	0.749896	1	0.05	0.02	0.01	chr2	+	164387913	164394010	Wfdc2
ENSMUSG00000017817	Inf	0.812542	1	-1.64003	0.668027	1	0.02	0	0.01	chr2	-	163161978	163223729	Jph2
ENSMUSG00000017943	1.59512	0.823132	1	0.545513	1	1	0.01	0	0.01	chr2	+	163264212	163281060	Gdap1l1
ENSMUSG00000018411	-0.463395	0.874818	1	-0.268756	0.891974	1	0.02	0.02	0.01	chr11	+	104092704	104193404	Mapt
ENSMUSG00000018566	-1.95399	0.503717	1	-5.55075	0.0041978	0.0292197	0.47	0.04	0.01	chr11	-	69756045	69761690	Slc2a4
ENSMUSG00000018604	0.232417	1	1	-0.323593	0.928411	1	0.02	0.01	0.01	chr5	+	120120678	120134733	Tbx3
ENSMUSG00000018822	-1.43461	0.924186	1	-1.63032	0.789428	1	0.04	0.02	0.01	chr19	-	42272461	42276742	Sfrp5
ENSMUSG00000018830	-0.468513	0.922789	1	-0.993778	0.563486	1	0.03	0.02	0.01	chr16	-	14194620	14291501	Myh11
ENSMUSG00000019194	-0.944867	0.898325	1	-1.169	0.817704	1	0.03	0.02	0.01	chr7	-	31901544	31911964	Scn1b
ENSMUSG00000019467	-0.27988	1	1	-3.24179	0.223448	0.605203	0.08	0.01	0.01	chr10	-	126619577	126627110	Arhgef25
ENSMUSG00000019762	-1.35255	0.881879	1	Inf	0.974784	1	0	0.02	0.01	chr10	-	6791664	6806301	Iyd
ENSMUSG00000019772	Inf	0.982211	1	Inf	0.974784	1	0	0	0.01	chr10	-	4698927	4707323	Vip
ENSMUSG00000019775	0.887732	0.845546	1	1.40302	0.69397	1	0	0	0.01	chr10	+	4424141	4520878	Rgs17
ENSMUSG00000019785	0.416842	0.950827	1	-1.76742	0.399488	0.857125	0.03	0.01	0.01	chr10	-	33232092	33344575	Clvs2
ENSMUSG00000019828	-0.658312	0.907252	1	-0.347435	1	1	0.01	0.01	0.01	chr10	-	10405857	10802154	Grm1
ENSMUSG00000019848	-1.62785	0.765037	1	-1.34591	0.804791	1	0.02	0.02	0.01	chr10	+	44897904	45038258	Popdc3
ENSMUSG00000019865	-2.86484	0.599798	1	-2.50476	0.669271	1	0.06	0.05	0.01	chr10	+	14480027	14490389	Nmbr
ENSMUSG00000019888	-1.12609	0.412966	1	-0.992271	0.380633	0.834936	0.04	0.04	0.01	chr10	+	101144121	101854103	Mgat4c
ENSMUSG00000019889	-0.114446	0.972248	1	-1.36431	0.393206	0.849938	0.04	0.01	0.01	chr10	+	27794626	28317203	Ptprk
ENSMUSG00000019890	Inf	0.982211	1	-0.645521	1	1	0.02	0	0.01	chr10	-	101944394	101953052	Nts
ENSMUSG00000019906	1.99712	0.84191	1	-0.0735049	1	1	0.01	0	0.01	chr10	+	106708899	106862199	Lin7a
ENSMUSG00000019913	0.308967	1	1	0.386109	0.91554	1	0.01	0.01	0.01	chr10	+	50615457	50708958	Sim1
ENSMUSG00000019966	-0.359809	0.901819	1	-1.41165	0.229097	0.614818	0.06	0.02	0.01	chr10	+	99478264	99563047	Kitl
ENSMUSG00000020010	-0.767583	1	1	-3.31786	0.128311	0.414203	0.12	0.01	0.01	chr10	+	23571268	23589649	Vnn3
ENSMUSG00000020019	-1.58074	0.647861	1	-3.24406	0.0764065	0.284737	0.08	0.02	0.01	chr10	+	93103426	93209952	Ntn4
ENSMUSG00000020033	-2.43461	0.781075	1	-2.81794	0.57943	1	0.04	0.02	0.01	chr10	+	83951038	83960180	4930463O16Rik
ENSMUSG00000020042	-2.56719	0.00622014	0.129087	-4.17742	0.000122242	0.00144971	0.26	0.07	0.01	chr10	+	84849559	85123037	Btbd11
ENSMUSG00000020044	-0.228245	1	1	-2.17298	0.485786	0.95139	0.03	0.01	0.01	chr10	+	85763117	85812251	Timp3
ENSMUSG00000020053	2.2192	0.739694	1	-3.21531	0.00062577	0.005952	0.09	0	0.01	chr10	+	87321010	87399792	Igf1
ENSMUSG00000020062	0.81738	0.965064	1	0.939442	0.941055	1	0	0	0.01	chr10	+	88348737	88392250	Slc5a8
ENSMUSG00000020086	-3.90289	0.215549	1	-5.11145	0.0135961	0.0760362	0.18	0.07	0.01	chr10	-	61201391	61246895	H2afy2
ENSMUSG00000020135	0.487225	0.735668	1	-1.52306	0.261051	0.668187	0.04	0.01	0.01	chr10	+	79758722	79781008	Apc2
ENSMUSG00000020155	-1.45483	0.777327	1	-3.04535	0.138851	0.437567	0.07	0.02	0.01	chr11	+	33863013	33873641	Kcnmb1
ENSMUSG00000020173	-0.61558	0.840465	1	-0.552352	0.6494	1	0.02	0.01	0.01	chr11	-	12136611	12364963	Cobl
ENSMUSG00000020177	-0.473121	1	1	-1.50348	0.792777	1	0.03	0.01	0.01	chr10	-	116669293	116675759	9530003J23Rik
ENSMUSG00000020241	0.647455	0.958879	1	0.184625	0.988969	1	0.01	0	0.01	chr10	-	76058507	76086375	Col6a2
ENSMUSG00000020312	-0.0625241	0.979083	1	0.23129	1	1	0.02	0.02	0.01	chr10	-	79080685	79100663	Shc2
ENSMUSG00000020317	-0.574342	1	1	0.217737	1	1	0.01	0.01	0.01	chr10	-	79039124	79050076	Theg
ENSMUSG00000020364	0.889581	0.96445	1	2.39357	0.808107	1	0	0.01	0.01	chr11	+	50872759	50886301	Zfp354a
ENSMUSG00000020407	-2.52983	0.384955	1	-5.58802	0.0922641	0.32675	0.41	0.05	0.01	chr11	+	9018106	9036173	Upp1
ENSMUSG00000020435	-0.0353997	0.910787	1	-1.48796	0.290181	0.713105	0.05	0.02	0.01	chr11	-	3603734	3763906	Osbp2
ENSMUSG00000020614	1.23242	0.828378	1	0.0691262	0.986346	1	0.02	0.01	0.01	chr11	-	109531063	109583593	Fam20a
ENSMUSG00000020622	-0.90949	1	1	Inf	0.974758	1	0	0.01	0.01	chr12	+	10376779	10396979	Nt5c1b
ENSMUSG00000020676	-0.767583	1	1	0.032679	1	1	0.02	0.02	0.01	chr11	+	81871325	81876457	Ccl11
ENSMUSG00000020695	0.59512	0.846882	1	0.255993	1	1	0.01	0.01	0.01	chr11	+	105153957	105212453	Mrc2
ENSMUSG00000020722	Inf	0.982203	1	Inf	0.974758	1	0	0	0.01	chr11	-	107564532	107577836	Cacng1
ENSMUSG00000020728	-0.396442	0.863583	1	-2.13206	0.111834	0.37561	0.07	0.02	0.01	chr11	+	108286506	108721929	Ccdc46
ENSMUSG00000020799	-0.647487	0.927512	1	-2.95033	0.142105	0.444581	0.15	0.03	0.01	chr11	-	72158224	72175944	Tekt1
ENSMUSG00000020810	0.232417	1	1	-1.03781	0.91301	1	0.02	0	0.01	chr11	-	116506909	116515627	Cygb
ENSMUSG00000020811	-0.352545	1	1	-1.91223	0.340008	0.78303	0.04	0.01	0.01	chr11	+	71563422	71603149	Wscd1
ENSMUSG00000020826	-0.759093	0.940385	1	-2.64804	0.251027	0.650462	0.06	0.01	0.01	chr11	+	78734289	78773756	Nos2
ENSMUSG00000020838	-1.57494	0.657926	1	-1.40034	0.541057	1	0.02	0.02	0.01	chr11	+	76812105	76845842	Slc6a4
ENSMUSG00000020892	-1.23245	0.541036	1	-1.73762	0.378227	0.831686	0.03	0.02	0.01	chr11	+	68939398	68962617	Aloxe3
ENSMUSG00000020905	1.42514	0.715052	1	1.54618	0.6867	1	0.01	0	0.01	chr11	-	67668025	67735655	Usp43
ENSMUSG00000020961	-1.73676	0.347113	1	-3.37554	0.0454309	0.193675	0.08	0.03	0.01	chr12	-	92876982	93026827	Ston2
ENSMUSG00000021047	1.42566	0.734343	1	Inf	0.568845	1	0	0	0.01	chr12	-	47795504	47919762	Nova1
ENSMUSG00000021194	Inf	0.785462	1	-0.50348	0.940138	1	0.03	0	0.01	chr12	+	103793179	103803237	Chga
ENSMUSG00000021198	-0.389052	0.778176	1	-2.2454	0.109859	0.37137	0.04	0.01	0.01	chr12	+	104187069	104422208	Unc79
ENSMUSG00000021206	Inf	0.982203	1	0.217737	1	1	0.01	0	0.01	chr5	+	139854174	139855213	D830046C22Rik
ENSMUSG00000021217	-0.440994	0.763099	1	-3.58405	0.00133066	0.011268	0.14	0.01	0.01	chr7	+	37483137	37558564	Tshz3
ENSMUSG00000021239	Inf	0.84504	1	0.217737	1	1	0.01	0	0.01	chr12	+	85910712	85936411	Vsx2
ENSMUSG00000021268	0.636698	0.776981	1	-0.574192	0.605502	1	0.01	0	0.01	chr12	+	110779211	110809936	Meg3
ENSMUSG00000021303	-0.384855	1	1	-0.398978	1	1	0.02	0.01	0.01	chr13	+	13876326	13920164	Gng4
ENSMUSG00000021363	0.425658	0.971852	1	-0.367225	1	1	0.01	0	0.01	chr13	-	41120489	41175075	Mak
ENSMUSG00000021364	-2.63242	0.129313	0.918421	-2.26017	0.229673	0.615529	0.05	0.06	0.01	chr13	-	41277864	41315774	Elovl2
ENSMUSG00000021367	Inf	0.982203	1	-0.460462	1	1	0.01	0	0.01	chr13	+	42396639	42403358	Edn1
ENSMUSG00000021373	1.36348	0.836928	1	-2.14106	0.117911	0.390046	0.1	0.01	0.01	chr13	+	46597217	46745011	Cap2
ENSMUSG00000021379	0.897269	1	1	-0.645521	1	1	0.01	0.01	0.01	chr13	+	48356796	48359405	Id4
ENSMUSG00000021403	-2.17033	0.550008	1	-6.24336	0.0179407	0.0945029	0.61	0.03	0.01	chr13	+	33119285	33133753	Serpinb9b
ENSMUSG00000021416	-3.50617	0.440448	1	-2.78239	0.690757	1	0.04	0.06	0.01	chr13	-	35038483	35055679	Eci3
ENSMUSG00000021439	-1.75163	0.911196	1	-1.85275	0.926322	1	0.02	0.02	0.01	chr13	-	61136388	61141992	Ctsq
ENSMUSG00000021506	1.11184	0.964822	1	-0.918517	0.69584	1	0.04	0.01	0.01	chr13	-	55926415	55937553	Pitx1
ENSMUSG00000021508	-0.163059	1	1	-0.815375	0.760042	1	0.04	0.02	0.01	chr13	-	56390008	56397912	Cxcl14
ENSMUSG00000021539	Inf	0.982211	1	1.03268	1	1	0.01	0	0.01	chr13	-	56643821	56649899	Lect2
ENSMUSG00000021559	-1.51117	0.378449	1	-4.07173	8.56e-05	0.00107283	0.17	0.02	0.01	chr13	+	60703308	60864546	Dapk1
ENSMUSG00000021566	0.897269	1	1	-2.73295	0.339776	0.782674	0.07	0.01	0.01	chr13	+	73837274	73847298	5430425J12Rik
ENSMUSG00000021567	-2.39718	0.0337772	0.431238	-4.53456	1.65e-07	4.05e-06	0.48	0.09	0.01	chr13	-	73955982	73985079	Nkd2
ENSMUSG00000021718	Inf	0.982211	1	-1.28925	0.742023	1	0.03	0	0.01	chr13	+	105872202	105911862	4933425L06Rik
ENSMUSG00000021745	2.81738	0.547674	1	-0.210278	0.863793	1	0.01	0	0.01	chr14	+	12386046	13074555	Ptprg
ENSMUSG00000021751	-1.30965	0.576971	1	-1.87877	0.271742	0.683592	0.07	0.03	0.01	chr14	-	9058025	9091867	Acox2
ENSMUSG00000021760	Inf	0.982211	1	-0.967321	0.831631	1	0.05	0	0.01	chr13	-	113832971	113836596	Gpx8
ENSMUSG00000021803	0.771755	0.855171	1	-0.689404	0.874806	1	0.03	0.01	0.01	chr14	-	37891036	37911497	Cdhr1
ENSMUSG00000021903	-1.45483	0.777327	1	-2.46041	0.360414	0.808659	0.03	0.01	0.01	chr14	+	32842175	32875383	Galntl2
ENSMUSG00000021919	-0.878976	0.937131	1	0.749583	0.938187	1	0.01	0.02	0.01	chr14	-	33221389	33279095	Chat
ENSMUSG00000021922	-0.166663	1	1	1.8027	0.831044	1	0	0.01	0.01	chr14	+	31699662	31715167	Itih4
ENSMUSG00000021950	Inf	0.982211	1	-1.89335	0.571932	1	0.05	0	0.01	chr14	+	34899167	34913757	Anxa8
ENSMUSG00000021974	0.948493	0.851479	1	0.289933	1	1	0.01	0.01	0.01	chr14	+	58689384	58731174	Fgf9
ENSMUSG00000021983	-2.15124	0.123734	0.898124	-2.24633	0.0953562	0.335063	0.07	0.06	0.01	chr14	-	60266368	60816016	Atp8a2
ENSMUSG00000021986	-0.648076	0.750584	1	-2.82869	0.0330693	0.1523	0.15	0.03	0.01	chr14	+	60997084	60999840	Fam123a
ENSMUSG00000021994	2.47454	0.391017	1	0.908042	0.726573	1	0.01	0	0.01	chr14	+	29317936	29340633	Wnt5a
ENSMUSG00000021999	-0.473121	1	1	0.032679	1	1	0.02	0.02	0.01	chr14	+	75642094	75683358	Cpb2
ENSMUSG00000022025	-0.574342	1	1	-0.782263	1	1	0.01	0.01	0.01	chr14	-	80037497	80061977	Lect1
ENSMUSG00000022039	-2.51706	0.250078	1	-3.14585	0.0800424	0.295125	0.12	0.07	0.01	chr14	-	66646166	66696570	Adam2
ENSMUSG00000022054	0.496082	0.957006	1	-0.254032	1	1	0.01	0.01	0.01	chr14	-	68700647	68742903	Nefm
ENSMUSG00000022085	0.232417	1	1	0.354479	1	1	0.01	0.01	0.01	chr14	+	70240227	70459693	Pebp4
ENSMUSG00000022123	1.89727	0.972293	1	0.654089	1	1	0.01	0	0.01	chr14	+	103912558	104012563	Scel
ENSMUSG00000022126	-0.772365	0.840398	1	-4.34932	0.104782	0.35961	0.21	0.02	0.01	chr14	+	103446194	103455790	Irg1
ENSMUSG00000022181	-0.231418	1	1	-1.76415	0.519431	0.978692	0.04	0.01	0.01	chr15	+	4677175	4765456	C6
ENSMUSG00000022226	-0.767583	1	1	0.354479	1	1	0.01	0.02	0.01	chr14	+	56660960	56663471	Mcpt2
ENSMUSG00000022227	0.232417	1	1	0.354479	1	1	0.01	0.01	0.01	chr14	+	56636801	56639228	Mcpt1
ENSMUSG00000022261	-0.584393	0.821026	1	-3.52809	0.0108244	0.0631789	0.15	0.02	0.01	chr15	+	32850478	32964485	Sdc2
ENSMUSG00000022321	-0.105381	1	1	-1.14395	0.642597	1	0.02	0.01	0.01	chr15	+	18748702	18943991	Cdh10
ENSMUSG00000022340	Inf	0.812542	1	-0.388485	1	1	0.01	0	0.01	chr15	-	44503405	44619609	Sybu
ENSMUSG00000022383	1.54956	0.971955	1	0.682002	1	1	0.01	0	0.01	chr15	+	85565413	85633249	Ppara
ENSMUSG00000022388	Inf	0.84504	1	0.217737	1	1	0.01	0	0.01	chr15	-	88721063	88784848	Ttll8
ENSMUSG00000022431	Inf	0.982203	1	-1.63032	0.936363	1	0.02	0	0.01	chr15	+	84962529	84974999	Ribc2
ENSMUSG00000022512	-2.10029	0.309527	1	-3.84631	0.00208621	0.016424	0.23	0.06	0.01	chr16	-	26356728	26371927	Cldn1
ENSMUSG00000022589	Inf	0.982211	1	-1.34591	0.804791	1	0.03	0	0.01	chr15	-	74681440	74686748	Cyp11b2
ENSMUSG00000022619	-0.391152	1	1	-1.1328	0.795572	1	0.02	0.01	0.01	chr15	+	89284344	89294899	Mapk8ip2
ENSMUSG00000022665	0.884711	0.97221	1	-3.40555	0.0635844	0.248937	0.07	0	0.01	chr16	+	45093515	45128037	Ccdc80
ENSMUSG00000022738	Inf	0.982203	1	Inf	0.974758	1	0	0	0.01	chr16	-	17913207	17915152	Gsc2
ENSMUSG00000022756	-0.82913	0.739013	1	-0.991285	0.693129	1	0.02	0.02	0.01	chr16	-	17572111	17577091	Slc7a4
ENSMUSG00000022783	-0.27988	1	1	-3.53726	0.33158	0.772029	0.05	0	0.01	chr16	-	16753109	16829549	Spag6
ENSMUSG00000022809	-0.767583	0.835865	1	-1.41809	0.516292	0.976261	0.05	0.03	0.01	chr16	-	38248409	38294910	Nr1i2
ENSMUSG00000022818	-0.527998	1	1	-0.835379	0.889344	1	0.03	0.02	0.01	chr16	-	20308460	20323138	Cyp2ab1
ENSMUSG00000022995	-0.865364	0.599943	1	-0.682581	0.657151	1	0.03	0.03	0.01	chr1	-	183834576	183950111	Enah
ENSMUSG00000022997	Inf	0.982203	1	-0.460462	1	1	0.01	0	0.01	chr15	+	98620288	98624268	Wnt1
ENSMUSG00000023070	Inf	0.982211	1	Inf	0.974784	1	0	0	0.01	chrX	+	20126913	20139215	Rgn
ENSMUSG00000023083	-2.27988	0.793907	1	-3.18827	0.417151	0.878279	0.11	0.04	0.01	chr17	-	36421172	36423435	H2-M10.2
ENSMUSG00000023122	Inf	0.982211	1	-0.345911	1	1	0.01	0	0.01	chr17	-	53968962	53985664	Sult1c2
ENSMUSG00000023224	0.232417	1	1	0.354479	1	1	0.01	0.01	0.01	chr2	-	84605544	84615601	Serping1
ENSMUSG00000023349	-0.102731	1	1	-1.64552	0.781565	1	0.03	0.02	0.01	chr6	+	123179861	123197039	Clec4n
ENSMUSG00000023443	-2.70931	0.399728	1	Inf	0.828776	1	0	0.06	0.01	chrX	-	133649936	133656622	Esx1
ENSMUSG00000023902	0.997123	0.963652	1	0.28012	1	1	0.01	0.01	0.01	chr17	+	23737823	23747986	Zscan10
ENSMUSG00000024027	0.897269	1	1	-1.59966	0.711451	1	0.04	0.01	0.01	chr17	+	31038785	31073455	Glp1r
ENSMUSG00000024074	-1.44575	0.239048	1	-5.0168	7.04e-13	4.23e-11	0.62	0.04	0.01	chr17	+	78599588	78775932	Crim1
ENSMUSG00000024084	-1.72819	0.679461	1	-4.94006	0.000686911	0.00642348	0.35	0.03	0.01	chr17	+	79451246	79489583	Qpct
ENSMUSG00000024114	0.884711	0.97221	1	0.682002	1	1	0.01	0	0.01	chr17	-	23973752	23981139	Prss41
ENSMUSG00000024184	Inf	0.84504	1	Inf	0.828776	1	0	0	0.01	chr17	-	26332944	26336032	Pdia2
ENSMUSG00000024210	-0.574342	1	1	-3.21528	0.441317	0.90608	0.05	0	0.01	chr17	-	27280914	27304709	Ip6k3
ENSMUSG00000024215	-1.11529	0.91292	1	-1.72411	0.658853	1	0.04	0.02	0.01	chr17	-	27851297	27865896	Spdef
ENSMUSG00000024238	2.39246	0.295568	1	2.04315	0.343742	0.787355	0	0	0.01	chr18	+	5591858	5775465	Zeb1
ENSMUSG00000024254	-0.937508	0.758805	1	-1.13736	0.590657	1	0.04	0.03	0.01	chr17	+	85075642	85099673	Abcg8
ENSMUSG00000024347	1.61389	0.754419	1	-1.10444	0.688544	1	0.03	0	0.01	chr18	+	36124484	36174369	Psd2
ENSMUSG00000024386	Inf	0.982203	1	0.217737	1	1	0.01	0	0.01	chr18	-	32282783	32299224	Proc
ENSMUSG00000024427	1.79063	0.744502	1	-2.83268	0.026409	0.127926	0.12	0	0.01	chr18	-	38745922	38760922	Spry4
ENSMUSG00000024485	-1.10654	0.935106	1	-2.21528	0.572669	1	0.03	0.01	0.01	chr18	+	36687805	36715909	Slc4a9
ENSMUSG00000024501	-1.02635	0.683725	1	0.393567	1	1	0.01	0.01	0.01	chr18	-	43480633	43597940	Dpysl3
ENSMUSG00000024575	0.332271	0.964341	1	0.543211	1	1	0.01	0.01	0.01	chr18	+	61380136	61449578	Pde6a
ENSMUSG00000024620	1.06292	0.851621	1	-1.91392	0.116856	0.387588	0.07	0.01	0.01	chr18	+	61204804	61244715	Pdgfrb
ENSMUSG00000024697	0.489235	0.95785	1	-0.388485	0.991538	1	0.02	0.01	0.01	chr19	+	16510157	16685308	Gna14
ENSMUSG00000024713	0.626748	0.859365	1	-0.918641	0.633951	1	0.02	0.01	0.01	chr19	-	17507883	17912122	Pcsk5
ENSMUSG00000024727	1.67337	0.717614	1	2.46846	0.703242	1	0	0	0.01	chr19	+	18824473	18967000	Trpm6
ENSMUSG00000024734	-2.53495	0.69903	1	-3.26773	0.40313	0.861622	0.06	0.03	0.01	chr19	-	10988777	10995122	Zp1
ENSMUSG00000024749	-1.78489	0.458139	1	-4.04582	0.00177412	0.0142552	0.16	0.03	0.01	chr19	-	20857948	21028692	Tmc1
ENSMUSG00000024793	-1.49445	0.921692	1	-2.91984	0.56379	1	0.04	0.01	0.01	chr4	+	151490043	151494228	Tnfrsf25
ENSMUSG00000025004	Inf	0.982211	1	Inf	0.974784	1	0	0	0.01	chr19	-	39841561	39887304	Cyp2c40
ENSMUSG00000025081	0.154987	1	1	-1.30484	0.67318	1	0.02	0.01	0.01	chr19	+	56900699	56944502	Tdrd1
ENSMUSG00000025165	Inf	0.982211	1	Inf	0.974784	1	0	0	0.01	chr11	-	120928721	120942534	Sectm1a
ENSMUSG00000025170	1.09051	0.971532	1	-0.367225	1	1	0.02	0.01	0.01	chr11	-	121217435	121249565	Rab40b
ENSMUSG00000025172	Inf	0.982203	1	-0.782263	1	1	0.02	0	0.01	chr19	+	42110528	42119600	Ankrd2
ENSMUSG00000025221	-1.29257	0.736315	1	-2.76433	0.201682	0.56452	0.06	0.02	0.01	chr19	-	45866329	45890551	Kcnip2
ENSMUSG00000025321	2.41244	0.651212	1	-0.045297	1	1	0.01	0	0.01	chr12	-	120396495	120477275	Itgb8
ENSMUSG00000025380	-1.83272	0.683651	1	-1.63032	0.789428	1	0.03	0.04	0.01	chr11	+	120222848	120229482	Fscn2
ENSMUSG00000025389	0.055133	1	1	-0.345911	0.944988	1	0.02	0.02	0.01	chr10	+	127662894	127668868	Mip
ENSMUSG00000025418	0.626732	0.964017	1	-1.43259	0.612987	1	0.04	0.01	0.01	chr4	-	106156061	106164888	Bsnd
ENSMUSG00000025427	0.692749	0.941798	1	2.54498	0.519953	0.979171	0	0.01	0.01	chr18	-	77694852	77803875	Rnf165
ENSMUSG00000025469	Inf	0.982203	1	Inf	0.974758	1	0	0	0.01	chr7	-	147232056	147235039	Msx3
ENSMUSG00000025480	-2.87707	0.401712	1	-0.967321	0.831631	1	0.03	0.07	0.01	chr7	-	147963128	147973753	Syce1
ENSMUSG00000025481	-0.767583	1	1	1.03268	1	1	0.01	0.02	0.01	chr7	+	148020917	148023865	1190003J15Rik
ENSMUSG00000025592	-3.2938	0.000187233	0.00739994	-2.53528	0.0124523	0.0708716	0.08	0.11	0.01	chrX	+	110411119	110949995	Dach2
ENSMUSG00000025597	0.425658	0.971852	1	-4.33687	0.10761	0.366184	0.15	0	0.01	chrX	+	111587942	111674438	Klhl4
ENSMUSG00000025656	-2.3466	0.031783	0.414047	-4.59382	1.33e-09	4.91e-08	0.41	0.07	0.01	chrX	-	92244276	92392160	Arhgef9
ENSMUSG00000025665	-2.43752	0.0841512	0.746824	-0.345911	0.873161	1	0.01	0.06	0.01	chrX	-	108501801	108651568	Rps6ka6
ENSMUSG00000025726	-0.767583	0.907083	1	-1.59966	0.475383	0.940884	0.04	0.02	0.01	chr7	+	88259685	88315302	Slc28a1
ENSMUSG00000025808	Inf	0.982203	1	Inf	0.974758	1	0	0	0.01	chr8	-	131503919	131589417	Ccdc7
ENSMUSG00000025855	1.17917	0.842348	1	-2.10468	0.224592	0.607086	0.07	0.01	0.01	chr5	-	139493260	139625955	Prkar1b
ENSMUSG00000025892	Inf	0.641586	1	0.191888	1	1	0.01	0	0.01	chr9	-	4417899	4796234	Gria4
ENSMUSG00000025927	0.648194	0.858813	1	-0.403995	1	1	0.02	0.01	0.01	chr1	+	19198995	19228815	Tcfap2b
ENSMUSG00000025931	-2.54614	0.0192747	0.293748	-4.82664	1.19e-10	5.22e-09	0.54	0.1	0.01	chr1	+	20880691	20929632	Paqr8
ENSMUSG00000026042	-0.0895107	1	1	-1.0549	0.668587	1	0.01	0.01	0.01	chr1	-	45431166	45560127	Col5a2
ENSMUSG00000026077	1.05513	0.958366	1	-1.31786	0.323106	0.758829	0.05	0.01	0.01	chr1	+	39250576	39420079	Npas2
ENSMUSG00000026204	Inf	0.812542	1	-1.51968	0.629641	1	0.03	0	0.01	chr1	-	75243616	75260783	Ptprn
ENSMUSG00000026208	1.67337	0.717614	1	-0.567209	0.923968	1	0.02	0	0.01	chr1	+	75356904	75365154	Des
ENSMUSG00000026220	0.526879	1	1	0.032679	0.955592	1	0.02	0.01	0.01	chr1	-	84902473	84931700	Slc16a14
ENSMUSG00000026227	1.23242	0.972499	1	-0.452784	0.854428	1	0.02	0	0.01	chr1	+	87942438	87952031	2810459M11Rik
ENSMUSG00000026237	Inf	0.982203	1	-2.46046	0.798332	1	0.04	0	0.01	chr1	-	88282817	88284737	Nmur1
ENSMUSG00000026259	Inf	0.785462	1	-0.230483	1	1	0.01	0	0.01	chr1	-	89373409	89470445	Ngef
ENSMUSG00000026285	-3.18399	0.178136	1	-6.46085	3.59e-09	1.21e-07	0.9	0.08	0.01	chr1	-	95934884	95949130	Pdcd1
ENSMUSG00000026304	-1.89627	0.811598	1	-2.83545	0.347845	0.791979	0.08	0.03	0.01	chr1	-	92854710	92866238	Rab17
ENSMUSG00000026312	0.54341	0.854794	1	-0.656021	0.730982	1	0.02	0.01	0.01	chr1	+	111878904	112036734	Cdh7
ENSMUSG00000026358	-0.365488	0.939186	1	-6.89149	0.0592601	0.235973	1.31	0.01	0.01	chr1	-	146091102	146096372	Rgs1
ENSMUSG00000026365	-0.489807	0.859892	1	-2.46839	0.0666237	0.257895	0.06	0.01	0.01	chr1	-	141982432	142079988	Cfh
ENSMUSG00000026398	2.23242	0.676085	1	0.49652	1	1	0.01	0	0.01	chr1	-	138740161	138857004	Nr5a2
ENSMUSG00000026418	-1.68769	0.624858	1	-5.8078	0.0417287	0.181844	0.77	0.04	0.01	chr1	+	137679642	137707566	Tnni1
ENSMUSG00000026443	0.425658	0.971852	1	-0.983941	0.967265	1	0.01	0	0.01	chr1	+	134776850	134836582	Lrrn2
ENSMUSG00000026452	-0.755243	0.853653	1	-1.24597	0.627801	1	0.03	0.02	0.01	chr1	+	136605877	136649726	Syt2
ENSMUSG00000026567	-0.287242	1	1	-0.99106	0.834774	1	0.02	0.01	0.01	chr1	+	167415314	167506905	Adcy10
ENSMUSG00000026586	0.0383498	0.992383	1	-0.249136	0.869763	1	0.02	0.01	0.01	chr1	-	165175247	165243841	Prrx1
ENSMUSG00000026614	-0.280402	0.878125	1	-2.01603	0.172263	0.508123	0.06	0.02	0.01	chr1	+	187278727	187292641	Slc30a10
ENSMUSG00000026676	0.884711	0.97221	1	-0.581161	1	1	0.01	0	0.01	chr2	+	5058822	5151924	Ccdc3
ENSMUSG00000026678	Inf	0.785462	1	-1.93087	0.363803	0.813893	0.03	0	0.01	chr1	+	171585632	171625944	Rgs5
ENSMUSG00000026692	0.232417	1	1	0.654089	1	1	0.01	0.01	0.01	chr1	-	164724014	164744103	Fmo4
ENSMUSG00000026697	Inf	0.982203	1	-1.16085	1	1	0.01	0	0.01	chr1	+	164569281	164579824	Myoc
ENSMUSG00000026700	-1.94487	0.59461	1	-1.89335	0.571932	1	0.05	0.04	0.01	chr1	+	163325581	163348337	Tnfsf4
ENSMUSG00000026748	-2.73752	0.00861619	0.164639	-4.79738	3.85e-13	2.41e-11	0.57	0.13	0.01	chr2	+	16277931	16677466	Plxdc2
ENSMUSG00000026768	0.707426	0.957515	1	0.833948	0.925728	1	0.01	0	0.01	chr2	-	12028259	12223547	Itga8
ENSMUSG00000026817	-0.384855	1	1	-0.460462	1	1	0.01	0.01	0.01	chr2	+	32477278	32502325	Ak1
ENSMUSG00000026829	Inf	0.982211	1	1.03268	1	1	0.01	0	0.01	chr2	+	28352411	28360935	Gbgt1
ENSMUSG00000026837	0.97765	0.762354	1	-2.16774	0.0326724	0.150925	0.07	0.01	0.01	chr2	+	27741945	27895034	Col5a1
ENSMUSG00000026874	2.94806	0.596618	1	-1.12052	0.589999	1	0.03	0	0.01	chr2	-	34838851	34916958	Hc
ENSMUSG00000026888	-1.72819	0.295944	1	-1.01469	0.580574	1	0.02	0.02	0.01	chr2	-	64750533	64863044	Grb14
ENSMUSG00000026971	0.673366	0.843859	1	-0.495088	0.998771	1	0.01	0	0.01	chr2	-	60436349	60560700	Itgb6
ENSMUSG00000026976	-0.0632051	1	1	-0.835379	0.889344	1	0.01	0.01	0.01	chr2	-	24276071	24331119	Pax8
ENSMUSG00000026986	0.526879	1	1	-2.51579	0.13646	0.432541	0.14	0.01	0.01	chr2	-	23858430	23904914	Hnmt
ENSMUSG00000027200	0.719598	0.952622	1	-1.79363	0.197265	0.556694	0.03	0	0.01	chr2	+	123915705	124493506	Sema6d
ENSMUSG00000027204	-2.04544	0.0206106	0.306284	-3.41864	5.45e-06	9.61e-05	0.15	0.05	0.01	chr2	-	125126330	125333729	Fbn1
ENSMUSG00000027208	-1.64749	0.587276	1	-2.26291	0.35239	0.799535	0.05	0.03	0.01	chr2	+	125860394	125916921	Fgf7
ENSMUSG00000027210	-0.429976	0.90627	1	-1.11981	0.562876	1	0.02	0.01	0.01	chr2	-	115688800	115891575	Meis2
ENSMUSG00000027220	-1.58074	0.647861	1	-4.68612	0.000225944	0.00245811	0.23	0.02	0.01	chr2	+	92755255	92796215	Syt13
ENSMUSG00000027221	-0.273984	0.931862	1	-0.615106	0.784282	1	0.03	0.02	0.01	chr2	+	92439864	92455407	Chst1
ENSMUSG00000027225	-1.76758	0.7542	1	-1.59966	0.711451	1	0.04	0.03	0.01	chr2	+	122124636	122128621	Duoxa2
ENSMUSG00000027229	Inf	0.982203	1	0.217737	1	1	0.01	0	0.01	chr2	+	122012008	122032133	4933406J08Rik
ENSMUSG00000027249	-0.143444	1	1	-1.27576	0.650419	1	0.03	0.01	0.01	chr2	-	91465477	91476571	F2
ENSMUSG00000027273	0.207911	0.936859	1	-0.186985	1	1	0.02	0.01	0.01	chr2	+	136539189	136608164	Snap25
ENSMUSG00000027316	Inf	0.982211	1	Inf	0.974784	1	0	0	0.01	chr2	-	130865368	130868824	Gfra4
ENSMUSG00000027375	Inf	0.785462	1	Inf	0.769047	1	0	0	0.01	chr2	-	127458962	127482431	Mal
ENSMUSG00000027412	-1.18262	0.714865	1	-0.269994	0.962661	1	0.02	0.02	0.01	chr2	+	160706406	160731738	Lpin3
ENSMUSG00000027446	0.0905103	1	1	-1.36723	0.947351	1	0.04	0.01	0.01	chr2	-	148672447	148690774	9230104L09Rik
ENSMUSG00000027485	-0.767583	0.907083	1	-0.168999	0.950129	1	0.01	0.01	0.01	chr2	+	154016554	154046105	U46068
ENSMUSG00000027583	-1.92997	0.416791	1	-3.90315	0.00111712	0.00975243	0.1	0.02	0.01	chr2	-	181122467	181194131	Zbtb46
ENSMUSG00000027603	-2.26971	0.187532	1	-4.39833	4.79e-05	0.000648622	0.32	0.07	0.01	chr2	-	155316115	155343973	Ggt7
ENSMUSG00000027612	2.79063	0.613119	1	-0.945713	0.725318	1	0.03	0	0.01	chr2	+	155601078	155644102	Mmp24
ENSMUSG00000027624	-0.641606	0.501426	1	-4.56423	3.69e-11	1.78e-09	0.29	0.02	0.01	chr2	+	156246645	156368950	Epb4.1l1
ENSMUSG00000027684	0.274265	1	1	-0.359594	0.795913	1	0.02	0.01	0.01	chr3	-	29850221	30446930	Mecom
ENSMUSG00000027692	-1.56759	0.0538775	0.579193	-4.1621	1.25e-11	6.42e-10	0.4	0.06	0.01	chr3	+	28162136	28574780	Tnik
ENSMUSG00000027783	-1.16306	0.889776	1	-1.85496	0.684783	1	0.05	0.03	0.01	chr3	+	69026341	69027538	Arl14
ENSMUSG00000027792	-0.352545	0.915734	1	0.617514	0.926481	1	0.01	0.02	0.01	chr3	-	73439730	73512337	Bche
ENSMUSG00000027860	-3.87735	0.00120969	0.0357752	-4.37469	5.25e-05	0.000700203	0.26	0.15	0.01	chr3	-	101960624	102008616	Vangl1
ENSMUSG00000027869	Inf	0.84504	1	1.21774	0.952793	1	0.01	0	0.01	chr3	-	98609427	98618366	Hsd3b6
ENSMUSG00000027894	-0.315461	0.876393	1	-0.186903	0.940513	1	0.01	0.01	0.01	chr3	-	107270461	107320936	Slc6a17
ENSMUSG00000028023	-2.32654	0.413081	1	-0.854157	0.947372	1	0.01	0.03	0.01	chr3	+	128902796	128922509	Pitx2
ENSMUSG00000028115	-2.25585	0.538496	1	-2.78233	0.356532	0.804908	0.07	0.04	0.01	chr3	-	95045193	95055115	Bnipl
ENSMUSG00000028128	-0.473121	0.915805	1	-0.230483	1	1	0.02	0.02	0.01	chr3	+	121426455	121437970	F3
ENSMUSG00000028132	-1.93513	0.226298	1	-3.99755	0.0342121	0.156458	0.13	0.03	0.01	chr3	-	120904679	120986016	Tmem56
ENSMUSG00000028150	-0.18262	1	1	-0.867822	0.596412	1	0.03	0.01	0.01	chr3	+	94176716	94202198	Rorc
ENSMUSG00000028167	Inf	0.982211	1	0.032679	1	1	0.02	0	0.01	chr3	+	134944185	134967390	Bdh2
ENSMUSG00000028246	-0.3541	0.995944	1	-1.06765	0.574411	1	0.03	0.01	0.01	chr4	+	21858476	21923986	6230409E13Rik
ENSMUSG00000028358	-2.37019	0.124175	0.899687	-2.97913	0.0255987	0.124906	0.05	0.03	0.01	chr4	+	62626607	62800742	Zfp618
ENSMUSG00000028364	0.969383	0.845887	1	-0.452821	0.707893	1	0.02	0	0.01	chr4	-	63620819	63681760	Tnc
ENSMUSG00000028369	0.751899	0.858848	1	-1.24602	0.313696	0.745249	0.02	0	0.01	chr4	-	58055314	58219731	Svep1
ENSMUSG00000028399	0.912472	0.631637	1	-0.354592	0.768243	1	0.01	0	0.01	chr4	-	75587142	77857865	Ptprd
ENSMUSG00000028469	-0.0353997	1	1	-4.55072	0.000563339	0.00542744	0.16	0.01	0.01	chr4	+	43644807	43664116	Npr2
ENSMUSG00000028475	Inf	0.84504	1	-0.160853	1	1	0.01	0	0.01	chr4	+	43742906	43747406	5430416O09Rik
ENSMUSG00000028523	Inf	0.613804	1	1.93944	0.792402	1	0	0	0.01	chr4	+	102658984	102678199	Tctex1d1
ENSMUSG00000028528	-2.04898	0.0310249	0.408899	-3.78064	0.000774398	0.00713168	0.3	0.08	0.01	chr4	+	101169253	101315404	Dnajc6
ENSMUSG00000028532	0.1257	1	1	-2.4641	0.0589841	0.235197	0.09	0.02	0.01	chr4	+	100449280	100701825	Cachd1
ENSMUSG00000028602	2.54956	0.713439	1	-4.58673	2e-06	3.91e-05	0.42	0	0.01	chr4	-	144857040	144905067	Tnfrsf8
ENSMUSG00000028642	-1.90949	0.82281	1	-3.48278	0.365905	0.816425	0.08	0.03	0.01	chr4	-	118877712	118890822	4930538K18Rik
ENSMUSG00000028681	0.0140928	1	1	0.79506	0.731358	1	0.01	0.01	0.01	chr4	+	116768680	116788706	Ptch2
ENSMUSG00000028699	-3.12675	0.289693	1	-3.18467	0.38453	0.839249	0.06	0.05	0.01	chr4	-	115834474	115840206	Tspan1
ENSMUSG00000028716	-5.08041	0.0158324	0.255135	-7.53991	0.000105287	0.00127763	1.09	0.19	0.01	chr4	+	114761313	114766504	Pdzk1ip1
ENSMUSG00000028730	-0.384855	1	1	-1.87542	0.571246	1	0.03	0.01	0.01	chr4	-	118227156	118293382	Wdr65
ENSMUSG00000028753	0.089219	0.941021	1	-0.752376	0.75945	1	0.02	0.01	0.01	chr4	-	138121275	138191799	Vwa5b1
ENSMUSG00000028782	-0.506735	0.650856	1	-1.90282	0.128932	0.415597	0.05	0.02	0.01	chr4	+	129662114	129699877	Bai2
ENSMUSG00000028804	0.41419	0.924248	1	-0.25301	0.923485	1	0.01	0.01	0.01	chr4	+	127665101	128244903	Csmd2
ENSMUSG00000028813	Inf	0.982203	1	-2.36723	0.687494	1	0.03	0	0.01	chr4	-	127604836	127648195	CK137956
ENSMUSG00000028864	-1.72819	0.434812	1	-3.785	0.00383228	0.0271402	0.21	0.04	0.01	chr5	+	16059368	16125257	Hgf
ENSMUSG00000029032	0.0610175	1	1	-0.815432	0.684435	1	0.03	0.01	0.01	chr4	-	153652595	153675785	Arhgef16
ENSMUSG00000029151	Inf	0.982211	1	0.354479	1	1	0.01	0	0.01	chr5	-	31388479	31395988	Slc30a3
ENSMUSG00000029188	-1.98998	0.546867	1	-1.41809	0.516292	0.976261	0.03	0.03	0.01	chr5	+	53429321	53462903	Slc34a2
ENSMUSG00000029206	-0.454835	1	1	-1.96293	0.390479	0.846357	0.05	0.01	0.01	chr5	+	66651151	66689255	Nsun7
ENSMUSG00000029219	Inf	0.84504	1	1.21774	0.952793	1	0	0	0.01	chr5	+	73398143	73405922	Slc10a4
ENSMUSG00000029231	1.06901	0.833187	1	0.102344	1	1	0.01	0	0.01	chr5	+	75548316	75594229	Pdgfra
ENSMUSG00000029248	0.425658	0.971852	1	Inf	0.828776	1	0	0.01	0.01	chr5	+	77445048	77490554	1700023E05Rik
ENSMUSG00000029255	Inf	0.84504	1	-0.782263	0.97391	1	0.02	0	0.01	chr5	-	86609779	86626926	Gnrhr
ENSMUSG00000029335	-0.110419	1	1	-0.928464	0.787213	1	0.03	0.01	0.01	chr5	+	99283458	99309979	Bmp3
ENSMUSG00000029337	-0.166663	1	1	-0.398978	1	1	0.02	0.01	0.01	chr5	+	98683203	98706049	Fgf5
ENSMUSG00000029343	Inf	0.982211	1	0.032679	1	1	0.02	0	0.01	chr5	+	112684835	112698605	Crybb1
ENSMUSG00000029348	0.897269	1	1	Inf	0.974784	1	0	0.01	0.01	chr5	-	112814468	112821233	Asphd2
ENSMUSG00000029368	0.232417	1	1	0.354479	1	1	0.01	0.01	0.01	chr5	+	90889915	90905629	Alb
ENSMUSG00000029371	-1.64749	0.587276	1	-2.55075	0.285551	0.705695	0.1	0.06	0.01	chr5	+	91188325	91190651	Cxcl5
ENSMUSG00000029378	0.232417	1	1	-0.645521	1	1	0.02	0.01	0.01	chr5	+	91568641	91577458	Areg
ENSMUSG00000029419	-0.617135	0.957292	1	1.08987	0.819332	1	0.01	0.01	0.01	chr2	-	25430936	25435619	Gm996
ENSMUSG00000029445	Inf	0.982211	1	-1.169	0.817704	1	0.02	0	0.01	chr5	-	123621816	123632734	Hpd
ENSMUSG00000029490	-2.09573	0.485484	1	-3.63276	0.0289636	0.137193	0.16	0.04	0.01	chr5	-	108870073	108877910	Mfsd7a
ENSMUSG00000029563	0.0276374	0.977267	1	-0.538271	0.806431	1	0.02	0.01	0.01	chr6	+	14851349	15391977	Foxp2
ENSMUSG00000029564	0.626732	0.964017	1	-0.797853	0.825742	1	0.02	0.01	0.01	chr5	+	115303673	115333668	4930519G04Rik
ENSMUSG00000029581	-0.521577	1	1	-2.75807	0.221737	0.602366	0.08	0.02	0.01	chr5	+	143722022	143734864	Fscn1
ENSMUSG00000029644	-0.115289	1	1	-0.696589	0.95266	1	0.01	0.01	0.01	chr5	+	148081535	148089584	Pdx1
ENSMUSG00000029661	-0.665269	0.768646	1	-3.19396	0.36393	0.814048	0.12	0.02	0.01	chr6	+	4454814	4491543	Col1a2
ENSMUSG00000029673	-3.0211	4.51e-08	4.07e-06	-2.97142	5.16e-07	1.16e-05	0.18	0.16	0.01	chr5	-	131913205	133019214	Auts2
ENSMUSG00000029685	0.179172	1	1	0.303411	1	1	0.01	0.01	0.01	chr6	+	24478144	24523164	Asb15
ENSMUSG00000029736	-0.473121	1	1	Inf	0.974784	1	0	0.01	0.01	chr6	-	43253673	43259561	Nobox
ENSMUSG00000029761	-0.68435	0.801067	1	-0.235147	0.920983	1	0.01	0.01	0.01	chr6	+	34548500	34725473	Cald1
ENSMUSG00000029769	1.09051	0.971532	1	-2.07511	0.635004	1	0.02	0	0.01	chr6	+	29346309	29376955	Ccdc136
ENSMUSG00000029778	0.277851	1	1	-1.0735	0.568508	1	0.03	0.01	0.01	chr6	+	55401972	55451445	Adcyap1r1
ENSMUSG00000029784	-0.102731	1	1	1.03268	1	1	0.01	0.01	0.01	chr6	+	30459849	30470254	1700025E21Rik
ENSMUSG00000029830	-1.19581	0.805753	1	-3.08975	0.0719419	0.271964	0.09	0.02	0.01	chr6	-	37933739	37996996	Svopl
ENSMUSG00000029851	-0.352545	1	1	-1.03781	0.742458	1	0.02	0.01	0.01	chr6	-	42573018	42595253	Fam115c
ENSMUSG00000029861	-0.574342	1	1	1.21774	0.952793	1	0	0.01	0.01	chr6	-	42265311	42274642	Fam131b
ENSMUSG00000030004	-1.35255	0.881879	1	-2.23048	0.601064	1	0.06	0.03	0.01	chr6	-	85780382	85782076	Nat8
ENSMUSG00000030030	1.54956	0.971955	1	1.0038	0.954545	1	0.01	0.01	0.01	chr6	+	83106398	83112969	1700003E16Rik
ENSMUSG00000030050	Inf	0.982211	1	Inf	0.974784	1	0	0	0.01	chr6	-	87295647	87300917	Gkn1
ENSMUSG00000030069	-2.83272	0.555543	1	-7.00542	0.147371	0.455773	0.77	0.05	0.01	chr6	-	99661293	99676386	Prok2
ENSMUSG00000030098	Inf	0.37929	1	-0.873458	0.775457	1	0.02	0	0.01	chr6	-	91711503	91777244	Grip2
ENSMUSG00000030111	Inf	0.785462	1	-1.37343	0.646089	1	0.02	0	0.01	chr6	+	121586191	121629255	A2m
ENSMUSG00000030376	1.99712	0.84191	1	2.12817	0.818901	1	0	0	0.01	chr7	+	16715509	16745858	Slc8a2
ENSMUSG00000030385	Inf	0.982203	1	Inf	0.974758	1	0	0	0.01	chr7	+	13097866	13141672	2900092C05Rik
ENSMUSG00000030507	-0.751626	1	1	-2.1328	0.584487	1	0.05	0.02	0.01	chr7	-	56886869	56892219	Dbx1
ENSMUSG00000030513	0.232417	1	1	0.415963	1	1	0.01	0.01	0.01	chr7	+	73006620	73195226	Pcsk6
ENSMUSG00000030549	-1.39115	0.843621	1	-2.66983	0.375147	0.828193	0.07	0.03	0.01	chr7	-	86738249	86762543	Rhcg
ENSMUSG00000030551	-1.13318	0.767899	1	-1.83538	0.482291	0.947107	0.03	0.02	0.01	chr7	-	77496832	77511621	Nr2f2
ENSMUSG00000030737	-1.34146	0.62072	1	-1.37745	0.541486	1	0.03	0.02	0.01	chr7	-	106806314	106859850	Slco2b1
ENSMUSG00000030781	0.889581	0.96445	1	-0.808112	0.735055	1	0.03	0.01	0.01	chr7	+	135409171	135415944	Slc5a2
ENSMUSG00000030800	-0.115289	1	1	-0.996198	0.942388	1	0.03	0.01	0.01	chr7	-	135069239	135073627	Prss8
ENSMUSG00000030827	Inf	0.982203	1	Inf	0.974758	1	0	0	0.01	chr7	-	52869277	52870860	Fgf21
ENSMUSG00000030849	0.495452	0.956849	1	1.54715	0.735865	1	0	0.01	0.01	chr7	-	137305965	140315033	Fgfr2
ENSMUSG00000030851	Inf	0.982211	1	-1.03781	0.91301	1	0.02	0	0.01	chr7	+	54116573	54133512	Ldhc
ENSMUSG00000030854	-0.106539	1	1	-3.1883	0.0504742	0.209532	0.08	0.01	0.01	chr7	-	54333168	54389054	Ptpn5
ENSMUSG00000030895	-0.574342	1	1	-3.68922	0.283492	0.70187	0.1	0.01	0.01	chr7	-	112740127	112748630	Hpx
ENSMUSG00000030963	-3.80184	0.00413814	0.0965404	-2.754	0.111028	0.373916	0.1	0.19	0.01	chr7	-	126606380	126622769	Umod
[truncated: 21,332 more rows]
