# Supplementary material for: Changes in long-range rDNA-genomic interactions associate with altered RNA polymerase II gene programs during malignant transformation
Source: Commun Biol. 2019 Jan 28;2:39. doi: 10.1038/s42003-019-0284-y (PMC6349880; doi:10.1038/s42003-019-0284-y)
Supplement: Supplementary file 5 — Supplementary Data 4 [file 42003_2019_284_MOESM5_ESM.xls]

## Sheet: diff rDNA interact, prem_mal  
Ensembl.Gene.ID	Bin.ID	Bin.Chr	Bin.Start	Bin.End	Gene.Chr	Gene.Strand	Gene.Start..bp.	Gene.End..bp.	Associated.Gene.Name	logFC_4Cseq.mal.prem
ENSMUSG00000000037	Bin_525981	chrX	157520001	157525000	chrX	+	157555125	157696145	Scml2	-0.542
ENSMUSG00000000037	Bin_526000	chrX	157615001	157620000	chrX	+	157555125	157696145	Scml2	-0.655
ENSMUSG00000000037	Bin_526005	chrX	157640001	157645000	chrX	+	157555125	157696145	Scml2	0.796
ENSMUSG00000000037	Bin_525976	chrX	157495001	157500000	chrX	+	157555125	157696145	Scml2	-0.246
ENSMUSG00000000037	Bin_526001	chrX	157620001	157625000	chrX	+	157555125	157696145	Scml2	-0.441
ENSMUSG00000000056	Bin_331137	chr11	121095001	121100000	chr11	+	121098567	121117170	Narf	0.03
ENSMUSG00000000058	Bin_172791	chr6	17225001	17230000	chr6	+	17231185	17239115	Cav2	-0.948
ENSMUSG00000000088	Bin_267575	chr9	57360001	57365000	chr9	+	57369039	57380231	Cox5a	0.066
ENSMUSG00000000126	Bin_318744	chr11	59130001	59135000	chr11	+	59120430	59147054	Wnt9a	-0.271
ENSMUSG00000000126	Bin_318743	chr11	59125001	59130000	chr11	+	59120430	59147054	Wnt9a	0.613
ENSMUSG00000000126	Bin_318741	chr11	59115001	59120000	chr11	+	59120430	59147054	Wnt9a	-1.146
ENSMUSG00000000127	Bin_457865	chr17	64335001	64340000	chr17	+	64213364	64488843	Fer	1.972
ENSMUSG00000000127	Bin_457882	chr17	64420001	64425000	chr17	+	64213364	64488843	Fer	0.22
ENSMUSG00000000127	Bin_457864	chr17	64330001	64335000	chr17	+	64213364	64488843	Fer	0.055
ENSMUSG00000000127	Bin_457889	chr17	64455001	64460000	chr17	+	64213364	64488843	Fer	0.282
ENSMUSG00000000127	Bin_457867	chr17	64345001	64350000	chr17	+	64213364	64488843	Fer	-0.134
ENSMUSG00000000127	Bin_457868	chr17	64350001	64355000	chr17	+	64213364	64488843	Fer	-0.384
ENSMUSG00000000127	Bin_457888	chr17	64450001	64455000	chr17	+	64213364	64488843	Fer	-0.539
ENSMUSG00000000127	Bin_457863	chr17	64325001	64330000	chr17	+	64213364	64488843	Fer	1.189
ENSMUSG00000000127	Bin_457847	chr17	64245001	64250000	chr17	+	64213364	64488843	Fer	-1.098
ENSMUSG00000000142	Bin_328674	chr11	108780001	108785000	chr11	+	108781663	108812097	Axin2	0.238
ENSMUSG00000000142	Bin_328681	chr11	108815001	108820000	chr11	+	108781663	108812097	Axin2	0.619
ENSMUSG00000000142	Bin_328666	chr11	108740001	108745000	chr11	+	108781663	108812097	Axin2	0.695
ENSMUSG00000000142	Bin_328664	chr11	108730001	108735000	chr11	+	108781663	108812097	Axin2	0.133
ENSMUSG00000000142	Bin_328672	chr11	108770001	108775000	chr11	+	108781663	108812097	Axin2	0.802
ENSMUSG00000000142	Bin_328675	chr11	108785001	108790000	chr11	+	108781663	108812097	Axin2	-0.727
ENSMUSG00000000157	Bin_444663	chr16	96645001	96650000	chr16	-	96643895	96665226	Itgb2l	0.668
ENSMUSG00000000157	Bin_444664	chr16	96650001	96655000	chr16	-	96643895	96665226	Itgb2l	-0.454
ENSMUSG00000000157	Bin_444668	chr16	96670001	96675000	chr16	-	96643895	96665226	Itgb2l	1.472
ENSMUSG00000000157	Bin_444666	chr16	96660001	96665000	chr16	-	96643895	96665226	Itgb2l	-1.122
ENSMUSG00000000168	Bin_266196	chr9	50465001	50470000	chr9	-	50442738	50467885	Dlat	1.513
ENSMUSG00000000194	Bin_45644	chr2	31015001	31020000	chr2	+	31007836	31075068	Gpr107	0.751
ENSMUSG00000000194	Bin_45651	chr2	31050001	31055000	chr2	+	31007836	31075068	Gpr107	0.749
ENSMUSG00000000194	Bin_45649	chr2	31040001	31045000	chr2	+	31007836	31075068	Gpr107	0.005
ENSMUSG00000000194	Bin_45658	chr2	31085001	31090000	chr2	+	31007836	31075068	Gpr107	1.29
ENSMUSG00000000248	Bin_195124	chr6	128890001	128895000	chr6	+	128884399	128970537	Clec2g	0.556
ENSMUSG00000000248	Bin_195127	chr6	128905001	128910000	chr6	+	128884399	128970537	Clec2g	0.718
ENSMUSG00000000248	Bin_195122	chr6	128880001	128885000	chr6	+	128884399	128970537	Clec2g	1.472
ENSMUSG00000000248	Bin_195125	chr6	128895001	128900000	chr6	+	128884399	128970537	Clec2g	0.952
ENSMUSG00000000248	Bin_195121	chr6	128875001	128880000	chr6	+	128884399	128970537	Clec2g	0.116
ENSMUSG00000000248	Bin_195132	chr6	128930001	128935000	chr6	+	128884399	128970537	Clec2g	-0.286
ENSMUSG00000000253	Bin_364697	chr13	45790001	45795000	chr13	+	45602813	45641751	Gmpr	-1.342
ENSMUSG00000000253	Bin_364669	chr13	45650001	45655000	chr13	+	45602813	45641751	Gmpr	0.654
ENSMUSG00000000253	Bin_364671	chr13	45660001	45665000	chr13	+	45602813	45641751	Gmpr	0.547
ENSMUSG00000000253	Bin_364666	chr13	45635001	45640000	chr13	+	45602813	45641751	Gmpr	-1.299
ENSMUSG00000000253	Bin_364664	chr13	45625001	45630000	chr13	+	45602813	45641751	Gmpr	0.879
ENSMUSG00000000253	Bin_364680	chr13	45705001	45710000	chr13	+	45602813	45641751	Gmpr	1.987
ENSMUSG00000000253	Bin_364704	chr13	45825001	45830000	chr13	+	45602813	45641751	Gmpr	-0.688
ENSMUSG00000000253	Bin_364662	chr13	45615001	45620000	chr13	+	45602813	45641751	Gmpr	-0.18
ENSMUSG00000000253	Bin_364689	chr13	45750001	45755000	chr13	+	45602813	45641751	Gmpr	-0.133
ENSMUSG00000000253	Bin_364696	chr13	45785001	45790000	chr13	+	45602813	45641751	Gmpr	-0.429
ENSMUSG00000000253	Bin_364694	chr13	45775001	45780000	chr13	+	45602813	45641751	Gmpr	0.015
ENSMUSG00000000253	Bin_364686	chr13	45735001	45740000	chr13	+	45602813	45641751	Gmpr	0.709
ENSMUSG00000000253	Bin_364657	chr13	45590001	45595000	chr13	+	45602813	45641751	Gmpr	0.323
ENSMUSG00000000253	Bin_364683	chr13	45720001	45725000	chr13	+	45602813	45641751	Gmpr	0.672
ENSMUSG00000000253	Bin_364679	chr13	45700001	45705000	chr13	+	45602813	45641751	Gmpr	1.703
ENSMUSG00000000253	Bin_364691	chr13	45760001	45765000	chr13	+	45602813	45641751	Gmpr	-1.62
ENSMUSG00000000253	Bin_364693	chr13	45770001	45775000	chr13	+	45602813	45641751	Gmpr	-0.501
ENSMUSG00000000253	Bin_364685	chr13	45730001	45735000	chr13	+	45602813	45641751	Gmpr	-0.858
ENSMUSG00000000290	Bin_296322	chr10	77015001	77020000	chr10	+	76992997	77028453	Itgb2	1.052
ENSMUSG00000000290	Bin_296317	chr10	76990001	76995000	chr10	+	76992997	77028453	Itgb2	0.933
ENSMUSG00000000290	Bin_296316	chr10	76985001	76990000	chr10	+	76992997	77028453	Itgb2	0.214
ENSMUSG00000000290	Bin_296321	chr10	77010001	77015000	chr10	+	76992997	77028453	Itgb2	0.302
ENSMUSG00000000290	Bin_296320	chr10	77005001	77010000	chr10	+	76992997	77028453	Itgb2	2.017
ENSMUSG00000000290	Bin_296319	chr10	77000001	77005000	chr10	+	76992997	77028453	Itgb2	0.95
ENSMUSG00000000295	Bin_287119	chr10	31000001	31005000	chr10	+	31033188	31048010	Hddc2	0.167
ENSMUSG00000000295	Bin_287136	chr10	31085001	31090000	chr10	+	31033188	31048010	Hddc2	-0.392
ENSMUSG00000000295	Bin_287121	chr10	31010001	31015000	chr10	+	31033188	31048010	Hddc2	1.774
ENSMUSG00000000295	Bin_287138	chr10	31095001	31100000	chr10	+	31033188	31048010	Hddc2	0.955
ENSMUSG00000000301	Bin_318883	chr11	59825001	59830000	chr11	-	59784116	59859991	Pemt	0.518
ENSMUSG00000000301	Bin_318889	chr11	59855001	59860000	chr11	-	59784116	59859991	Pemt	1.247
ENSMUSG00000000301	Bin_318878	chr11	59800001	59805000	chr11	-	59784116	59859991	Pemt	-0.028
ENSMUSG00000000301	Bin_318893	chr11	59875001	59880000	chr11	-	59784116	59859991	Pemt	0.748
ENSMUSG00000000301	Bin_318890	chr11	59860001	59865000	chr11	-	59784116	59859991	Pemt	0.077
ENSMUSG00000000301	Bin_318891	chr11	59865001	59870000	chr11	-	59784116	59859991	Pemt	1.381
ENSMUSG00000000301	Bin_318877	chr11	59795001	59800000	chr11	-	59784116	59859991	Pemt	-0.593
ENSMUSG00000000301	Bin_318887	chr11	59845001	59850000	chr11	-	59784116	59859991	Pemt	0.46
ENSMUSG00000000301	Bin_318888	chr11	59850001	59855000	chr11	-	59784116	59859991	Pemt	0.863
ENSMUSG00000000301	Bin_318875	chr11	59785001	59790000	chr11	-	59784116	59859991	Pemt	1.013
ENSMUSG00000000301	Bin_318884	chr11	59830001	59835000	chr11	-	59784116	59859991	Pemt	-1.681
ENSMUSG00000000303	Bin_251587	chr8	109160001	109165000	chr8	+	109127251	109194146	Cdh1	1.249
ENSMUSG00000000303	Bin_251588	chr8	109165001	109170000	chr8	+	109127251	109194146	Cdh1	-1.062
ENSMUSG00000000303	Bin_251582	chr8	109135001	109140000	chr8	+	109127251	109194146	Cdh1	0.272
ENSMUSG00000000317	Bin_320926	chr11	70040001	70045000	chr11	-	70037630	70043300	Bcl6b	0.981
ENSMUSG00000000318	Bin_320916	chr11	69990001	69995000	chr11	+	69980125	69984336	Clec10a	0.237
ENSMUSG00000000318	Bin_320912	chr11	69970001	69975000	chr11	+	69980125	69984336	Clec10a	0.346
ENSMUSG00000000318	Bin_320917	chr11	69995001	70000000	chr11	+	69980125	69984336	Clec10a	-0.776
ENSMUSG00000000318	Bin_320918	chr11	70000001	70005000	chr11	+	69980125	69984336	Clec10a	-0.239
ENSMUSG00000000318	Bin_320915	chr11	69985001	69990000	chr11	+	69980125	69984336	Clec10a	0.816
ENSMUSG00000000325	Bin_429011	chr16	18385001	18390000	chr16	+	18348275	18407169	Arvcf	-0.104
ENSMUSG00000000325	Bin_429008	chr16	18370001	18375000	chr16	+	18348275	18407169	Arvcf	0.509
ENSMUSG00000000325	Bin_429013	chr16	18395001	18400000	chr16	+	18348275	18407169	Arvcf	0.227
ENSMUSG00000000378	Bin_308210	chr11	6460001	6465000	chr11	+	6446890	6496747	Ccm2	-1.032
ENSMUSG00000000378	Bin_308208	chr11	6450001	6455000	chr11	+	6446890	6496747	Ccm2	0.292
ENSMUSG00000000384	Bin_308223	chr11	6525001	6530000	chr11	-	6515601	6526070	Tbrg4	0.704
ENSMUSG00000000386	Bin_444870	chr16	97680001	97685000	chr16	-	97668642	97684514	Mx1	-1.783
ENSMUSG00000000386	Bin_444864	chr16	97650001	97655000	chr16	-	97668642	97684514	Mx1	0.542
ENSMUSG00000000386	Bin_444862	chr16	97640001	97645000	chr16	-	97668642	97684514	Mx1	0.074
ENSMUSG00000000386	Bin_444861	chr16	97635001	97640000	chr16	-	97668642	97684514	Mx1	-0.25
ENSMUSG00000000386	Bin_444869	chr16	97675001	97680000	chr16	-	97668642	97684514	Mx1	0.646
ENSMUSG00000000399	Bin_194695	chr6	126745001	126750000	chr6	-	126771881	126799162	Ndufa9	0.842
ENSMUSG00000000399	Bin_194698	chr6	126760001	126765000	chr6	-	126771881	126799162	Ndufa9	-0.125
ENSMUSG00000000402	Bin_527080	chrX	163015001	163020000	chrX	-	162960939	163023652	Egfl6	1.329
ENSMUSG00000000402	Bin_527077	chrX	163000001	163005000	chrX	-	162960939	163023652	Egfl6	1.126
ENSMUSG00000000402	Bin_527083	chrX	163030001	163035000	chrX	-	162960939	163023652	Egfl6	-0.617
ENSMUSG00000000489	Bin_420607	chr15	79860001	79865000	chr15	-	79826330	79845238	Pdgfb	0.153
ENSMUSG00000000489	Bin_420605	chr15	79850001	79855000	chr15	-	79826330	79845238	Pdgfb	-1.384
ENSMUSG00000000489	Bin_420609	chr15	79870001	79875000	chr15	-	79826330	79845238	Pdgfb	-2.479
ENSMUSG00000000538	Bin_318937	chr11	60095001	60100000	chr11	-	60040216	60166407	Tom1l2	-1.386
ENSMUSG00000000538	Bin_318931	chr11	60065001	60070000	chr11	-	60040216	60166407	Tom1l2	0.892
ENSMUSG00000000538	Bin_318933	chr11	60075001	60080000	chr11	-	60040216	60166407	Tom1l2	2.064
ENSMUSG00000000538	Bin_318950	chr11	60160001	60165000	chr11	-	60040216	60166407	Tom1l2	-0.355
ENSMUSG00000000538	Bin_318928	chr11	60050001	60055000	chr11	-	60040216	60166407	Tom1l2	-0.542
ENSMUSG00000000552	Bin_425269	chr15	103170001	103175000	chr15	-	103144319	103170517	Zfp385a	1.834
ENSMUSG00000000552	Bin_425267	chr15	103160001	103165000	chr15	-	103144319	103170517	Zfp385a	1.161
ENSMUSG00000000552	Bin_425270	chr15	103175001	103180000	chr15	-	103144319	103170517	Zfp385a	2.397
ENSMUSG00000000561	Bin_96943	chr3	105760001	105765000	chr3	+	105762287	105787518	Wdr77	0.263
ENSMUSG00000000561	Bin_96944	chr3	105765001	105770000	chr3	+	105762287	105787518	Wdr77	1.316
ENSMUSG00000000561	Bin_96945	chr3	105770001	105775000	chr3	+	105762287	105787518	Wdr77	0.664
ENSMUSG00000000579	Bin_446327	chr17	6645001	6650000	chr17	-	6646959	6655064	Dynlt1c	-0.185
ENSMUSG00000000605	Bin_200695	chr7	7225001	7230000	chr7	-	7235027	7252222	Clcn4-2	0.685
ENSMUSG00000000605	Bin_200702	chr7	7260001	7265000	chr7	-	7235027	7252222	Clcn4-2	-0.267
ENSMUSG00000000605	Bin_200701	chr7	7255001	7260000	chr7	-	7235027	7252222	Clcn4-2	1.37
ENSMUSG00000000605	Bin_200698	chr7	7240001	7245000	chr7	-	7235027	7252222	Clcn4-2	1.68
ENSMUSG00000000605	Bin_200696	chr7	7230001	7235000	chr7	-	7235027	7252222	Clcn4-2	-2.004
ENSMUSG00000000605	Bin_200699	chr7	7245001	7250000	chr7	-	7235027	7252222	Clcn4-2	1.073
ENSMUSG00000000605	Bin_200697	chr7	7235001	7240000	chr7	-	7235027	7252222	Clcn4-2	0.379
ENSMUSG00000000627	Bin_185920	chr6	82870001	82875000	chr6	-	82861879	82889763	Sema4f	-0.888
ENSMUSG00000000627	Bin_185910	chr6	82820001	82825000	chr6	-	82861879	82889763	Sema4f	0.367
ENSMUSG00000000627	Bin_185905	chr6	82795001	82800000	chr6	-	82861879	82889763	Sema4f	0.207
ENSMUSG00000000627	Bin_185918	chr6	82860001	82865000	chr6	-	82861879	82889763	Sema4f	0.93
ENSMUSG00000000627	Bin_185913	chr6	82835001	82840000	chr6	-	82861879	82889763	Sema4f	0.788
ENSMUSG00000000627	Bin_185921	chr6	82875001	82880000	chr6	-	82861879	82889763	Sema4f	-0.986
ENSMUSG00000000628	Bin_185899	chr6	82765001	82770000	chr6	-	82675019	82724448	Hk2	0.552
ENSMUSG00000000628	Bin_185882	chr6	82680001	82685000	chr6	-	82675019	82724448	Hk2	-0.74
ENSMUSG00000000628	Bin_185894	chr6	82740001	82745000	chr6	-	82675019	82724448	Hk2	0.718
ENSMUSG00000000628	Bin_185880	chr6	82670001	82675000	chr6	-	82675019	82724448	Hk2	0.079
ENSMUSG00000000628	Bin_185893	chr6	82735001	82740000	chr6	-	82675019	82724448	Hk2	-0.974
ENSMUSG00000000628	Bin_185891	chr6	82725001	82730000	chr6	-	82675019	82724448	Hk2	-0.043
ENSMUSG00000000628	Bin_185883	chr6	82685001	82690000	chr6	-	82675019	82724448	Hk2	1.08
ENSMUSG00000000628	Bin_185884	chr6	82690001	82695000	chr6	-	82675019	82724448	Hk2	0.881
ENSMUSG00000000673	Bin_461847	chr17	84245001	84250000	chr17	-	84230696	84246130	Haao	-0.804
ENSMUSG00000000708	Bin_455755	chr17	53785001	53790000	chr17	+	53706186	53812045	Kat2b	1.865
ENSMUSG00000000708	Bin_455751	chr17	53765001	53770000	chr17	+	53706186	53812045	Kat2b	-1.08
ENSMUSG00000000708	Bin_455756	chr17	53790001	53795000	chr17	+	53706186	53812045	Kat2b	-2.068
ENSMUSG00000000708	Bin_455757	chr17	53795001	53800000	chr17	+	53706186	53812045	Kat2b	-0.29
ENSMUSG00000000708	Bin_455752	chr17	53770001	53775000	chr17	+	53706186	53812045	Kat2b	-0.249
ENSMUSG00000000708	Bin_455740	chr17	53710001	53715000	chr17	+	53706186	53812045	Kat2b	-0.419
ENSMUSG00000000753	Bin_321963	chr11	75225001	75230000	chr11	-	75223271	75236203	Serpinf1	0.164
ENSMUSG00000000782	Bin_317344	chr11	52130001	52135000	chr11	-	52065873	52096681	Tcf7	-0.456
ENSMUSG00000000782	Bin_317341	chr11	52115001	52120000	chr11	-	52065873	52096681	Tcf7	0.5
ENSMUSG00000000782	Bin_317343	chr11	52125001	52130000	chr11	-	52065873	52096681	Tcf7	1.093
ENSMUSG00000000782	Bin_317340	chr11	52110001	52115000	chr11	-	52065873	52096681	Tcf7	1.231
ENSMUSG00000000782	Bin_317337	chr11	52095001	52100000	chr11	-	52065873	52096681	Tcf7	0.084
ENSMUSG00000000782	Bin_317342	chr11	52120001	52125000	chr11	-	52065873	52096681	Tcf7	1.604
ENSMUSG00000000804	Bin_323886	chr11	84840001	84845000	chr11	-	84797944	84953663	Usp32	0.382
ENSMUSG00000000804	Bin_323880	chr11	84810001	84815000	chr11	-	84797944	84953663	Usp32	1.069
ENSMUSG00000000804	Bin_323889	chr11	84855001	84860000	chr11	-	84797944	84953663	Usp32	-0.804
ENSMUSG00000000804	Bin_323909	chr11	84955001	84960000	chr11	-	84797944	84953663	Usp32	-0.556
ENSMUSG00000000804	Bin_323891	chr11	84865001	84870000	chr11	-	84797944	84953663	Usp32	-0.69
ENSMUSG00000000804	Bin_323882	chr11	84820001	84825000	chr11	-	84797944	84953663	Usp32	0.189
ENSMUSG00000000804	Bin_323890	chr11	84860001	84865000	chr11	-	84797944	84953663	Usp32	-0.309
ENSMUSG00000000811	Bin_187268	chr6	89610001	89615000	chr6	+	89593982	89625523	Txnrd3	-0.118
ENSMUSG00000000811	Bin_187260	chr6	89570001	89575000	chr6	+	89593982	89625523	Txnrd3	0.747
ENSMUSG00000000817	Bin_32743	chr1	163710001	163715000	chr1	-	163710820	163718626	Fasl	1.285
ENSMUSG00000000817	Bin_32747	chr1	163730001	163735000	chr1	-	163710820	163718626	Fasl	1.22
ENSMUSG00000000817	Bin_32753	chr1	163760001	163765000	chr1	-	163710820	163718626	Fasl	-1.309
ENSMUSG00000000817	Bin_32746	chr1	163725001	163730000	chr1	-	163710820	163718626	Fasl	1.307
ENSMUSG00000000817	Bin_32751	chr1	163750001	163755000	chr1	-	163710820	163718626	Fasl	1.733
ENSMUSG00000000817	Bin_32752	chr1	163755001	163760000	chr1	-	163710820	163718626	Fasl	-0.588
ENSMUSG00000000881	Bin_514094	chrX	98085001	98090000	chrX	+	97963061	98013749	Dlg3	0.11
ENSMUSG00000000881	Bin_514082	chrX	98025001	98030000	chrX	+	97963061	98013749	Dlg3	-0.273
ENSMUSG00000000881	Bin_514093	chrX	98080001	98085000	chrX	+	97963061	98013749	Dlg3	0.464
ENSMUSG00000000881	Bin_514070	chrX	97965001	97970000	chrX	+	97963061	98013749	Dlg3	-0.676
ENSMUSG00000000881	Bin_514083	chrX	98030001	98035000	chrX	+	97963061	98013749	Dlg3	0.47
ENSMUSG00000000881	Bin_514095	chrX	98090001	98095000	chrX	+	97963061	98013749	Dlg3	-0.742
ENSMUSG00000000881	Bin_514088	chrX	98055001	98060000	chrX	+	97963061	98013749	Dlg3	-0.008
ENSMUSG00000000881	Bin_514068	chrX	97955001	97960000	chrX	+	97963061	98013749	Dlg3	0.121
ENSMUSG00000000901	Bin_295996	chr10	75385001	75390000	chr10	-	75385967	75400678	Mmp11	-0.316
ENSMUSG00000000903	Bin_296001	chr10	75410001	75415000	chr10	+	75405802	75412402	Vpreb3	1.075
ENSMUSG00000000916	Bin_166007	chr5	135845001	135850000	chr5	+	135845823	135852675	Nsun5	1.707
ENSMUSG00000000916	Bin_166008	chr5	135850001	135855000	chr5	+	135845823	135852675	Nsun5	0.408
ENSMUSG00000000934	Bin_419735	chr15	75500001	75505000	chr15	-	75487465	75509230	Top1mt	0.655
ENSMUSG00000000934	Bin_419736	chr15	75505001	75510000	chr15	-	75487465	75509230	Top1mt	-0.643
ENSMUSG00000000934	Bin_419737	chr15	75510001	75515000	chr15	-	75487465	75509230	Top1mt	0.755
ENSMUSG00000000957	Bin_390606	chr14	55050001	55055000	chr14	+	55050441	55060095	Mmp14	1.446
ENSMUSG00000000958	Bin_390602	chr14	55030001	55035000	chr14	-	54989128	55032856	Slc7a7	2.702
ENSMUSG00000000958	Bin_390597	chr14	55005001	55010000	chr14	-	54989128	55032856	Slc7a7	-1.135
ENSMUSG00000000958	Bin_390600	chr14	55020001	55025000	chr14	-	54989128	55032856	Slc7a7	-0.439
ENSMUSG00000000958	Bin_390599	chr14	55015001	55020000	chr14	-	54989128	55032856	Slc7a7	-0.7
ENSMUSG00000000958	Bin_390603	chr14	55035001	55040000	chr14	-	54989128	55032856	Slc7a7	-0.222
ENSMUSG00000000959	Bin_390595	chr14	54995001	55000000	chr14	+	54980525	54989353	Oxa1l	0.307
ENSMUSG00000000959	Bin_390592	chr14	54980001	54985000	chr14	+	54980525	54989353	Oxa1l	0.191
ENSMUSG00000000959	Bin_390591	chr14	54975001	54980000	chr14	+	54980525	54989353	Oxa1l	0.843
ENSMUSG00000000959	Bin_390587	chr14	54955001	54960000	chr14	+	54980525	54989353	Oxa1l	-1.986
ENSMUSG00000000959	Bin_390589	chr14	54965001	54970000	chr14	+	54980525	54989353	Oxa1l	1.673
ENSMUSG00000000959	Bin_390593	chr14	54985001	54990000	chr14	+	54980525	54989353	Oxa1l	1.874
ENSMUSG00000001025	Bin_93875	chr3	90420001	90425000	chr3	+	90416816	90418336	S100a6	2.391
ENSMUSG00000001025	Bin_93877	chr3	90430001	90435000	chr3	+	90416816	90418336	S100a6	0.15
ENSMUSG00000001025	Bin_93874	chr3	90415001	90420000	chr3	+	90416816	90418336	S100a6	-0.226
ENSMUSG00000001036	Bin_319189	chr11	61355001	61360000	chr11	-	61330751	61393187	Epn2	0.935
ENSMUSG00000001036	Bin_319190	chr11	61360001	61365000	chr11	-	61330751	61393187	Epn2	0.549
ENSMUSG00000001036	Bin_319203	chr11	61425001	61430000	chr11	-	61330751	61393187	Epn2	-1.93
ENSMUSG00000001036	Bin_319192	chr11	61370001	61375000	chr11	-	61330751	61393187	Epn2	0.153
ENSMUSG00000001036	Bin_319191	chr11	61365001	61370000	chr11	-	61330751	61393187	Epn2	0.535
ENSMUSG00000001036	Bin_319199	chr11	61405001	61410000	chr11	-	61330751	61393187	Epn2	1.025
ENSMUSG00000001039	Bin_319184	chr11	61330001	61335000	chr11	+	61318646	61326433	B9d1	-1.408
ENSMUSG00000001039	Bin_319183	chr11	61325001	61330000	chr11	+	61318646	61326433	B9d1	1.727
ENSMUSG00000001056	Bin_317203	chr11	51425001	51430000	chr11	+	51433237	51437216	Nhp2	0.889
ENSMUSG00000001100	Bin_322583	chr11	78325001	78330000	chr11	+	78325695	78336238	Poldip2	-1.371
ENSMUSG00000001100	Bin_322585	chr11	78335001	78340000	chr11	+	78325695	78336238	Poldip2	-1.762
ENSMUSG00000001120	Bin_296168	chr10	76245001	76250000	chr10	-	76224602	76424632	Pcbp3	1.861
ENSMUSG00000001120	Bin_296196	chr10	76385001	76390000	chr10	-	76224602	76424632	Pcbp3	-1.371
ENSMUSG00000001120	Bin_296176	chr10	76285001	76290000	chr10	-	76224602	76424632	Pcbp3	-0.931
ENSMUSG00000001120	Bin_296205	chr10	76430001	76435000	chr10	-	76224602	76424632	Pcbp3	2.757
ENSMUSG00000001120	Bin_296204	chr10	76425001	76430000	chr10	-	76224602	76424632	Pcbp3	0.328
ENSMUSG00000001120	Bin_296182	chr10	76315001	76320000	chr10	-	76224602	76424632	Pcbp3	0.299
ENSMUSG00000001120	Bin_296175	chr10	76280001	76285000	chr10	-	76224602	76424632	Pcbp3	-0.46
ENSMUSG00000001120	Bin_296171	chr10	76260001	76265000	chr10	-	76224602	76424632	Pcbp3	1.647
ENSMUSG00000001120	Bin_296166	chr10	76235001	76240000	chr10	-	76224602	76424632	Pcbp3	-0.815
ENSMUSG00000001120	Bin_296181	chr10	76310001	76315000	chr10	-	76224602	76424632	Pcbp3	1.246
ENSMUSG00000001120	Bin_296164	chr10	76225001	76230000	chr10	-	76224602	76424632	Pcbp3	-0.456
ENSMUSG00000001120	Bin_296169	chr10	76250001	76255000	chr10	-	76224602	76424632	Pcbp3	-0.417
ENSMUSG00000001123	Bin_322673	chr11	78775001	78780000	chr11	-	78776476	78798448	Lgals9	0.575
ENSMUSG00000001123	Bin_322681	chr11	78815001	78820000	chr11	-	78776476	78798448	Lgals9	0.648
ENSMUSG00000001123	Bin_322678	chr11	78800001	78805000	chr11	-	78776476	78798448	Lgals9	0.568
ENSMUSG00000001123	Bin_322679	chr11	78805001	78810000	chr11	-	78776476	78798448	Lgals9	-0.29
ENSMUSG00000001123	Bin_322676	chr11	78790001	78795000	chr11	-	78776476	78798448	Lgals9	-0.363
ENSMUSG00000001156	Bin_186667	chr6	86605001	86610000	chr6	-	86597038	86619153	Mxd1	0.973
ENSMUSG00000001156	Bin_186669	chr6	86615001	86620000	chr6	-	86597038	86619153	Mxd1	1.088
ENSMUSG00000001248	Bin_205650	chr7	32000001	32005000	chr7	-	31915146	31936069	Gramd1a	0.834
ENSMUSG00000001248	Bin_205637	chr7	31935001	31940000	chr7	-	31915146	31936069	Gramd1a	1.057
ENSMUSG00000001248	Bin_205648	chr7	31990001	31995000	chr7	-	31915146	31936069	Gramd1a	-0.318
ENSMUSG00000001248	Bin_205645	chr7	31975001	31980000	chr7	-	31915146	31936069	Gramd1a	-0.02
ENSMUSG00000001248	Bin_205644	chr7	31970001	31975000	chr7	-	31915146	31936069	Gramd1a	-0.265
ENSMUSG00000001248	Bin_205641	chr7	31955001	31960000	chr7	-	31915146	31936069	Gramd1a	-1.245
ENSMUSG00000001248	Bin_205642	chr7	31960001	31965000	chr7	-	31915146	31936069	Gramd1a	-2.419
ENSMUSG00000001270	Bin_353865	chr12	112890001	112895000	chr12	-	112907566	112910549	Ckb	1.856
ENSMUSG00000001270	Bin_353864	chr12	112885001	112890000	chr12	-	112907566	112910549	Ckb	0.476
ENSMUSG00000001270	Bin_353862	chr12	112875001	112880000	chr12	-	112907566	112910549	Ckb	-0.063
ENSMUSG00000001300	Bin_231397	chr8	8210001	8215000	chr8	-	8617434	8661239	Efnb2	0.884
ENSMUSG00000001300	Bin_231410	chr8	8275001	8280000	chr8	-	8617434	8661239	Efnb2	-0.453
ENSMUSG00000001300	Bin_231440	chr8	8425001	8430000	chr8	-	8617434	8661239	Efnb2	2.431
ENSMUSG00000001300	Bin_231445	chr8	8450001	8455000	chr8	-	8617434	8661239	Efnb2	-0.752
ENSMUSG00000001300	Bin_231386	chr8	8155001	8160000	chr8	-	8617434	8661239	Efnb2	2.213
ENSMUSG00000001300	Bin_231485	chr8	8650001	8655000	chr8	-	8617434	8661239	Efnb2	0.833
ENSMUSG00000001300	Bin_231387	chr8	8160001	8165000	chr8	-	8617434	8661239	Efnb2	0.44
ENSMUSG00000001300	Bin_231415	chr8	8300001	8305000	chr8	-	8617434	8661239	Efnb2	0.608
ENSMUSG00000001300	Bin_231424	chr8	8345001	8350000	chr8	-	8617434	8661239	Efnb2	0.531
ENSMUSG00000001300	Bin_231418	chr8	8315001	8320000	chr8	-	8617434	8661239	Efnb2	1.127
ENSMUSG00000001300	Bin_231395	chr8	8200001	8205000	chr8	-	8617434	8661239	Efnb2	0.365
ENSMUSG00000001300	Bin_231463	chr8	8540001	8545000	chr8	-	8617434	8661239	Efnb2	2.128
ENSMUSG00000001300	Bin_231419	chr8	8320001	8325000	chr8	-	8617434	8661239	Efnb2	1.258
ENSMUSG00000001300	Bin_231438	chr8	8415001	8420000	chr8	-	8617434	8661239	Efnb2	0.057
ENSMUSG00000001300	Bin_231396	chr8	8205001	8210000	chr8	-	8617434	8661239	Efnb2	-0.111
ENSMUSG00000001300	Bin_231399	chr8	8220001	8225000	chr8	-	8617434	8661239	Efnb2	1.112
ENSMUSG00000001300	Bin_231407	chr8	8260001	8265000	chr8	-	8617434	8661239	Efnb2	0.964
ENSMUSG00000001300	Bin_231430	chr8	8375001	8380000	chr8	-	8617434	8661239	Efnb2	0.986
ENSMUSG00000001300	Bin_231414	chr8	8295001	8300000	chr8	-	8617434	8661239	Efnb2	0.519
ENSMUSG00000001300	Bin_231467	chr8	8560001	8565000	chr8	-	8617434	8661239	Efnb2	-0.149
ENSMUSG00000001300	Bin_231425	chr8	8350001	8355000	chr8	-	8617434	8661239	Efnb2	-0.028
ENSMUSG00000001300	Bin_231452	chr8	8485001	8490000	chr8	-	8617434	8661239	Efnb2	-0.004
ENSMUSG00000001300	Bin_231428	chr8	8365001	8370000	chr8	-	8617434	8661239	Efnb2	0.364
ENSMUSG00000001300	Bin_231464	chr8	8545001	8550000	chr8	-	8617434	8661239	Efnb2	-1.235
ENSMUSG00000001300	Bin_231384	chr8	8145001	8150000	chr8	-	8617434	8661239	Efnb2	1.655
ENSMUSG00000001300	Bin_231423	chr8	8340001	8345000	chr8	-	8617434	8661239	Efnb2	1.112
ENSMUSG00000001300	Bin_231433	chr8	8390001	8395000	chr8	-	8617434	8661239	Efnb2	1.44
ENSMUSG00000001300	Bin_231390	chr8	8175001	8180000	chr8	-	8617434	8661239	Efnb2	-0.202
ENSMUSG00000001300	Bin_231398	chr8	8215001	8220000	chr8	-	8617434	8661239	Efnb2	-0.309
ENSMUSG00000001300	Bin_231461	chr8	8530001	8535000	chr8	-	8617434	8661239	Efnb2	1.623
ENSMUSG00000001300	Bin_231412	chr8	8285001	8290000	chr8	-	8617434	8661239	Efnb2	1.907
ENSMUSG00000001349	Bin_260483	chr9	21900001	21905000	chr9	+	21903725	21914074	Cnn1	0.772
ENSMUSG00000001416	Bin_93413	chr3	88110001	88115000	chr3	+	88101038	88125689	Cct3	1.649
ENSMUSG00000001416	Bin_93412	chr3	88105001	88110000	chr3	+	88101038	88125689	Cct3	1.334
ENSMUSG00000001416	Bin_93414	chr3	88115001	88120000	chr3	+	88101038	88125689	Cct3	0.352
ENSMUSG00000001420	Bin_93418	chr3	88135001	88140000	chr3	-	88132577	88138426	Tmem79	0.202
ENSMUSG00000001424	Bin_175063	chr6	28585001	28590000	chr6	+	28425139	28885162	Snd1	3.111
ENSMUSG00000001424	Bin_175065	chr6	28595001	28600000	chr6	+	28425139	28885162	Snd1	-0.041
ENSMUSG00000001424	Bin_175066	chr6	28600001	28605000	chr6	+	28425139	28885162	Snd1	0.045
ENSMUSG00000001424	Bin_175032	chr6	28430001	28435000	chr6	+	28425139	28885162	Snd1	-0.047
ENSMUSG00000001424	Bin_175028	chr6	28410001	28415000	chr6	+	28425139	28885162	Snd1	-1.226
ENSMUSG00000001424	Bin_175088	chr6	28710001	28715000	chr6	+	28425139	28885162	Snd1	-0.55
ENSMUSG00000001424	Bin_175115	chr6	28845001	28850000	chr6	+	28425139	28885162	Snd1	0.462
ENSMUSG00000001424	Bin_175057	chr6	28555001	28560000	chr6	+	28425139	28885162	Snd1	0.563
ENSMUSG00000001424	Bin_175073	chr6	28635001	28640000	chr6	+	28425139	28885162	Snd1	-0.212
ENSMUSG00000001424	Bin_175035	chr6	28445001	28450000	chr6	+	28425139	28885162	Snd1	0.411
ENSMUSG00000001424	Bin_175038	chr6	28460001	28465000	chr6	+	28425139	28885162	Snd1	0.955
ENSMUSG00000001424	Bin_175060	chr6	28570001	28575000	chr6	+	28425139	28885162	Snd1	-0.555
ENSMUSG00000001424	Bin_175046	chr6	28500001	28505000	chr6	+	28425139	28885162	Snd1	-0.366
ENSMUSG00000001424	Bin_175082	chr6	28680001	28685000	chr6	+	28425139	28885162	Snd1	1.474
ENSMUSG00000001424	Bin_175037	chr6	28455001	28460000	chr6	+	28425139	28885162	Snd1	-0.074
ENSMUSG00000001424	Bin_175071	chr6	28625001	28630000	chr6	+	28425139	28885162	Snd1	-0.037
ENSMUSG00000001424	Bin_175070	chr6	28620001	28625000	chr6	+	28425139	28885162	Snd1	0.195
ENSMUSG00000001424	Bin_175106	chr6	28800001	28805000	chr6	+	28425139	28885162	Snd1	1.031
ENSMUSG00000001424	Bin_175054	chr6	28540001	28545000	chr6	+	28425139	28885162	Snd1	1.675
ENSMUSG00000001424	Bin_175121	chr6	28875001	28880000	chr6	+	28425139	28885162	Snd1	0.153
ENSMUSG00000001424	Bin_175050	chr6	28520001	28525000	chr6	+	28425139	28885162	Snd1	0.884
ENSMUSG00000001424	Bin_175091	chr6	28725001	28730000	chr6	+	28425139	28885162	Snd1	-0.196
ENSMUSG00000001424	Bin_175112	chr6	28830001	28835000	chr6	+	28425139	28885162	Snd1	-0.724
ENSMUSG00000001424	Bin_175034	chr6	28440001	28445000	chr6	+	28425139	28885162	Snd1	0.178
ENSMUSG00000001424	Bin_175044	chr6	28490001	28495000	chr6	+	28425139	28885162	Snd1	-0.416
ENSMUSG00000001424	Bin_175086	chr6	28700001	28705000	chr6	+	28425139	28885162	Snd1	2.12
ENSMUSG00000001424	Bin_175043	chr6	28485001	28490000	chr6	+	28425139	28885162	Snd1	0.42
ENSMUSG00000001424	Bin_175118	chr6	28860001	28865000	chr6	+	28425139	28885162	Snd1	1.474
ENSMUSG00000001424	Bin_175107	chr6	28805001	28810000	chr6	+	28425139	28885162	Snd1	0.384
ENSMUSG00000001436	Bin_296224	chr10	76525001	76530000	chr10	+	76494986	76523747	Slc19a1	-0.935
ENSMUSG00000001436	Bin_296220	chr10	76505001	76510000	chr10	+	76494986	76523747	Slc19a1	0.718
ENSMUSG00000001436	Bin_296221	chr10	76510001	76515000	chr10	+	76494986	76523747	Slc19a1	1.374
ENSMUSG00000001440	Bin_326328	chr11	97050001	97055000	chr11	-	97021028	97049195	Kpnb1	0.341
ENSMUSG00000001440	Bin_326329	chr11	97055001	97060000	chr11	-	97021028	97049195	Kpnb1	-1.154
ENSMUSG00000001440	Bin_326324	chr11	97030001	97035000	chr11	-	97021028	97049195	Kpnb1	0.605
ENSMUSG00000001440	Bin_326323	chr11	97025001	97030000	chr11	-	97021028	97049195	Kpnb1	-0.197
ENSMUSG00000001440	Bin_326326	chr11	97040001	97045000	chr11	-	97021028	97049195	Kpnb1	2.042
ENSMUSG00000001444	Bin_326312	chr11	96970001	96975000	chr11	-	96959385	96976645	Tbx21	0.123
ENSMUSG00000001467	Bin_139661	chr5	4115001	4120000	chr5	-	4081145	4104746	Cyp51	-0.788
ENSMUSG00000001467	Bin_139666	chr5	4140001	4145000	chr5	-	4081145	4104746	Cyp51	0.956
ENSMUSG00000001467	Bin_139657	chr5	4095001	4100000	chr5	-	4081145	4104746	Cyp51	-0.671
ENSMUSG00000001467	Bin_139658	chr5	4100001	4105000	chr5	-	4081145	4104746	Cyp51	0.394
ENSMUSG00000001467	Bin_139665	chr5	4135001	4140000	chr5	-	4081145	4104746	Cyp51	0.014
ENSMUSG00000001467	Bin_139667	chr5	4145001	4150000	chr5	-	4081145	4104746	Cyp51	0.156
ENSMUSG00000001467	Bin_139659	chr5	4105001	4110000	chr5	-	4081145	4104746	Cyp51	-0.747
ENSMUSG00000001467	Bin_139663	chr5	4125001	4130000	chr5	-	4081145	4104746	Cyp51	0.322
ENSMUSG00000001467	Bin_139664	chr5	4130001	4135000	chr5	-	4081145	4104746	Cyp51	-0.627
ENSMUSG00000001473	Bin_477566	chr18	67565001	67570000	chr18	+	67550371	67562402	Tubb6	0.289
ENSMUSG00000001473	Bin_477562	chr18	67545001	67550000	chr18	+	67550371	67562402	Tubb6	0.297
ENSMUSG00000001473	Bin_477560	chr18	67535001	67540000	chr18	+	67550371	67562402	Tubb6	1.06
ENSMUSG00000001473	Bin_477563	chr18	67550001	67555000	chr18	+	67550371	67562402	Tubb6	1.207
ENSMUSG00000001482	Bin_254945	chr8	125950001	125955000	chr8	+	125966886	125987170	Def8	1.207
ENSMUSG00000001482	Bin_254948	chr8	125965001	125970000	chr8	+	125966886	125987170	Def8	-0.938
ENSMUSG00000001482	Bin_254946	chr8	125955001	125960000	chr8	+	125966886	125987170	Def8	2.286
ENSMUSG00000001482	Bin_254950	chr8	125975001	125980000	chr8	+	125966886	125987170	Def8	1.412
ENSMUSG00000001507	Bin_325903	chr11	94925001	94930000	chr11	-	94905788	94938115	Itga3	0.456
ENSMUSG00000001507	Bin_325901	chr11	94915001	94920000	chr11	-	94905788	94938115	Itga3	0.643
ENSMUSG00000001507	Bin_325909	chr11	94955001	94960000	chr11	-	94905788	94938115	Itga3	0.692
ENSMUSG00000001524	Bin_452162	chr17	35820001	35825000	chr17	-	35804675	35810684	Gtf2h4	0.269
ENSMUSG00000001524	Bin_452159	chr17	35805001	35810000	chr17	-	35804675	35810684	Gtf2h4	0.744
ENSMUSG00000001524	Bin_452160	chr17	35810001	35815000	chr17	-	35804675	35810684	Gtf2h4	-0.815
ENSMUSG00000001542	Bin_370706	chr13	75835001	75840000	chr13	+	75844932	75909804	Ell2	0.154
ENSMUSG00000001569	Bin_144791	chr5	29765001	29770000	chr5	+	29761204	29780046	Nom1	2.611
ENSMUSG00000001569	Bin_144786	chr5	29740001	29745000	chr5	+	29761204	29780046	Nom1	0.636
ENSMUSG00000001569	Bin_144785	chr5	29735001	29740000	chr5	+	29761204	29780046	Nom1	0.593
ENSMUSG00000001569	Bin_144792	chr5	29770001	29775000	chr5	+	29761204	29780046	Nom1	0.702
ENSMUSG00000001569	Bin_144789	chr5	29755001	29760000	chr5	+	29761204	29780046	Nom1	1.811
ENSMUSG00000001569	Bin_144788	chr5	29750001	29755000	chr5	+	29761204	29780046	Nom1	0.813
ENSMUSG00000001576	Bin_450349	chr17	26755001	26760000	chr17	+	26698434	26793876	Ergic1	1.739
ENSMUSG00000001576	Bin_450354	chr17	26780001	26785000	chr17	+	26698434	26793876	Ergic1	-0.05
ENSMUSG00000001576	Bin_450345	chr17	26735001	26740000	chr17	+	26698434	26793876	Ergic1	0.881
ENSMUSG00000001576	Bin_450356	chr17	26790001	26795000	chr17	+	26698434	26793876	Ergic1	1.089
ENSMUSG00000001576	Bin_450348	chr17	26750001	26755000	chr17	+	26698434	26793876	Ergic1	0.369
ENSMUSG00000001576	Bin_450336	chr17	26690001	26695000	chr17	+	26698434	26793876	Ergic1	-1.191
ENSMUSG00000001576	Bin_450337	chr17	26695001	26700000	chr17	+	26698434	26793876	Ergic1	1.01
ENSMUSG00000001627	Bin_339491	chr12	41020001	41025000	chr12	-	40928154	40975091	Ifrd1	0.29
ENSMUSG00000001627	Bin_339486	chr12	40995001	41000000	chr12	-	40928154	40975091	Ifrd1	1.669
ENSMUSG00000001627	Bin_339490	chr12	41015001	41020000	chr12	-	40928154	40975091	Ifrd1	0.876
ENSMUSG00000001627	Bin_339483	chr12	40980001	40985000	chr12	-	40928154	40975091	Ifrd1	2.175
ENSMUSG00000001627	Bin_339480	chr12	40965001	40970000	chr12	-	40928154	40975091	Ifrd1	0.194
ENSMUSG00000001630	Bin_198677	chr6	146655001	146660000	chr6	+	146673517	146727334	Stk38l	-0.287
ENSMUSG00000001642	Bin_176198	chr6	34260001	34265000	chr6	-	34253934	34267497	Akr1b3	-1.546
ENSMUSG00000001642	Bin_176199	chr6	34265001	34270000	chr6	-	34253934	34267497	Akr1b3	1.301
ENSMUSG00000001642	Bin_176201	chr6	34275001	34280000	chr6	-	34253934	34267497	Akr1b3	0.565
ENSMUSG00000001642	Bin_176196	chr6	34250001	34255000	chr6	-	34253934	34267497	Akr1b3	-2.113
ENSMUSG00000001674	Bin_24719	chr1	123590001	123595000	chr1	-	123450412	123464566	Ddx18	-2.478
ENSMUSG00000001674	Bin_24705	chr1	123520001	123525000	chr1	-	123450412	123464566	Ddx18	-0.007
ENSMUSG00000001674	Bin_24693	chr1	123460001	123465000	chr1	-	123450412	123464566	Ddx18	0.659
ENSMUSG00000001674	Bin_24726	chr1	123625001	123630000	chr1	-	123450412	123464566	Ddx18	1.382
ENSMUSG00000001674	Bin_24689	chr1	123440001	123445000	chr1	-	123450412	123464566	Ddx18	-0.262
ENSMUSG00000001674	Bin_24690	chr1	123445001	123450000	chr1	-	123450412	123464566	Ddx18	0.9
ENSMUSG00000001674	Bin_24725	chr1	123620001	123625000	chr1	-	123450412	123464566	Ddx18	-0.115
ENSMUSG00000001674	Bin_24730	chr1	123645001	123650000	chr1	-	123450412	123464566	Ddx18	0.979
ENSMUSG00000001674	Bin_24703	chr1	123510001	123515000	chr1	-	123450412	123464566	Ddx18	1.247
ENSMUSG00000001674	Bin_24700	chr1	123495001	123500000	chr1	-	123450412	123464566	Ddx18	-1.145
ENSMUSG00000001674	Bin_24717	chr1	123580001	123585000	chr1	-	123450412	123464566	Ddx18	-0.823
ENSMUSG00000001674	Bin_24715	chr1	123570001	123575000	chr1	-	123450412	123464566	Ddx18	0.051
ENSMUSG00000001674	Bin_24729	chr1	123640001	123645000	chr1	-	123450412	123464566	Ddx18	0.256
ENSMUSG00000001674	Bin_24732	chr1	123655001	123660000	chr1	-	123450412	123464566	Ddx18	1.38
ENSMUSG00000001674	Bin_24701	chr1	123500001	123505000	chr1	-	123450412	123464566	Ddx18	-0.24
ENSMUSG00000001674	Bin_24713	chr1	123560001	123565000	chr1	-	123450412	123464566	Ddx18	0.106
ENSMUSG00000001674	Bin_24722	chr1	123605001	123610000	chr1	-	123450412	123464566	Ddx18	0.475
ENSMUSG00000001674	Bin_24728	chr1	123635001	123640000	chr1	-	123450412	123464566	Ddx18	-0.394
ENSMUSG00000001674	Bin_24695	chr1	123470001	123475000	chr1	-	123450412	123464566	Ddx18	0.928
ENSMUSG00000001674	Bin_24716	chr1	123575001	123580000	chr1	-	123450412	123464566	Ddx18	0.007
ENSMUSG00000001707	Bin_363289	chr13	38750001	38755000	chr13	-	38737567	38750897	Eef1e1	0.123
ENSMUSG00000001707	Bin_363287	chr13	38740001	38745000	chr13	-	38737567	38750897	Eef1e1	-0.389
ENSMUSG00000001741	Bin_217409	chr7	90795001	90800000	chr7	-	90791358	90894236	Il16	-0.325
ENSMUSG00000001741	Bin_217421	chr7	90855001	90860000	chr7	-	90791358	90894236	Il16	0.561
ENSMUSG00000001741	Bin_217426	chr7	90880001	90885000	chr7	-	90791358	90894236	Il16	0.371
ENSMUSG00000001741	Bin_217429	chr7	90895001	90900000	chr7	-	90791358	90894236	Il16	0.998
ENSMUSG00000001741	Bin_217424	chr7	90870001	90875000	chr7	-	90791358	90894236	Il16	1.254
ENSMUSG00000001741	Bin_217419	chr7	90845001	90850000	chr7	-	90791358	90894236	Il16	1.589
ENSMUSG00000001741	Bin_217427	chr7	90885001	90890000	chr7	-	90791358	90894236	Il16	0.5
ENSMUSG00000001750	Bin_482989	chr19	3905001	3910000	chr19	-	3896050	3907133	Tcirg1	-0.901
ENSMUSG00000001751	Bin_327102	chr11	100920001	100925000	chr11	+	100931326	100938986	Naglu	-2.615
ENSMUSG00000001763	Bin_175269	chr6	29615001	29620000	chr6	+	29644222	29668559	Tspan33	3.219
ENSMUSG00000001763	Bin_175278	chr6	29660001	29665000	chr6	+	29644222	29668559	Tspan33	0.375
ENSMUSG00000001763	Bin_175276	chr6	29650001	29655000	chr6	+	29644222	29668559	Tspan33	0.702
ENSMUSG00000001763	Bin_175273	chr6	29635001	29640000	chr6	+	29644222	29668559	Tspan33	1.879
ENSMUSG00000001763	Bin_175272	chr6	29630001	29635000	chr6	+	29644222	29668559	Tspan33	-0.535
ENSMUSG00000001768	Bin_68579	chr2	145690001	145695000	chr2	+	145610470	145713352	Rin2	0.636
ENSMUSG00000001768	Bin_68570	chr2	145645001	145650000	chr2	+	145610470	145713352	Rin2	0.258
ENSMUSG00000001768	Bin_68560	chr2	145595001	145600000	chr2	+	145610470	145713352	Rin2	0.5
ENSMUSG00000001768	Bin_68568	chr2	145635001	145640000	chr2	+	145610470	145713352	Rin2	0.792
ENSMUSG00000001768	Bin_68555	chr2	145570001	145575000	chr2	+	145610470	145713352	Rin2	0.452
ENSMUSG00000001768	Bin_68577	chr2	145680001	145685000	chr2	+	145610470	145713352	Rin2	0.952
ENSMUSG00000001783	Bin_298006	chr10	85435001	85440000	chr10	-	85401382	85420568	D10Wsu52e	0.417
ENSMUSG00000001783	Bin_298008	chr10	85445001	85450000	chr10	-	85401382	85420568	D10Wsu52e	-0.119
ENSMUSG00000001783	Bin_298002	chr10	85415001	85420000	chr10	-	85401382	85420568	D10Wsu52e	1.243
ENSMUSG00000001783	Bin_298004	chr10	85425001	85430000	chr10	-	85401382	85420568	D10Wsu52e	1.047
ENSMUSG00000001785	Bin_297990	chr10	85355001	85360000	chr10	+	85334576	85351841	Pwp1	0.605
ENSMUSG00000001785	Bin_297985	chr10	85330001	85335000	chr10	+	85334576	85351841	Pwp1	1.86
ENSMUSG00000001785	Bin_297984	chr10	85325001	85330000	chr10	+	85334576	85351841	Pwp1	-0.172
ENSMUSG00000001785	Bin_297983	chr10	85320001	85325000	chr10	+	85334576	85351841	Pwp1	-0.145
ENSMUSG00000001785	Bin_297982	chr10	85315001	85320000	chr10	+	85334576	85351841	Pwp1	-0.459
ENSMUSG00000001829	Bin_221027	chr7	108885001	108890000	chr7	+	108812147	108943974	Clpb	-0.208
ENSMUSG00000001829	Bin_221012	chr7	108810001	108815000	chr7	+	108812147	108943974	Clpb	-0.702
ENSMUSG00000001829	Bin_221020	chr7	108850001	108855000	chr7	+	108812147	108943974	Clpb	1.294
ENSMUSG00000001829	Bin_221015	chr7	108825001	108830000	chr7	+	108812147	108943974	Clpb	-0.491
ENSMUSG00000001829	Bin_221008	chr7	108790001	108795000	chr7	+	108812147	108943974	Clpb	1.135
ENSMUSG00000001829	Bin_221022	chr7	108860001	108865000	chr7	+	108812147	108943974	Clpb	1.576
ENSMUSG00000001829	Bin_221028	chr7	108890001	108895000	chr7	+	108812147	108943974	Clpb	-0.057
ENSMUSG00000001829	Bin_221017	chr7	108835001	108840000	chr7	+	108812147	108943974	Clpb	0.945
ENSMUSG00000001829	Bin_221030	chr7	108900001	108905000	chr7	+	108812147	108943974	Clpb	0.629
ENSMUSG00000001865	Bin_79813	chr3	20110001	20115000	chr3	-	20115516	20142080	Cpa3	0.716
ENSMUSG00000001865	Bin_79815	chr3	20120001	20125000	chr3	-	20115516	20142080	Cpa3	0.017
ENSMUSG00000001909	Bin_247198	chr8	87215001	87220000	chr8	+	87210206	87223707	Trmt1	0.527
ENSMUSG00000001909	Bin_247197	chr8	87210001	87215000	chr8	+	87210206	87223707	Trmt1	0.099
ENSMUSG00000001909	Bin_247199	chr8	87220001	87225000	chr8	+	87210206	87223707	Trmt1	-1.015
ENSMUSG00000001911	Bin_247217	chr8	87310001	87315000	chr8	-	87223775	87324243	Nfix	-1.125
ENSMUSG00000001911	Bin_247220	chr8	87325001	87330000	chr8	-	87223775	87324243	Nfix	0.441
ENSMUSG00000001911	Bin_247209	chr8	87270001	87275000	chr8	-	87223775	87324243	Nfix	1.005
ENSMUSG00000001911	Bin_247218	chr8	87315001	87320000	chr8	-	87223775	87324243	Nfix	1.377
ENSMUSG00000001943	Bin_263572	chr9	37345001	37350000	chr9	+	37346840	37351790	Vsig2	-0.614
ENSMUSG00000001986	Bin_502272	chrX	38975001	38980000	chrX	+	38754031	39031778	Gria3	2.084
ENSMUSG00000001986	Bin_502260	chrX	38915001	38920000	chrX	+	38754031	39031778	Gria3	-1.683
ENSMUSG00000001986	Bin_502241	chrX	38820001	38825000	chrX	+	38754031	39031778	Gria3	1.959
ENSMUSG00000001986	Bin_502271	chrX	38970001	38975000	chrX	+	38754031	39031778	Gria3	-0.357
ENSMUSG00000001986	Bin_502227	chrX	38750001	38755000	chrX	+	38754031	39031778	Gria3	0.893
ENSMUSG00000001986	Bin_502273	chrX	38980001	38985000	chrX	+	38754031	39031778	Gria3	0.981
ENSMUSG00000001986	Bin_502253	chrX	38880001	38885000	chrX	+	38754031	39031778	Gria3	0.471
ENSMUSG00000001986	Bin_502242	chrX	38825001	38830000	chrX	+	38754031	39031778	Gria3	-0.825
ENSMUSG00000001986	Bin_502226	chrX	38745001	38750000	chrX	+	38754031	39031778	Gria3	-0.052
ENSMUSG00000001986	Bin_502257	chrX	38900001	38905000	chrX	+	38754031	39031778	Gria3	1.507
ENSMUSG00000001986	Bin_502245	chrX	38840001	38845000	chrX	+	38754031	39031778	Gria3	-0.285
ENSMUSG00000001986	Bin_502237	chrX	38800001	38805000	chrX	+	38754031	39031778	Gria3	0.322
ENSMUSG00000001986	Bin_502244	chrX	38835001	38840000	chrX	+	38754031	39031778	Gria3	0.088
ENSMUSG00000001995	Bin_255373	chr8	128090001	128095000	chr8	-	127941963	128016610	Sipa1l2	1.455
ENSMUSG00000001995	Bin_255370	chr8	128075001	128080000	chr8	-	127941963	128016610	Sipa1l2	0.824
ENSMUSG00000001995	Bin_255374	chr8	128095001	128100000	chr8	-	127941963	128016610	Sipa1l2	-1.112
ENSMUSG00000001995	Bin_255375	chr8	128100001	128105000	chr8	-	127941963	128016610	Sipa1l2	-0.738
ENSMUSG00000001995	Bin_255356	chr8	128005001	128010000	chr8	-	127941963	128016610	Sipa1l2	0.556
ENSMUSG00000001995	Bin_255338	chr8	127915001	127920000	chr8	-	127941963	128016610	Sipa1l2	-0.04
ENSMUSG00000001995	Bin_255339	chr8	127920001	127925000	chr8	-	127941963	128016610	Sipa1l2	-0.469
ENSMUSG00000001995	Bin_255351	chr8	127980001	127985000	chr8	-	127941963	128016610	Sipa1l2	0.71
ENSMUSG00000001995	Bin_255365	chr8	128050001	128055000	chr8	-	127941963	128016610	Sipa1l2	0.26
ENSMUSG00000001995	Bin_255344	chr8	127945001	127950000	chr8	-	127941963	128016610	Sipa1l2	0.414
ENSMUSG00000001999	Bin_64820	chr2	126895001	126900000	chr2	+	126896401	126922820	Blvra	1.634
ENSMUSG00000001999	Bin_64821	chr2	126900001	126905000	chr2	+	126896401	126922820	Blvra	-1.215
ENSMUSG00000002006	Bin_508691	chrX	71070001	71075000	chrX	-	71038698	71070308	Pdzd4	-0.865
ENSMUSG00000002007	Bin_508681	chrX	71020001	71025000	chrX	+	71019744	71024264	Srpk3	-0.507
ENSMUSG00000002033	Bin_265059	chr9	44780001	44785000	chr9	-	44777655	44788514	Cd3g	0.152
ENSMUSG00000002068	Bin_207033	chr7	38915001	38920000	chr7	-	38883003	38892553	Ccne1	1.589
ENSMUSG00000002068	Bin_207031	chr7	38905001	38910000	chr7	-	38883003	38892553	Ccne1	-0.158
ENSMUSG00000002068	Bin_207019	chr7	38845001	38850000	chr7	-	38883003	38892553	Ccne1	-0.438
ENSMUSG00000002068	Bin_207023	chr7	38865001	38870000	chr7	-	38883003	38892553	Ccne1	1.15
ENSMUSG00000002068	Bin_207032	chr7	38910001	38915000	chr7	-	38883003	38892553	Ccne1	-1.454
ENSMUSG00000002083	Bin_202631	chr7	16905001	16910000	chr7	+	16894965	16903554	Bbc3	1.692
ENSMUSG00000002083	Bin_202633	chr7	16915001	16920000	chr7	+	16894965	16903554	Bbc3	0.319
ENSMUSG00000002083	Bin_202629	chr7	16895001	16900000	chr7	+	16894965	16903554	Bbc3	0.935
ENSMUSG00000002083	Bin_202634	chr7	16920001	16925000	chr7	+	16894965	16903554	Bbc3	-2.311
ENSMUSG00000002190	Bin_246936	chr8	85905001	85910000	chr8	+	85913766	85952451	Clgn	0.873
ENSMUSG00000002190	Bin_246935	chr8	85900001	85905000	chr8	+	85913766	85952451	Clgn	-0.218
ENSMUSG00000002190	Bin_246937	chr8	85910001	85915000	chr8	+	85913766	85952451	Clgn	0.804
ENSMUSG00000002190	Bin_246940	chr8	85925001	85930000	chr8	+	85913766	85952451	Clgn	-1.483
ENSMUSG00000002190	Bin_246942	chr8	85935001	85940000	chr8	+	85913766	85952451	Clgn	-0.437
ENSMUSG00000002204	Bin_209616	chr7	51830001	51835000	chr7	+	51827802	51842232	Napsa	0.711
ENSMUSG00000002204	Bin_209614	chr7	51820001	51825000	chr7	+	51827802	51842232	Napsa	0.645
ENSMUSG00000002204	Bin_209615	chr7	51825001	51830000	chr7	+	51827802	51842232	Napsa	-0.036
ENSMUSG00000002308	Bin_451794	chr17	33980001	33985000	chr17	+	33980036	33986719	Cd320	-0.496
ENSMUSG00000002319	Bin_390845	chr14	56245001	56250000	chr14	-	56244237	56256732	Ipo4	1.323
ENSMUSG00000002396	Bin_244534	chr8	73895001	73900000	chr8	+	73895197	73903260	Ocel1	-1.456
ENSMUSG00000002409	Bin_205042	chr7	28960001	28965000	chr7	+	28964488	28972313	Dyrk1b	0.434
ENSMUSG00000002409	Bin_205046	chr7	28980001	28985000	chr7	+	28964488	28972313	Dyrk1b	0.51
ENSMUSG00000002409	Bin_205044	chr7	28970001	28975000	chr7	+	28964488	28972313	Dyrk1b	-0.452
ENSMUSG00000002409	Bin_205049	chr7	28995001	29000000	chr7	+	28964488	28972313	Dyrk1b	-0.575
ENSMUSG00000002477	Bin_466178	chr18	10625001	10630000	chr18	+	10617794	10628228	Snrpd1	1.802
ENSMUSG00000002477	Bin_466179	chr18	10630001	10635000	chr18	+	10617794	10628228	Snrpd1	1.572
ENSMUSG00000002489	Bin_443272	chr16	89690001	89695000	chr16	-	89787356	90144014	Tiam1	1.361
ENSMUSG00000002489	Bin_443305	chr16	89855001	89860000	chr16	-	89787356	90144014	Tiam1	1.192
ENSMUSG00000002489	Bin_443294	chr16	89800001	89805000	chr16	-	89787356	90144014	Tiam1	1.784
ENSMUSG00000002489	Bin_443276	chr16	89710001	89715000	chr16	-	89787356	90144014	Tiam1	-0.709
ENSMUSG00000002489	Bin_443280	chr16	89730001	89735000	chr16	-	89787356	90144014	Tiam1	0.278
ENSMUSG00000002489	Bin_443283	chr16	89745001	89750000	chr16	-	89787356	90144014	Tiam1	0.261
ENSMUSG00000002489	Bin_443356	chr16	90110001	90115000	chr16	-	89787356	90144014	Tiam1	0.137
ENSMUSG00000002489	Bin_443299	chr16	89825001	89830000	chr16	-	89787356	90144014	Tiam1	-0.248
ENSMUSG00000002489	Bin_443288	chr16	89770001	89775000	chr16	-	89787356	90144014	Tiam1	0.314
ENSMUSG00000002489	Bin_443277	chr16	89715001	89720000	chr16	-	89787356	90144014	Tiam1	-1.122
ENSMUSG00000002489	Bin_443295	chr16	89805001	89810000	chr16	-	89787356	90144014	Tiam1	-0.104
ENSMUSG00000002489	Bin_443296	chr16	89810001	89815000	chr16	-	89787356	90144014	Tiam1	1.118
ENSMUSG00000002489	Bin_443298	chr16	89820001	89825000	chr16	-	89787356	90144014	Tiam1	0.386
ENSMUSG00000002489	Bin_443309	chr16	89875001	89880000	chr16	-	89787356	90144014	Tiam1	0.221
ENSMUSG00000002489	Bin_443370	chr16	90180001	90185000	chr16	-	89787356	90144014	Tiam1	2.905
ENSMUSG00000002489	Bin_443365	chr16	90155001	90160000	chr16	-	89787356	90144014	Tiam1	-0.379
ENSMUSG00000002489	Bin_443347	chr16	90065001	90070000	chr16	-	89787356	90144014	Tiam1	0.674
ENSMUSG00000002489	Bin_443339	chr16	90025001	90030000	chr16	-	89787356	90144014	Tiam1	1.023
ENSMUSG00000002489	Bin_443304	chr16	89850001	89855000	chr16	-	89787356	90144014	Tiam1	1.583
ENSMUSG00000002489	Bin_443360	chr16	90130001	90135000	chr16	-	89787356	90144014	Tiam1	1.653
ENSMUSG00000002489	Bin_443362	chr16	90140001	90145000	chr16	-	89787356	90144014	Tiam1	0.65
ENSMUSG00000002489	Bin_443344	chr16	90050001	90055000	chr16	-	89787356	90144014	Tiam1	0.619
ENSMUSG00000002489	Bin_443364	chr16	90150001	90155000	chr16	-	89787356	90144014	Tiam1	-1.787
ENSMUSG00000002489	Bin_443361	chr16	90135001	90140000	chr16	-	89787356	90144014	Tiam1	-0.64
ENSMUSG00000002489	Bin_443326	chr16	89960001	89965000	chr16	-	89787356	90144014	Tiam1	0.357
ENSMUSG00000002489	Bin_443317	chr16	89915001	89920000	chr16	-	89787356	90144014	Tiam1	0.382
ENSMUSG00000002489	Bin_443363	chr16	90145001	90150000	chr16	-	89787356	90144014	Tiam1	-1.166
ENSMUSG00000002489	Bin_443330	chr16	89980001	89985000	chr16	-	89787356	90144014	Tiam1	-0.265
ENSMUSG00000002489	Bin_443345	chr16	90055001	90060000	chr16	-	89787356	90144014	Tiam1	-0.183
ENSMUSG00000002489	Bin_443338	chr16	90020001	90025000	chr16	-	89787356	90144014	Tiam1	-0.446
ENSMUSG00000002489	Bin_443325	chr16	89955001	89960000	chr16	-	89787356	90144014	Tiam1	-0.254
ENSMUSG00000002496	Bin_449951	chr17	24765001	24770000	chr17	-	24732882	24769574	Tsc2	-0.173
ENSMUSG00000002500	Bin_449971	chr17	24865001	24870000	chr17	+	24864774	24873094	Rpl3l	1.465
ENSMUSG00000002565	Bin_339456	chr12	40845001	40850000	chr12	-	40786356	40860815	Scin	0.178
ENSMUSG00000002565	Bin_339450	chr12	40815001	40820000	chr12	-	40786356	40860815	Scin	-0.623
ENSMUSG00000002565	Bin_339453	chr12	40830001	40835000	chr12	-	40786356	40860815	Scin	1.174
ENSMUSG00000002565	Bin_339452	chr12	40825001	40830000	chr12	-	40786356	40860815	Scin	0.142
ENSMUSG00000002565	Bin_339458	chr12	40855001	40860000	chr12	-	40786356	40860815	Scin	-0.192
ENSMUSG00000002565	Bin_339465	chr12	40890001	40895000	chr12	-	40786356	40860815	Scin	-1.321
ENSMUSG00000002602	Bin_204562	chr7	26560001	26565000	chr7	-	26542292	26573724	Axl	-2.31
ENSMUSG00000002602	Bin_204564	chr7	26570001	26575000	chr7	-	26542292	26573724	Axl	-0.314
ENSMUSG00000002602	Bin_204565	chr7	26575001	26580000	chr7	-	26542292	26573724	Axl	0.934
ENSMUSG00000002603	Bin_204544	chr7	26470001	26475000	chr7	+	26472021	26490096	Tgfb1	-0.039
ENSMUSG00000002608	Bin_204549	chr7	26495001	26500000	chr7	-	26496125	26504107	Ccdc97	-0.027
ENSMUSG00000002608	Bin_204552	chr7	26510001	26515000	chr7	-	26496125	26504107	Ccdc97	1.734
ENSMUSG00000002608	Bin_204548	chr7	26490001	26495000	chr7	-	26496125	26504107	Ccdc97	2.361
ENSMUSG00000002617	Bin_449661	chr17	23315001	23320000	chr17	-	23310836	23330219	Zfp40	1.775
ENSMUSG00000002617	Bin_449665	chr17	23335001	23340000	chr17	-	23310836	23330219	Zfp40	0.428
ENSMUSG00000002617	Bin_449666	chr17	23340001	23345000	chr17	-	23310836	23330219	Zfp40	1.088
ENSMUSG00000002617	Bin_449663	chr17	23325001	23330000	chr17	-	23310836	23330219	Zfp40	1
ENSMUSG00000002660	Bin_456423	chr17	57125001	57130000	chr17	+	57129687	57135794	Clpp	-0.032
ENSMUSG00000002660	Bin_456424	chr17	57130001	57135000	chr17	+	57129687	57135794	Clpp	0.126
ENSMUSG00000002668	Bin_456440	chr17	57210001	57215000	chr17	-	57205479	57217933	Dennd1c	-2.221
ENSMUSG00000002668	Bin_456441	chr17	57215001	57220000	chr17	-	57205479	57217933	Dennd1c	0.066
ENSMUSG00000002699	Bin_313705	chr11	33935001	33940000	chr11	+	33946920	33992295	Lcp2	0.357
ENSMUSG00000002699	Bin_313711	chr11	33965001	33970000	chr11	+	33946920	33992295	Lcp2	1.963
ENSMUSG00000002699	Bin_313710	chr11	33960001	33965000	chr11	+	33946920	33992295	Lcp2	0.554
ENSMUSG00000002699	Bin_313704	chr11	33930001	33935000	chr11	+	33946920	33992295	Lcp2	1.892
ENSMUSG00000002699	Bin_313706	chr11	33940001	33945000	chr11	+	33946920	33992295	Lcp2	1.004
ENSMUSG00000002731	Bin_54733	chr2	76460001	76465000	chr2	-	76467955	76486072	Prkra	0.516
ENSMUSG00000002731	Bin_54736	chr2	76475001	76480000	chr2	-	76467955	76486072	Prkra	-0.899
ENSMUSG00000002731	Bin_54729	chr2	76440001	76445000	chr2	-	76467955	76486072	Prkra	1.8
ENSMUSG00000002731	Bin_54732	chr2	76455001	76460000	chr2	-	76467955	76486072	Prkra	-1.395
ENSMUSG00000002797	Bin_180334	chr6	54940001	54945000	chr6	-	54932574	54942944	Ggct	1.278
ENSMUSG00000002825	Bin_260346	chr9	21215001	21220000	chr9	+	21216281	21224721	Qtrt1	0.08
ENSMUSG00000002825	Bin_260347	chr9	21220001	21225000	chr9	+	21216281	21224721	Qtrt1	-1.562
ENSMUSG00000002885	Bin_247005	chr8	86250001	86255000	chr8	-	86247150	86265225	Cd97	0.71
ENSMUSG00000002900	Bin_337677	chr12	31950001	31955000	chr12	+	31950099	32014509	Lamb1	1.728
ENSMUSG00000002900	Bin_337676	chr12	31945001	31950000	chr12	+	31950099	32014509	Lamb1	0.068
ENSMUSG00000002900	Bin_337683	chr12	31980001	31985000	chr12	+	31950099	32014509	Lamb1	-0.36
ENSMUSG00000002900	Bin_337684	chr12	31985001	31990000	chr12	+	31950099	32014509	Lamb1	-0.319
ENSMUSG00000002949	Bin_230614	chr8	4295001	4300000	chr8	-	4259731	4275913	Timm44	1.576
ENSMUSG00000002949	Bin_230610	chr8	4275001	4280000	chr8	-	4259731	4275913	Timm44	0.85
ENSMUSG00000002983	Bin_203292	chr7	20210001	20215000	chr7	-	20191566	20214787	Relb	-1.011
ENSMUSG00000002983	Bin_203290	chr7	20200001	20205000	chr7	-	20191566	20214787	Relb	-0.171
ENSMUSG00000002983	Bin_203294	chr7	20220001	20225000	chr7	-	20191566	20214787	Relb	-1.156
ENSMUSG00000002983	Bin_203293	chr7	20215001	20220000	chr7	-	20191566	20214787	Relb	0.138
ENSMUSG00000002983	Bin_203291	chr7	20205001	20210000	chr7	-	20191566	20214787	Relb	-0.294
ENSMUSG00000002984	Bin_203310	chr7	20300001	20305000	chr7	-	20286662	20300787	Tomm40	1.421
ENSMUSG00000002984	Bin_203312	chr7	20310001	20315000	chr7	-	20286662	20300787	Tomm40	1.233
ENSMUSG00000002984	Bin_203313	chr7	20315001	20320000	chr7	-	20286662	20300787	Tomm40	1.201
ENSMUSG00000002996	Bin_337820	chr12	32665001	32670000	chr12	-	32611119	32635400	Hbp1	0.735
ENSMUSG00000002996	Bin_337823	chr12	32680001	32685000	chr12	-	32611119	32635400	Hbp1	-0.174
ENSMUSG00000002996	Bin_337815	chr12	32640001	32645000	chr12	-	32611119	32635400	Hbp1	0.663
ENSMUSG00000002996	Bin_337822	chr12	32675001	32680000	chr12	-	32611119	32635400	Hbp1	0.059
ENSMUSG00000002996	Bin_337824	chr12	32685001	32690000	chr12	-	32611119	32635400	Hbp1	0.475
ENSMUSG00000002996	Bin_337818	chr12	32655001	32660000	chr12	-	32611119	32635400	Hbp1	0.156
ENSMUSG00000002996	Bin_337821	chr12	32670001	32675000	chr12	-	32611119	32635400	Hbp1	1.427
ENSMUSG00000002997	Bin_337846	chr12	32795001	32800000	chr12	-	32643341	32746161	Prkar2b	1.528
ENSMUSG00000002997	Bin_337828	chr12	32705001	32710000	chr12	-	32643341	32746161	Prkar2b	0.626
ENSMUSG00000002997	Bin_337825	chr12	32690001	32695000	chr12	-	32643341	32746161	Prkar2b	-0.067
ENSMUSG00000002997	Bin_337826	chr12	32695001	32700000	chr12	-	32643341	32746161	Prkar2b	0.54
ENSMUSG00000002997	Bin_337838	chr12	32755001	32760000	chr12	-	32643341	32746161	Prkar2b	0.095
ENSMUSG00000002997	Bin_337834	chr12	32735001	32740000	chr12	-	32643341	32746161	Prkar2b	0.839
ENSMUSG00000002997	Bin_337835	chr12	32740001	32745000	chr12	-	32643341	32746161	Prkar2b	1.323
ENSMUSG00000002997	Bin_337848	chr12	32805001	32810000	chr12	-	32643341	32746161	Prkar2b	0.909
ENSMUSG00000002997	Bin_337842	chr12	32775001	32780000	chr12	-	32643341	32746161	Prkar2b	0.434
ENSMUSG00000002997	Bin_337843	chr12	32780001	32785000	chr12	-	32643341	32746161	Prkar2b	1.095
ENSMUSG00000002997	Bin_337849	chr12	32810001	32815000	chr12	-	32643341	32746161	Prkar2b	-0.204
ENSMUSG00000002997	Bin_337845	chr12	32790001	32795000	chr12	-	32643341	32746161	Prkar2b	-0.805
ENSMUSG00000002997	Bin_337847	chr12	32800001	32805000	chr12	-	32643341	32746161	Prkar2b	0.278
ENSMUSG00000002997	Bin_337839	chr12	32760001	32765000	chr12	-	32643341	32746161	Prkar2b	1.466
ENSMUSG00000003031	Bin_196322	chr6	134880001	134885000	chr6	+	134870419	134875531	Cdkn1b	1.331
ENSMUSG00000003031	Bin_196319	chr6	134865001	134870000	chr6	+	134870419	134875531	Cdkn1b	-1.202
ENSMUSG00000003031	Bin_196318	chr6	134860001	134865000	chr6	+	134870419	134875531	Cdkn1b	0.234
ENSMUSG00000003031	Bin_196321	chr6	134875001	134880000	chr6	+	134870419	134875531	Cdkn1b	-0.771
ENSMUSG00000003099	Bin_202772	chr7	17610001	17615000	chr7	-	17589989	17613273	Ppp5c	0.225
ENSMUSG00000003099	Bin_202773	chr7	17615001	17620000	chr7	-	17589989	17613273	Ppp5c	0.601
ENSMUSG00000003099	Bin_202774	chr7	17620001	17625000	chr7	-	17589989	17613273	Ppp5c	0.087
ENSMUSG00000003123	Bin_204485	chr7	26175001	26180000	chr7	-	26164546	26183729	Lipe	0.735
ENSMUSG00000003123	Bin_204486	chr7	26180001	26185000	chr7	-	26164546	26183729	Lipe	0.765
ENSMUSG00000003134	Bin_7906	chr1	39525001	39530000	chr1	-	39428344	39535592	Tbc1d8	2.1
ENSMUSG00000003134	Bin_7900	chr1	39495001	39500000	chr1	-	39428344	39535592	Tbc1d8	-1.208
ENSMUSG00000003134	Bin_7901	chr1	39500001	39505000	chr1	-	39428344	39535592	Tbc1d8	0.35
ENSMUSG00000003134	Bin_7899	chr1	39490001	39495000	chr1	-	39428344	39535592	Tbc1d8	0.615
ENSMUSG00000003161	Bin_140443	chr5	8025001	8030000	chr5	+	8046078	8069379	Sri	-0.716
ENSMUSG00000003161	Bin_140439	chr5	8005001	8010000	chr5	+	8046078	8069379	Sri	1.444
ENSMUSG00000003161	Bin_140442	chr5	8020001	8025000	chr5	+	8046078	8069379	Sri	-1.501
ENSMUSG00000003178	Bin_193552	chr6	121030001	121035000	chr6	-	120951381	121031627	Mical3	-0.776
ENSMUSG00000003178	Bin_193558	chr6	121060001	121065000	chr6	-	120951381	121031627	Mical3	-0.939
ENSMUSG00000003178	Bin_193557	chr6	121055001	121060000	chr6	-	120951381	121031627	Mical3	0.752
ENSMUSG00000003178	Bin_193562	chr6	121080001	121085000	chr6	-	120951381	121031627	Mical3	1.484
ENSMUSG00000003178	Bin_193556	chr6	121050001	121055000	chr6	-	120951381	121031627	Mical3	-0.213
ENSMUSG00000003206	Bin_456216	chr17	56090001	56095000	chr17	+	56092046	56096444	Ebi3	-0.274
ENSMUSG00000003235	Bin_429435	chr16	20505001	20510000	chr16	+	20498890	20510028	Eif2b5	0.13
ENSMUSG00000003235	Bin_429433	chr16	20495001	20500000	chr16	+	20498890	20510028	Eif2b5	0.81
ENSMUSG00000003269	Bin_209864	chr7	53070001	53075000	chr7	-	53062007	53069951	Cyth2	1.754
ENSMUSG00000003269	Bin_209861	chr7	53055001	53060000	chr7	-	53062007	53069951	Cyth2	0.965
ENSMUSG00000003269	Bin_209862	chr7	53060001	53065000	chr7	-	53062007	53069951	Cyth2	-0.12
ENSMUSG00000003269	Bin_209863	chr7	53065001	53070000	chr7	-	53062007	53069951	Cyth2	0.813
ENSMUSG00000003282	Bin_108479	chr4	3840001	3845000	chr4	-	3828143	3865570	Plag1	1.235
ENSMUSG00000003282	Bin_108480	chr4	3845001	3850000	chr4	-	3828143	3865570	Plag1	-0.893
ENSMUSG00000003283	Bin_70030	chr2	152945001	152950000	chr2	+	152934204	152977177	Hck	1.992
ENSMUSG00000003283	Bin_70028	chr2	152935001	152940000	chr2	+	152934204	152977177	Hck	-0.766
ENSMUSG00000003299	Bin_260264	chr9	20805001	20810000	chr9	+	20807181	20813279	Mrpl4	-0.088
ENSMUSG00000003299	Bin_260265	chr9	20810001	20815000	chr9	+	20807181	20813279	Mrpl4	-0.929
ENSMUSG00000003363	Bin_204913	chr7	28315001	28320000	chr7	-	28317019	28338237	Pld3	0.559
ENSMUSG00000003363	Bin_204914	chr7	28320001	28325000	chr7	-	28317019	28338237	Pld3	2.883
ENSMUSG00000003363	Bin_204917	chr7	28335001	28340000	chr7	-	28317019	28338237	Pld3	0.118
ENSMUSG00000003418	Bin_42169	chr2	13640001	13645000	chr2	-	13572647	13715435	St8sia6	-0.135
ENSMUSG00000003418	Bin_42201	chr2	13800001	13805000	chr2	-	13572647	13715435	St8sia6	-0.733
ENSMUSG00000003418	Bin_42172	chr2	13655001	13660000	chr2	-	13572647	13715435	St8sia6	0.193
ENSMUSG00000003418	Bin_42202	chr2	13805001	13810000	chr2	-	13572647	13715435	St8sia6	0.491
ENSMUSG00000003418	Bin_42199	chr2	13790001	13795000	chr2	-	13572647	13715435	St8sia6	0.413
ENSMUSG00000003418	Bin_42187	chr2	13730001	13735000	chr2	-	13572647	13715435	St8sia6	-0.943
ENSMUSG00000003418	Bin_42173	chr2	13660001	13665000	chr2	-	13572647	13715435	St8sia6	-1.362
ENSMUSG00000003418	Bin_42189	chr2	13740001	13745000	chr2	-	13572647	13715435	St8sia6	1.147
ENSMUSG00000003418	Bin_42174	chr2	13665001	13670000	chr2	-	13572647	13715435	St8sia6	0.873
ENSMUSG00000003418	Bin_42185	chr2	13720001	13725000	chr2	-	13572647	13715435	St8sia6	0.092
ENSMUSG00000003418	Bin_42190	chr2	13745001	13750000	chr2	-	13572647	13715435	St8sia6	-0.226
ENSMUSG00000003418	Bin_42195	chr2	13770001	13775000	chr2	-	13572647	13715435	St8sia6	0.546
ENSMUSG00000003418	Bin_42184	chr2	13715001	13720000	chr2	-	13572647	13715435	St8sia6	1.341
ENSMUSG00000003418	Bin_42198	chr2	13785001	13790000	chr2	-	13572647	13715435	St8sia6	0.284
ENSMUSG00000003418	Bin_42191	chr2	13750001	13755000	chr2	-	13572647	13715435	St8sia6	-0.56
ENSMUSG00000003418	Bin_42200	chr2	13795001	13800000	chr2	-	13572647	13715435	St8sia6	-0.036
ENSMUSG00000003418	Bin_42197	chr2	13780001	13785000	chr2	-	13572647	13715435	St8sia6	0.201
ENSMUSG00000003418	Bin_42171	chr2	13650001	13655000	chr2	-	13572647	13715435	St8sia6	0.265
ENSMUSG00000003418	Bin_42196	chr2	13775001	13780000	chr2	-	13572647	13715435	St8sia6	0.575
ENSMUSG00000003418	Bin_42208	chr2	13835001	13840000	chr2	-	13572647	13715435	St8sia6	0.254
ENSMUSG00000003418	Bin_42168	chr2	13635001	13640000	chr2	-	13572647	13715435	St8sia6	-0.167
ENSMUSG00000003418	Bin_42166	chr2	13625001	13630000	chr2	-	13572647	13715435	St8sia6	0.948
ENSMUSG00000003418	Bin_42206	chr2	13825001	13830000	chr2	-	13572647	13715435	St8sia6	0.215
ENSMUSG00000003418	Bin_42203	chr2	13810001	13815000	chr2	-	13572647	13715435	St8sia6	0.899
ENSMUSG00000003418	Bin_42179	chr2	13690001	13695000	chr2	-	13572647	13715435	St8sia6	0.117
ENSMUSG00000003418	Bin_42176	chr2	13675001	13680000	chr2	-	13572647	13715435	St8sia6	0.448
ENSMUSG00000003420	Bin_209721	chr7	52355001	52360000	chr7	-	52348363	52359192	Fcgrt	-2.995
ENSMUSG00000003438	Bin_205069	chr7	29095001	29100000	chr7	-	29090535	29097091	Timm50	-1.063
ENSMUSG00000003500	Bin_175180	chr6	29170001	29175000	chr6	-	29150434	29166364	Impdh1	0.125
ENSMUSG00000003500	Bin_175174	chr6	29140001	29145000	chr6	-	29150434	29166364	Impdh1	-0.028
ENSMUSG00000003500	Bin_175179	chr6	29165001	29170000	chr6	-	29150434	29166364	Impdh1	0.386
ENSMUSG00000003500	Bin_175177	chr6	29155001	29160000	chr6	-	29150434	29166364	Impdh1	1.447
ENSMUSG00000003518	Bin_327286	chr11	101840001	101845000	chr11	-	101832457	101848327	Dusp3	-0.191
ENSMUSG00000003526	Bin_428955	chr16	18105001	18110000	chr16	-	18060450	18090296	Prodh	0.591
ENSMUSG00000003526	Bin_428952	chr16	18090001	18095000	chr16	-	18060450	18090296	Prodh	-0.635
ENSMUSG00000003534	Bin_452168	chr17	35850001	35855000	chr17	-	35818512	35841566	Ddr1	-0.984
ENSMUSG00000003573	Bin_244315	chr8	72800001	72805000	chr8	+	72806726	72818260	Homer3	0.563
ENSMUSG00000003573	Bin_244316	chr8	72805001	72810000	chr8	+	72806726	72818260	Homer3	-0.515
ENSMUSG00000003604	Bin_61921	chr2	112400001	112405000	chr2	+	112333121	112474730	Aven	0.62
ENSMUSG00000003604	Bin_61915	chr2	112370001	112375000	chr2	+	112333121	112474730	Aven	1.308
ENSMUSG00000003604	Bin_61922	chr2	112405001	112410000	chr2	+	112333121	112474730	Aven	0.251
ENSMUSG00000003604	Bin_61927	chr2	112430001	112435000	chr2	+	112333121	112474730	Aven	0
ENSMUSG00000003604	Bin_61918	chr2	112385001	112390000	chr2	+	112333121	112474730	Aven	0.101
ENSMUSG00000003604	Bin_61924	chr2	112415001	112420000	chr2	+	112333121	112474730	Aven	0.357
ENSMUSG00000003847	Bin_251722	chr8	109835001	109840000	chr8	+	109817370	109903417	Nfat5	-1.497
ENSMUSG00000003847	Bin_251726	chr8	109855001	109860000	chr8	+	109817370	109903417	Nfat5	0.095
ENSMUSG00000003847	Bin_251723	chr8	109840001	109845000	chr8	+	109817370	109903417	Nfat5	-0.089
ENSMUSG00000003847	Bin_251711	chr8	109780001	109785000	chr8	+	109817370	109903417	Nfat5	-1.062
ENSMUSG00000003847	Bin_251716	chr8	109805001	109810000	chr8	+	109817370	109903417	Nfat5	1.268
ENSMUSG00000003847	Bin_251715	chr8	109800001	109805000	chr8	+	109817370	109903417	Nfat5	-0.648
ENSMUSG00000003847	Bin_251712	chr8	109785001	109790000	chr8	+	109817370	109903417	Nfat5	1.456
ENSMUSG00000003847	Bin_251718	chr8	109815001	109820000	chr8	+	109817370	109903417	Nfat5	0.064
ENSMUSG00000003847	Bin_251714	chr8	109795001	109800000	chr8	+	109817370	109903417	Nfat5	0.608
ENSMUSG00000003847	Bin_251713	chr8	109790001	109795000	chr8	+	109817370	109903417	Nfat5	0.338
ENSMUSG00000003847	Bin_251709	chr8	109770001	109775000	chr8	+	109817370	109903417	Nfat5	2.227
ENSMUSG00000003848	Bin_251742	chr8	109935001	109940000	chr8	-	109936386	109948951	Nob1	-1.538
ENSMUSG00000003863	Bin_209771	chr7	52605001	52610000	chr7	-	52594496	52622389	Ppfia3	0.728
ENSMUSG00000003868	Bin_209787	chr7	52685001	52690000	chr7	-	52677222	52693466	Ruvbl2	-1.649
ENSMUSG00000003868	Bin_209789	chr7	52695001	52700000	chr7	-	52677222	52693466	Ruvbl2	-2.259
ENSMUSG00000003882	Bin_406519	chr15	9420001	9425000	chr15	-	9435916	9459631	Il7r	1.808
ENSMUSG00000003882	Bin_406520	chr15	9425001	9430000	chr15	-	9435916	9459631	Il7r	0.443
ENSMUSG00000003882	Bin_406518	chr15	9415001	9420000	chr15	-	9435916	9459631	Il7r	0.417
ENSMUSG00000003882	Bin_406529	chr15	9470001	9475000	chr15	-	9435916	9459631	Il7r	1.113
ENSMUSG00000003882	Bin_406523	chr15	9440001	9445000	chr15	-	9435916	9459631	Il7r	1.703
ENSMUSG00000003882	Bin_406542	chr15	9535001	9540000	chr15	-	9435916	9459631	Il7r	0.415
ENSMUSG00000003882	Bin_406537	chr15	9510001	9515000	chr15	-	9435916	9459631	Il7r	0.934
ENSMUSG00000003882	Bin_406534	chr15	9495001	9500000	chr15	-	9435916	9459631	Il7r	2.049
ENSMUSG00000003882	Bin_406528	chr15	9465001	9470000	chr15	-	9435916	9459631	Il7r	0.283
ENSMUSG00000003882	Bin_406547	chr15	9560001	9565000	chr15	-	9435916	9459631	Il7r	0.32
ENSMUSG00000003882	Bin_406548	chr15	9565001	9570000	chr15	-	9435916	9459631	Il7r	0.163
ENSMUSG00000003882	Bin_406531	chr15	9480001	9485000	chr15	-	9435916	9459631	Il7r	0.062
ENSMUSG00000003882	Bin_406541	chr15	9530001	9535000	chr15	-	9435916	9459631	Il7r	-1.635
ENSMUSG00000003882	Bin_406527	chr15	9460001	9465000	chr15	-	9435916	9459631	Il7r	-0.032
ENSMUSG00000003970	Bin_419982	chr15	76735001	76740000	chr15	+	76734501	76736748	Rpl8	1.005
ENSMUSG00000004035	Bin_97337	chr3	107730001	107735000	chr3	-	107729252	107734735	Gstm7	-1.565
ENSMUSG00000004040	Bin_327080	chr11	100810001	100815000	chr11	-	100746412	100800854	Stat3	-0.59
ENSMUSG00000004040	Bin_327079	chr11	100805001	100810000	chr11	-	100746412	100800854	Stat3	0.566
ENSMUSG00000004040	Bin_327078	chr11	100800001	100805000	chr11	-	100746412	100800854	Stat3	1.303
ENSMUSG00000004040	Bin_327073	chr11	100775001	100780000	chr11	-	100746412	100800854	Stat3	-0.97
ENSMUSG00000004040	Bin_327075	chr11	100785001	100790000	chr11	-	100746412	100800854	Stat3	2.459
ENSMUSG00000004040	Bin_327070	chr11	100760001	100765000	chr11	-	100746412	100800854	Stat3	0.399
ENSMUSG00000004044	Bin_327082	chr11	100820001	100825000	chr11	-	100818047	100832201	Ptrf	-1.549
ENSMUSG00000004044	Bin_327086	chr11	100840001	100845000	chr11	-	100818047	100832201	Ptrf	1.551
ENSMUSG00000004044	Bin_327083	chr11	100825001	100830000	chr11	-	100818047	100832201	Ptrf	-0.879
ENSMUSG00000004071	Bin_426288	chr16	4770001	4775000	chr16	-	4750348	4790292	5730403B10Rik	0.303
ENSMUSG00000004071	Bin_426291	chr16	4785001	4790000	chr16	-	4750348	4790292	5730403B10Rik	-0.252
ENSMUSG00000004071	Bin_426295	chr16	4805001	4810000	chr16	-	4750348	4790292	5730403B10Rik	0.322
ENSMUSG00000004071	Bin_426294	chr16	4800001	4805000	chr16	-	4750348	4790292	5730403B10Rik	1.113
ENSMUSG00000004100	Bin_260241	chr9	20690001	20695000	chr9	+	20692619	20696622	Ppan	0.029
ENSMUSG00000004110	Bin_31303	chr1	156510001	156515000	chr1	-	156239649	156573049	Cacna1e	1.52
ENSMUSG00000004110	Bin_31340	chr1	156695001	156700000	chr1	-	156239649	156573049	Cacna1e	1.173
ENSMUSG00000004110	Bin_31321	chr1	156600001	156605000	chr1	-	156239649	156573049	Cacna1e	0.547
ENSMUSG00000004110	Bin_31341	chr1	156700001	156705000	chr1	-	156239649	156573049	Cacna1e	1.899
ENSMUSG00000004110	Bin_31309	chr1	156540001	156545000	chr1	-	156239649	156573049	Cacna1e	0.233
ENSMUSG00000004110	Bin_31300	chr1	156495001	156500000	chr1	-	156239649	156573049	Cacna1e	1.103
ENSMUSG00000004110	Bin_31336	chr1	156675001	156680000	chr1	-	156239649	156573049	Cacna1e	0.875
ENSMUSG00000004110	Bin_31339	chr1	156690001	156695000	chr1	-	156239649	156573049	Cacna1e	0.886
ENSMUSG00000004110	Bin_31279	chr1	156390001	156395000	chr1	-	156239649	156573049	Cacna1e	-1.66
ENSMUSG00000004110	Bin_31343	chr1	156710001	156715000	chr1	-	156239649	156573049	Cacna1e	0.808
ENSMUSG00000004110	Bin_31350	chr1	156745001	156750000	chr1	-	156239649	156573049	Cacna1e	-0.224
ENSMUSG00000004110	Bin_31333	chr1	156660001	156665000	chr1	-	156239649	156573049	Cacna1e	1.639
ENSMUSG00000004110	Bin_31307	chr1	156530001	156535000	chr1	-	156239649	156573049	Cacna1e	-0.865
ENSMUSG00000004110	Bin_31278	chr1	156385001	156390000	chr1	-	156239649	156573049	Cacna1e	1.261
ENSMUSG00000004110	Bin_31286	chr1	156425001	156430000	chr1	-	156239649	156573049	Cacna1e	-0.304
ENSMUSG00000004110	Bin_31317	chr1	156580001	156585000	chr1	-	156239649	156573049	Cacna1e	0.14
ENSMUSG00000004110	Bin_31284	chr1	156415001	156420000	chr1	-	156239649	156573049	Cacna1e	-1.801
ENSMUSG00000004110	Bin_31305	chr1	156520001	156525000	chr1	-	156239649	156573049	Cacna1e	-0.806
ENSMUSG00000004110	Bin_31298	chr1	156485001	156490000	chr1	-	156239649	156573049	Cacna1e	-0.87
ENSMUSG00000004110	Bin_31280	chr1	156395001	156400000	chr1	-	156239649	156573049	Cacna1e	0.204
ENSMUSG00000004110	Bin_31277	chr1	156380001	156385000	chr1	-	156239649	156573049	Cacna1e	-0.457
ENSMUSG00000004110	Bin_31324	chr1	156615001	156620000	chr1	-	156239649	156573049	Cacna1e	0.826
ENSMUSG00000004110	Bin_31294	chr1	156465001	156470000	chr1	-	156239649	156573049	Cacna1e	1.214
ENSMUSG00000004110	Bin_31334	chr1	156665001	156670000	chr1	-	156239649	156573049	Cacna1e	0.173
ENSMUSG00000004110	Bin_31315	chr1	156570001	156575000	chr1	-	156239649	156573049	Cacna1e	1.501
ENSMUSG00000004110	Bin_31310	chr1	156545001	156550000	chr1	-	156239649	156573049	Cacna1e	0.445
ENSMUSG00000004110	Bin_31308	chr1	156535001	156540000	chr1	-	156239649	156573049	Cacna1e	0.509
ENSMUSG00000004110	Bin_31313	chr1	156560001	156565000	chr1	-	156239649	156573049	Cacna1e	-0.278
ENSMUSG00000004110	Bin_31292	chr1	156455001	156460000	chr1	-	156239649	156573049	Cacna1e	0.501
ENSMUSG00000004110	Bin_31320	chr1	156595001	156600000	chr1	-	156239649	156573049	Cacna1e	0.879
ENSMUSG00000004110	Bin_31316	chr1	156575001	156580000	chr1	-	156239649	156573049	Cacna1e	1.018
ENSMUSG00000004110	Bin_31296	chr1	156475001	156480000	chr1	-	156239649	156573049	Cacna1e	-0.495
ENSMUSG00000004110	Bin_31276	chr1	156375001	156380000	chr1	-	156239649	156573049	Cacna1e	0.187
ENSMUSG00000004110	Bin_31281	chr1	156400001	156405000	chr1	-	156239649	156573049	Cacna1e	-0.572
ENSMUSG00000004110	Bin_31314	chr1	156565001	156570000	chr1	-	156239649	156573049	Cacna1e	0.403
ENSMUSG00000004110	Bin_31326	chr1	156625001	156630000	chr1	-	156239649	156573049	Cacna1e	-0.039
ENSMUSG00000004110	Bin_31295	chr1	156470001	156475000	chr1	-	156239649	156573049	Cacna1e	-0.084
ENSMUSG00000004110	Bin_31287	chr1	156430001	156435000	chr1	-	156239649	156573049	Cacna1e	-0.639
ENSMUSG00000004110	Bin_31342	chr1	156705001	156710000	chr1	-	156239649	156573049	Cacna1e	-0.364
ENSMUSG00000004110	Bin_31347	chr1	156730001	156735000	chr1	-	156239649	156573049	Cacna1e	1.141
ENSMUSG00000004110	Bin_31322	chr1	156605001	156610000	chr1	-	156239649	156573049	Cacna1e	1.979
ENSMUSG00000004113	Bin_44354	chr2	24565001	24570000	chr2	-	24459407	24618672	Cacna1b	0.021
ENSMUSG00000004113	Bin_44363	chr2	24610001	24615000	chr2	-	24459407	24618672	Cacna1b	0.946
ENSMUSG00000004113	Bin_44362	chr2	24605001	24610000	chr2	-	24459407	24618672	Cacna1b	1.62
ENSMUSG00000004113	Bin_44355	chr2	24570001	24575000	chr2	-	24459407	24618672	Cacna1b	0.006
ENSMUSG00000004113	Bin_44338	chr2	24485001	24490000	chr2	-	24459407	24618672	Cacna1b	0.131
ENSMUSG00000004113	Bin_44366	chr2	24625001	24630000	chr2	-	24459407	24618672	Cacna1b	2.162
ENSMUSG00000004113	Bin_44359	chr2	24590001	24595000	chr2	-	24459407	24618672	Cacna1b	-1.42
ENSMUSG00000004113	Bin_44365	chr2	24620001	24625000	chr2	-	24459407	24618672	Cacna1b	-0.087
ENSMUSG00000004113	Bin_44353	chr2	24560001	24565000	chr2	-	24459407	24618672	Cacna1b	2.026
ENSMUSG00000004113	Bin_44340	chr2	24495001	24500000	chr2	-	24459407	24618672	Cacna1b	-0.536
ENSMUSG00000004113	Bin_44334	chr2	24465001	24470000	chr2	-	24459407	24618672	Cacna1b	-1.202
ENSMUSG00000004151	Bin_339194	chr12	39535001	39540000	chr12	+	39505967	39594802	Etv1	0.181
ENSMUSG00000004151	Bin_339175	chr12	39440001	39445000	chr12	+	39505967	39594802	Etv1	3.248
ENSMUSG00000004151	Bin_339176	chr12	39445001	39450000	chr12	+	39505967	39594802	Etv1	0.902
ENSMUSG00000004151	Bin_339173	chr12	39430001	39435000	chr12	+	39505967	39594802	Etv1	2.133
ENSMUSG00000004151	Bin_339188	chr12	39505001	39510000	chr12	+	39505967	39594802	Etv1	-0.492
ENSMUSG00000004151	Bin_339182	chr12	39475001	39480000	chr12	+	39505967	39594802	Etv1	-0.717
ENSMUSG00000004151	Bin_339170	chr12	39415001	39420000	chr12	+	39505967	39594802	Etv1	0.364
ENSMUSG00000004151	Bin_339114	chr12	39135001	39140000	chr12	+	39505967	39594802	Etv1	-1.956
ENSMUSG00000004151	Bin_339138	chr12	39255001	39260000	chr12	+	39505967	39594802	Etv1	0.714
ENSMUSG00000004151	Bin_339181	chr12	39470001	39475000	chr12	+	39505967	39594802	Etv1	-0.937
ENSMUSG00000004151	Bin_339183	chr12	39480001	39485000	chr12	+	39505967	39594802	Etv1	0.954
ENSMUSG00000004151	Bin_339132	chr12	39225001	39230000	chr12	+	39505967	39594802	Etv1	1.547
ENSMUSG00000004151	Bin_339230	chr12	39715001	39720000	chr12	+	39505967	39594802	Etv1	-0.49
ENSMUSG00000004151	Bin_339179	chr12	39460001	39465000	chr12	+	39505967	39594802	Etv1	-0.573
ENSMUSG00000004151	Bin_339234	chr12	39735001	39740000	chr12	+	39505967	39594802	Etv1	-0.23
ENSMUSG00000004151	Bin_339147	chr12	39300001	39305000	chr12	+	39505967	39594802	Etv1	1.447
ENSMUSG00000004151	Bin_339214	chr12	39635001	39640000	chr12	+	39505967	39594802	Etv1	0.173
ENSMUSG00000004151	Bin_339127	chr12	39200001	39205000	chr12	+	39505967	39594802	Etv1	0.35
ENSMUSG00000004151	Bin_339133	chr12	39230001	39235000	chr12	+	39505967	39594802	Etv1	-0.774
ENSMUSG00000004151	Bin_339212	chr12	39625001	39630000	chr12	+	39505967	39594802	Etv1	2.884
ENSMUSG00000004151	Bin_339171	chr12	39420001	39425000	chr12	+	39505967	39594802	Etv1	0.941
ENSMUSG00000004151	Bin_339163	chr12	39380001	39385000	chr12	+	39505967	39594802	Etv1	-0.135
ENSMUSG00000004151	Bin_339161	chr12	39370001	39375000	chr12	+	39505967	39594802	Etv1	0.091
ENSMUSG00000004151	Bin_339152	chr12	39325001	39330000	chr12	+	39505967	39594802	Etv1	-1.233
ENSMUSG00000004151	Bin_339150	chr12	39315001	39320000	chr12	+	39505967	39594802	Etv1	0.692
ENSMUSG00000004151	Bin_339146	chr12	39295001	39300000	chr12	+	39505967	39594802	Etv1	0.174
ENSMUSG00000004151	Bin_339126	chr12	39195001	39200000	chr12	+	39505967	39594802	Etv1	1.955
ENSMUSG00000004151	Bin_339159	chr12	39360001	39365000	chr12	+	39505967	39594802	Etv1	1.42
ENSMUSG00000004151	Bin_339134	chr12	39235001	39240000	chr12	+	39505967	39594802	Etv1	0.197
ENSMUSG00000004151	Bin_339211	chr12	39620001	39625000	chr12	+	39505967	39594802	Etv1	1.452
ENSMUSG00000004151	Bin_339210	chr12	39615001	39620000	chr12	+	39505967	39594802	Etv1	0.832
ENSMUSG00000004151	Bin_339129	chr12	39210001	39215000	chr12	+	39505967	39594802	Etv1	-0.437
ENSMUSG00000004151	Bin_339242	chr12	39775001	39780000	chr12	+	39505967	39594802	Etv1	0.891
ENSMUSG00000004151	Bin_339239	chr12	39760001	39765000	chr12	+	39505967	39594802	Etv1	0.432
ENSMUSG00000004151	Bin_339236	chr12	39745001	39750000	chr12	+	39505967	39594802	Etv1	0.887
ENSMUSG00000004151	Bin_339125	chr12	39190001	39195000	chr12	+	39505967	39594802	Etv1	-1.353
ENSMUSG00000004151	Bin_339186	chr12	39495001	39500000	chr12	+	39505967	39594802	Etv1	0.5
ENSMUSG00000004151	Bin_339224	chr12	39685001	39690000	chr12	+	39505967	39594802	Etv1	-0.266
ENSMUSG00000004151	Bin_339215	chr12	39640001	39645000	chr12	+	39505967	39594802	Etv1	-0.124
ENSMUSG00000004151	Bin_339203	chr12	39580001	39585000	chr12	+	39505967	39594802	Etv1	-0.581
ENSMUSG00000004151	Bin_339119	chr12	39160001	39165000	chr12	+	39505967	39594802	Etv1	3.739
ENSMUSG00000004151	Bin_339164	chr12	39385001	39390000	chr12	+	39505967	39594802	Etv1	2.919
ENSMUSG00000004151	Bin_339185	chr12	39490001	39495000	chr12	+	39505967	39594802	Etv1	3.157
ENSMUSG00000004151	Bin_339198	chr12	39555001	39560000	chr12	+	39505967	39594802	Etv1	0.909
ENSMUSG00000004151	Bin_339116	chr12	39145001	39150000	chr12	+	39505967	39594802	Etv1	3.268
ENSMUSG00000004151	Bin_339124	chr12	39185001	39190000	chr12	+	39505967	39594802	Etv1	1.306
ENSMUSG00000004151	Bin_339222	chr12	39675001	39680000	chr12	+	39505967	39594802	Etv1	-0.294
ENSMUSG00000004151	Bin_339144	chr12	39285001	39290000	chr12	+	39505967	39594802	Etv1	1.63
ENSMUSG00000004151	Bin_339231	chr12	39720001	39725000	chr12	+	39505967	39594802	Etv1	2.184
ENSMUSG00000004151	Bin_339166	chr12	39395001	39400000	chr12	+	39505967	39594802	Etv1	0.403
ENSMUSG00000004151	Bin_339221	chr12	39670001	39675000	chr12	+	39505967	39594802	Etv1	3.262
ENSMUSG00000004151	Bin_339169	chr12	39410001	39415000	chr12	+	39505967	39594802	Etv1	-0.097
ENSMUSG00000004151	Bin_339151	chr12	39320001	39325000	chr12	+	39505967	39594802	Etv1	0.933
ENSMUSG00000004151	Bin_339228	chr12	39705001	39710000	chr12	+	39505967	39594802	Etv1	-0.354
ENSMUSG00000004151	Bin_339168	chr12	39405001	39410000	chr12	+	39505967	39594802	Etv1	1.31
ENSMUSG00000004207	Bin_292864	chr10	59725001	59730000	chr10	+	59740375	59765345	Psap	-2.11
ENSMUSG00000004207	Bin_292868	chr10	59745001	59750000	chr10	+	59740375	59765345	Psap	0.919
ENSMUSG00000004264	Bin_194278	chr6	124660001	124665000	chr6	+	124662340	124666968	Phb2	0.506
ENSMUSG00000004267	Bin_194289	chr6	124715001	124720000	chr6	-	124710071	124719691	Eno2	-1.278
ENSMUSG00000004267	Bin_194288	chr6	124710001	124715000	chr6	-	124710071	124719691	Eno2	1.258
ENSMUSG00000004347	Bin_180581	chr6	56175001	56180000	chr6	-	56019815	56319628	Pde1c	1.399
ENSMUSG00000004347	Bin_180598	chr6	56260001	56265000	chr6	-	56019815	56319628	Pde1c	0.166
ENSMUSG00000004347	Bin_180617	chr6	56355001	56360000	chr6	-	56019815	56319628	Pde1c	0.897
ENSMUSG00000004347	Bin_180587	chr6	56205001	56210000	chr6	-	56019815	56319628	Pde1c	-0.382
ENSMUSG00000004347	Bin_180592	chr6	56230001	56235000	chr6	-	56019815	56319628	Pde1c	-0.597
ENSMUSG00000004347	Bin_180584	chr6	56190001	56195000	chr6	-	56019815	56319628	Pde1c	0.001
ENSMUSG00000004347	Bin_180624	chr6	56390001	56395000	chr6	-	56019815	56319628	Pde1c	1.035
ENSMUSG00000004347	Bin_180622	chr6	56380001	56385000	chr6	-	56019815	56319628	Pde1c	-0.168
ENSMUSG00000004347	Bin_180618	chr6	56360001	56365000	chr6	-	56019815	56319628	Pde1c	-3.339
ENSMUSG00000004347	Bin_180595	chr6	56245001	56250000	chr6	-	56019815	56319628	Pde1c	0.021
ENSMUSG00000004347	Bin_180619	chr6	56365001	56370000	chr6	-	56019815	56319628	Pde1c	0.605
ENSMUSG00000004347	Bin_180614	chr6	56340001	56345000	chr6	-	56019815	56319628	Pde1c	-0.787
ENSMUSG00000004347	Bin_180578	chr6	56160001	56165000	chr6	-	56019815	56319628	Pde1c	0.004
ENSMUSG00000004347	Bin_180621	chr6	56375001	56380000	chr6	-	56019815	56319628	Pde1c	2.203
ENSMUSG00000004347	Bin_180594	chr6	56240001	56245000	chr6	-	56019815	56319628	Pde1c	-0.517
ENSMUSG00000004347	Bin_180628	chr6	56410001	56415000	chr6	-	56019815	56319628	Pde1c	0.24
ENSMUSG00000004347	Bin_180611	chr6	56325001	56330000	chr6	-	56019815	56319628	Pde1c	-1.402
ENSMUSG00000004347	Bin_180615	chr6	56345001	56350000	chr6	-	56019815	56319628	Pde1c	0.217
ENSMUSG00000004347	Bin_180606	chr6	56300001	56305000	chr6	-	56019815	56319628	Pde1c	1.311
ENSMUSG00000004347	Bin_180616	chr6	56350001	56355000	chr6	-	56019815	56319628	Pde1c	1.673
ENSMUSG00000004356	Bin_298579	chr10	88300001	88305000	chr10	-	88209352	88289559	Utp20	0.329
ENSMUSG00000004356	Bin_298575	chr10	88280001	88285000	chr10	-	88209352	88289559	Utp20	1.485
ENSMUSG00000004356	Bin_298576	chr10	88285001	88290000	chr10	-	88209352	88289559	Utp20	0.839
ENSMUSG00000004356	Bin_298577	chr10	88290001	88295000	chr10	-	88209352	88289559	Utp20	-0.638
ENSMUSG00000004356	Bin_298568	chr10	88245001	88250000	chr10	-	88209352	88289559	Utp20	1.006
ENSMUSG00000004383	Bin_244942	chr8	75935001	75940000	chr8	-	75338498	75877439	Large	1.239
ENSMUSG00000004383	Bin_244876	chr8	75605001	75610000	chr8	-	75338498	75877439	Large	1.753
ENSMUSG00000004383	Bin_244920	chr8	75825001	75830000	chr8	-	75338498	75877439	Large	1.395
ENSMUSG00000004383	Bin_244878	chr8	75615001	75620000	chr8	-	75338498	75877439	Large	1.459
ENSMUSG00000004383	Bin_244915	chr8	75800001	75805000	chr8	-	75338498	75877439	Large	-1.828
ENSMUSG00000004383	Bin_244922	chr8	75835001	75840000	chr8	-	75338498	75877439	Large	0.515
ENSMUSG00000004383	Bin_244874	chr8	75595001	75600000	chr8	-	75338498	75877439	Large	0.749
ENSMUSG00000004383	Bin_244914	chr8	75795001	75800000	chr8	-	75338498	75877439	Large	-0.972
ENSMUSG00000004383	Bin_244884	chr8	75645001	75650000	chr8	-	75338498	75877439	Large	-0.684
ENSMUSG00000004383	Bin_244928	chr8	75865001	75870000	chr8	-	75338498	75877439	Large	-0.768
ENSMUSG00000004383	Bin_244937	chr8	75910001	75915000	chr8	-	75338498	75877439	Large	-2.249
ENSMUSG00000004383	Bin_244943	chr8	75940001	75945000	chr8	-	75338498	75877439	Large	0.104
ENSMUSG00000004383	Bin_244945	chr8	75950001	75955000	chr8	-	75338498	75877439	Large	1.529
ENSMUSG00000004383	Bin_244932	chr8	75885001	75890000	chr8	-	75338498	75877439	Large	-1.614
ENSMUSG00000004383	Bin_244913	chr8	75790001	75795000	chr8	-	75338498	75877439	Large	-0.172
ENSMUSG00000004383	Bin_244883	chr8	75640001	75645000	chr8	-	75338498	75877439	Large	-0.343
ENSMUSG00000004383	Bin_244954	chr8	75995001	76000000	chr8	-	75338498	75877439	Large	0.23
ENSMUSG00000004383	Bin_244925	chr8	75850001	75855000	chr8	-	75338498	75877439	Large	-1.401
ENSMUSG00000004383	Bin_244933	chr8	75890001	75895000	chr8	-	75338498	75877439	Large	-0.178
ENSMUSG00000004383	Bin_244880	chr8	75625001	75630000	chr8	-	75338498	75877439	Large	-1.085
ENSMUSG00000004383	Bin_244934	chr8	75895001	75900000	chr8	-	75338498	75877439	Large	0.626
ENSMUSG00000004383	Bin_244923	chr8	75840001	75845000	chr8	-	75338498	75877439	Large	1.68
ENSMUSG00000004383	Bin_244935	chr8	75900001	75905000	chr8	-	75338498	75877439	Large	0.116
ENSMUSG00000004383	Bin_244938	chr8	75915001	75920000	chr8	-	75338498	75877439	Large	0.034
ENSMUSG00000004383	Bin_244947	chr8	75960001	75965000	chr8	-	75338498	75877439	Large	0.646
ENSMUSG00000004383	Bin_244951	chr8	75980001	75985000	chr8	-	75338498	75877439	Large	0.771
ENSMUSG00000004383	Bin_244955	chr8	76000001	76005000	chr8	-	75338498	75877439	Large	0.584
ENSMUSG00000004383	Bin_244885	chr8	75650001	75655000	chr8	-	75338498	75877439	Large	-0.392
ENSMUSG00000004383	Bin_244939	chr8	75920001	75925000	chr8	-	75338498	75877439	Large	1.449
ENSMUSG00000004383	Bin_244948	chr8	75965001	75970000	chr8	-	75338498	75877439	Large	1.042
ENSMUSG00000004383	Bin_244873	chr8	75590001	75595000	chr8	-	75338498	75877439	Large	-0.49
ENSMUSG00000004383	Bin_244936	chr8	75905001	75910000	chr8	-	75338498	75877439	Large	-0.21
ENSMUSG00000004383	Bin_244881	chr8	75630001	75635000	chr8	-	75338498	75877439	Large	0.618
ENSMUSG00000004383	Bin_244950	chr8	75975001	75980000	chr8	-	75338498	75877439	Large	-0.045
ENSMUSG00000004383	Bin_244958	chr8	76015001	76020000	chr8	-	75338498	75877439	Large	-0.994
ENSMUSG00000004393	Bin_308150	chr11	6160001	6165000	chr11	-	6158922	6167775	Ddx56	0.975
ENSMUSG00000004393	Bin_308149	chr11	6155001	6160000	chr11	-	6158922	6167775	Ddx56	-0.511
ENSMUSG00000004393	Bin_308151	chr11	6165001	6170000	chr11	-	6158922	6167775	Ddx56	2.068
ENSMUSG00000004446	Bin_193516	chr6	120850001	120855000	chr6	-	120841948	120866871	Bid	1.328
ENSMUSG00000004446	Bin_193512	chr6	120830001	120835000	chr6	-	120841948	120866871	Bid	-1.326
ENSMUSG00000004473	Bin_209562	chr7	51560001	51565000	chr7	-	51559140	51562329	Clec11a	0.703
ENSMUSG00000004508	Bin_220113	chr7	104315001	104320000	chr7	+	104230261	104457450	Gab2	-0.045
ENSMUSG00000004508	Bin_220106	chr7	104280001	104285000	chr7	+	104230261	104457450	Gab2	0.914
ENSMUSG00000004508	Bin_220104	chr7	104270001	104275000	chr7	+	104230261	104457450	Gab2	-0.553
ENSMUSG00000004508	Bin_220109	chr7	104295001	104300000	chr7	+	104230261	104457450	Gab2	1.077
ENSMUSG00000004508	Bin_220103	chr7	104265001	104270000	chr7	+	104230261	104457450	Gab2	0.105
ENSMUSG00000004508	Bin_220108	chr7	104290001	104295000	chr7	+	104230261	104457450	Gab2	-0.013
ENSMUSG00000004508	Bin_220100	chr7	104250001	104255000	chr7	+	104230261	104457450	Gab2	0.766
ENSMUSG00000004508	Bin_220110	chr7	104300001	104305000	chr7	+	104230261	104457450	Gab2	-0.682
ENSMUSG00000004508	Bin_220092	chr7	104210001	104215000	chr7	+	104230261	104457450	Gab2	1.068
ENSMUSG00000004508	Bin_220093	chr7	104215001	104220000	chr7	+	104230261	104457450	Gab2	0.103
ENSMUSG00000004562	Bin_390111	chr14	52575001	52580000	chr14	+	52604508	52625922	Arhgef40	-0.082
ENSMUSG00000004562	Bin_390113	chr14	52585001	52590000	chr14	+	52604508	52625922	Arhgef40	0.43
ENSMUSG00000004562	Bin_390112	chr14	52580001	52585000	chr14	+	52604508	52625922	Arhgef40	0.705
ENSMUSG00000004609	Bin_209406	chr7	50780001	50785000	chr7	-	50782826	50788541	Cd33	-1.384
ENSMUSG00000004609	Bin_209408	chr7	50790001	50795000	chr7	-	50782826	50788541	Cd33	-0.819
ENSMUSG00000004609	Bin_209409	chr7	50795001	50800000	chr7	-	50782826	50788541	Cd33	1.846
ENSMUSG00000004612	Bin_209388	chr7	50690001	50695000	chr7	+	50692443	50693616	Nkg7	0.757
ENSMUSG00000004626	Bin_230481	chr8	3630001	3635000	chr8	+	3630955	3643644	Stxbp2	0.815
ENSMUSG00000004626	Bin_230484	chr8	3645001	3650000	chr8	+	3630955	3643644	Stxbp2	0.277
ENSMUSG00000004631	Bin_170277	chr6	4655001	4660000	chr6	-	4624350	4697204	Sgce	0.574
ENSMUSG00000004631	Bin_170270	chr6	4620001	4625000	chr6	-	4624350	4697204	Sgce	-2.178
ENSMUSG00000004631	Bin_170271	chr6	4625001	4630000	chr6	-	4624350	4697204	Sgce	2.027
ENSMUSG00000004631	Bin_170267	chr6	4605001	4610000	chr6	-	4624350	4697204	Sgce	1.542
ENSMUSG00000004633	Bin_180143	chr6	53985001	53990000	chr6	+	53989548	54251804	Chn2	0.518
ENSMUSG00000004633	Bin_180140	chr6	53970001	53975000	chr6	+	53989548	54251804	Chn2	0.167
ENSMUSG00000004633	Bin_180147	chr6	54005001	54010000	chr6	+	53989548	54251804	Chn2	-0.86
ENSMUSG00000004698	Bin_338350	chr12	35315001	35320000	chr12	-	34732451	35213754	Hdac9	1.007
ENSMUSG00000004698	Bin_338271	chr12	34920001	34925000	chr12	-	34732451	35213754	Hdac9	1.445
ENSMUSG00000004698	Bin_338352	chr12	35325001	35330000	chr12	-	34732451	35213754	Hdac9	-0.258
ENSMUSG00000004698	Bin_338343	chr12	35280001	35285000	chr12	-	34732451	35213754	Hdac9	0.617
ENSMUSG00000004698	Bin_338349	chr12	35310001	35315000	chr12	-	34732451	35213754	Hdac9	-0.144
ENSMUSG00000004698	Bin_338321	chr12	35170001	35175000	chr12	-	34732451	35213754	Hdac9	1.257
ENSMUSG00000004698	Bin_338360	chr12	35365001	35370000	chr12	-	34732451	35213754	Hdac9	1.617
ENSMUSG00000004698	Bin_338341	chr12	35270001	35275000	chr12	-	34732451	35213754	Hdac9	0.802
ENSMUSG00000004698	Bin_338326	chr12	35195001	35200000	chr12	-	34732451	35213754	Hdac9	1.512
ENSMUSG00000004698	Bin_338333	chr12	35230001	35235000	chr12	-	34732451	35213754	Hdac9	1.344
ENSMUSG00000004698	Bin_338329	chr12	35210001	35215000	chr12	-	34732451	35213754	Hdac9	-0.591
ENSMUSG00000004698	Bin_338262	chr12	34875001	34880000	chr12	-	34732451	35213754	Hdac9	1.806
ENSMUSG00000004698	Bin_338274	chr12	34935001	34940000	chr12	-	34732451	35213754	Hdac9	2.481
ENSMUSG00000004698	Bin_338317	chr12	35150001	35155000	chr12	-	34732451	35213754	Hdac9	-0.139
ENSMUSG00000004698	Bin_338331	chr12	35220001	35225000	chr12	-	34732451	35213754	Hdac9	0.116
ENSMUSG00000004698	Bin_338347	chr12	35300001	35305000	chr12	-	34732451	35213754	Hdac9	2.237
ENSMUSG00000004698	Bin_338280	chr12	34965001	34970000	chr12	-	34732451	35213754	Hdac9	2.507
ENSMUSG00000004698	Bin_338354	chr12	35335001	35340000	chr12	-	34732451	35213754	Hdac9	0.512
ENSMUSG00000004698	Bin_338320	chr12	35165001	35170000	chr12	-	34732451	35213754	Hdac9	2.373
ENSMUSG00000004698	Bin_338266	chr12	34895001	34900000	chr12	-	34732451	35213754	Hdac9	0.366
ENSMUSG00000004698	Bin_338294	chr12	35035001	35040000	chr12	-	34732451	35213754	Hdac9	-1.884
ENSMUSG00000004698	Bin_338257	chr12	34850001	34855000	chr12	-	34732451	35213754	Hdac9	1.652
ENSMUSG00000004698	Bin_338356	chr12	35345001	35350000	chr12	-	34732451	35213754	Hdac9	1.145
ENSMUSG00000004698	Bin_338315	chr12	35140001	35145000	chr12	-	34732451	35213754	Hdac9	0.854
ENSMUSG00000004698	Bin_338355	chr12	35340001	35345000	chr12	-	34732451	35213754	Hdac9	0.862
ENSMUSG00000004698	Bin_338363	chr12	35380001	35385000	chr12	-	34732451	35213754	Hdac9	-0.076
ENSMUSG00000004698	Bin_338281	chr12	34970001	34975000	chr12	-	34732451	35213754	Hdac9	1.279
ENSMUSG00000004698	Bin_338284	chr12	34985001	34990000	chr12	-	34732451	35213754	Hdac9	1.282
ENSMUSG00000004698	Bin_338323	chr12	35180001	35185000	chr12	-	34732451	35213754	Hdac9	1.473
ENSMUSG00000004698	Bin_338287	chr12	35000001	35005000	chr12	-	34732451	35213754	Hdac9	-0.149
ENSMUSG00000004698	Bin_338292	chr12	35025001	35030000	chr12	-	34732451	35213754	Hdac9	1.909
ENSMUSG00000004698	Bin_338348	chr12	35305001	35310000	chr12	-	34732451	35213754	Hdac9	0.004
ENSMUSG00000004698	Bin_338362	chr12	35375001	35380000	chr12	-	34732451	35213754	Hdac9	0.464
ENSMUSG00000004698	Bin_338361	chr12	35370001	35375000	chr12	-	34732451	35213754	Hdac9	0.764
ENSMUSG00000004698	Bin_338291	chr12	35020001	35025000	chr12	-	34732451	35213754	Hdac9	-0.742
ENSMUSG00000004698	Bin_338298	chr12	35055001	35060000	chr12	-	34732451	35213754	Hdac9	-0.744
ENSMUSG00000004698	Bin_338304	chr12	35085001	35090000	chr12	-	34732451	35213754	Hdac9	1.457
ENSMUSG00000004698	Bin_338276	chr12	34945001	34950000	chr12	-	34732451	35213754	Hdac9	1.08
ENSMUSG00000004698	Bin_338282	chr12	34975001	34980000	chr12	-	34732451	35213754	Hdac9	0.515
ENSMUSG00000004698	Bin_338310	chr12	35115001	35120000	chr12	-	34732451	35213754	Hdac9	0.785
ENSMUSG00000004698	Bin_338336	chr12	35245001	35250000	chr12	-	34732451	35213754	Hdac9	-0.59
ENSMUSG00000004698	Bin_338308	chr12	35105001	35110000	chr12	-	34732451	35213754	Hdac9	1.671
ENSMUSG00000004698	Bin_338306	chr12	35095001	35100000	chr12	-	34732451	35213754	Hdac9	1.678
ENSMUSG00000004698	Bin_338312	chr12	35125001	35130000	chr12	-	34732451	35213754	Hdac9	1.248
ENSMUSG00000004698	Bin_338314	chr12	35135001	35140000	chr12	-	34732451	35213754	Hdac9	2.623
ENSMUSG00000004698	Bin_338309	chr12	35110001	35115000	chr12	-	34732451	35213754	Hdac9	2.368
ENSMUSG00000004748	Bin_307715	chr11	3985001	3990000	chr11	-	3991483	3995448	Mtfp1	1.207
ENSMUSG00000004748	Bin_307716	chr11	3990001	3995000	chr11	-	3991483	3995448	Mtfp1	-1.75
ENSMUSG00000004768	Bin_6751	chr1	33750001	33755000	chr1	+	33776727	33799409	Rab23	-0.179
ENSMUSG00000004768	Bin_6753	chr1	33760001	33765000	chr1	+	33776727	33799409	Rab23	-1.643
ENSMUSG00000004768	Bin_6756	chr1	33775001	33780000	chr1	+	33776727	33799409	Rab23	1.983
ENSMUSG00000004798	Bin_319248	chr11	61650001	61655000	chr11	-	61589151	61668575	Ulk2	0.373
ENSMUSG00000004798	Bin_319244	chr11	61630001	61635000	chr11	-	61589151	61668575	Ulk2	0.804
ENSMUSG00000004798	Bin_319247	chr11	61645001	61650000	chr11	-	61589151	61668575	Ulk2	0.934
ENSMUSG00000004798	Bin_319242	chr11	61620001	61625000	chr11	-	61589151	61668575	Ulk2	0.103
ENSMUSG00000004798	Bin_319252	chr11	61670001	61675000	chr11	-	61589151	61668575	Ulk2	0.225
ENSMUSG00000004849	Bin_166340	chr5	137510001	137515000	chr5	-	137510863	137522005	Ap1s1	0.917
ENSMUSG00000004849	Bin_166343	chr5	137525001	137530000	chr5	-	137510863	137522005	Ap1s1	0.246
ENSMUSG00000004849	Bin_166342	chr5	137520001	137525000	chr5	-	137510863	137522005	Ap1s1	2.564
ENSMUSG00000004864	Bin_450779	chr17	28905001	28910000	chr17	+	28906252	28915643	Mapk13	0.172
ENSMUSG00000004865	Bin_450742	chr17	28720001	28725000	chr17	-	28724593	28759466	Srpk1	-1.184
ENSMUSG00000004865	Bin_450750	chr17	28760001	28765000	chr17	-	28724593	28759466	Srpk1	-0.43
ENSMUSG00000004865	Bin_450747	chr17	28745001	28750000	chr17	-	28724593	28759466	Srpk1	0.453
ENSMUSG00000004865	Bin_450746	chr17	28740001	28745000	chr17	-	28724593	28759466	Srpk1	1.15
ENSMUSG00000004865	Bin_450756	chr17	28790001	28795000	chr17	-	28724593	28759466	Srpk1	0.376
ENSMUSG00000004891	Bin_93348	chr3	87785001	87790000	chr3	+	87775000	87784373	Nes	-0.449
ENSMUSG00000004952	Bin_166149	chr5	136555001	136560000	chr5	+	136559786	136587730	Rasa4	-0.865
ENSMUSG00000004952	Bin_166148	chr5	136550001	136555000	chr5	+	136559786	136587730	Rasa4	1.695
ENSMUSG00000004996	Bin_247111	chr8	86780001	86785000	chr8	-	86773805	86781225	Mri1	0.972
ENSMUSG00000005057	Bin_166182	chr5	136720001	136725000	chr5	-	136694019	136720773	Sh2b2	0.344
ENSMUSG00000005057	Bin_166181	chr5	136715001	136720000	chr5	-	136694019	136720773	Sh2b2	-1.097
ENSMUSG00000005057	Bin_166180	chr5	136710001	136715000	chr5	-	136694019	136720773	Sh2b2	1.259
ENSMUSG00000005102	Bin_63083	chr2	118210001	118215000	chr2	+	118214353	118300970	Eif2ak4	1.73
ENSMUSG00000005102	Bin_63082	chr2	118205001	118210000	chr2	+	118214353	118300970	Eif2ak4	0.808
ENSMUSG00000005102	Bin_63094	chr2	118265001	118270000	chr2	+	118214353	118300970	Eif2ak4	0.499
ENSMUSG00000005102	Bin_63087	chr2	118230001	118235000	chr2	+	118214353	118300970	Eif2ak4	3.141
ENSMUSG00000005102	Bin_63084	chr2	118215001	118220000	chr2	+	118214353	118300970	Eif2ak4	0.496
ENSMUSG00000005102	Bin_63089	chr2	118240001	118245000	chr2	+	118214353	118300970	Eif2ak4	-1.71
ENSMUSG00000005102	Bin_63097	chr2	118280001	118285000	chr2	+	118214353	118300970	Eif2ak4	-0.571
ENSMUSG00000005102	Bin_63098	chr2	118285001	118290000	chr2	+	118214353	118300970	Eif2ak4	1.257
ENSMUSG00000005125	Bin_417993	chr15	66790001	66795000	chr15	-	66760883	66801202	Ndrg1	1.707
ENSMUSG00000005125	Bin_417990	chr15	66775001	66780000	chr15	-	66760883	66801202	Ndrg1	-0.203
ENSMUSG00000005125	Bin_417999	chr15	66820001	66825000	chr15	-	66760883	66801202	Ndrg1	1.872
ENSMUSG00000005268	Bin_406684	chr15	10245001	10250000	chr15	+	10106993	10303504	Prlr	-0.14
ENSMUSG00000005268	Bin_406654	chr15	10095001	10100000	chr15	+	10106993	10303504	Prlr	-0.425
ENSMUSG00000005268	Bin_406660	chr15	10125001	10130000	chr15	+	10106993	10303504	Prlr	2.199
ENSMUSG00000005268	Bin_406655	chr15	10100001	10105000	chr15	+	10106993	10303504	Prlr	0.009
ENSMUSG00000005268	Bin_406682	chr15	10235001	10240000	chr15	+	10106993	10303504	Prlr	0.016
ENSMUSG00000005268	Bin_406661	chr15	10130001	10135000	chr15	+	10106993	10303504	Prlr	-0.68
ENSMUSG00000005268	Bin_406650	chr15	10075001	10080000	chr15	+	10106993	10303504	Prlr	1.169
ENSMUSG00000005268	Bin_406683	chr15	10240001	10245000	chr15	+	10106993	10303504	Prlr	1.345
ENSMUSG00000005268	Bin_406674	chr15	10195001	10200000	chr15	+	10106993	10303504	Prlr	-0.665
ENSMUSG00000005268	Bin_406648	chr15	10065001	10070000	chr15	+	10106993	10303504	Prlr	0.991
ENSMUSG00000005268	Bin_406651	chr15	10080001	10085000	chr15	+	10106993	10303504	Prlr	0.158
ENSMUSG00000005268	Bin_406681	chr15	10230001	10235000	chr15	+	10106993	10303504	Prlr	2.112
ENSMUSG00000005268	Bin_406665	chr15	10150001	10155000	chr15	+	10106993	10303504	Prlr	-0.319
ENSMUSG00000005268	Bin_406645	chr15	10050001	10055000	chr15	+	10106993	10303504	Prlr	1.164
ENSMUSG00000005268	Bin_406676	chr15	10205001	10210000	chr15	+	10106993	10303504	Prlr	0.448
ENSMUSG00000005268	Bin_406675	chr15	10200001	10205000	chr15	+	10106993	10303504	Prlr	0.146
ENSMUSG00000005338	Bin_35061	chr1	175300001	175305000	chr1	-	175264385	175297826	Cadm3	-1.179
ENSMUSG00000005338	Bin_35065	chr1	175320001	175325000	chr1	-	175264385	175297826	Cadm3	-0.407
ENSMUSG00000005354	Bin_420180	chr15	77725001	77730000	chr15	-	77745477	77759436	Txn2	-0.088
ENSMUSG00000005354	Bin_420187	chr15	77760001	77765000	chr15	-	77745477	77759436	Txn2	0.876
ENSMUSG00000005371	Bin_462677	chr17	88395001	88400000	chr17	-	88390199	88464631	Fbxo11	1.693
ENSMUSG00000005371	Bin_462684	chr17	88430001	88435000	chr17	-	88390199	88464631	Fbxo11	-1.71
ENSMUSG00000005371	Bin_462689	chr17	88455001	88460000	chr17	-	88390199	88464631	Fbxo11	2.632
ENSMUSG00000005397	Bin_358244	chr13	13525001	13530000	chr13	+	13529869	13604542	Nid1	-0.19
ENSMUSG00000005397	Bin_358252	chr13	13565001	13570000	chr13	+	13529869	13604542	Nid1	0.101
ENSMUSG00000005397	Bin_358258	chr13	13595001	13600000	chr13	+	13529869	13604542	Nid1	-0.932
ENSMUSG00000005397	Bin_358254	chr13	13575001	13580000	chr13	+	13529869	13604542	Nid1	-0.621
ENSMUSG00000005397	Bin_358251	chr13	13560001	13565000	chr13	+	13529869	13604542	Nid1	-0.456
ENSMUSG00000005397	Bin_358259	chr13	13600001	13605000	chr13	+	13529869	13604542	Nid1	-0.177
ENSMUSG00000005397	Bin_358246	chr13	13535001	13540000	chr13	+	13529869	13604542	Nid1	-0.416
ENSMUSG00000005417	Bin_318817	chr11	59495001	59500000	chr11	+	59474807	59594362	Mprip	0.693
ENSMUSG00000005417	Bin_318808	chr11	59450001	59455000	chr11	+	59474807	59594362	Mprip	-0.166
ENSMUSG00000005417	Bin_318816	chr11	59490001	59495000	chr11	+	59474807	59594362	Mprip	2.019
ENSMUSG00000005417	Bin_318824	chr11	59530001	59535000	chr11	+	59474807	59594362	Mprip	-0.538
ENSMUSG00000005417	Bin_318818	chr11	59500001	59505000	chr11	+	59474807	59594362	Mprip	1.295
ENSMUSG00000005442	Bin_204464	chr7	26070001	26075000	chr7	+	26052723	26079178	Cic	0.584
ENSMUSG00000005442	Bin_204461	chr7	26055001	26060000	chr7	+	26052723	26079178	Cic	1.044
ENSMUSG00000005442	Bin_204463	chr7	26065001	26070000	chr7	+	26052723	26079178	Cic	1.439
ENSMUSG00000005474	Bin_166273	chr5	137175001	137180000	chr5	+	137169016	137176964	Myl10	2.614
ENSMUSG00000005474	Bin_166270	chr5	137160001	137165000	chr5	+	137169016	137176964	Myl10	0.547
ENSMUSG00000005474	Bin_166269	chr5	137155001	137160000	chr5	+	137169016	137176964	Myl10	0.814
ENSMUSG00000005474	Bin_166267	chr5	137145001	137150000	chr5	+	137169016	137176964	Myl10	0.588
ENSMUSG00000005474	Bin_166274	chr5	137180001	137185000	chr5	+	137169016	137176964	Myl10	1.802
ENSMUSG00000005533	Bin_214297	chr7	75235001	75240000	chr7	+	75097713	75371484	Igf1r	-0.179
ENSMUSG00000005533	Bin_214318	chr7	75340001	75345000	chr7	+	75097713	75371484	Igf1r	0.651
ENSMUSG00000005533	Bin_214310	chr7	75300001	75305000	chr7	+	75097713	75371484	Igf1r	1.72
ENSMUSG00000005533	Bin_214285	chr7	75175001	75180000	chr7	+	75097713	75371484	Igf1r	0.157
ENSMUSG00000005533	Bin_214258	chr7	75040001	75045000	chr7	+	75097713	75371484	Igf1r	0.196
ENSMUSG00000005533	Bin_214280	chr7	75150001	75155000	chr7	+	75097713	75371484	Igf1r	-1.024
ENSMUSG00000005533	Bin_214307	chr7	75285001	75290000	chr7	+	75097713	75371484	Igf1r	-0.359
ENSMUSG00000005533	Bin_214268	chr7	75090001	75095000	chr7	+	75097713	75371484	Igf1r	1.508
ENSMUSG00000005533	Bin_214272	chr7	75110001	75115000	chr7	+	75097713	75371484	Igf1r	-0.458
ENSMUSG00000005533	Bin_214313	chr7	75315001	75320000	chr7	+	75097713	75371484	Igf1r	1.407
ENSMUSG00000005533	Bin_214305	chr7	75275001	75280000	chr7	+	75097713	75371484	Igf1r	0.796
ENSMUSG00000005533	Bin_214279	chr7	75145001	75150000	chr7	+	75097713	75371484	Igf1r	-0.502
ENSMUSG00000005533	Bin_214259	chr7	75045001	75050000	chr7	+	75097713	75371484	Igf1r	0.223
ENSMUSG00000005533	Bin_214266	chr7	75080001	75085000	chr7	+	75097713	75371484	Igf1r	0.508
ENSMUSG00000005533	Bin_214295	chr7	75225001	75230000	chr7	+	75097713	75371484	Igf1r	0.046
ENSMUSG00000005533	Bin_214287	chr7	75185001	75190000	chr7	+	75097713	75371484	Igf1r	-0.462
ENSMUSG00000005533	Bin_214289	chr7	75195001	75200000	chr7	+	75097713	75371484	Igf1r	1.698
ENSMUSG00000005533	Bin_214256	chr7	75030001	75035000	chr7	+	75097713	75371484	Igf1r	0.135
ENSMUSG00000005534	Bin_230389	chr8	3170001	3175000	chr8	-	3150922	3279617	Insr	-1.105
ENSMUSG00000005534	Bin_230399	chr8	3220001	3225000	chr8	-	3150922	3279617	Insr	-0.063
ENSMUSG00000005534	Bin_230414	chr8	3295001	3300000	chr8	-	3150922	3279617	Insr	0.449
ENSMUSG00000005534	Bin_230392	chr8	3185001	3190000	chr8	-	3150922	3279617	Insr	1.385
ENSMUSG00000005534	Bin_230397	chr8	3210001	3215000	chr8	-	3150922	3279617	Insr	0.34
ENSMUSG00000005534	Bin_230395	chr8	3200001	3205000	chr8	-	3150922	3279617	Insr	1.168
ENSMUSG00000005534	Bin_230387	chr8	3160001	3165000	chr8	-	3150922	3279617	Insr	0.523
ENSMUSG00000005534	Bin_230391	chr8	3180001	3185000	chr8	-	3150922	3279617	Insr	-0.281
ENSMUSG00000005534	Bin_230411	chr8	3280001	3285000	chr8	-	3150922	3279617	Insr	0.289
ENSMUSG00000005534	Bin_230384	chr8	3145001	3150000	chr8	-	3150922	3279617	Insr	-0.49
ENSMUSG00000005534	Bin_230416	chr8	3305001	3310000	chr8	-	3150922	3279617	Insr	-0.892
ENSMUSG00000005534	Bin_230396	chr8	3205001	3210000	chr8	-	3150922	3279617	Insr	-0.14
ENSMUSG00000005534	Bin_230415	chr8	3300001	3305000	chr8	-	3150922	3279617	Insr	-0.273
ENSMUSG00000005534	Bin_230390	chr8	3175001	3180000	chr8	-	3150922	3279617	Insr	-0.762
ENSMUSG00000005534	Bin_230413	chr8	3290001	3295000	chr8	-	3150922	3279617	Insr	1.917
ENSMUSG00000005580	Bin_426219	chr16	4425001	4430000	chr16	-	4287529	4420498	Adcy9	-0.285
ENSMUSG00000005580	Bin_426217	chr16	4415001	4420000	chr16	-	4287529	4420498	Adcy9	-0.932
ENSMUSG00000005580	Bin_426218	chr16	4420001	4425000	chr16	-	4287529	4420498	Adcy9	-1.207
ENSMUSG00000005611	Bin_222876	chr7	118130001	118135000	chr7	-	118011780	118125975	Mrvi1	0.952
ENSMUSG00000005611	Bin_222862	chr7	118060001	118065000	chr7	-	118011780	118125975	Mrvi1	0.076
ENSMUSG00000005611	Bin_222877	chr7	118135001	118140000	chr7	-	118011780	118125975	Mrvi1	0.059
ENSMUSG00000005611	Bin_222863	chr7	118065001	118070000	chr7	-	118011780	118125975	Mrvi1	2.672
ENSMUSG00000005611	Bin_222868	chr7	118090001	118095000	chr7	-	118011780	118125975	Mrvi1	0.628
ENSMUSG00000005611	Bin_222865	chr7	118075001	118080000	chr7	-	118011780	118125975	Mrvi1	0.828
ENSMUSG00000005611	Bin_222878	chr7	118140001	118145000	chr7	-	118011780	118125975	Mrvi1	0.317
ENSMUSG00000005611	Bin_222866	chr7	118080001	118085000	chr7	-	118011780	118125975	Mrvi1	-0.067
ENSMUSG00000005611	Bin_222864	chr7	118070001	118075000	chr7	-	118011780	118125975	Mrvi1	1.63
ENSMUSG00000005611	Bin_222871	chr7	118105001	118110000	chr7	-	118011780	118125975	Mrvi1	0.314
ENSMUSG00000005611	Bin_222872	chr7	118110001	118115000	chr7	-	118011780	118125975	Mrvi1	2.086
ENSMUSG00000005615	Bin_431823	chr16	32445001	32450000	chr16	+	32431007	32475156	Pcyt1a	-0.926
ENSMUSG00000005615	Bin_431820	chr16	32430001	32435000	chr16	+	32431007	32475156	Pcyt1a	0.177
ENSMUSG00000005667	Bin_185999	chr6	83265001	83270000	chr6	-	83255685	83267600	Mthfd2	0.47
ENSMUSG00000005672	Bin_154039	chr5	76005001	76010000	chr5	+	75970941	76052747	Kit	-1.54
ENSMUSG00000005672	Bin_154072	chr5	76170001	76175000	chr5	+	75970941	76052747	Kit	1.1
ENSMUSG00000005672	Bin_154043	chr5	76025001	76030000	chr5	+	75970941	76052747	Kit	1.009
ENSMUSG00000005672	Bin_154067	chr5	76145001	76150000	chr5	+	75970941	76052747	Kit	-1.064
ENSMUSG00000005672	Bin_154053	chr5	76075001	76080000	chr5	+	75970941	76052747	Kit	0
ENSMUSG00000005672	Bin_154055	chr5	76085001	76090000	chr5	+	75970941	76052747	Kit	1.011
ENSMUSG00000005672	Bin_154070	chr5	76160001	76165000	chr5	+	75970941	76052747	Kit	0.107
ENSMUSG00000005672	Bin_154042	chr5	76020001	76025000	chr5	+	75970941	76052747	Kit	0.642
ENSMUSG00000005672	Bin_154052	chr5	76070001	76075000	chr5	+	75970941	76052747	Kit	-0.723
ENSMUSG00000005672	Bin_154045	chr5	76035001	76040000	chr5	+	75970941	76052747	Kit	-0.909
ENSMUSG00000005672	Bin_154032	chr5	75970001	75975000	chr5	+	75970941	76052747	Kit	2.919
ENSMUSG00000005696	Bin_502446	chrX	39845001	39850000	chrX	+	39855630	39876874	Sh2d1a	0.078
ENSMUSG00000005696	Bin_502436	chrX	39795001	39800000	chrX	+	39855630	39876874	Sh2d1a	-1.862
ENSMUSG00000005696	Bin_502449	chrX	39860001	39865000	chrX	+	39855630	39876874	Sh2d1a	-0.3
ENSMUSG00000005696	Bin_502450	chrX	39865001	39870000	chrX	+	39855630	39876874	Sh2d1a	0.467
ENSMUSG00000005696	Bin_502441	chrX	39820001	39825000	chrX	+	39855630	39876874	Sh2d1a	-0.588
ENSMUSG00000005718	Bin_426248	chr16	4570001	4575000	chr16	-	4544661	4559720	Tcfap4	-0.338
ENSMUSG00000005732	Bin_428983	chr16	18245001	18250000	chr16	-	18239877	18248825	Ranbp1	-0.768
ENSMUSG00000005779	Bin_94731	chr3	94700001	94705000	chr3	-	94688015	94690883	Psmb4	-0.273
ENSMUSG00000005800	Bin_257614	chr9	7555001	7560000	chr9	+	7558429	7568486	Mmp8	-1.262
ENSMUSG00000005800	Bin_257613	chr9	7550001	7555000	chr9	+	7558429	7568486	Mmp8	-0.082
ENSMUSG00000005803	Bin_63963	chr2	122610001	122615000	chr2	+	122590973	122635305	Sqrdl	0.517
ENSMUSG00000005824	Bin_456465	chr17	57335001	57340000	chr17	-	57328915	57333612	Tnfsf14	0.001
ENSMUSG00000005824	Bin_456463	chr17	57325001	57330000	chr17	-	57328915	57333612	Tnfsf14	-0.307
ENSMUSG00000005882	Bin_70590	chr2	155745001	155750000	chr2	-	155672630	155756046	Uqcc	-1.204
ENSMUSG00000005882	Bin_70575	chr2	155670001	155675000	chr2	-	155672630	155756046	Uqcc	0.062
ENSMUSG00000005882	Bin_70580	chr2	155695001	155700000	chr2	-	155672630	155756046	Uqcc	1.277
ENSMUSG00000005882	Bin_70587	chr2	155730001	155735000	chr2	-	155672630	155756046	Uqcc	1.965
ENSMUSG00000005882	Bin_70583	chr2	155710001	155715000	chr2	-	155672630	155756046	Uqcc	2.184
ENSMUSG00000005882	Bin_70591	chr2	155750001	155755000	chr2	-	155672630	155756046	Uqcc	1.196
ENSMUSG00000005883	Bin_74004	chr2	172815001	172820000	chr2	+	172803201	172819077	Spo11	0.469
ENSMUSG00000005897	Bin_299642	chr10	93615001	93620000	chr10	+	93610768	93659956	Nr2c1	1.417
ENSMUSG00000005897	Bin_299640	chr10	93605001	93610000	chr10	+	93610768	93659956	Nr2c1	-0.584
ENSMUSG00000005897	Bin_299644	chr10	93625001	93630000	chr10	+	93610768	93659956	Nr2c1	-1.488
ENSMUSG00000005899	Bin_428858	chr16	17620001	17625000	chr16	+	17619447	17644921	Smpd4	0.684
ENSMUSG00000005899	Bin_428861	chr16	17635001	17640000	chr16	+	17619447	17644921	Smpd4	-0.147
ENSMUSG00000005899	Bin_428856	chr16	17610001	17615000	chr16	+	17619447	17644921	Smpd4	-0.74
ENSMUSG00000005973	Bin_60488	chr2	105235001	105240000	chr2	-	105226448	105239476	Rcn1	2.897
ENSMUSG00000005973	Bin_60480	chr2	105195001	105200000	chr2	-	105226448	105239476	Rcn1	-0.09
ENSMUSG00000005973	Bin_60492	chr2	105255001	105260000	chr2	-	105226448	105239476	Rcn1	0.999
ENSMUSG00000005973	Bin_60487	chr2	105230001	105235000	chr2	-	105226448	105239476	Rcn1	1.741
ENSMUSG00000005973	Bin_60472	chr2	105155001	105160000	chr2	-	105226448	105239476	Rcn1	-0.567
ENSMUSG00000005973	Bin_60494	chr2	105265001	105270000	chr2	-	105226448	105239476	Rcn1	0.5
ENSMUSG00000005981	Bin_426142	chr16	4040001	4045000	chr16	-	4039971	4078410	Trap1	0.868
ENSMUSG00000005981	Bin_426152	chr16	4090001	4095000	chr16	-	4039971	4078410	Trap1	0.218
ENSMUSG00000005981	Bin_426148	chr16	4070001	4075000	chr16	-	4039971	4078410	Trap1	2.166
ENSMUSG00000005981	Bin_426143	chr16	4045001	4050000	chr16	-	4039971	4078410	Trap1	-0.117
ENSMUSG00000005981	Bin_426160	chr16	4130001	4135000	chr16	-	4039971	4078410	Trap1	1.257
ENSMUSG00000005981	Bin_426149	chr16	4075001	4080000	chr16	-	4039971	4078410	Trap1	-0.339
ENSMUSG00000005981	Bin_426158	chr16	4120001	4125000	chr16	-	4039971	4078410	Trap1	0.362
ENSMUSG00000005986	Bin_483063	chr19	4275001	4280000	chr19	-	4270180	4283137	Ankrd13d	0.757
ENSMUSG00000005986	Bin_483064	chr19	4280001	4285000	chr19	-	4270180	4283137	Ankrd13d	-0.162
ENSMUSG00000006005	Bin_30454	chr1	152265001	152270000	chr1	+	152239968	152297065	Tpr	2.154
ENSMUSG00000006005	Bin_30460	chr1	152295001	152300000	chr1	+	152239968	152297065	Tpr	0.325
ENSMUSG00000006005	Bin_30461	chr1	152300001	152305000	chr1	+	152239968	152297065	Tpr	0.29
ENSMUSG00000006014	Bin_30465	chr1	152320001	152325000	chr1	-	152296542	152313295	Prg4	0.292
ENSMUSG00000006014	Bin_30468	chr1	152335001	152340000	chr1	-	152296542	152313295	Prg4	1.084
ENSMUSG00000006014	Bin_30467	chr1	152330001	152335000	chr1	-	152296542	152313295	Prg4	-0.03
ENSMUSG00000006014	Bin_30464	chr1	152315001	152320000	chr1	-	152296542	152313295	Prg4	0.869
ENSMUSG00000006127	Bin_322006	chr11	75440001	75445000	chr11	+	75444490	75462373	Inpp5k	-0.079
ENSMUSG00000006154	Bin_200133	chr7	4415001	4420000	chr7	+	4412276	4431006	Eps8l1	-0.086
ENSMUSG00000006154	Bin_200135	chr7	4425001	4430000	chr7	+	4412276	4431006	Eps8l1	1.126
ENSMUSG00000006169	Bin_316059	chr11	45705001	45710000	chr11	+	45665507	45724127	Clint1	-0.482
ENSMUSG00000006169	Bin_316054	chr11	45680001	45685000	chr11	+	45665507	45724127	Clint1	1.712
ENSMUSG00000006169	Bin_316053	chr11	45675001	45680000	chr11	+	45665507	45724127	Clint1	-0.554
ENSMUSG00000006169	Bin_316050	chr11	45660001	45665000	chr11	+	45665507	45724127	Clint1	-1.34
ENSMUSG00000006169	Bin_316061	chr11	45715001	45720000	chr11	+	45665507	45724127	Clint1	-0.031
ENSMUSG00000006169	Bin_316057	chr11	45695001	45700000	chr11	+	45665507	45724127	Clint1	0.921
ENSMUSG00000006179	Bin_359956	chr13	22085001	22090000	chr13	-	22094045	22101611	Prss16	0.817
ENSMUSG00000006281	Bin_389895	chr14	51495001	51500000	chr14	-	51443737	51490235	Tep1	0.893
ENSMUSG00000006281	Bin_389894	chr14	51490001	51495000	chr14	-	51443737	51490235	Tep1	1.179
ENSMUSG00000006301	Bin_14871	chr1	74350001	74355000	chr1	-	74334821	74352196	Tmbim1	-1.623
ENSMUSG00000006301	Bin_14873	chr1	74360001	74365000	chr1	-	74334821	74352196	Tmbim1	1.539
ENSMUSG00000006301	Bin_14868	chr1	74335001	74340000	chr1	-	74334821	74352196	Tmbim1	-0.277
ENSMUSG00000006310	Bin_205526	chr7	31380001	31385000	chr7	-	31374700	31383928	Zbtb32	0.173
ENSMUSG00000006310	Bin_205525	chr7	31375001	31380000	chr7	-	31374700	31383928	Zbtb32	1.014
ENSMUSG00000006310	Bin_205527	chr7	31385001	31390000	chr7	-	31374700	31383928	Zbtb32	0.601
ENSMUSG00000006315	Bin_205553	chr7	31515001	31520000	chr7	-	31512720	31514553	Tmem147	2.167
ENSMUSG00000006333	Bin_199982	chr7	3660001	3665000	chr7	+	3655595	3658503	Rps9	1.694
ENSMUSG00000006360	Bin_354164	chr12	114385001	114390000	chr12	+	114390223	114392088	Crip1	-0.278
ENSMUSG00000006362	Bin_254805	chr8	125250001	125255000	chr8	-	125152639	125223009	Cbfa2t3	0.065
ENSMUSG00000006362	Bin_254804	chr8	125245001	125250000	chr8	-	125152639	125223009	Cbfa2t3	0.508
ENSMUSG00000006362	Bin_254791	chr8	125180001	125185000	chr8	-	125152639	125223009	Cbfa2t3	0.134
ENSMUSG00000006362	Bin_254795	chr8	125200001	125205000	chr8	-	125152639	125223009	Cbfa2t3	2.585
ENSMUSG00000006362	Bin_254802	chr8	125235001	125240000	chr8	-	125152639	125223009	Cbfa2t3	-0.077
ENSMUSG00000006362	Bin_254792	chr8	125185001	125190000	chr8	-	125152639	125223009	Cbfa2t3	0.382
ENSMUSG00000006362	Bin_254790	chr8	125175001	125180000	chr8	-	125152639	125223009	Cbfa2t3	0.8
ENSMUSG00000006362	Bin_254799	chr8	125220001	125225000	chr8	-	125152639	125223009	Cbfa2t3	0.824
ENSMUSG00000006362	Bin_254788	chr8	125165001	125170000	chr8	-	125152639	125223009	Cbfa2t3	-0.458
ENSMUSG00000006362	Bin_254803	chr8	125240001	125245000	chr8	-	125152639	125223009	Cbfa2t3	-0.522
ENSMUSG00000006362	Bin_254794	chr8	125195001	125200000	chr8	-	125152639	125223009	Cbfa2t3	0.571
ENSMUSG00000006362	Bin_254793	chr8	125190001	125195000	chr8	-	125152639	125223009	Cbfa2t3	-0.951
ENSMUSG00000006362	Bin_254787	chr8	125160001	125165000	chr8	-	125152639	125223009	Cbfa2t3	1.594
ENSMUSG00000006378	Bin_420409	chr15	78870001	78875000	chr15	+	78861304	78873988	Gcat	-0.486
ENSMUSG00000006378	Bin_420408	chr15	78865001	78870000	chr15	+	78861304	78873988	Gcat	-0.135
ENSMUSG00000006411	Bin_34661	chr1	173300001	173305000	chr1	+	173300230	173318729	Pvrl4	1.759
ENSMUSG00000006411	Bin_34660	chr1	173295001	173300000	chr1	+	173300230	173318729	Pvrl4	1.105
ENSMUSG00000006412	Bin_34657	chr1	173280001	173285000	chr1	+	173275801	173289385	Pfdn2	0.562
ENSMUSG00000006412	Bin_34656	chr1	173275001	173280000	chr1	+	173275801	173289385	Pfdn2	0.541
ENSMUSG00000006445	Bin_135882	chr4	140855001	140860000	chr4	+	140857155	140885299	Epha2	0.649
ENSMUSG00000006445	Bin_135887	chr4	140880001	140885000	chr4	+	140857155	140885299	Epha2	0.03
ENSMUSG00000006445	Bin_135886	chr4	140875001	140880000	chr4	+	140857155	140885299	Epha2	0.89
ENSMUSG00000006445	Bin_135884	chr4	140865001	140870000	chr4	+	140857155	140885299	Epha2	3.579
ENSMUSG00000006445	Bin_135881	chr4	140850001	140855000	chr4	+	140857155	140885299	Epha2	0.512
ENSMUSG00000006445	Bin_135883	chr4	140860001	140865000	chr4	+	140857155	140885299	Epha2	0.133
ENSMUSG00000006494	Bin_53788	chr2	71735001	71740000	chr2	+	71711281	71741915	Pdk1	0.613
ENSMUSG00000006494	Bin_53787	chr2	71730001	71735000	chr2	+	71711281	71741915	Pdk1	-0.321
ENSMUSG00000006494	Bin_53790	chr2	71745001	71750000	chr2	+	71711281	71741915	Pdk1	0.363
ENSMUSG00000006494	Bin_53782	chr2	71705001	71710000	chr2	+	71711281	71741915	Pdk1	-0.341
ENSMUSG00000006494	Bin_53783	chr2	71710001	71715000	chr2	+	71711281	71741915	Pdk1	0.784
ENSMUSG00000006498	Bin_296782	chr10	79315001	79320000	chr10	+	79317172	79327516	Ptbp1	0.285
ENSMUSG00000006498	Bin_296781	chr10	79310001	79315000	chr10	+	79317172	79327516	Ptbp1	-0.225
ENSMUSG00000006542	Bin_14957	chr1	74780001	74785000	chr1	-	74786073	74795795	Prkag3	0.182
ENSMUSG00000006542	Bin_14958	chr1	74785001	74790000	chr1	-	74786073	74795795	Prkag3	1.08
ENSMUSG00000006567	Bin_234386	chr8	23155001	23160000	chr8	-	23103257	23170777	Atp7b	0.544
ENSMUSG00000006567	Bin_234388	chr8	23165001	23170000	chr8	-	23103257	23170777	Atp7b	1.031
ENSMUSG00000006567	Bin_234385	chr8	23150001	23155000	chr8	-	23103257	23170777	Atp7b	0.349
ENSMUSG00000006574	Bin_327360	chr11	102210001	102215000	chr11	-	102210138	102227517	Slc4a1	0.623
ENSMUSG00000006575	Bin_327370	chr11	102260001	102265000	chr11	+	102254717	102263869	Rundc3a	0.72
ENSMUSG00000006575	Bin_327367	chr11	102245001	102250000	chr11	+	102254717	102263869	Rundc3a	-0.162
ENSMUSG00000006575	Bin_327369	chr11	102255001	102260000	chr11	+	102254717	102263869	Rundc3a	-0.956
ENSMUSG00000006575	Bin_327368	chr11	102250001	102255000	chr11	+	102254717	102263869	Rundc3a	1.09
ENSMUSG00000006585	Bin_254773	chr8	125090001	125095000	chr8	+	125091915	125097028	Cdt1	-0.521
ENSMUSG00000006641	Bin_145101	chr5	31315001	31320000	chr5	-	31338409	31351297	Slc5a6	-0.642
ENSMUSG00000006641	Bin_145103	chr5	31325001	31330000	chr5	-	31338409	31351297	Slc5a6	-1.237
ENSMUSG00000006641	Bin_145107	chr5	31345001	31350000	chr5	-	31338409	31351297	Slc5a6	0.855
ENSMUSG00000006641	Bin_145099	chr5	31305001	31310000	chr5	-	31338409	31351297	Slc5a6	-0.248
ENSMUSG00000006641	Bin_145104	chr5	31330001	31335000	chr5	-	31338409	31351297	Slc5a6	0.183
ENSMUSG00000006675	Bin_277802	chr9	108495001	108500000	chr9	-	108481157	108499931	P4htm	0.155
ENSMUSG00000006675	Bin_277807	chr9	108520001	108525000	chr9	-	108481157	108499931	P4htm	-0.975
ENSMUSG00000006675	Bin_277803	chr9	108500001	108505000	chr9	-	108481157	108499931	P4htm	-1.319
ENSMUSG00000006715	Bin_360510	chr13	24855001	24860000	chr13	-	24843714	24853792	Gmnn	-0.369
ENSMUSG00000006715	Bin_360513	chr13	24870001	24875000	chr13	-	24843714	24853792	Gmnn	0.5
ENSMUSG00000006715	Bin_360512	chr13	24865001	24870000	chr13	-	24843714	24853792	Gmnn	0.416
ENSMUSG00000006715	Bin_360511	chr13	24860001	24865000	chr13	-	24843714	24853792	Gmnn	-0.08
ENSMUSG00000006720	Bin_359946	chr13	22035001	22040000	chr13	+	22036963	22052648	Zfp184	0.23
ENSMUSG00000006724	Bin_306216	chr10	126485001	126490000	chr10	+	126485306	126490062	Cyp27b1	0.06
ENSMUSG00000006731	Bin_306238	chr10	126595001	126600000	chr10	+	126602247	126609385	B4galnt1	2.111
ENSMUSG00000006731	Bin_306239	chr10	126600001	126605000	chr10	+	126602247	126609385	B4galnt1	1.881
ENSMUSG00000006782	Bin_327005	chr11	100435001	100440000	chr11	+	100436218	100453043	Cnp	-0.648
ENSMUSG00000006782	Bin_327003	chr11	100425001	100430000	chr11	+	100436218	100453043	Cnp	-1.239
ENSMUSG00000006782	Bin_327004	chr11	100430001	100435000	chr11	+	100436218	100453043	Cnp	2.104
ENSMUSG00000006800	Bin_72639	chr2	165990001	165995000	chr2	-	165898589	165981163	Sulf2	0.344
ENSMUSG00000006800	Bin_72621	chr2	165900001	165905000	chr2	-	165898589	165981163	Sulf2	-0.187
ENSMUSG00000006800	Bin_72633	chr2	165960001	165965000	chr2	-	165898589	165981163	Sulf2	-0.773
ENSMUSG00000006800	Bin_72640	chr2	165995001	166000000	chr2	-	165898589	165981163	Sulf2	0.724
ENSMUSG00000006800	Bin_72626	chr2	165925001	165930000	chr2	-	165898589	165981163	Sulf2	1.026
ENSMUSG00000006800	Bin_72630	chr2	165945001	165950000	chr2	-	165898589	165981163	Sulf2	-0.605
ENSMUSG00000006800	Bin_72627	chr2	165930001	165935000	chr2	-	165898589	165981163	Sulf2	0.801
ENSMUSG00000006818	Bin_447641	chr17	13215001	13220000	chr17	+	13200705	13210985	Sod2	1.091
ENSMUSG00000006818	Bin_447637	chr17	13195001	13200000	chr17	+	13200705	13210985	Sod2	0.85
ENSMUSG00000006818	Bin_447642	chr17	13220001	13225000	chr17	+	13200705	13210985	Sod2	0.058
ENSMUSG00000007033	Bin_452020	chr17	35110001	35115000	chr17	+	35109648	35116229	Hspa1l	0.239
ENSMUSG00000007034	Bin_452009	chr17	35055001	35060000	chr17	+	35051411	35067381	Slc44a4	-0.853
ENSMUSG00000007034	Bin_452008	chr17	35050001	35055000	chr17	+	35051411	35067381	Slc44a4	-0.274
ENSMUSG00000007035	Bin_452034	chr17	35180001	35185000	chr17	-	35165550	35183690	Msh5	-0.002
ENSMUSG00000007039	Bin_452037	chr17	35195001	35200000	chr17	+	35195980	35199040	Ddah2	0.73
ENSMUSG00000007050	Bin_452022	chr17	35120001	35125000	chr17	+	35118807	35122836	Lsm2	-0.229
ENSMUSG00000007080	Bin_160982	chr5	110720001	110725000	chr5	+	110715325	110766493	Pole	-2.034
ENSMUSG00000007080	Bin_160988	chr5	110750001	110755000	chr5	+	110715325	110766493	Pole	0.089
ENSMUSG00000007080	Bin_160984	chr5	110730001	110735000	chr5	+	110715325	110766493	Pole	1.331
ENSMUSG00000007080	Bin_160990	chr5	110760001	110765000	chr5	+	110715325	110766493	Pole	-0.014
ENSMUSG00000007379	Bin_96383	chr3	102960001	102965000	chr3	+	102906527	102973692	Dennd2c	0.779
ENSMUSG00000007379	Bin_96372	chr3	102905001	102910000	chr3	+	102906527	102973692	Dennd2c	2.53
ENSMUSG00000007379	Bin_96378	chr3	102935001	102940000	chr3	+	102906527	102973692	Dennd2c	1.975
ENSMUSG00000007613	Bin_117194	chr4	47415001	47420000	chr4	+	47366094	47427803	Tgfbr1	1.004
ENSMUSG00000007613	Bin_117191	chr4	47400001	47405000	chr4	+	47366094	47427803	Tgfbr1	0.973
ENSMUSG00000007613	Bin_117187	chr4	47380001	47385000	chr4	+	47366094	47427803	Tgfbr1	-0.663
ENSMUSG00000007613	Bin_117190	chr4	47395001	47400000	chr4	+	47366094	47427803	Tgfbr1	1.686
ENSMUSG00000007613	Bin_117195	chr4	47420001	47425000	chr4	+	47366094	47427803	Tgfbr1	0.287
ENSMUSG00000007646	Bin_324360	chr11	87210001	87215000	chr11	-	87190147	87218456	Rad51c	0.728
ENSMUSG00000007646	Bin_324361	chr11	87215001	87220000	chr11	-	87190147	87218456	Rad51c	0.107
ENSMUSG00000007659	Bin_69972	chr2	152655001	152660000	chr2	-	152593052	152657464	Bcl2l1	1.179
ENSMUSG00000007659	Bin_69968	chr2	152635001	152640000	chr2	-	152593052	152657464	Bcl2l1	-0.5
ENSMUSG00000007659	Bin_69971	chr2	152650001	152655000	chr2	-	152593052	152657464	Bcl2l1	-0.807
ENSMUSG00000007682	Bin_349688	chr12	92005001	92010000	chr12	-	91962994	91976878	Dio2	0.481
ENSMUSG00000007682	Bin_349686	chr12	91995001	92000000	chr12	-	91962994	91976878	Dio2	1.077
ENSMUSG00000007827	Bin_193056	chr6	118550001	118555000	chr6	-	118452582	118512274	Ankrd26	-0.633
ENSMUSG00000007827	Bin_193061	chr6	118575001	118580000	chr6	-	118452582	118512274	Ankrd26	-0.15
ENSMUSG00000007827	Bin_193046	chr6	118500001	118505000	chr6	-	118452582	118512274	Ankrd26	0.973
ENSMUSG00000007827	Bin_193042	chr6	118480001	118485000	chr6	-	118452582	118512274	Ankrd26	0.213
ENSMUSG00000007827	Bin_193041	chr6	118475001	118480000	chr6	-	118452582	118512274	Ankrd26	2.152
ENSMUSG00000007827	Bin_193049	chr6	118515001	118520000	chr6	-	118452582	118512274	Ankrd26	1.24
ENSMUSG00000007827	Bin_193044	chr6	118490001	118495000	chr6	-	118452582	118512274	Ankrd26	-0.373
ENSMUSG00000007827	Bin_193064	chr6	118590001	118595000	chr6	-	118452582	118512274	Ankrd26	2.054
ENSMUSG00000007827	Bin_193066	chr6	118600001	118605000	chr6	-	118452582	118512274	Ankrd26	0.906
ENSMUSG00000007827	Bin_193062	chr6	118580001	118585000	chr6	-	118452582	118512274	Ankrd26	1.632
ENSMUSG00000007892	Bin_268413	chr9	61550001	61555000	chr9	-	61761091	61762345	Rplp1	-0.585
ENSMUSG00000007892	Bin_268430	chr9	61635001	61640000	chr9	-	61761091	61762345	Rplp1	0.869
ENSMUSG00000007892	Bin_268423	chr9	61600001	61605000	chr9	-	61761091	61762345	Rplp1	0.578
ENSMUSG00000007892	Bin_268406	chr9	61515001	61520000	chr9	-	61761091	61762345	Rplp1	-0.744
ENSMUSG00000007892	Bin_268428	chr9	61625001	61630000	chr9	-	61761091	61762345	Rplp1	0.431
ENSMUSG00000007892	Bin_268408	chr9	61525001	61530000	chr9	-	61761091	61762345	Rplp1	-1.175
ENSMUSG00000007892	Bin_268445	chr9	61710001	61715000	chr9	-	61761091	61762345	Rplp1	-0.591
ENSMUSG00000007892	Bin_268454	chr9	61755001	61760000	chr9	-	61761091	61762345	Rplp1	-0.108
ENSMUSG00000007892	Bin_268426	chr9	61615001	61620000	chr9	-	61761091	61762345	Rplp1	1.647
ENSMUSG00000007892	Bin_268427	chr9	61620001	61625000	chr9	-	61761091	61762345	Rplp1	-0.711
ENSMUSG00000007892	Bin_268451	chr9	61740001	61745000	chr9	-	61761091	61762345	Rplp1	3.227
ENSMUSG00000007892	Bin_268448	chr9	61725001	61730000	chr9	-	61761091	61762345	Rplp1	1.357
ENSMUSG00000007892	Bin_268409	chr9	61530001	61535000	chr9	-	61761091	61762345	Rplp1	-0.621
ENSMUSG00000007892	Bin_268411	chr9	61540001	61545000	chr9	-	61761091	61762345	Rplp1	1.077
ENSMUSG00000007892	Bin_268421	chr9	61590001	61595000	chr9	-	61761091	61762345	Rplp1	-0.482
ENSMUSG00000007892	Bin_268442	chr9	61695001	61700000	chr9	-	61761091	61762345	Rplp1	2.102
ENSMUSG00000007892	Bin_268437	chr9	61670001	61675000	chr9	-	61761091	61762345	Rplp1	-0.801
ENSMUSG00000007892	Bin_268453	chr9	61750001	61755000	chr9	-	61761091	61762345	Rplp1	-1.227
ENSMUSG00000007892	Bin_268456	chr9	61765001	61770000	chr9	-	61761091	61762345	Rplp1	0.726
ENSMUSG00000007892	Bin_268455	chr9	61760001	61765000	chr9	-	61761091	61762345	Rplp1	-0.865
ENSMUSG00000007892	Bin_268441	chr9	61690001	61695000	chr9	-	61761091	61762345	Rplp1	0.848
ENSMUSG00000007892	Bin_268444	chr9	61705001	61710000	chr9	-	61761091	61762345	Rplp1	0.635
ENSMUSG00000007892	Bin_268438	chr9	61675001	61680000	chr9	-	61761091	61762345	Rplp1	1.91
ENSMUSG00000007950	Bin_244549	chr8	73970001	73975000	chr8	-	73980599	73987556	Abhd8	0.01
ENSMUSG00000007950	Bin_244551	chr8	73980001	73985000	chr8	-	73980599	73987556	Abhd8	-0.438
ENSMUSG00000008028	Bin_209582	chr7	51660001	51665000	chr7	-	51615413	51641190	1700008O03Rik	0
ENSMUSG00000008028	Bin_209575	chr7	51625001	51630000	chr7	-	51615413	51641190	1700008O03Rik	-1.984
ENSMUSG00000008028	Bin_209579	chr7	51645001	51650000	chr7	-	51615413	51641190	1700008O03Rik	-0.106
ENSMUSG00000008028	Bin_209581	chr7	51655001	51660000	chr7	-	51615413	51641190	1700008O03Rik	-1.054
ENSMUSG00000008136	Bin_8643	chr1	43210001	43215000	chr1	-	43179919	43220806	Fhl2	0.521
ENSMUSG00000008136	Bin_8640	chr1	43195001	43200000	chr1	-	43179919	43220806	Fhl2	0.612
ENSMUSG00000008136	Bin_8645	chr1	43220001	43225000	chr1	-	43179919	43220806	Fhl2	-1.13
ENSMUSG00000008136	Bin_8642	chr1	43205001	43210000	chr1	-	43179919	43220806	Fhl2	1.351
ENSMUSG00000008136	Bin_8646	chr1	43225001	43230000	chr1	-	43179919	43220806	Fhl2	1.284
ENSMUSG00000008193	Bin_209607	chr7	51785001	51790000	chr7	-	51781365	51787441	Spib	0.204
ENSMUSG00000008305	Bin_122069	chr4	71790001	71795000	chr4	-	71778176	71861953	Tle1	0.849
ENSMUSG00000008305	Bin_122058	chr4	71735001	71740000	chr4	-	71778176	71861953	Tle1	-0.196
ENSMUSG00000008305	Bin_122054	chr4	71715001	71720000	chr4	-	71778176	71861953	Tle1	-0.917
ENSMUSG00000008305	Bin_122081	chr4	71850001	71855000	chr4	-	71778176	71861953	Tle1	-0.861
ENSMUSG00000008305	Bin_122073	chr4	71810001	71815000	chr4	-	71778176	71861953	Tle1	-0.717
ENSMUSG00000008305	Bin_122060	chr4	71745001	71750000	chr4	-	71778176	71861953	Tle1	1.055
ENSMUSG00000008305	Bin_122082	chr4	71855001	71860000	chr4	-	71778176	71861953	Tle1	-0.616
ENSMUSG00000008305	Bin_122061	chr4	71750001	71755000	chr4	-	71778176	71861953	Tle1	0.908
ENSMUSG00000008318	Bin_220850	chr7	108000001	108005000	chr7	-	107994362	108011960	Relt	0
ENSMUSG00000008318	Bin_220848	chr7	107990001	107995000	chr7	-	107994362	108011960	Relt	-0.083
ENSMUSG00000008318	Bin_220847	chr7	107985001	107990000	chr7	-	107994362	108011960	Relt	-0.578
ENSMUSG00000008373	Bin_199966	chr7	3580001	3585000	chr7	+	3581587	3594088	Prpf31	1.181
ENSMUSG00000008450	Bin_251433	chr8	108390001	108395000	chr8	+	108384534	108404302	Nutf2	-1.076
ENSMUSG00000008450	Bin_251432	chr8	108385001	108390000	chr8	+	108384534	108404302	Nutf2	0.596
ENSMUSG00000008540	Bin_196960	chr6	138070001	138075000	chr6	+	138088837	138105276	Mgst1	1.2
ENSMUSG00000008540	Bin_196963	chr6	138085001	138090000	chr6	+	138088837	138105276	Mgst1	-0.447
ENSMUSG00000008540	Bin_196966	chr6	138100001	138105000	chr6	+	138088837	138105276	Mgst1	0.6
ENSMUSG00000008604	Bin_93463	chr3	88360001	88365000	chr3	+	88357638	88373647	Ubqln4	1.234
ENSMUSG00000008604	Bin_93462	chr3	88355001	88360000	chr3	+	88357638	88373647	Ubqln4	-1.841
ENSMUSG00000008668	Bin_451816	chr17	34090001	34095000	chr17	-	34088944	34092946	Rps18	-0.95
ENSMUSG00000008682	Bin_508779	chrX	71510001	71515000	chrX	+	71516151	71518474	Rpl10	1.305
ENSMUSG00000008683	Bin_224268	chr7	125090001	125095000	chr7	-	125247892	125259700	Rps15a	-1.009
ENSMUSG00000008683	Bin_224285	chr7	125175001	125180000	chr7	-	125247892	125259700	Rps15a	1.587
ENSMUSG00000008683	Bin_224293	chr7	125215001	125220000	chr7	-	125247892	125259700	Rps15a	0.379
ENSMUSG00000008683	Bin_224280	chr7	125150001	125155000	chr7	-	125247892	125259700	Rps15a	0.385
ENSMUSG00000008683	Bin_224290	chr7	125200001	125205000	chr7	-	125247892	125259700	Rps15a	1.283
ENSMUSG00000008683	Bin_224275	chr7	125125001	125130000	chr7	-	125247892	125259700	Rps15a	0.134
ENSMUSG00000008683	Bin_224277	chr7	125135001	125140000	chr7	-	125247892	125259700	Rps15a	2.362
ENSMUSG00000008683	Bin_224300	chr7	125250001	125255000	chr7	-	125247892	125259700	Rps15a	0.288
ENSMUSG00000008683	Bin_224301	chr7	125255001	125260000	chr7	-	125247892	125259700	Rps15a	0.564
ENSMUSG00000008683	Bin_224289	chr7	125195001	125200000	chr7	-	125247892	125259700	Rps15a	-0.34
ENSMUSG00000008683	Bin_224292	chr7	125210001	125215000	chr7	-	125247892	125259700	Rps15a	-0.7
ENSMUSG00000008683	Bin_224282	chr7	125160001	125165000	chr7	-	125247892	125259700	Rps15a	0.009
ENSMUSG00000008734	Bin_224478	chr7	126140001	126145000	chr7	-	126115554	126138725	Gprc5b	1.079
ENSMUSG00000008734	Bin_224487	chr7	126185001	126190000	chr7	-	126115554	126138725	Gprc5b	-1.63
ENSMUSG00000008734	Bin_224489	chr7	126195001	126200000	chr7	-	126115554	126138725	Gprc5b	-0.308
ENSMUSG00000008734	Bin_224480	chr7	126150001	126155000	chr7	-	126115554	126138725	Gprc5b	-0.815
ENSMUSG00000008734	Bin_224475	chr7	126125001	126130000	chr7	-	126115554	126138725	Gprc5b	1.584
ENSMUSG00000008734	Bin_224485	chr7	126175001	126180000	chr7	-	126115554	126138725	Gprc5b	0.571
ENSMUSG00000008734	Bin_224495	chr7	126225001	126230000	chr7	-	126115554	126138725	Gprc5b	-0.079
ENSMUSG00000008734	Bin_224491	chr7	126205001	126210000	chr7	-	126115554	126138725	Gprc5b	-1.182
ENSMUSG00000008734	Bin_224476	chr7	126130001	126135000	chr7	-	126115554	126138725	Gprc5b	0.474
ENSMUSG00000008734	Bin_224490	chr7	126200001	126205000	chr7	-	126115554	126138725	Gprc5b	-1.566
ENSMUSG00000008734	Bin_224488	chr7	126190001	126195000	chr7	-	126115554	126138725	Gprc5b	-0.257
ENSMUSG00000008843	Bin_165917	chr5	135395001	135400000	chr5	-	135390119	135391396	Cldn13	1.029
ENSMUSG00000008843	Bin_165916	chr5	135390001	135395000	chr5	-	135390119	135391396	Cldn13	-0.082
ENSMUSG00000008843	Bin_165915	chr5	135385001	135390000	chr5	-	135390119	135391396	Cldn13	0.649
ENSMUSG00000008845	Bin_194201	chr6	124275001	124280000	chr6	+	124254669	124280545	Cd163	0.447
ENSMUSG00000008845	Bin_194200	chr6	124270001	124275000	chr6	+	124254669	124280545	Cd163	3.45
ENSMUSG00000008855	Bin_327337	chr11	102095001	102100000	chr11	-	102055746	102091480	Hdac5	-0.697
ENSMUSG00000009292	Bin_296396	chr10	77385001	77390000	chr10	-	77370467	77433308	Trpm2	0.778
ENSMUSG00000009292	Bin_296398	chr10	77395001	77400000	chr10	-	77370467	77433308	Trpm2	0.406
ENSMUSG00000009292	Bin_296402	chr10	77415001	77420000	chr10	-	77370467	77433308	Trpm2	-0.519
ENSMUSG00000009292	Bin_296397	chr10	77390001	77395000	chr10	-	77370467	77433308	Trpm2	0.275
ENSMUSG00000009292	Bin_296395	chr10	77380001	77385000	chr10	-	77370467	77433308	Trpm2	0.49
ENSMUSG00000009535	Bin_477750	chr18	68485001	68490000	chr18	+	68460009	68484506	Rnmt	0.96
ENSMUSG00000009566	Bin_45952	chr2	32555001	32560000	chr2	-	32538129	32559657	Fpgs	1.597
ENSMUSG00000009566	Bin_45951	chr2	32550001	32555000	chr2	-	32538129	32559657	Fpgs	0.267
ENSMUSG00000009628	Bin_236675	chr8	34600001	34605000	chr8	+	34627210	34696054	Tex15	0.559
ENSMUSG00000009628	Bin_236672	chr8	34585001	34590000	chr8	+	34627210	34696054	Tex15	1.505
ENSMUSG00000009628	Bin_236674	chr8	34595001	34600000	chr8	+	34627210	34696054	Tex15	-0.124
ENSMUSG00000009628	Bin_236677	chr8	34610001	34615000	chr8	+	34627210	34696054	Tex15	-0.319
ENSMUSG00000009628	Bin_236681	chr8	34630001	34635000	chr8	+	34627210	34696054	Tex15	2.563
ENSMUSG00000009628	Bin_236679	chr8	34620001	34625000	chr8	+	34627210	34696054	Tex15	1.169
ENSMUSG00000009628	Bin_236673	chr8	34590001	34595000	chr8	+	34627210	34696054	Tex15	-0.588
ENSMUSG00000009628	Bin_236680	chr8	34625001	34630000	chr8	+	34627210	34696054	Tex15	-0.161
ENSMUSG00000009628	Bin_236692	chr8	34685001	34690000	chr8	+	34627210	34696054	Tex15	-0.217
ENSMUSG00000009628	Bin_236688	chr8	34665001	34670000	chr8	+	34627210	34696054	Tex15	1.124
ENSMUSG00000009628	Bin_236686	chr8	34655001	34660000	chr8	+	34627210	34696054	Tex15	-0.687
ENSMUSG00000009628	Bin_236685	chr8	34650001	34655000	chr8	+	34627210	34696054	Tex15	-0.671
ENSMUSG00000009681	Bin_295826	chr10	74535001	74540000	chr10	+	74523641	74647668	Bcr	-1.678
ENSMUSG00000009681	Bin_295827	chr10	74540001	74545000	chr10	+	74523641	74647668	Bcr	0.657
ENSMUSG00000009681	Bin_295822	chr10	74515001	74520000	chr10	+	74523641	74647668	Bcr	-0.281
ENSMUSG00000009681	Bin_295833	chr10	74570001	74575000	chr10	+	74523641	74647668	Bcr	-1.624
ENSMUSG00000009681	Bin_295837	chr10	74590001	74595000	chr10	+	74523641	74647668	Bcr	-0.908
ENSMUSG00000009681	Bin_295838	chr10	74595001	74600000	chr10	+	74523641	74647668	Bcr	-1.185
ENSMUSG00000009681	Bin_295821	chr10	74510001	74515000	chr10	+	74523641	74647668	Bcr	-0.938
ENSMUSG00000009681	Bin_295828	chr10	74545001	74550000	chr10	+	74523641	74647668	Bcr	1.033
ENSMUSG00000009739	Bin_424722	chr15	100435001	100440000	chr15	-	100405749	100430415	Pou6f1	0.937
ENSMUSG00000010021	Bin_329843	chr11	114625001	114630000	chr11	+	114626702	114652053	Kif19a	1.665
ENSMUSG00000010021	Bin_329845	chr11	114635001	114640000	chr11	+	114626702	114652053	Kif19a	0.132
ENSMUSG00000010021	Bin_329846	chr11	114640001	114645000	chr11	+	114626702	114652053	Kif19a	-0.303
ENSMUSG00000010095	Bin_483966	chr19	8790001	8795000	chr19	-	8781372	8797859	Slc3a2	0.259
ENSMUSG00000010095	Bin_483967	chr19	8795001	8800000	chr19	-	8781372	8797859	Slc3a2	0.5
ENSMUSG00000010095	Bin_483964	chr19	8780001	8785000	chr19	-	8781372	8797859	Slc3a2	0.651
ENSMUSG00000010095	Bin_483965	chr19	8785001	8790000	chr19	-	8781372	8797859	Slc3a2	0.128
ENSMUSG00000010122	Bin_319152	chr11	61170001	61175000	chr11	-	61156902	61191847	Slc47a1	1.591
ENSMUSG00000010122	Bin_319156	chr11	61190001	61195000	chr11	-	61156902	61191847	Slc47a1	0.305
ENSMUSG00000010122	Bin_319157	chr11	61195001	61200000	chr11	-	61156902	61191847	Slc47a1	-0.602
ENSMUSG00000010122	Bin_319159	chr11	61205001	61210000	chr11	-	61156902	61191847	Slc47a1	-0.054
ENSMUSG00000010122	Bin_319153	chr11	61175001	61180000	chr11	-	61156902	61191847	Slc47a1	0.532
ENSMUSG00000010307	Bin_210112	chr7	54310001	54315000	chr7	+	54306010	54310146	Tmem86a	-0.775
ENSMUSG00000010307	Bin_210108	chr7	54290001	54295000	chr7	+	54306010	54310146	Tmem86a	-0.841
ENSMUSG00000010376	Bin_390853	chr14	56285001	56290000	chr14	-	56281102	56290743	Nedd8	2.943
ENSMUSG00000010406	Bin_390605	chr14	55045001	55050000	chr14	+	55045746	55048587	Mrpl52	1.585
ENSMUSG00000011008	Bin_104953	chr3	145810001	145815000	chr3	+	145812797	145858477	Mcoln2	2.151
ENSMUSG00000011008	Bin_104956	chr3	145825001	145830000	chr3	+	145812797	145858477	Mcoln2	-0.364
ENSMUSG00000011008	Bin_104963	chr3	145860001	145865000	chr3	+	145812797	145858477	Mcoln2	0.86
ENSMUSG00000011008	Bin_104964	chr3	145865001	145870000	chr3	+	145812797	145858477	Mcoln2	1.174
ENSMUSG00000011008	Bin_104952	chr3	145805001	145810000	chr3	+	145812797	145858477	Mcoln2	1.01
ENSMUSG00000011008	Bin_104954	chr3	145815001	145820000	chr3	+	145812797	145858477	Mcoln2	1.339
ENSMUSG00000011148	Bin_354060	chr12	113865001	113870000	chr12	+	113858258	113879565	Adssl1	1.92
ENSMUSG00000011148	Bin_354058	chr12	113855001	113860000	chr12	+	113858258	113879565	Adssl1	0.253
ENSMUSG00000011148	Bin_354057	chr12	113850001	113855000	chr12	+	113858258	113879565	Adssl1	1.474
ENSMUSG00000011179	Bin_334783	chr12	17480001	17485000	chr12	+	17551679	17558308	Odc1	0.92
ENSMUSG00000011179	Bin_334788	chr12	17505001	17510000	chr12	+	17551679	17558308	Odc1	0.041
ENSMUSG00000011179	Bin_334789	chr12	17510001	17515000	chr12	+	17551679	17558308	Odc1	0.761
ENSMUSG00000011179	Bin_334793	chr12	17530001	17535000	chr12	+	17551679	17558308	Odc1	0.611
ENSMUSG00000011179	Bin_334784	chr12	17485001	17490000	chr12	+	17551679	17558308	Odc1	-1.096
ENSMUSG00000011179	Bin_334795	chr12	17540001	17545000	chr12	+	17551679	17558308	Odc1	0.273
ENSMUSG00000011254	Bin_316073	chr11	45775001	45780000	chr11	-	45760345	45768996	Thg1l	2.216
ENSMUSG00000011254	Bin_316071	chr11	45765001	45770000	chr11	-	45760345	45768996	Thg1l	0.051
ENSMUSG00000011254	Bin_316072	chr11	45770001	45775000	chr11	-	45760345	45768996	Thg1l	1.37
ENSMUSG00000011257	Bin_132303	chr4	122960001	122965000	chr4	+	122939594	122976168	Pabpc4	-1.526
ENSMUSG00000011257	Bin_132298	chr4	122935001	122940000	chr4	+	122939594	122976168	Pabpc4	0.329
ENSMUSG00000011257	Bin_132306	chr4	122975001	122980000	chr4	+	122939594	122976168	Pabpc4	-0.45
ENSMUSG00000011257	Bin_132299	chr4	122940001	122945000	chr4	+	122939594	122976168	Pabpc4	0.796
ENSMUSG00000011257	Bin_132305	chr4	122970001	122975000	chr4	+	122939594	122976168	Pabpc4	0.66
ENSMUSG00000011632	Bin_204315	chr7	25325001	25330000	chr7	-	25326718	25331090	2310033E01Rik	2.281
ENSMUSG00000011752	Bin_490606	chr19	41990001	41995000	chr19	+	41986361	41993154	Pgam1	0.23
ENSMUSG00000011831	Bin_160491	chr5	108265001	108270000	chr5	-	108173814	108304126	Evi5	-1.232
ENSMUSG00000011831	Bin_160477	chr5	108195001	108200000	chr5	-	108173814	108304126	Evi5	-1.005
ENSMUSG00000011831	Bin_160499	chr5	108305001	108310000	chr5	-	108173814	108304126	Evi5	0.545
ENSMUSG00000011831	Bin_160496	chr5	108290001	108295000	chr5	-	108173814	108304126	Evi5	-0.194
ENSMUSG00000011831	Bin_160476	chr5	108190001	108195000	chr5	-	108173814	108304126	Evi5	1.345
ENSMUSG00000012126	Bin_134445	chr4	133670001	133675000	chr4	+	133658485	133683508	Ubxn11	0.07
ENSMUSG00000012126	Bin_134446	chr4	133675001	133680000	chr4	+	133658485	133683508	Ubxn11	0.153
ENSMUSG00000012405	Bin_383419	chr14	19115001	19120000	chr14	-	19100337	19103905	Rpl15	-1.692
ENSMUSG00000012405	Bin_383416	chr14	19100001	19105000	chr14	-	19100337	19103905	Rpl15	1.876
ENSMUSG00000012405	Bin_383415	chr14	19095001	19100000	chr14	-	19100337	19103905	Rpl15	0.081
ENSMUSG00000012405	Bin_383417	chr14	19105001	19110000	chr14	-	19100337	19103905	Rpl15	-0.209
ENSMUSG00000012428	Bin_140428	chr5	7950001	7955000	chr5	+	7960472	7982213	Steap4	-0.834
ENSMUSG00000012428	Bin_140436	chr5	7990001	7995000	chr5	+	7960472	7982213	Steap4	-0.002
ENSMUSG00000012428	Bin_140437	chr5	7995001	8000000	chr5	+	7960472	7982213	Steap4	-0.392
ENSMUSG00000012428	Bin_140427	chr5	7945001	7950000	chr5	+	7960472	7982213	Steap4	0.271
ENSMUSG00000012848	Bin_201949	chr7	13495001	13500000	chr7	+	13507639	13512035	Rps5	0.748
ENSMUSG00000012848	Bin_201951	chr7	13505001	13510000	chr7	+	13507639	13512035	Rps5	3.546
ENSMUSG00000013033	Bin_247047	chr8	86460001	86465000	chr8	+	86424004	86465853	Lphn1	-0.985
ENSMUSG00000013083	Bin_205546	chr7	31480001	31485000	chr7	+	31484802	31485399	2200002J24Rik	0.122
ENSMUSG00000013083	Bin_205545	chr7	31475001	31480000	chr7	+	31484802	31485399	2200002J24Rik	-0.358
ENSMUSG00000013083	Bin_205544	chr7	31470001	31475000	chr7	+	31484802	31485399	2200002J24Rik	1.737
ENSMUSG00000013083	Bin_205547	chr7	31485001	31490000	chr7	+	31484802	31485399	2200002J24Rik	1.621
ENSMUSG00000013236	Bin_456322	chr17	56620001	56625000	chr17	-	56551851	56615906	Ptprs	1.05
ENSMUSG00000013236	Bin_456313	chr17	56575001	56580000	chr17	-	56551851	56615906	Ptprs	0.531
ENSMUSG00000013236	Bin_456310	chr17	56560001	56565000	chr17	-	56551851	56615906	Ptprs	-0.05
ENSMUSG00000013236	Bin_456317	chr17	56595001	56600000	chr17	-	56551851	56615906	Ptprs	1.357
ENSMUSG00000013236	Bin_456318	chr17	56600001	56605000	chr17	-	56551851	56615906	Ptprs	0.854
ENSMUSG00000013236	Bin_456314	chr17	56580001	56585000	chr17	-	56551851	56615906	Ptprs	2.091
ENSMUSG00000013418	Bin_326073	chr11	95775001	95780000	chr11	-	95727257	95776205	B4galnt2	0.976
ENSMUSG00000013629	Bin_145109	chr5	31355001	31360000	chr5	+	31357153	31380852	Cad	0.308
ENSMUSG00000013629	Bin_145114	chr5	31380001	31385000	chr5	+	31357153	31380852	Cad	-1.018
ENSMUSG00000013629	Bin_145113	chr5	31375001	31380000	chr5	+	31357153	31380852	Cad	2.428
ENSMUSG00000013701	Bin_386198	chr14	33010001	33015000	chr14	-	32993348	33015084	Timm23	1.687
ENSMUSG00000013736	Bin_190689	chr6	106715001	106720000	chr6	+	106719114	106732468	Trnt1	0.302
ENSMUSG00000013822	Bin_260487	chr9	21920001	21925000	chr9	-	21917433	21921592	Elof1	-0.694
ENSMUSG00000013822	Bin_260485	chr9	21910001	21915000	chr9	-	21917433	21921592	Elof1	-1.191
ENSMUSG00000013822	Bin_260488	chr9	21925001	21930000	chr9	-	21917433	21921592	Elof1	-0.482
ENSMUSG00000014030	Bin_116651	chr4	44700001	44705000	chr4	-	44544017	44724318	Pax5	-0.625
ENSMUSG00000014030	Bin_116650	chr4	44695001	44700000	chr4	-	44544017	44724318	Pax5	-0.463
ENSMUSG00000014030	Bin_116653	chr4	44710001	44715000	chr4	-	44544017	44724318	Pax5	1.4
ENSMUSG00000014030	Bin_116658	chr4	44735001	44740000	chr4	-	44544017	44724318	Pax5	-1.241
ENSMUSG00000014030	Bin_116648	chr4	44685001	44690000	chr4	-	44544017	44724318	Pax5	0.509
ENSMUSG00000014030	Bin_116655	chr4	44720001	44725000	chr4	-	44544017	44724318	Pax5	-0.218
ENSMUSG00000014075	Bin_431816	chr16	32410001	32415000	chr16	+	32419788	32429185	Tctex1d2	-1.628
ENSMUSG00000014075	Bin_431818	chr16	32420001	32425000	chr16	+	32419788	32429185	Tctex1d2	0.68
ENSMUSG00000014195	Bin_327007	chr11	100445001	100450000	chr11	-	100444132	100481482	Dnajc7	0.52
ENSMUSG00000014195	Bin_327011	chr11	100465001	100470000	chr11	-	100444132	100481482	Dnajc7	0.641
ENSMUSG00000014226	Bin_32435	chr1	162170001	162175000	chr1	-	162133056	162142908	Cacybp	0.367
ENSMUSG00000014226	Bin_32434	chr1	162165001	162170000	chr1	-	162133056	162142908	Cacybp	-1.886
ENSMUSG00000014226	Bin_32428	chr1	162135001	162140000	chr1	-	162133056	162142908	Cacybp	-0.958
ENSMUSG00000014226	Bin_32430	chr1	162145001	162150000	chr1	-	162133056	162142908	Cacybp	0.057
ENSMUSG00000014226	Bin_32432	chr1	162155001	162160000	chr1	-	162133056	162142908	Cacybp	0.796
ENSMUSG00000014245	Bin_319374	chr11	62280001	62285000	chr11	+	62271787	62329795	Pigl	0.149
ENSMUSG00000014313	Bin_411782	chr15	35735001	35740000	chr15	-	35855641	35868001	Cox6c	1.92
ENSMUSG00000014313	Bin_411784	chr15	35745001	35750000	chr15	-	35855641	35868001	Cox6c	1.828
ENSMUSG00000014313	Bin_411799	chr15	35820001	35825000	chr15	-	35855641	35868001	Cox6c	-0.414
ENSMUSG00000014313	Bin_411807	chr15	35860001	35865000	chr15	-	35855641	35868001	Cox6c	3.138
ENSMUSG00000014313	Bin_411783	chr15	35740001	35745000	chr15	-	35855641	35868001	Cox6c	0.969
ENSMUSG00000014313	Bin_411808	chr15	35865001	35870000	chr15	-	35855641	35868001	Cox6c	-1.203
ENSMUSG00000014313	Bin_411790	chr15	35775001	35780000	chr15	-	35855641	35868001	Cox6c	0.498
ENSMUSG00000014313	Bin_411809	chr15	35870001	35875000	chr15	-	35855641	35868001	Cox6c	-1.088
ENSMUSG00000014313	Bin_411795	chr15	35800001	35805000	chr15	-	35855641	35868001	Cox6c	-0.233
ENSMUSG00000014313	Bin_411816	chr15	35905001	35910000	chr15	-	35855641	35868001	Cox6c	0.856
ENSMUSG00000014313	Bin_411812	chr15	35885001	35890000	chr15	-	35855641	35868001	Cox6c	0.875
ENSMUSG00000014313	Bin_411781	chr15	35730001	35735000	chr15	-	35855641	35868001	Cox6c	0.243
ENSMUSG00000014313	Bin_411788	chr15	35765001	35770000	chr15	-	35855641	35868001	Cox6c	0.165
ENSMUSG00000014313	Bin_411814	chr15	35895001	35900000	chr15	-	35855641	35868001	Cox6c	0.002
ENSMUSG00000014313	Bin_411797	chr15	35810001	35815000	chr15	-	35855641	35868001	Cox6c	0.381
ENSMUSG00000014313	Bin_411791	chr15	35780001	35785000	chr15	-	35855641	35868001	Cox6c	-0.669
ENSMUSG00000014313	Bin_411815	chr15	35900001	35905000	chr15	-	35855641	35868001	Cox6c	0.479
ENSMUSG00000014444	Bin_254756	chr8	125005001	125010000	chr8	-	125005598	125075229	Fam38a	-0.803
ENSMUSG00000014444	Bin_254771	chr8	125080001	125085000	chr8	-	125005598	125075229	Fam38a	0.506
ENSMUSG00000014496	Bin_386113	chr14	32585001	32590000	chr14	-	32513201	32643601	Ankrd28	0.226
ENSMUSG00000014496	Bin_386112	chr14	32580001	32585000	chr14	-	32513201	32643601	Ankrd28	0.028
ENSMUSG00000014496	Bin_386108	chr14	32560001	32565000	chr14	-	32513201	32643601	Ankrd28	2.103
ENSMUSG00000014504	Bin_470949	chr18	34480001	34485000	chr18	+	34490501	34496253	Srp19	2.31
ENSMUSG00000014504	Bin_470950	chr18	34485001	34490000	chr18	+	34490501	34496253	Srp19	2.417
ENSMUSG00000014504	Bin_470953	chr18	34500001	34505000	chr18	+	34490501	34496253	Srp19	0.558
ENSMUSG00000014504	Bin_470951	chr18	34490001	34495000	chr18	+	34490501	34496253	Srp19	-0.095
ENSMUSG00000014542	Bin_186068	chr6	83610001	83615000	chr6	-	83594536	83606181	Clec4f	-0.665
ENSMUSG00000014542	Bin_186063	chr6	83585001	83590000	chr6	-	83594536	83606181	Clec4f	0.847
ENSMUSG00000014542	Bin_186066	chr6	83600001	83605000	chr6	-	83594536	83606181	Clec4f	-0.565
ENSMUSG00000014543	Bin_195311	chr6	129825001	129830000	chr6	-	129781172	129826690	Klra17	2.068
ENSMUSG00000014543	Bin_195312	chr6	129830001	129835000	chr6	-	129781172	129826690	Klra17	-0.298
ENSMUSG00000014543	Bin_195310	chr6	129820001	129825000	chr6	-	129781172	129826690	Klra17	-0.019
ENSMUSG00000014599	Bin_97301	chr3	107550001	107555000	chr3	-	107543966	107563387	Csf1	1.452
ENSMUSG00000014599	Bin_97299	chr3	107540001	107545000	chr3	-	107543966	107563387	Csf1	-0.991
ENSMUSG00000014599	Bin_97312	chr3	107605001	107610000	chr3	-	107543966	107563387	Csf1	1.855
ENSMUSG00000014599	Bin_97302	chr3	107555001	107560000	chr3	-	107543966	107563387	Csf1	1.008
ENSMUSG00000014599	Bin_97308	chr3	107585001	107590000	chr3	-	107543966	107563387	Csf1	-2.165
ENSMUSG00000014599	Bin_97310	chr3	107595001	107600000	chr3	-	107543966	107563387	Csf1	1.608
ENSMUSG00000014599	Bin_97314	chr3	107615001	107620000	chr3	-	107543966	107563387	Csf1	0.981
ENSMUSG00000014606	Bin_321009	chr11	70455001	70460000	chr11	-	70457698	70460981	Slc25a11	-0.605
ENSMUSG00000014668	Bin_160950	chr5	110560001	110565000	chr5	+	110564859	110600991	Chfr	1.043
ENSMUSG00000014773	Bin_448089	chr17	15455001	15460000	chr17	-	15504318	15513836	Dll1	0.312
ENSMUSG00000014773	Bin_448086	chr17	15440001	15445000	chr17	-	15504318	15513836	Dll1	0.824
ENSMUSG00000014773	Bin_448088	chr17	15450001	15455000	chr17	-	15504318	15513836	Dll1	0.119
ENSMUSG00000014773	Bin_448091	chr17	15465001	15470000	chr17	-	15504318	15513836	Dll1	-0.295
ENSMUSG00000014813	Bin_393524	chr14	69640001	69645000	chr14	+	69647295	69659861	Stc1	1.111
ENSMUSG00000014813	Bin_393537	chr14	69705001	69710000	chr14	+	69647295	69659861	Stc1	1.241
ENSMUSG00000014813	Bin_393535	chr14	69695001	69700000	chr14	+	69647295	69659861	Stc1	0.459
ENSMUSG00000014813	Bin_393520	chr14	69620001	69625000	chr14	+	69647295	69659861	Stc1	-1.927
ENSMUSG00000014813	Bin_393521	chr14	69625001	69630000	chr14	+	69647295	69659861	Stc1	-0.962
ENSMUSG00000014813	Bin_393497	chr14	69505001	69510000	chr14	+	69647295	69659861	Stc1	-0.363
ENSMUSG00000014813	Bin_393523	chr14	69635001	69640000	chr14	+	69647295	69659861	Stc1	0.44
ENSMUSG00000014813	Bin_393526	chr14	69650001	69655000	chr14	+	69647295	69659861	Stc1	-0.382
ENSMUSG00000014813	Bin_393494	chr14	69490001	69495000	chr14	+	69647295	69659861	Stc1	0.364
ENSMUSG00000014813	Bin_393516	chr14	69600001	69605000	chr14	+	69647295	69659861	Stc1	1.407
ENSMUSG00000014813	Bin_393490	chr14	69470001	69475000	chr14	+	69647295	69659861	Stc1	-0.315
ENSMUSG00000014813	Bin_393496	chr14	69500001	69505000	chr14	+	69647295	69659861	Stc1	-1.236
ENSMUSG00000014813	Bin_393517	chr14	69605001	69610000	chr14	+	69647295	69659861	Stc1	1.011
ENSMUSG00000014813	Bin_393500	chr14	69520001	69525000	chr14	+	69647295	69659861	Stc1	-1.213
ENSMUSG00000014813	Bin_393519	chr14	69615001	69620000	chr14	+	69647295	69659861	Stc1	1.408
ENSMUSG00000014813	Bin_393522	chr14	69630001	69635000	chr14	+	69647295	69659861	Stc1	2.032
ENSMUSG00000014813	Bin_393493	chr14	69485001	69490000	chr14	+	69647295	69659861	Stc1	-0.111
ENSMUSG00000014813	Bin_393504	chr14	69540001	69545000	chr14	+	69647295	69659861	Stc1	0.548
ENSMUSG00000014813	Bin_393489	chr14	69465001	69470000	chr14	+	69647295	69659861	Stc1	-0.246
ENSMUSG00000014813	Bin_393534	chr14	69690001	69695000	chr14	+	69647295	69659861	Stc1	-1.937
ENSMUSG00000014813	Bin_393508	chr14	69560001	69565000	chr14	+	69647295	69659861	Stc1	-1.106
ENSMUSG00000014813	Bin_393498	chr14	69510001	69515000	chr14	+	69647295	69659861	Stc1	1.036
ENSMUSG00000014813	Bin_393502	chr14	69530001	69535000	chr14	+	69647295	69659861	Stc1	0.266
ENSMUSG00000014813	Bin_393503	chr14	69535001	69540000	chr14	+	69647295	69659861	Stc1	0.671
ENSMUSG00000014813	Bin_393515	chr14	69595001	69600000	chr14	+	69647295	69659861	Stc1	-1.251
ENSMUSG00000014813	Bin_393528	chr14	69660001	69665000	chr14	+	69647295	69659861	Stc1	-0.662
ENSMUSG00000014813	Bin_393509	chr14	69565001	69570000	chr14	+	69647295	69659861	Stc1	-1.482
ENSMUSG00000014813	Bin_393506	chr14	69550001	69555000	chr14	+	69647295	69659861	Stc1	0.152
ENSMUSG00000014873	Bin_44795	chr2	26770001	26775000	chr2	+	26771887	26775703	Surf2	-0.265
ENSMUSG00000014907	Bin_243628	chr8	69365001	69370000	chr8	+	69384116	69414463	Naf1	0.437
ENSMUSG00000014907	Bin_243631	chr8	69380001	69385000	chr8	+	69384116	69414463	Naf1	-0.729
ENSMUSG00000014907	Bin_243636	chr8	69405001	69410000	chr8	+	69384116	69414463	Naf1	-0.498
ENSMUSG00000014907	Bin_243633	chr8	69390001	69395000	chr8	+	69384116	69414463	Naf1	-1.049
ENSMUSG00000014932	Bin_145412	chr5	32870001	32875000	chr5	+	32913606	32989430	Yes1	0.431
ENSMUSG00000014932	Bin_145410	chr5	32860001	32865000	chr5	+	32913606	32989430	Yes1	0.419
ENSMUSG00000014932	Bin_145424	chr5	32930001	32935000	chr5	+	32913606	32989430	Yes1	0.547
ENSMUSG00000014932	Bin_145419	chr5	32905001	32910000	chr5	+	32913606	32989430	Yes1	0.107
ENSMUSG00000014932	Bin_145418	chr5	32900001	32905000	chr5	+	32913606	32989430	Yes1	1.17
ENSMUSG00000014932	Bin_145416	chr5	32890001	32895000	chr5	+	32913606	32989430	Yes1	0.023
ENSMUSG00000014980	Bin_30843	chr1	154210001	154215000	chr1	-	154217865	154233818	Tsen15	-0.277
ENSMUSG00000014980	Bin_30846	chr1	154225001	154230000	chr1	-	154217865	154233818	Tsen15	0.256
ENSMUSG00000014980	Bin_30826	chr1	154125001	154130000	chr1	-	154217865	154233818	Tsen15	-0.121
ENSMUSG00000014980	Bin_30848	chr1	154235001	154240000	chr1	-	154217865	154233818	Tsen15	0.96
ENSMUSG00000014980	Bin_30827	chr1	154130001	154135000	chr1	-	154217865	154233818	Tsen15	0.271
ENSMUSG00000014980	Bin_30819	chr1	154090001	154095000	chr1	-	154217865	154233818	Tsen15	-0.643
ENSMUSG00000014980	Bin_30847	chr1	154230001	154235000	chr1	-	154217865	154233818	Tsen15	0.739
ENSMUSG00000014980	Bin_30837	chr1	154180001	154185000	chr1	-	154217865	154233818	Tsen15	1.154
ENSMUSG00000014980	Bin_30834	chr1	154165001	154170000	chr1	-	154217865	154233818	Tsen15	-0.048
ENSMUSG00000015112	Bin_170570	chr6	6120001	6125000	chr6	-	5991219	6167173	Slc25a13	-2.261
ENSMUSG00000015112	Bin_170576	chr6	6150001	6155000	chr6	-	5991219	6167173	Slc25a13	-0.135
ENSMUSG00000015112	Bin_170559	chr6	6065001	6070000	chr6	-	5991219	6167173	Slc25a13	1.076
ENSMUSG00000015112	Bin_170581	chr6	6175001	6180000	chr6	-	5991219	6167173	Slc25a13	-0.538
ENSMUSG00000015127	Bin_450065	chr17	25335001	25340000	chr17	+	25325342	25371388	Unkl	2.082
ENSMUSG00000015127	Bin_450071	chr17	25365001	25370000	chr17	+	25325342	25371388	Unkl	0.389
ENSMUSG00000015127	Bin_450067	chr17	25345001	25350000	chr17	+	25325342	25371388	Unkl	-0.14
ENSMUSG00000015127	Bin_450070	chr17	25360001	25365000	chr17	+	25325342	25371388	Unkl	-2.368
ENSMUSG00000015143	Bin_347552	chr12	81325001	81330000	chr12	-	81268529	81361358	Actn1	0.558
ENSMUSG00000015143	Bin_347548	chr12	81305001	81310000	chr12	-	81268529	81361358	Actn1	3.317
ENSMUSG00000015143	Bin_347550	chr12	81315001	81320000	chr12	-	81268529	81361358	Actn1	2.059
ENSMUSG00000015143	Bin_347551	chr12	81320001	81325000	chr12	-	81268529	81361358	Actn1	-0.035
ENSMUSG00000015143	Bin_347546	chr12	81295001	81300000	chr12	-	81268529	81361358	Actn1	0.996
ENSMUSG00000015143	Bin_347554	chr12	81335001	81340000	chr12	-	81268529	81361358	Actn1	1.383
ENSMUSG00000015143	Bin_347553	chr12	81330001	81335000	chr12	-	81268529	81361358	Actn1	0.753
ENSMUSG00000015143	Bin_347558	chr12	81355001	81360000	chr12	-	81268529	81361358	Actn1	0.492
ENSMUSG00000015143	Bin_347556	chr12	81345001	81350000	chr12	-	81268529	81361358	Actn1	1.517
ENSMUSG00000015176	Bin_491442	chr19	46170001	46175000	chr19	+	46150353	46160018	Nolc1	0.156
ENSMUSG00000015176	Bin_491438	chr19	46150001	46155000	chr19	+	46150353	46160018	Nolc1	0.316
ENSMUSG00000015202	Bin_281567	chr10	3240001	3245000	chr10	+	3134304	3227478	Cnksr3	0.119
ENSMUSG00000015202	Bin_281536	chr10	3085001	3090000	chr10	+	3134304	3227478	Cnksr3	1.169
ENSMUSG00000015202	Bin_281534	chr10	3075001	3080000	chr10	+	3134304	3227478	Cnksr3	-1.381
ENSMUSG00000015202	Bin_281539	chr10	3100001	3105000	chr10	+	3134304	3227478	Cnksr3	0.326
ENSMUSG00000015202	Bin_281531	chr10	3060001	3065000	chr10	+	3134304	3227478	Cnksr3	-1.207
ENSMUSG00000015202	Bin_281520	chr10	3005001	3010000	chr10	+	3134304	3227478	Cnksr3	-0.182
ENSMUSG00000015202	Bin_281538	chr10	3095001	3100000	chr10	+	3134304	3227478	Cnksr3	1.585
ENSMUSG00000015202	Bin_281537	chr10	3090001	3095000	chr10	+	3134304	3227478	Cnksr3	1.149
ENSMUSG00000015202	Bin_281568	chr10	3245001	3250000	chr10	+	3134304	3227478	Cnksr3	1.993
ENSMUSG00000015202	Bin_281566	chr10	3235001	3240000	chr10	+	3134304	3227478	Cnksr3	0.057
ENSMUSG00000015202	Bin_281522	chr10	3015001	3020000	chr10	+	3134304	3227478	Cnksr3	-1.111
ENSMUSG00000015202	Bin_281562	chr10	3215001	3220000	chr10	+	3134304	3227478	Cnksr3	1.369
ENSMUSG00000015202	Bin_281553	chr10	3170001	3175000	chr10	+	3134304	3227478	Cnksr3	-1.22
ENSMUSG00000015202	Bin_281524	chr10	3025001	3030000	chr10	+	3134304	3227478	Cnksr3	-0.943
ENSMUSG00000015224	Bin_126966	chr4	96275001	96280000	chr4	-	96235120	96258269	Cyp2j9	1.094
ENSMUSG00000015224	Bin_126963	chr4	96260001	96265000	chr4	-	96235120	96258269	Cyp2j9	0.435
ENSMUSG00000015224	Bin_126965	chr4	96270001	96275000	chr4	-	96235120	96258269	Cyp2j9	1.828
ENSMUSG00000015291	Bin_508787	chrX	71550001	71555000	chrX	+	71550337	71557201	Gdi1	-0.745
ENSMUSG00000015305	Bin_282669	chr10	8750001	8755000	chr10	-	8442017	8605868	Sash1	0.583
ENSMUSG00000015305	Bin_282687	chr10	8840001	8845000	chr10	-	8442017	8605868	Sash1	-1.84
ENSMUSG00000015305	Bin_282686	chr10	8835001	8840000	chr10	-	8442017	8605868	Sash1	1.522
ENSMUSG00000015305	Bin_282703	chr10	8920001	8925000	chr10	-	8442017	8605868	Sash1	-0.162
ENSMUSG00000015305	Bin_282702	chr10	8915001	8920000	chr10	-	8442017	8605868	Sash1	1.124
ENSMUSG00000015305	Bin_282690	chr10	8855001	8860000	chr10	-	8442017	8605868	Sash1	-1.098
ENSMUSG00000015305	Bin_282674	chr10	8775001	8780000	chr10	-	8442017	8605868	Sash1	1.616
ENSMUSG00000015305	Bin_282700	chr10	8905001	8910000	chr10	-	8442017	8605868	Sash1	-0.09
ENSMUSG00000015305	Bin_282699	chr10	8900001	8905000	chr10	-	8442017	8605868	Sash1	-0.375
ENSMUSG00000015305	Bin_282682	chr10	8815001	8820000	chr10	-	8442017	8605868	Sash1	-1.132
ENSMUSG00000015305	Bin_282658	chr10	8695001	8700000	chr10	-	8442017	8605868	Sash1	1.654
ENSMUSG00000015305	Bin_282688	chr10	8845001	8850000	chr10	-	8442017	8605868	Sash1	1.095
ENSMUSG00000015305	Bin_282645	chr10	8630001	8635000	chr10	-	8442017	8605868	Sash1	0.697
ENSMUSG00000015305	Bin_282685	chr10	8830001	8835000	chr10	-	8442017	8605868	Sash1	0.191
ENSMUSG00000015305	Bin_282671	chr10	8760001	8765000	chr10	-	8442017	8605868	Sash1	1.457
ENSMUSG00000015305	Bin_282654	chr10	8675001	8680000	chr10	-	8442017	8605868	Sash1	0.181
ENSMUSG00000015305	Bin_282670	chr10	8755001	8760000	chr10	-	8442017	8605868	Sash1	0.518
ENSMUSG00000015305	Bin_282701	chr10	8910001	8915000	chr10	-	8442017	8605868	Sash1	0.082
ENSMUSG00000015305	Bin_282676	chr10	8785001	8790000	chr10	-	8442017	8605868	Sash1	1.624
ENSMUSG00000015305	Bin_282653	chr10	8670001	8675000	chr10	-	8442017	8605868	Sash1	1.873
ENSMUSG00000015305	Bin_282684	chr10	8825001	8830000	chr10	-	8442017	8605868	Sash1	-0.917
ENSMUSG00000015305	Bin_282668	chr10	8745001	8750000	chr10	-	8442017	8605868	Sash1	1.593
ENSMUSG00000015305	Bin_282646	chr10	8635001	8640000	chr10	-	8442017	8605868	Sash1	0.604
ENSMUSG00000015340	Bin_496278	chrX	9005001	9010000	chrX	-	9012378	9064897	Cybb	0.304
ENSMUSG00000015340	Bin_496275	chrX	8990001	8995000	chrX	-	9012378	9064897	Cybb	-1.687
ENSMUSG00000015340	Bin_496293	chrX	9080001	9085000	chrX	-	9012378	9064897	Cybb	-0.257
ENSMUSG00000015340	Bin_496276	chrX	8995001	9000000	chrX	-	9012378	9064897	Cybb	-2.683
ENSMUSG00000015340	Bin_496287	chrX	9050001	9055000	chrX	-	9012378	9064897	Cybb	-1.063
ENSMUSG00000015340	Bin_496279	chrX	9010001	9015000	chrX	-	9012378	9064897	Cybb	-0.588
ENSMUSG00000015340	Bin_496290	chrX	9065001	9070000	chrX	-	9012378	9064897	Cybb	-0.23
ENSMUSG00000015340	Bin_496283	chrX	9030001	9035000	chrX	-	9012378	9064897	Cybb	-0.649
ENSMUSG00000015340	Bin_496277	chrX	9000001	9005000	chrX	-	9012378	9064897	Cybb	-2.164
ENSMUSG00000015396	Bin_364308	chr13	43845001	43850000	chr13	+	43880476	43898499	Cd83	0.816
ENSMUSG00000015396	Bin_364309	chr13	43850001	43855000	chr13	+	43880476	43898499	Cd83	1.502
ENSMUSG00000015396	Bin_364313	chr13	43870001	43875000	chr13	+	43880476	43898499	Cd83	-0.521
ENSMUSG00000015396	Bin_364314	chr13	43875001	43880000	chr13	+	43880476	43898499	Cd83	-0.674
ENSMUSG00000015396	Bin_364303	chr13	43820001	43825000	chr13	+	43880476	43898499	Cd83	0.553
ENSMUSG00000015396	Bin_364299	chr13	43800001	43805000	chr13	+	43880476	43898499	Cd83	0.106
ENSMUSG00000015396	Bin_364300	chr13	43805001	43810000	chr13	+	43880476	43898499	Cd83	0.937
ENSMUSG00000015396	Bin_364304	chr13	43825001	43830000	chr13	+	43880476	43898499	Cd83	0.207
ENSMUSG00000015396	Bin_364312	chr13	43865001	43870000	chr13	+	43880476	43898499	Cd83	1.225
ENSMUSG00000015396	Bin_364321	chr13	43910001	43915000	chr13	+	43880476	43898499	Cd83	2.172
ENSMUSG00000015396	Bin_364306	chr13	43835001	43840000	chr13	+	43880476	43898499	Cd83	-0.398
ENSMUSG00000015396	Bin_364301	chr13	43810001	43815000	chr13	+	43880476	43898499	Cd83	-0.948
ENSMUSG00000015396	Bin_364322	chr13	43915001	43920000	chr13	+	43880476	43898499	Cd83	-0.014
ENSMUSG00000015396	Bin_364307	chr13	43840001	43845000	chr13	+	43880476	43898499	Cd83	-0.511
ENSMUSG00000015474	Bin_451950	chr17	34760001	34765000	chr17	-	34753607	34765455	Ppt2	0.366
ENSMUSG00000015501	Bin_283659	chr10	13700001	13705000	chr10	+	13686185	13871182	Hivep2	1.155
ENSMUSG00000015501	Bin_283654	chr10	13675001	13680000	chr10	+	13686185	13871182	Hivep2	0.222
ENSMUSG00000015501	Bin_283653	chr10	13670001	13675000	chr10	+	13686185	13871182	Hivep2	0.932
ENSMUSG00000015501	Bin_283649	chr10	13650001	13655000	chr10	+	13686185	13871182	Hivep2	0.512
ENSMUSG00000015501	Bin_283650	chr10	13655001	13660000	chr10	+	13686185	13871182	Hivep2	0.02
ENSMUSG00000015501	Bin_283651	chr10	13660001	13665000	chr10	+	13686185	13871182	Hivep2	1.204
ENSMUSG00000015533	Bin_378683	chr13	115720001	115725000	chr13	-	115626124	115722249	Itga2	0.736
ENSMUSG00000015533	Bin_378681	chr13	115710001	115715000	chr13	-	115626124	115722249	Itga2	-1.121
ENSMUSG00000015533	Bin_378679	chr13	115700001	115705000	chr13	-	115626124	115722249	Itga2	1.27
ENSMUSG00000015533	Bin_378684	chr13	115725001	115730000	chr13	-	115626124	115722249	Itga2	0.578
ENSMUSG00000015533	Bin_378694	chr13	115775001	115780000	chr13	-	115626124	115722249	Itga2	-0.355
ENSMUSG00000015533	Bin_378674	chr13	115675001	115680000	chr13	-	115626124	115722249	Itga2	-1.478
ENSMUSG00000015533	Bin_378697	chr13	115790001	115795000	chr13	-	115626124	115722249	Itga2	2.931
ENSMUSG00000015605	Bin_454339	chr17	46705001	46710000	chr17	-	46683788	46693111	Srf	0.445
ENSMUSG00000015605	Bin_454338	chr17	46700001	46705000	chr17	-	46683788	46693111	Srf	-0.493
ENSMUSG00000015619	Bin_41399	chr2	9790001	9795000	chr2	-	9778705	9811661	Gata3	-0.364
ENSMUSG00000015619	Bin_41403	chr2	9810001	9815000	chr2	-	9778705	9811661	Gata3	-1.252
ENSMUSG00000015619	Bin_41400	chr2	9795001	9800000	chr2	-	9778705	9811661	Gata3	-0.256
ENSMUSG00000015619	Bin_41383	chr2	9710001	9715000	chr2	-	9778705	9811661	Gata3	0.627
ENSMUSG00000015619	Bin_41377	chr2	9680001	9685000	chr2	-	9778705	9811661	Gata3	0.029
ENSMUSG00000015619	Bin_41394	chr2	9765001	9770000	chr2	-	9778705	9811661	Gata3	0.659
ENSMUSG00000015619	Bin_41391	chr2	9750001	9755000	chr2	-	9778705	9811661	Gata3	-1.685
ENSMUSG00000015619	Bin_41381	chr2	9700001	9705000	chr2	-	9778705	9811661	Gata3	0.886
ENSMUSG00000015619	Bin_41389	chr2	9740001	9745000	chr2	-	9778705	9811661	Gata3	-1.347
ENSMUSG00000015619	Bin_41374	chr2	9665001	9670000	chr2	-	9778705	9811661	Gata3	2.886
ENSMUSG00000015619	Bin_41395	chr2	9770001	9775000	chr2	-	9778705	9811661	Gata3	1.226
ENSMUSG00000015619	Bin_41388	chr2	9735001	9740000	chr2	-	9778705	9811661	Gata3	1.283
ENSMUSG00000015714	Bin_94818	chr3	95135001	95140000	chr3	+	95118714	95127510	Lass2	-1.159
ENSMUSG00000015714	Bin_94817	chr3	95130001	95135000	chr3	+	95118714	95127510	Lass2	0.802
ENSMUSG00000015714	Bin_94814	chr3	95115001	95120000	chr3	+	95118714	95127510	Lass2	0.446
ENSMUSG00000015714	Bin_94815	chr3	95120001	95125000	chr3	+	95118714	95127510	Lass2	-0.373
ENSMUSG00000015745	Bin_94952	chr3	95805001	95810000	chr3	-	95792352	95799924	Plekho1	-0.622
ENSMUSG00000015745	Bin_94953	chr3	95810001	95815000	chr3	-	95792352	95799924	Plekho1	0.891
ENSMUSG00000015745	Bin_94949	chr3	95790001	95795000	chr3	-	95792352	95799924	Plekho1	1.404
ENSMUSG00000015745	Bin_94948	chr3	95785001	95790000	chr3	-	95792352	95799924	Plekho1	-0.958
ENSMUSG00000015759	Bin_389075	chr14	47395001	47400000	chr14	-	47395257	47408086	Cnih	0.262
ENSMUSG00000015759	Bin_389079	chr14	47415001	47420000	chr14	-	47395257	47408086	Cnih	0.572
ENSMUSG00000015766	Bin_196864	chr6	137590001	137595000	chr6	-	137425766	137603397	Eps8	2.46
ENSMUSG00000015766	Bin_196860	chr6	137570001	137575000	chr6	-	137425766	137603397	Eps8	-0.201
ENSMUSG00000015766	Bin_196840	chr6	137470001	137475000	chr6	-	137425766	137603397	Eps8	-0.921
ENSMUSG00000015766	Bin_196865	chr6	137595001	137600000	chr6	-	137425766	137603397	Eps8	0.734
ENSMUSG00000015766	Bin_196855	chr6	137545001	137550000	chr6	-	137425766	137603397	Eps8	-0.001
ENSMUSG00000015766	Bin_196850	chr6	137520001	137525000	chr6	-	137425766	137603397	Eps8	1.293
ENSMUSG00000015766	Bin_196871	chr6	137625001	137630000	chr6	-	137425766	137603397	Eps8	-0.412
ENSMUSG00000015766	Bin_196859	chr6	137565001	137570000	chr6	-	137425766	137603397	Eps8	1.095
ENSMUSG00000015766	Bin_196852	chr6	137530001	137535000	chr6	-	137425766	137603397	Eps8	0.697
ENSMUSG00000015766	Bin_196842	chr6	137480001	137485000	chr6	-	137425766	137603397	Eps8	1.251
ENSMUSG00000015806	Bin_147980	chr5	45710001	45715000	chr5	-	45825271	45841474	Qdpr	0.893
ENSMUSG00000015806	Bin_147992	chr5	45770001	45775000	chr5	-	45825271	45841474	Qdpr	0.732
ENSMUSG00000015806	Bin_147986	chr5	45740001	45745000	chr5	-	45825271	45841474	Qdpr	-0.544
ENSMUSG00000015806	Bin_147989	chr5	45755001	45760000	chr5	-	45825271	45841474	Qdpr	0.191
ENSMUSG00000015806	Bin_147994	chr5	45780001	45785000	chr5	-	45825271	45841474	Qdpr	-0.515
ENSMUSG00000015806	Bin_147978	chr5	45700001	45705000	chr5	-	45825271	45841474	Qdpr	2.101
ENSMUSG00000015806	Bin_148000	chr5	45810001	45815000	chr5	-	45825271	45841474	Qdpr	-2.225
ENSMUSG00000015806	Bin_147982	chr5	45720001	45725000	chr5	-	45825271	45841474	Qdpr	0.307
ENSMUSG00000015806	Bin_147998	chr5	45800001	45805000	chr5	-	45825271	45841474	Qdpr	0.651
ENSMUSG00000015806	Bin_147983	chr5	45725001	45730000	chr5	-	45825271	45841474	Qdpr	0.401
ENSMUSG00000015806	Bin_147997	chr5	45795001	45800000	chr5	-	45825271	45841474	Qdpr	0.348
ENSMUSG00000015837	Bin_316920	chr11	50010001	50015000	chr11	-	50012868	50024329	Sqstm1	1.488
ENSMUSG00000015846	Bin_44946	chr2	27525001	27530000	chr2	+	27531960	27618477	Rxra	2.235
ENSMUSG00000015846	Bin_44974	chr2	27665001	27670000	chr2	+	27531960	27618477	Rxra	-0.042
ENSMUSG00000015846	Bin_44940	chr2	27495001	27500000	chr2	+	27531960	27618477	Rxra	-0.295
ENSMUSG00000015846	Bin_44968	chr2	27635001	27640000	chr2	+	27531960	27618477	Rxra	0.28
ENSMUSG00000015846	Bin_44945	chr2	27520001	27525000	chr2	+	27531960	27618477	Rxra	0.004
ENSMUSG00000015846	Bin_44969	chr2	27640001	27645000	chr2	+	27531960	27618477	Rxra	-0.16
ENSMUSG00000015846	Bin_44935	chr2	27470001	27475000	chr2	+	27531960	27618477	Rxra	0.32
ENSMUSG00000015846	Bin_44962	chr2	27605001	27610000	chr2	+	27531960	27618477	Rxra	1.148
ENSMUSG00000015846	Bin_44971	chr2	27650001	27655000	chr2	+	27531960	27618477	Rxra	0.01
ENSMUSG00000015846	Bin_44944	chr2	27515001	27520000	chr2	+	27531960	27618477	Rxra	1.678
ENSMUSG00000015846	Bin_44967	chr2	27630001	27635000	chr2	+	27531960	27618477	Rxra	-0.707
ENSMUSG00000015890	Bin_299518	chr10	92995001	93000000	chr10	-	92986083	93002778	Amdhd1	1.361
ENSMUSG00000015890	Bin_299517	chr10	92990001	92995000	chr10	-	92986083	93002778	Amdhd1	1.372
ENSMUSG00000015943	Bin_94991	chr3	96000001	96005000	chr3	-	96000511	96023632	Bola1	2.042
ENSMUSG00000015943	Bin_94992	chr3	96005001	96010000	chr3	-	96000511	96023632	Bola1	-0.29
ENSMUSG00000015944	Bin_165756	chr5	134590001	134595000	chr5	+	134575581	134620213	Gatsl2	2.102
ENSMUSG00000015944	Bin_165755	chr5	134585001	134590000	chr5	+	134575581	134620213	Gatsl2	0.892
ENSMUSG00000015944	Bin_165757	chr5	134595001	134600000	chr5	+	134575581	134620213	Gatsl2	-0.333
ENSMUSG00000015950	Bin_165777	chr5	134695001	134700000	chr5	-	134695923	134705495	Ncf1	0.484
ENSMUSG00000015970	Bin_385777	chr14	30905001	30910000	chr14	+	30822209	30853652	Chdh	0.997
ENSMUSG00000015970	Bin_385789	chr14	30965001	30970000	chr14	+	30822209	30853652	Chdh	2.437
ENSMUSG00000015970	Bin_385796	chr14	31000001	31005000	chr14	+	30822209	30853652	Chdh	0.395
ENSMUSG00000015970	Bin_385767	chr14	30855001	30860000	chr14	+	30822209	30853652	Chdh	-2.352
ENSMUSG00000015970	Bin_385780	chr14	30920001	30925000	chr14	+	30822209	30853652	Chdh	1.225
ENSMUSG00000015970	Bin_385795	chr14	30995001	31000000	chr14	+	30822209	30853652	Chdh	1.806
ENSMUSG00000015970	Bin_385765	chr14	30845001	30850000	chr14	+	30822209	30853652	Chdh	0.174
ENSMUSG00000015970	Bin_385766	chr14	30850001	30855000	chr14	+	30822209	30853652	Chdh	0.087
ENSMUSG00000015970	Bin_385773	chr14	30885001	30890000	chr14	+	30822209	30853652	Chdh	1.298
ENSMUSG00000015970	Bin_385772	chr14	30880001	30885000	chr14	+	30822209	30853652	Chdh	0.579
ENSMUSG00000015970	Bin_385762	chr14	30830001	30835000	chr14	+	30822209	30853652	Chdh	0.245
ENSMUSG00000015970	Bin_385797	chr14	31005001	31010000	chr14	+	30822209	30853652	Chdh	0.46
ENSMUSG00000015970	Bin_385793	chr14	30985001	30990000	chr14	+	30822209	30853652	Chdh	0.781
ENSMUSG00000015970	Bin_385790	chr14	30970001	30975000	chr14	+	30822209	30853652	Chdh	-1.867
ENSMUSG00000015970	Bin_385781	chr14	30925001	30930000	chr14	+	30822209	30853652	Chdh	0.135
ENSMUSG00000016179	Bin_39047	chr1	195230001	195235000	chr1	-	195172540	195196491	Camk1g	0.949
ENSMUSG00000016179	Bin_39037	chr1	195180001	195185000	chr1	-	195172540	195196491	Camk1g	0.797
ENSMUSG00000016179	Bin_39053	chr1	195260001	195265000	chr1	-	195172540	195196491	Camk1g	-0.062
ENSMUSG00000016179	Bin_39038	chr1	195185001	195190000	chr1	-	195172540	195196491	Camk1g	0.276
ENSMUSG00000016179	Bin_39045	chr1	195220001	195225000	chr1	-	195172540	195196491	Camk1g	-0.155
ENSMUSG00000016179	Bin_39036	chr1	195175001	195180000	chr1	-	195172540	195196491	Camk1g	1.523
ENSMUSG00000016179	Bin_39050	chr1	195245001	195250000	chr1	-	195172540	195196491	Camk1g	-0.195
ENSMUSG00000016181	Bin_38985	chr1	194920001	194925000	chr1	-	194930597	194956445	Diexf	-1.875
ENSMUSG00000016181	Bin_38990	chr1	194945001	194950000	chr1	-	194930597	194956445	Diexf	-0.219
ENSMUSG00000016181	Bin_38984	chr1	194915001	194920000	chr1	-	194930597	194956445	Diexf	0.416
ENSMUSG00000016181	Bin_38983	chr1	194910001	194915000	chr1	-	194930597	194956445	Diexf	-1.219
ENSMUSG00000016181	Bin_38989	chr1	194940001	194945000	chr1	-	194930597	194956445	Diexf	-0.36
ENSMUSG00000016181	Bin_38992	chr1	194955001	194960000	chr1	-	194930597	194956445	Diexf	-1.12
ENSMUSG00000016194	Bin_39013	chr1	195060001	195065000	chr1	-	195047824	195090248	Hsd11b1	1.954
ENSMUSG00000016194	Bin_39017	chr1	195080001	195085000	chr1	-	195047824	195090248	Hsd11b1	-1.144
ENSMUSG00000016194	Bin_39015	chr1	195070001	195075000	chr1	-	195047824	195090248	Hsd11b1	-0.742
ENSMUSG00000016194	Bin_39014	chr1	195065001	195070000	chr1	-	195047824	195090248	Hsd11b1	-0.673
ENSMUSG00000016206	Bin_452479	chr17	37405001	37410000	chr17	+	37407165	37411429	H2-M3	-0.658
ENSMUSG00000016257	Bin_74301	chr2	174300001	174305000	chr2	-	174290568	174298582	Slmo2	2.218
ENSMUSG00000016257	Bin_74300	chr2	174295001	174300000	chr2	-	174290568	174298582	Slmo2	0.532
ENSMUSG00000016262	Bin_38938	chr1	194685001	194690000	chr1	-	194670625	194681946	Sertad4	1.923
ENSMUSG00000016262	Bin_38935	chr1	194670001	194675000	chr1	-	194670625	194681946	Sertad4	1.005
ENSMUSG00000016319	Bin_501344	chrX	34335001	34340000	chrX	+	34335646	34338802	Slc25a5	1.171
ENSMUSG00000016382	Bin_509087	chrX	73050001	73055000	chrX	-	73030993	73120521	Pls3	0.39
ENSMUSG00000016382	Bin_509088	chrX	73055001	73060000	chrX	-	73030993	73120521	Pls3	-0.034
ENSMUSG00000016477	Bin_361550	chr13	30055001	30060000	chr13	-	29998444	30077537	E2f3	2.058
ENSMUSG00000016477	Bin_361555	chr13	30080001	30085000	chr13	-	29998444	30077537	E2f3	1.54
ENSMUSG00000016477	Bin_361559	chr13	30100001	30105000	chr13	-	29998444	30077537	E2f3	0.662
ENSMUSG00000016477	Bin_361552	chr13	30065001	30070000	chr13	-	29998444	30077537	E2f3	0.217
ENSMUSG00000016477	Bin_361558	chr13	30095001	30100000	chr13	-	29998444	30077537	E2f3	0.815
ENSMUSG00000016494	Bin_39352	chr1	196755001	196760000	chr1	+	196765015	196787486	Cd34	-0.055
ENSMUSG00000016494	Bin_39354	chr1	196765001	196770000	chr1	+	196765015	196787486	Cd34	1.651
ENSMUSG00000016494	Bin_39350	chr1	196745001	196750000	chr1	+	196765015	196787486	Cd34	1.846
ENSMUSG00000016494	Bin_39356	chr1	196775001	196780000	chr1	+	196765015	196787486	Cd34	0.879
ENSMUSG00000016494	Bin_39348	chr1	196735001	196740000	chr1	+	196765015	196787486	Cd34	-0.95
ENSMUSG00000016494	Bin_39347	chr1	196730001	196735000	chr1	+	196765015	196787486	Cd34	-0.223
ENSMUSG00000016494	Bin_39353	chr1	196760001	196765000	chr1	+	196765015	196787486	Cd34	0.369
ENSMUSG00000016494	Bin_39355	chr1	196770001	196775000	chr1	+	196765015	196787486	Cd34	-0.788
ENSMUSG00000016494	Bin_39349	chr1	196740001	196745000	chr1	+	196765015	196787486	Cd34	-0.416
ENSMUSG00000016495	Bin_488093	chr19	29425001	29430000	chr19	-	29423089	29441880	5033414D02Rik	-1.925
ENSMUSG00000016495	Bin_488092	chr19	29420001	29425000	chr19	-	29423089	29441880	5033414D02Rik	-0.259
ENSMUSG00000016495	Bin_488094	chr19	29430001	29435000	chr19	-	29423089	29441880	5033414D02Rik	-0.18
ENSMUSG00000016496	Bin_488100	chr19	29460001	29465000	chr19	+	29441945	29462585	Cd274	2.486
ENSMUSG00000016496	Bin_488099	chr19	29455001	29460000	chr19	+	29441945	29462585	Cd274	0.684
ENSMUSG00000016496	Bin_488096	chr19	29440001	29445000	chr19	+	29441945	29462585	Cd274	-0.072
ENSMUSG00000016496	Bin_488098	chr19	29450001	29455000	chr19	+	29441945	29462585	Cd274	-0.49
ENSMUSG00000016503	Bin_168388	chr5	147750001	147755000	chr5	+	147760233	147767190	Gtf3a	-0.073
ENSMUSG00000016503	Bin_168389	chr5	147755001	147760000	chr5	+	147760233	147767190	Gtf3a	1.378
ENSMUSG00000016526	Bin_26608	chr1	133035001	133040000	chr1	-	133025018	133034811	Dyrk3	2.873
ENSMUSG00000016526	Bin_26606	chr1	133025001	133030000	chr1	-	133025018	133034811	Dyrk3	0.757
ENSMUSG00000016526	Bin_26607	chr1	133030001	133035000	chr1	-	133025018	133034811	Dyrk3	0.411
ENSMUSG00000016534	Bin_501633	chrX	35780001	35785000	chrX	-	35754534	35809631	Lamp2	-1.467
ENSMUSG00000016534	Bin_501634	chrX	35785001	35790000	chrX	-	35754534	35809631	Lamp2	-0.798
ENSMUSG00000016534	Bin_501632	chrX	35775001	35780000	chrX	-	35754534	35809631	Lamp2	-0.557
ENSMUSG00000016534	Bin_501639	chrX	35810001	35815000	chrX	-	35754534	35809631	Lamp2	-0.053
ENSMUSG00000016554	Bin_420197	chr15	77810001	77815000	chr15	-	77789428	77801254	Eif3d	-0.262
ENSMUSG00000016554	Bin_420195	chr15	77800001	77805000	chr15	-	77789428	77801254	Eif3d	-0.593
ENSMUSG00000016554	Bin_420201	chr15	77830001	77835000	chr15	-	77789428	77801254	Eif3d	-1.115
ENSMUSG00000016554	Bin_420207	chr15	77860001	77865000	chr15	-	77789428	77801254	Eif3d	-0.663
ENSMUSG00000016554	Bin_420205	chr15	77850001	77855000	chr15	-	77789428	77801254	Eif3d	-0.8
ENSMUSG00000016554	Bin_420198	chr15	77815001	77820000	chr15	-	77789428	77801254	Eif3d	1.095
ENSMUSG00000016554	Bin_420206	chr15	77855001	77860000	chr15	-	77789428	77801254	Eif3d	-0.662
ENSMUSG00000016624	Bin_421578	chr15	84715001	84720000	chr15	-	84615806	84686559	Phf21b	-2.437
ENSMUSG00000016624	Bin_421573	chr15	84690001	84695000	chr15	-	84615806	84686559	Phf21b	0.15
ENSMUSG00000016624	Bin_421575	chr15	84700001	84705000	chr15	-	84615806	84686559	Phf21b	0.468
ENSMUSG00000016624	Bin_421558	chr15	84615001	84620000	chr15	-	84615806	84686559	Phf21b	-0.066
ENSMUSG00000016624	Bin_421561	chr15	84630001	84635000	chr15	-	84615806	84686559	Phf21b	2.683
ENSMUSG00000016624	Bin_421576	chr15	84705001	84710000	chr15	-	84615806	84686559	Phf21b	-1.234
ENSMUSG00000016624	Bin_421572	chr15	84685001	84690000	chr15	-	84615806	84686559	Phf21b	0.476
ENSMUSG00000016624	Bin_421564	chr15	84645001	84650000	chr15	-	84615806	84686559	Phf21b	0.764
ENSMUSG00000016637	Bin_420231	chr15	77980001	77985000	chr15	-	77989895	78004538	Ift27	-0.113
ENSMUSG00000016637	Bin_420236	chr15	78005001	78010000	chr15	-	77989895	78004538	Ift27	-0.407
ENSMUSG00000016637	Bin_420232	chr15	77985001	77990000	chr15	-	77989895	78004538	Ift27	1.107
ENSMUSG00000016637	Bin_420237	chr15	78010001	78015000	chr15	-	77989895	78004538	Ift27	1
ENSMUSG00000016637	Bin_420238	chr15	78015001	78020000	chr15	-	77989895	78004538	Ift27	-0.16
ENSMUSG00000016664	Bin_421288	chr15	83265001	83270000	chr15	-	83206037	83295036	Pacsin2	1.098
ENSMUSG00000016664	Bin_421293	chr15	83290001	83295000	chr15	-	83206037	83295036	Pacsin2	0.137
ENSMUSG00000016664	Bin_421287	chr15	83260001	83265000	chr15	-	83206037	83295036	Pacsin2	-1.899
ENSMUSG00000016664	Bin_421290	chr15	83275001	83280000	chr15	-	83206037	83295036	Pacsin2	-0.946
ENSMUSG00000016664	Bin_421292	chr15	83285001	83290000	chr15	-	83206037	83295036	Pacsin2	0.583
ENSMUSG00000016933	Bin_71560	chr2	160595001	160600000	chr2	+	160557036	160601496	Plcg1	-1.559
ENSMUSG00000016933	Bin_71564	chr2	160615001	160620000	chr2	+	160557036	160601496	Plcg1	1.99
ENSMUSG00000016933	Bin_71562	chr2	160605001	160610000	chr2	+	160557036	160601496	Plcg1	0.374
ENSMUSG00000017119	Bin_327202	chr11	101420001	101425000	chr11	+	101413463	101443265	Nbr1	1.261
ENSMUSG00000017132	Bin_330538	chr11	118100001	118105000	chr11	-	117993333	118109906	Cyth1	2.356
ENSMUSG00000017132	Bin_330539	chr11	118105001	118110000	chr11	-	117993333	118109906	Cyth1	1.183
ENSMUSG00000017132	Bin_330533	chr11	118075001	118080000	chr11	-	117993333	118109906	Cyth1	0.018
ENSMUSG00000017144	Bin_49636	chr2	50975001	50980000	chr2	-	50985958	51004631	Rnd3	1.176
ENSMUSG00000017144	Bin_49622	chr2	50905001	50910000	chr2	-	50985958	51004631	Rnd3	-0.588
ENSMUSG00000017144	Bin_49618	chr2	50885001	50890000	chr2	-	50985958	51004631	Rnd3	-0.376
ENSMUSG00000017144	Bin_49633	chr2	50960001	50965000	chr2	-	50985958	51004631	Rnd3	-0.012
ENSMUSG00000017144	Bin_49648	chr2	51035001	51040000	chr2	-	50985958	51004631	Rnd3	1.654
ENSMUSG00000017144	Bin_49627	chr2	50930001	50935000	chr2	-	50985958	51004631	Rnd3	-2.006
ENSMUSG00000017144	Bin_49639	chr2	50990001	50995000	chr2	-	50985958	51004631	Rnd3	-0.877
ENSMUSG00000017144	Bin_49638	chr2	50985001	50990000	chr2	-	50985958	51004631	Rnd3	2.54
ENSMUSG00000017221	Bin_326625	chr11	98535001	98540000	chr11	+	98543868	98557293	Psmd3	-1.314
ENSMUSG00000017221	Bin_326627	chr11	98545001	98550000	chr11	+	98543868	98557293	Psmd3	-1.202
ENSMUSG00000017221	Bin_326628	chr11	98550001	98555000	chr11	+	98543868	98557293	Psmd3	-0.914
ENSMUSG00000017314	Bin_327306	chr11	101940001	101945000	chr11	-	101918329	101949829	Mpp2	0.597
ENSMUSG00000017314	Bin_327304	chr11	101930001	101935000	chr11	-	101918329	101949829	Mpp2	1.498
ENSMUSG00000017314	Bin_327308	chr11	101950001	101955000	chr11	-	101918329	101949829	Mpp2	0.913
ENSMUSG00000017400	Bin_326501	chr11	97915001	97920000	chr11	-	97897937	97914776	Stac2	-1.01
ENSMUSG00000017400	Bin_326499	chr11	97905001	97910000	chr11	-	97897937	97914776	Stac2	0.416
ENSMUSG00000017404	Bin_326495	chr11	97885001	97890000	chr11	+	97888024	97891806	Rpl19	0.97
ENSMUSG00000017404	Bin_326496	chr11	97890001	97895000	chr11	+	97888024	97891806	Rpl19	-2.787
ENSMUSG00000017412	Bin_49952	chr2	52555001	52560000	chr2	-	52283845	52532350	Cacnb4	0.263
ENSMUSG00000017412	Bin_49942	chr2	52505001	52510000	chr2	-	52283845	52532350	Cacnb4	-0.711
ENSMUSG00000017412	Bin_49951	chr2	52550001	52555000	chr2	-	52283845	52532350	Cacnb4	0.108
ENSMUSG00000017466	Bin_330565	chr11	118235001	118240000	chr11	-	118162383	118217054	Timp2	0.902
ENSMUSG00000017493	Bin_326701	chr11	98915001	98920000	chr11	+	98902558	98915706	Igfbp4	-0.218
ENSMUSG00000017493	Bin_326697	chr11	98895001	98900000	chr11	+	98902558	98915706	Igfbp4	0.995
ENSMUSG00000017631	Bin_322176	chr11	76290001	76295000	chr11	-	76230236	76435816	Abr	-0.087
ENSMUSG00000017631	Bin_322208	chr11	76450001	76455000	chr11	-	76230236	76435816	Abr	-0.386
ENSMUSG00000017631	Bin_322191	chr11	76365001	76370000	chr11	-	76230236	76435816	Abr	-0.052
ENSMUSG00000017631	Bin_322171	chr11	76265001	76270000	chr11	-	76230236	76435816	Abr	-2.196
ENSMUSG00000017631	Bin_322206	chr11	76440001	76445000	chr11	-	76230236	76435816	Abr	0.866
ENSMUSG00000017631	Bin_322189	chr11	76355001	76360000	chr11	-	76230236	76435816	Abr	0.072
ENSMUSG00000017631	Bin_322193	chr11	76375001	76380000	chr11	-	76230236	76435816	Abr	0.856
ENSMUSG00000017631	Bin_322179	chr11	76305001	76310000	chr11	-	76230236	76435816	Abr	0.84
ENSMUSG00000017631	Bin_322181	chr11	76315001	76320000	chr11	-	76230236	76435816	Abr	0.456
ENSMUSG00000017631	Bin_322190	chr11	76360001	76365000	chr11	-	76230236	76435816	Abr	-0.659
ENSMUSG00000017631	Bin_322195	chr11	76385001	76390000	chr11	-	76230236	76435816	Abr	0.821
ENSMUSG00000017631	Bin_322167	chr11	76245001	76250000	chr11	-	76230236	76435816	Abr	-0.761
ENSMUSG00000017631	Bin_322173	chr11	76275001	76280000	chr11	-	76230236	76435816	Abr	0.399
ENSMUSG00000017631	Bin_322204	chr11	76430001	76435000	chr11	-	76230236	76435816	Abr	2.219
ENSMUSG00000017631	Bin_322192	chr11	76370001	76375000	chr11	-	76230236	76435816	Abr	-0.447
ENSMUSG00000017639	Bin_322796	chr11	79390001	79395000	chr11	+	79404714	79511525	Rab11fip4	-0.626
ENSMUSG00000017639	Bin_322798	chr11	79400001	79405000	chr11	+	79404714	79511525	Rab11fip4	0.044
ENSMUSG00000017639	Bin_322811	chr11	79465001	79470000	chr11	+	79404714	79511525	Rab11fip4	1.378
ENSMUSG00000017639	Bin_322797	chr11	79395001	79400000	chr11	+	79404714	79511525	Rab11fip4	0.339
ENSMUSG00000017652	Bin_72418	chr2	164885001	164890000	chr2	+	164881127	164898448	Cd40	-1.487
ENSMUSG00000017652	Bin_72416	chr2	164875001	164880000	chr2	+	164881127	164898448	Cd40	-0.194
ENSMUSG00000017652	Bin_72415	chr2	164870001	164875000	chr2	+	164881127	164898448	Cd40	0.545
ENSMUSG00000017754	Bin_72377	chr2	164680001	164685000	chr2	-	164665018	164683211	Pltp	0.88
ENSMUSG00000017756	Bin_370323	chr13	73920001	73925000	chr13	+	73870542	73954191	Slc12a7	0.435
ENSMUSG00000017756	Bin_370312	chr13	73865001	73870000	chr13	+	73870542	73954191	Slc12a7	0.952
ENSMUSG00000017756	Bin_370316	chr13	73885001	73890000	chr13	+	73870542	73954191	Slc12a7	1.488
ENSMUSG00000017756	Bin_370319	chr13	73900001	73905000	chr13	+	73870542	73954191	Slc12a7	0.246
ENSMUSG00000017756	Bin_370320	chr13	73905001	73910000	chr13	+	73870542	73954191	Slc12a7	0.456
ENSMUSG00000017756	Bin_370324	chr13	73925001	73930000	chr13	+	73870542	73954191	Slc12a7	1.233
ENSMUSG00000017802	Bin_327113	chr11	100975001	100980000	chr11	-	100957636	100981207	Fam134c	-0.547
ENSMUSG00000017802	Bin_327112	chr11	100970001	100975000	chr11	-	100957636	100981207	Fam134c	0.974
ENSMUSG00000017830	Bin_327031	chr11	100565001	100570000	chr11	-	100556018	100565585	Dhx58	0.016
ENSMUSG00000017830	Bin_327030	chr11	100560001	100565000	chr11	-	100556018	100565585	Dhx58	2.169
ENSMUSG00000017830	Bin_327029	chr11	100555001	100560000	chr11	-	100556018	100565585	Dhx58	-1.45
ENSMUSG00000017861	Bin_72015	chr2	162870001	162875000	chr2	+	162880423	162910424	Mybl2	-0.858
ENSMUSG00000017861	Bin_72016	chr2	162875001	162880000	chr2	+	162880423	162910424	Mybl2	0.543
ENSMUSG00000017897	Bin_72547	chr2	165530001	165535000	chr2	+	165480798	165597227	Eya2	0.872
ENSMUSG00000017897	Bin_72544	chr2	165515001	165520000	chr2	+	165480798	165597227	Eya2	-1.076
ENSMUSG00000017897	Bin_72550	chr2	165545001	165550000	chr2	+	165480798	165597227	Eya2	0.388
ENSMUSG00000017897	Bin_72533	chr2	165460001	165465000	chr2	+	165480798	165597227	Eya2	-0.112
ENSMUSG00000017897	Bin_72523	chr2	165410001	165415000	chr2	+	165480798	165597227	Eya2	-1.573
ENSMUSG00000017897	Bin_72551	chr2	165550001	165555000	chr2	+	165480798	165597227	Eya2	0.143
ENSMUSG00000017897	Bin_72560	chr2	165595001	165600000	chr2	+	165480798	165597227	Eya2	0.428
ENSMUSG00000017897	Bin_72553	chr2	165560001	165565000	chr2	+	165480798	165597227	Eya2	-0.131
ENSMUSG00000017929	Bin_72870	chr2	167145001	167150000	chr2	-	167123944	167174683	B4galt5	-0.207
ENSMUSG00000017929	Bin_72879	chr2	167190001	167195000	chr2	-	167123944	167174683	B4galt5	1.646
ENSMUSG00000017929	Bin_72881	chr2	167200001	167205000	chr2	-	167123944	167174683	B4galt5	-0.423
ENSMUSG00000017929	Bin_72872	chr2	167155001	167160000	chr2	-	167123944	167174683	B4galt5	2.216
ENSMUSG00000017929	Bin_72876	chr2	167175001	167180000	chr2	-	167123944	167174683	B4galt5	0.042
ENSMUSG00000017929	Bin_72867	chr2	167130001	167135000	chr2	-	167123944	167174683	B4galt5	-1.205
ENSMUSG00000017999	Bin_72813	chr2	166860001	166865000	chr2	+	166840693	166860447	Ddx27	0.456
ENSMUSG00000018008	Bin_420321	chr15	78430001	78435000	chr15	+	78427477	78452449	Cyth4	0.854
ENSMUSG00000018008	Bin_420330	chr15	78475001	78480000	chr15	+	78427477	78452449	Cyth4	0.041
ENSMUSG00000018008	Bin_420318	chr15	78415001	78420000	chr15	+	78427477	78452449	Cyth4	2.036
ENSMUSG00000018008	Bin_420323	chr15	78440001	78445000	chr15	+	78427477	78452449	Cyth4	1.215
ENSMUSG00000018008	Bin_420324	chr15	78445001	78450000	chr15	+	78427477	78452449	Cyth4	-0.015
ENSMUSG00000018008	Bin_420327	chr15	78460001	78465000	chr15	+	78427477	78452449	Cyth4	1.113
ENSMUSG00000018008	Bin_420326	chr15	78455001	78460000	chr15	+	78427477	78452449	Cyth4	0.991
ENSMUSG00000018008	Bin_420332	chr15	78485001	78490000	chr15	+	78427477	78452449	Cyth4	2.151
ENSMUSG00000018008	Bin_420325	chr15	78450001	78455000	chr15	+	78427477	78452449	Cyth4	-0.336
ENSMUSG00000018040	Bin_421226	chr15	82955001	82960000	chr15	-	82943863	82953231	Rrp7a	-2.271
ENSMUSG00000018040	Bin_421225	chr15	82950001	82955000	chr15	-	82943863	82953231	Rrp7a	0.134
ENSMUSG00000018167	Bin_326562	chr11	98220001	98225000	chr11	+	98219682	98242426	Stard3	-0.907
ENSMUSG00000018239	Bin_317545	chr11	53135001	53140000	chr11	+	53138181	53146803	Zcchc10	-0.055
ENSMUSG00000018239	Bin_317547	chr11	53145001	53150000	chr11	+	53138181	53146803	Zcchc10	-0.663
ENSMUSG00000018377	Bin_324497	chr11	87895001	87900000	chr11	+	87881781	87898231	Vezf1	0.528
ENSMUSG00000018377	Bin_324496	chr11	87890001	87895000	chr11	+	87881781	87898231	Vezf1	1.074
ENSMUSG00000018378	Bin_324515	chr11	87985001	87990000	chr11	+	87912648	88007642	Cuedc1	0.207
ENSMUSG00000018378	Bin_324509	chr11	87955001	87960000	chr11	+	87912648	88007642	Cuedc1	0.835
ENSMUSG00000018378	Bin_324517	chr11	87995001	88000000	chr11	+	87912648	88007642	Cuedc1	-0.833
ENSMUSG00000018378	Bin_324513	chr11	87975001	87980000	chr11	+	87912648	88007642	Cuedc1	0.437
ENSMUSG00000018378	Bin_324506	chr11	87940001	87945000	chr11	+	87912648	88007642	Cuedc1	2.011
ENSMUSG00000018378	Bin_324504	chr11	87930001	87935000	chr11	+	87912648	88007642	Cuedc1	0.947
ENSMUSG00000018378	Bin_324516	chr11	87990001	87995000	chr11	+	87912648	88007642	Cuedc1	-1.193
ENSMUSG00000018378	Bin_324502	chr11	87920001	87925000	chr11	+	87912648	88007642	Cuedc1	0.992
ENSMUSG00000018378	Bin_324508	chr11	87950001	87955000	chr11	+	87912648	88007642	Cuedc1	2.586
ENSMUSG00000018378	Bin_324512	chr11	87970001	87975000	chr11	+	87912648	88007642	Cuedc1	-0.908
ENSMUSG00000018398	Bin_317586	chr11	53340001	53345000	chr11	+	53332759	53363067	38200	0.264
ENSMUSG00000018398	Bin_317587	chr11	53345001	53350000	chr11	+	53332759	53363067	38200	1.001
ENSMUSG00000018398	Bin_317584	chr11	53330001	53335000	chr11	+	53332759	53363067	38200	0.577
ENSMUSG00000018398	Bin_317589	chr11	53355001	53360000	chr11	+	53332759	53363067	38200	2.972
ENSMUSG00000018405	Bin_323844	chr11	84630001	84635000	chr11	-	84626563	84633017	Mrm1	-0.568
ENSMUSG00000018405	Bin_323843	chr11	84625001	84630000	chr11	-	84626563	84633017	Mrm1	1.524
ENSMUSG00000018405	Bin_323841	chr11	84615001	84620000	chr11	-	84626563	84633017	Mrm1	-1.126
ENSMUSG00000018425	Bin_324243	chr11	86625001	86630000	chr11	-	86582348	86621198	Dhx40	-0.052
ENSMUSG00000018425	Bin_324239	chr11	86605001	86610000	chr11	-	86582348	86621198	Dhx40	1.272
ENSMUSG00000018425	Bin_324240	chr11	86610001	86615000	chr11	-	86582348	86621198	Dhx40	1.995
ENSMUSG00000018425	Bin_324242	chr11	86620001	86625000	chr11	-	86582348	86621198	Dhx40	0.188
ENSMUSG00000018428	Bin_324653	chr11	88675001	88680000	chr11	-	88692106	88725900	Akap1	0.214
ENSMUSG00000018428	Bin_324657	chr11	88695001	88700000	chr11	-	88692106	88725900	Akap1	-1.861
ENSMUSG00000018428	Bin_324663	chr11	88725001	88730000	chr11	-	88692106	88725900	Akap1	0.461
ENSMUSG00000018428	Bin_324666	chr11	88740001	88745000	chr11	-	88692106	88725900	Akap1	0.188
ENSMUSG00000018428	Bin_324664	chr11	88730001	88735000	chr11	-	88692106	88725900	Akap1	0.284
ENSMUSG00000018428	Bin_324665	chr11	88735001	88740000	chr11	-	88692106	88725900	Akap1	1.45
ENSMUSG00000018428	Bin_324655	chr11	88685001	88690000	chr11	-	88692106	88725900	Akap1	-1.653
ENSMUSG00000018428	Bin_324651	chr11	88665001	88670000	chr11	-	88692106	88725900	Akap1	1.234
ENSMUSG00000018428	Bin_324659	chr11	88705001	88710000	chr11	-	88692106	88725900	Akap1	1.157
ENSMUSG00000018474	Bin_320752	chr11	69170001	69175000	chr11	-	69156775	69182928	Chd3	0.069
ENSMUSG00000018474	Bin_320756	chr11	69190001	69195000	chr11	-	69156775	69182928	Chd3	-0.459
ENSMUSG00000018474	Bin_320751	chr11	69165001	69170000	chr11	-	69156775	69182928	Chd3	0.292
ENSMUSG00000018509	Bin_319388	chr11	62350001	62355000	chr11	-	62338448	62352763	Cenpv	0.851
ENSMUSG00000018509	Bin_319386	chr11	62340001	62345000	chr11	-	62338448	62352763	Cenpv	-0.336
ENSMUSG00000018537	Bin_326430	chr11	97560001	97565000	chr11	-	97550137	97561811	Pcgf2	1.533
ENSMUSG00000018554	Bin_320867	chr11	69745001	69750000	chr11	+	69749298	69755107	Ybx2	2.28
ENSMUSG00000018583	Bin_317974	chr11	55280001	55285000	chr11	+	55283187	55318340	G3bp1	-0.26
ENSMUSG00000018648	Bin_323695	chr11	83885001	83890000	chr11	-	83861543	83882763	Dusp14	0.257
ENSMUSG00000018648	Bin_323693	chr11	83875001	83880000	chr11	-	83861543	83882763	Dusp14	0.055
ENSMUSG00000018651	Bin_323699	chr11	83905001	83910000	chr11	-	83892336	83943102	Tada2a	-0.948
ENSMUSG00000018651	Bin_323697	chr11	83895001	83900000	chr11	-	83892336	83943102	Tada2a	-0.756
ENSMUSG00000018651	Bin_323705	chr11	83935001	83940000	chr11	-	83892336	83943102	Tada2a	-1.255
ENSMUSG00000018651	Bin_323706	chr11	83940001	83945000	chr11	-	83892336	83943102	Tada2a	2.237
ENSMUSG00000018651	Bin_323702	chr11	83920001	83925000	chr11	-	83892336	83943102	Tada2a	0.992
ENSMUSG00000018651	Bin_323700	chr11	83910001	83915000	chr11	-	83892336	83943102	Tada2a	-0.562
ENSMUSG00000018677	Bin_327373	chr11	102275001	102280000	chr11	-	102264299	102269260	Slc25a39	0.047
ENSMUSG00000018677	Bin_327372	chr11	102270001	102275000	chr11	-	102264299	102269260	Slc25a39	0.833
ENSMUSG00000018697	Bin_323759	chr11	84205001	84210000	chr11	-	84236357	84327024	Aatf	-1.034
ENSMUSG00000018697	Bin_323757	chr11	84195001	84200000	chr11	-	84236357	84327024	Aatf	-1.685
ENSMUSG00000018697	Bin_323767	chr11	84245001	84250000	chr11	-	84236357	84327024	Aatf	-0.825
ENSMUSG00000018697	Bin_323775	chr11	84285001	84290000	chr11	-	84236357	84327024	Aatf	-0.385
ENSMUSG00000018697	Bin_323770	chr11	84260001	84265000	chr11	-	84236357	84327024	Aatf	-1.94
ENSMUSG00000018697	Bin_323766	chr11	84240001	84245000	chr11	-	84236357	84327024	Aatf	-1.158
ENSMUSG00000018697	Bin_323760	chr11	84210001	84215000	chr11	-	84236357	84327024	Aatf	0.836
ENSMUSG00000018697	Bin_323778	chr11	84300001	84305000	chr11	-	84236357	84327024	Aatf	0.587
ENSMUSG00000018697	Bin_323755	chr11	84185001	84190000	chr11	-	84236357	84327024	Aatf	-0.518
ENSMUSG00000018750	Bin_320835	chr11	69585001	69590000	chr11	+	69579414	69597525	Zbtb4	0.284
ENSMUSG00000018750	Bin_320834	chr11	69580001	69585000	chr11	+	69579414	69597525	Zbtb4	-0.185
ENSMUSG00000018752	Bin_320820	chr11	69510001	69515000	chr11	-	69496079	69509600	BC096441	-0.401
ENSMUSG00000018752	Bin_320822	chr11	69520001	69525000	chr11	-	69496079	69509600	BC096441	1.622
ENSMUSG00000018752	Bin_320819	chr11	69505001	69510000	chr11	-	69496079	69509600	BC096441	-0.817
ENSMUSG00000018770	Bin_54195	chr2	73770001	73775000	chr2	-	73746504	73749383	Atp5g3	-1.018
[truncated: 21,477 more rows]
