# Supplementary material for: Changes in long-range rDNA-genomic interactions associate with altered RNA polymerase II gene programs during malignant transformation
Source: Commun Biol. 2019 Jan 28;2:39. doi: 10.1038/s42003-019-0284-y (PMC6349880; doi:10.1038/s42003-019-0284-y)
Supplement: Supplementary file 6 — Supplementary Data 5 [file 42003_2019_284_MOESM6_ESM.xls]

## Sheet: diff rDNA interact, LMP_UBTF KD
Ensembl.Gene.ID	Bin.ID	Counts_LMP_raw	Counts_shUBTF_raw	Counts_LMP_quant.norm	Counts_shUBTF_quant.norm	Counts_LMP_eff.library.norm	Counts_shUBTF_eff.library.norm	Bin.Chr	Bin.Start	Bin.End	Gene.Chr	Gene.Start	Gene.End	Associated.Gene.Name
ENSMUSG00000000001	Bin_97380	127	94	120.75	97	122.927	97.1144	chr3	107945001	107950000	chr3	107910198	107949064	Gnai3
ENSMUSG00000000028	Bin_429095	88	191	86	212.5	85.1779	197.328	chr16	18805001	18810000	chr16	18780540	18812080	Cdc45
ENSMUSG00000000037	Bin_525976	56	52.5	55.75	52.75	54.2041	53.7229	chrX	157495001	157500000	chrX	157555125	157696145	Scml2
ENSMUSG00000000037	Bin_525977	132	260	125	298	127.767	268.614	chrX	157500001	157505000	chrX	157555125	157696145	Scml2
ENSMUSG00000000037	Bin_525984	176	52	163.25	52	170.356	53.7229	chrX	157535001	157540000	chrX	157555125	157696145	Scml2
ENSMUSG00000000037	Bin_525999	108	86	104	88.25	104.536	88.8494	chrX	157610001	157615000	chrX	157555125	157696145	Scml2
ENSMUSG00000000037	Bin_526001	95.5	88	92.75	90.5	92.9213	90.9156	chrX	157620001	157625000	chrX	157555125	157696145	Scml2
ENSMUSG00000000049	Bin_328554	222	299	202.25	345	214.881	308.906	chr11	108180001	108185000	chr11	108204668	108275710	Apoh
ENSMUSG00000000049	Bin_328557	81	563	79.5	679.5	78.4024	581.653	chr11	108195001	108200000	chr11	108204668	108275710	Apoh
ENSMUSG00000000049	Bin_328567	55	90	54.75	92.75	53.2362	92.9819	chr11	108245001	108250000	chr11	108204668	108275710	Apoh
ENSMUSG00000000049	Bin_328568	78.5	107	77.25	112	75.4986	110.545	chr11	108250001	108255000	chr11	108204668	108275710	Apoh
ENSMUSG00000000058	Bin_172792	66	152	65.5	165	63.8834	157.036	chr6	17230001	17235000	chr6	17231185	17239115	Cav2
ENSMUSG00000000078	Bin_356648	92	155.5	89.5	169.25	89.0496	161.169	chr13	5545001	5550000	chr13	5860735	5869639	Klf6
ENSMUSG00000000078	Bin_356670	83	252.5	81.5	289	80.3382	260.349	chr13	5655001	5660000	chr13	5860735	5869639	Klf6
ENSMUSG00000000078	Bin_356671	316	102	281	106.25	305.866	105.379	chr13	5660001	5665000	chr13	5860735	5869639	Klf6
ENSMUSG00000000078	Bin_356676	130	89	123.5	91.5	125.831	91.9487	chr13	5685001	5690000	chr13	5860735	5869639	Klf6
ENSMUSG00000000078	Bin_356677	163	76	152	77.25	157.773	78.518	chr13	5690001	5695000	chr13	5860735	5869639	Klf6
ENSMUSG00000000078	Bin_356678	123.5	181	117.75	200.5	120.023	186.997	chr13	5695001	5700000	chr13	5860735	5869639	Klf6
ENSMUSG00000000078	Bin_356683	68	80	67.25	81.75	65.8193	82.6506	chr13	5720001	5725000	chr13	5860735	5869639	Klf6
ENSMUSG00000000078	Bin_356685	104.5	146.5	100.75	158.25	100.665	150.837	chr13	5730001	5735000	chr13	5860735	5869639	Klf6
ENSMUSG00000000078	Bin_356688	258	211	232.25	238	249.726	217.991	chr13	5745001	5750000	chr13	5860735	5869639	Klf6
ENSMUSG00000000078	Bin_356689	249	162	224.75	177.25	241.015	167.367	chr13	5750001	5755000	chr13	5860735	5869639	Klf6
ENSMUSG00000000078	Bin_356693	236	90	214	92.75	228.432	92.9819	chr13	5770001	5775000	chr13	5860735	5869639	Klf6
ENSMUSG00000000078	Bin_356704	295	112	263	118	285.54	115.711	chr13	5825001	5830000	chr13	5860735	5869639	Klf6
ENSMUSG00000000078	Bin_356707	171	197	159	220	165.516	203.527	chr13	5840001	5845000	chr13	5860735	5869639	Klf6
ENSMUSG00000000078	Bin_356709	105	58	101.25	58.5	101.633	59.9217	chr13	5850001	5855000	chr13	5860735	5869639	Klf6
ENSMUSG00000000078	Bin_356711	71	280.5	70	322.75	68.7231	289.277	chr13	5860001	5865000	chr13	5860735	5869639	Klf6
ENSMUSG00000000078	Bin_356715	70.5	68.5	69.75	69.25	67.7551	70.253	chr13	5880001	5885000	chr13	5860735	5869639	Klf6
ENSMUSG00000000078	Bin_356717	132	130	125	139	127.767	134.307	chr13	5890001	5895000	chr13	5860735	5869639	Klf6
ENSMUSG00000000078	Bin_356720	131	179	124.25	198	126.799	184.931	chr13	5905001	5910000	chr13	5860735	5869639	Klf6
ENSMUSG00000000085	Bin_131723	64	74	63.5	75	61.9476	76.4518	chr4	120060001	120065000	chr4	120077886	120202804	Scmh1
ENSMUSG00000000085	Bin_131724	73	83.5	72	85.5	70.6589	86.7831	chr4	120065001	120070000	chr4	120077886	120202804	Scmh1
ENSMUSG00000000085	Bin_131730	68	55.5	67.25	55.75	65.8193	57.8554	chr4	120095001	120100000	chr4	120077886	120202804	Scmh1
ENSMUSG00000000085	Bin_131745	185	53	171	53	179.067	54.756	chr4	120170001	120175000	chr4	120077886	120202804	Scmh1
ENSMUSG00000000094	Bin_324055	79	457.5	77.5	546.25	76.4665	473.174	chr11	85685001	85690000	chr11	85699924	85729599	Tbx4
ENSMUSG00000000094	Bin_324058	57.5	92	57.25	95	56.14	95.0481	chr11	85700001	85705000	chr11	85699924	85729599	Tbx4
ENSMUSG00000000094	Bin_324059	288	96	257.25	99.5	278.764	99.1807	chr11	85705001	85710000	chr11	85699924	85729599	Tbx4
ENSMUSG00000000094	Bin_324061	79	55	77.5	55.25	76.4665	56.8223	chr11	85715001	85720000	chr11	85699924	85729599	Tbx4
ENSMUSG00000000103	Bin_528032	107	117	103	123.5	103.569	120.876	chrY	1120001	1125000	chrY	1362123	1426357	Zfy2
ENSMUSG00000000103	Bin_528048	74	125	73	133	71.6269	129.141	chrY	1200001	1205000	chrY	1362123	1426357	Zfy2
ENSMUSG00000000103	Bin_528065	138.5	86.5	130.75	88.75	133.574	88.8494	chrY	1285001	1290000	chrY	1362123	1426357	Zfy2
ENSMUSG00000000103	Bin_528066	106	57	102	57.5	102.601	58.8885	chrY	1290001	1295000	chrY	1362123	1426357	Zfy2
ENSMUSG00000000103	Bin_528090	54	82	54	84	52.2682	84.7168	chrY	1410001	1415000	chrY	1362123	1426357	Zfy2
ENSMUSG00000000103	Bin_528091	196	343	180.25	400.5	189.714	354.364	chrY	1415001	1420000	chrY	1362123	1426357	Zfy2
ENSMUSG00000000103	Bin_528099	77.5	72.5	76.25	73.5	75.4986	74.3855	chrY	1455001	1460000	chrY	1362123	1426357	Zfy2
ENSMUSG00000000120	Bin_326002	339	85	300.5	87	328.128	87.8162	chr11	95420001	95425000	chr11	95430132	95449049	Ngfr
ENSMUSG00000000125	Bin_327645	172	64	160	64.5	166.484	66.1204	chr11	103635001	103640000	chr11	103635464	103679271	Wnt3
ENSMUSG00000000125	Bin_327646	86	116	84	122.5	83.242	119.843	chr11	103640001	103645000	chr11	103635464	103679271	Wnt3
ENSMUSG00000000125	Bin_327648	122	50	116.5	50	118.088	51.6566	chr11	103650001	103655000	chr11	103635464	103679271	Wnt3
ENSMUSG00000000126	Bin_318741	267	54	239.75	54	258.437	55.7891	chr11	59115001	59120000	chr11	59120430	59147054	Wnt9a
ENSMUSG00000000127	Bin_457846	70	90	69	92.75	67.7551	92.9819	chr17	64240001	64245000	chr17	64213364	64488843	Fer
ENSMUSG00000000127	Bin_457862	153	66	143.5	66.75	148.093	68.1867	chr17	64320001	64325000	chr17	64213364	64488843	Fer
ENSMUSG00000000127	Bin_457864	71	65	70	65.5	68.7231	67.1536	chr17	64330001	64335000	chr17	64213364	64488843	Fer
ENSMUSG00000000127	Bin_457867	454	156	397.25	170	439.44	161.169	chr17	64345001	64350000	chr17	64213364	64488843	Fer
ENSMUSG00000000127	Bin_457868	323	93	287	96	312.642	96.0813	chr17	64350001	64355000	chr17	64213364	64488843	Fer
ENSMUSG00000000127	Bin_457882	94	115.5	91.5	121.75	90.9855	119.843	chr17	64420001	64425000	chr17	64213364	64488843	Fer
ENSMUSG00000000127	Bin_457889	75	129	74	137.625	72.5948	133.274	chr17	64455001	64460000	chr17	64213364	64488843	Fer
ENSMUSG00000000131	Bin_225903	78	72	76.75	73	75.4986	74.3855	chr7	133265001	133270000	chr7	133245229	133344015	Xpo6
ENSMUSG00000000131	Bin_225910	120.5	116	115	122.5	116.152	119.843	chr7	133300001	133305000	chr7	133245229	133344015	Xpo6
ENSMUSG00000000131	Bin_225914	84	223.5	82.25	253.25	81.3062	231.422	chr7	133320001	133325000	chr7	133245229	133344015	Xpo6
ENSMUSG00000000134	Bin_495946	104	431	100.5	508	100.665	445.28	chrX	7345001	7350000	chrX	7339686	7352328	Tcfe3
ENSMUSG00000000142	Bin_328683	161	55	150.25	55.25	155.837	56.8223	chr11	108825001	108830000	chr11	108781663	108812097	Axin2
ENSMUSG00000000148	Bin_167074	991	226	840	256.5	959.219	233.488	chr5	141180001	141185000	chr5	141180965	141195333	Baat1
ENSMUSG00000000149	Bin_167099	70	68.5	69	69.25	67.7551	70.253	chr5	141305001	141310000	chr5	141234362	141306385	Gna12
ENSMUSG00000000149	Bin_167102	152	183	142.5	203	147.125	189.063	chr5	141320001	141325000	chr5	141234362	141306385	Gna12
ENSMUSG00000000149	Bin_167103	304	62	270.75	62.5	294.251	64.0542	chr5	141325001	141330000	chr5	141234362	141306385	Gna12
ENSMUSG00000000149	Bin_167105	65.5	144	64.75	155.5	63.8834	148.771	chr5	141335001	141340000	chr5	141234362	141306385	Gna12
ENSMUSG00000000149	Bin_167107	92	92	89.5	95	89.0496	95.0481	chr5	141345001	141350000	chr5	141234362	141306385	Gna12
ENSMUSG00000000149	Bin_167108	74	54	73	54	71.6269	55.7891	chr5	141350001	141355000	chr5	141234362	141306385	Gna12
ENSMUSG00000000149	Bin_167114	193	128	177.75	136.5	186.811	132.241	chr5	141380001	141385000	chr5	141234362	141306385	Gna12
ENSMUSG00000000157	Bin_444668	235	302	213.25	348.5	227.464	312.006	chr16	96670001	96675000	chr16	96643895	96665226	Itgb2l
ENSMUSG00000000159	Bin_444644	109	55	105	55.25	105.504	56.8223	chr16	96550001	96555000	chr16	96583275	96747187	Igsf5
ENSMUSG00000000159	Bin_444649	193	127	177.75	135.5	186.811	131.208	chr16	96575001	96580000	chr16	96583275	96747187	Igsf5
ENSMUSG00000000159	Bin_444660	113.5	54	108.75	54	110.344	55.7891	chr16	96630001	96635000	chr16	96583275	96747187	Igsf5
ENSMUSG00000000167	Bin_266188	152	53	142.5	53	147.125	54.756	chr9	50425001	50430000	chr9	50425426	50433105	Pih1d2
ENSMUSG00000000183	Bin_194737	62	152.5	61.5	165.5	60.0117	157.036	chr6	126955001	126960000	chr6	126965560	126974736	Fgf6
ENSMUSG00000000183	Bin_194739	226	179	205.5	198	218.752	184.931	chr6	126965001	126970000	chr6	126965560	126974736	Fgf6
ENSMUSG00000000184	Bin_194773	110	73	105.75	74	106.472	75.4186	chr6	127135001	127140000	chr6	127075797	127101066	Ccnd2
ENSMUSG00000000194	Bin_45649	79	84	77.5	86	76.4665	86.7831	chr2	31040001	31045000	chr2	31007836	31075068	Gpr107
ENSMUSG00000000194	Bin_45651	179	67	166	67.75	173.26	69.2198	chr2	31050001	31055000	chr2	31007836	31075068	Gpr107
ENSMUSG00000000194	Bin_45656	154	111	144.25	116.75	149.061	114.678	chr2	31075001	31080000	chr2	31007836	31075068	Gpr107
ENSMUSG00000000194	Bin_45658	171	136	159	146	165.516	140.506	chr2	31085001	31090000	chr2	31007836	31075068	Gpr107
ENSMUSG00000000197	Bin_404337	125	106.5	119	111.5	120.991	109.512	chr14	123705001	123710000	chr14	123675863	124026366	Nalcn
ENSMUSG00000000197	Bin_404341	133	134	126	143.5	128.735	138.44	chr14	123725001	123730000	chr14	123675863	124026366	Nalcn
ENSMUSG00000000197	Bin_404348	54.5	144	54.25	155.5	52.2682	148.771	chr14	123760001	123765000	chr14	123675863	124026366	Nalcn
ENSMUSG00000000197	Bin_404359	81.5	96	79.75	99.5	79.3703	99.1807	chr14	123815001	123820000	chr14	123675863	124026366	Nalcn
ENSMUSG00000000197	Bin_404361	90.5	124	88.25	132	87.1137	128.108	chr14	123825001	123830000	chr14	123675863	124026366	Nalcn
ENSMUSG00000000197	Bin_404369	94	56	91.5	56.25	90.9855	57.8554	chr14	123865001	123870000	chr14	123675863	124026366	Nalcn
ENSMUSG00000000197	Bin_404371	92	92.5	89.5	95.5	89.0496	95.0481	chr14	123875001	123880000	chr14	123675863	124026366	Nalcn
ENSMUSG00000000197	Bin_404375	108	85	104	87	104.536	87.8162	chr14	123895001	123900000	chr14	123675863	124026366	Nalcn
ENSMUSG00000000197	Bin_404380	72.5	230.5	71.5	262.25	69.691	237.62	chr14	123920001	123925000	chr14	123675863	124026366	Nalcn
ENSMUSG00000000197	Bin_404383	325	68	288.5	69	314.577	70.253	chr14	123935001	123940000	chr14	123675863	124026366	Nalcn
ENSMUSG00000000197	Bin_404385	178	102	165	106.25	172.292	105.379	chr14	123945001	123950000	chr14	123675863	124026366	Nalcn
ENSMUSG00000000197	Bin_404398	97.5	97	94.75	100.5	94.8572	100.214	chr14	124010001	124015000	chr14	123675863	124026366	Nalcn
ENSMUSG00000000214	Bin_229263	261	318	234.75	369.5	252.63	328.536	chr7	150065001	150070000	chr7	150078657	150117033	Th
ENSMUSG00000000214	Bin_229265	218	152	199	165	211.009	157.036	chr7	150075001	150080000	chr7	150078657	150117033	Th
ENSMUSG00000000214	Bin_229276	78	77	76.75	78.5	75.4986	79.5512	chr7	150130001	150135000	chr7	150078657	150117033	Th
ENSMUSG00000000215	Bin_229223	97	64	94.25	64.5	93.8893	66.1204	chr7	149865001	149870000	chr7	149864561	149885415	Ins2
ENSMUSG00000000215	Bin_229224	404.5	181	356.25	200.5	391.044	186.997	chr7	149870001	149875000	chr7	149864561	149885415	Ins2
ENSMUSG00000000215	Bin_229226	67	84	66.5	86	64.8513	86.7831	chr7	149880001	149885000	chr7	149864561	149885415	Ins2
ENSMUSG00000000215	Bin_229227	103	116	99.5	122.5	99.6968	119.843	chr7	149885001	149890000	chr7	149864561	149885415	Ins2
ENSMUSG00000000215	Bin_229228	382	71	337	72	369.749	73.3524	chr7	149890001	149895000	chr7	149864561	149885415	Ins2
ENSMUSG00000000216	Bin_225038	105	63.5	101.25	64	101.633	66.1204	chr7	128940001	128945000	chr7	128877993	128911989	Scnn1g
ENSMUSG00000000247	Bin_47078	56	70	55.75	71	54.2041	72.3192	chr2	38185001	38190000	chr2	38194801	38225253	Lhx2
ENSMUSG00000000248	Bin_195127	121	51	115.5	51	117.12	52.6897	chr6	128905001	128910000	chr6	128884399	128970537	Clec2g
ENSMUSG00000000248	Bin_195129	241	166	218.25	182	233.271	171.5	chr6	128915001	128920000	chr6	128884399	128970537	Clec2g
ENSMUSG00000000253	Bin_364659	60	78	59.5	79.5	58.0758	80.5843	chr13	45600001	45605000	chr13	45602813	45641751	Gmpr
ENSMUSG00000000253	Bin_364662	188	104.5	173.5	109.25	181.971	107.446	chr13	45615001	45620000	chr13	45602813	45641751	Gmpr
ENSMUSG00000000253	Bin_364682	99	140	96	151	95.8251	144.638	chr13	45715001	45720000	chr13	45602813	45641751	Gmpr
ENSMUSG00000000253	Bin_364686	74	78	73	79.5	71.6269	80.5843	chr13	45735001	45740000	chr13	45602813	45641751	Gmpr
ENSMUSG00000000253	Bin_364689	148	93	139	96	143.254	96.0813	chr13	45750001	45755000	chr13	45602813	45641751	Gmpr
ENSMUSG00000000253	Bin_364691	56	73.5	55.75	74.75	54.2041	76.4518	chr13	45760001	45765000	chr13	45602813	45641751	Gmpr
ENSMUSG00000000253	Bin_364696	87	107	85	112	84.21	110.545	chr13	45785001	45790000	chr13	45602813	45641751	Gmpr
ENSMUSG00000000253	Bin_364705	147	117	138.25	123.5	142.286	120.876	chr13	45830001	45835000	chr13	45602813	45641751	Gmpr
ENSMUSG00000000263	Bin_318001	190	58	175	58.5	183.907	59.9217	chr11	55415001	55420000	chr11	55327740	55421700	Glra1
ENSMUSG00000000263	Bin_318004	94.5	150	92	162.5	90.9855	154.97	chr11	55430001	55435000	chr11	55327740	55421700	Glra1
ENSMUSG00000000263	Bin_318009	51	56	51	56.25	49.3645	57.8554	chr11	55455001	55460000	chr11	55327740	55421700	Glra1
ENSMUSG00000000263	Bin_318011	192	170	177	187	185.843	175.632	chr11	55465001	55470000	chr11	55327740	55421700	Glra1
ENSMUSG00000000263	Bin_318013	69.5	156.5	68.75	170.25	67.7551	161.169	chr11	55475001	55480000	chr11	55327740	55421700	Glra1
ENSMUSG00000000263	Bin_318014	52.5	58.5	52.25	59	50.3324	59.9217	chr11	55480001	55485000	chr11	55327740	55421700	Glra1
ENSMUSG00000000275	Bin_324690	179	207	166	233	173.26	213.858	chr11	88860001	88865000	chr11	88860690	88881607	Trim25
ENSMUSG00000000275	Bin_324694	60	84	59.5	86	58.0758	86.7831	chr11	88880001	88885000	chr11	88860690	88881607	Trim25
ENSMUSG00000000282	Bin_321850	78	67.5	76.75	68.25	75.4986	70.253	chr11	74660001	74665000	chr11	74644422	74659227	Mnt
ENSMUSG00000000290	Bin_296316	96	219	93.25	247.75	92.9213	226.256	chr10	76985001	76990000	chr10	76992997	77028453	Itgb2
ENSMUSG00000000290	Bin_296317	108	58.5	104	59	104.536	59.9217	chr10	76990001	76995000	chr10	76992997	77028453	Itgb2
ENSMUSG00000000290	Bin_296320	51.5	112.5	51.25	118.25	50.3324	115.711	chr10	77005001	77010000	chr10	76992997	77028453	Itgb2
ENSMUSG00000000295	Bin_287119	181.5	159	168	173.5	176.163	164.268	chr10	31000001	31005000	chr10	31033188	31048010	Hddc2
ENSMUSG00000000295	Bin_287121	72	80	71	81.75	69.691	82.6506	chr10	31010001	31015000	chr10	31033188	31048010	Hddc2
ENSMUSG00000000295	Bin_287135	63	73	62.5	74	60.9796	75.4186	chr10	31080001	31085000	chr10	31033188	31048010	Hddc2
ENSMUSG00000000296	Bin_287144	84	74.5	82.25	75.75	81.3062	76.4518	chr10	31125001	31130000	chr10	31052186	31165727	Tpd52l1
ENSMUSG00000000296	Bin_287147	87	199	85	222.5	84.21	205.593	chr10	31140001	31145000	chr10	31052186	31165727	Tpd52l1
ENSMUSG00000000296	Bin_287148	491	148	428.5	160.25	475.254	152.904	chr10	31145001	31150000	chr10	31052186	31165727	Tpd52l1
ENSMUSG00000000296	Bin_287158	63	56	62.5	56.25	60.9796	57.8554	chr10	31195001	31200000	chr10	31052186	31165727	Tpd52l1
ENSMUSG00000000296	Bin_287161	97	97.5	94.25	101.25	93.8893	101.247	chr10	31210001	31215000	chr10	31052186	31165727	Tpd52l1
ENSMUSG00000000296	Bin_287167	149.5	166.5	140.5	182.75	145.19	171.5	chr10	31240001	31245000	chr10	31052186	31165727	Tpd52l1
ENSMUSG00000000301	Bin_318885	111	63.5	106.5	64	107.44	66.1204	chr11	59835001	59840000	chr11	59784116	59859991	Pemt
ENSMUSG00000000301	Bin_318887	79	107	77.5	112	76.4665	110.545	chr11	59845001	59850000	chr11	59784116	59859991	Pemt
ENSMUSG00000000301	Bin_318890	81	316	79.5	367.25	78.4024	326.47	chr11	59860001	59865000	chr11	59784116	59859991	Pemt
ENSMUSG00000000301	Bin_318893	144	58.5	135.5	59	139.382	59.9217	chr11	59875001	59880000	chr11	59784116	59859991	Pemt
ENSMUSG00000000301	Bin_318895	84	110	82.25	115.5	81.3062	113.645	chr11	59885001	59890000	chr11	59784116	59859991	Pemt
ENSMUSG00000000305	Bin_75274	85	103	83.25	107.5	82.2741	106.413	chr2	179165001	179170000	chr2	179177136	179634078	Cdh4
ENSMUSG00000000305	Bin_75346	107	67	103	67.75	103.569	69.2198	chr2	179525001	179530000	chr2	179177136	179634078	Cdh4
ENSMUSG00000000308	Bin_63678	131.5	69	124.75	70	127.767	71.2861	chr2	121185001	121190000	chr2	121183450	121189473	Ckmt1
ENSMUSG00000000318	Bin_320912	121	118	115.5	125	117.12	121.91	chr11	69970001	69975000	chr11	69980125	69984336	Clec10a
ENSMUSG00000000318	Bin_320913	70	74	69	75	67.7551	76.4518	chr11	69975001	69980000	chr11	69980125	69984336	Clec10a
ENSMUSG00000000325	Bin_429008	91	131	88.75	140	88.0817	135.34	chr16	18370001	18375000	chr16	18348275	18407169	Arvcf
ENSMUSG00000000326	Bin_429018	83.5	58	81.75	58.5	81.3062	59.9217	chr16	18420001	18425000	chr16	18406979	18426945	Comt
ENSMUSG00000000365	Bin_390999	396	75	349.25	76.25	383.3	77.4849	chr14	57015001	57020000	chr14	57021534	57143869	Rnf17
ENSMUSG00000000374	Bin_296461	58	232	57.5	264	56.14	239.687	chr10	77710001	77715000	chr10	77649470	77707387	Trappc10
ENSMUSG00000000374	Bin_296462	331	116	293.5	122.5	320.385	119.843	chr10	77715001	77720000	chr10	77649470	77707387	Trappc10
ENSMUSG00000000378	Bin_308208	72	290	71	334.5	69.691	299.608	chr11	6450001	6455000	chr11	6446890	6496747	Ccm2
ENSMUSG00000000381	Bin_308224	466	169	406.75	185.5	451.056	174.599	chr11	6530001	6535000	chr11	6531490	6538652	Wap
ENSMUSG00000000384	Bin_308223	151	77	141.75	78.5	146.158	79.5512	chr11	6525001	6530000	chr11	6515601	6526070	Tbrg4
ENSMUSG00000000385	Bin_444902	154	302	144.25	348.5	149.061	312.006	chr16	97840001	97845000	chr16	97786291	97832802	Tmprss2
ENSMUSG00000000385	Bin_444904	92.5	71	90.25	72	89.0496	73.3524	chr16	97850001	97855000	chr16	97786291	97832802	Tmprss2
ENSMUSG00000000385	Bin_444905	109	82	105	84	105.504	84.7168	chr16	97855001	97860000	chr16	97786291	97832802	Tmprss2
ENSMUSG00000000385	Bin_444908	53	106.5	53	111.5	51.3003	109.512	chr16	97870001	97875000	chr16	97786291	97832802	Tmprss2
ENSMUSG00000000385	Bin_444911	57	133.5	56.5	143	55.172	138.44	chr16	97885001	97890000	chr16	97786291	97832802	Tmprss2
ENSMUSG00000000386	Bin_444860	70	54	69	54	67.7551	55.7891	chr16	97630001	97635000	chr16	97668642	97684514	Mx1
ENSMUSG00000000392	Bin_51911	117	54	112	54	113.248	55.7891	chr2	62350001	62355000	chr2	62339000	62412132	Fap
ENSMUSG00000000394	Bin_51906	161	247	150.25	282.25	155.837	255.184	chr2	62325001	62330000	chr2	62312587	62321707	Gcg
ENSMUSG00000000402	Bin_527077	59.5	61	59	61.5	58.0758	63.0211	chrX	163000001	163005000	chrX	162960939	163023652	Egfl6
ENSMUSG00000000409	Bin_133558	126	90	120	92.75	121.959	92.9819	chr4	129235001	129240000	chr4	129225588	129250885	Lck
ENSMUSG00000000409	Bin_133559	90.5	75	88.25	76.25	87.1137	77.4849	chr4	129240001	129245000	chr4	129225588	129250885	Lck
ENSMUSG00000000416	Bin_173005	68	163.5	67.25	178.75	65.8193	169.434	chr6	18295001	18300000	chr6	18316478	18465338	Cttnbp2
ENSMUSG00000000416	Bin_173052	67	77	66.5	78.5	64.8513	79.5512	chr6	18530001	18535000	chr6	18316478	18465338	Cttnbp2
ENSMUSG00000000416	Bin_173059	73	213	72	240.5	70.6589	220.057	chr6	18565001	18570000	chr6	18316478	18465338	Cttnbp2
ENSMUSG00000000420	Bin_468921	145	60	136.5	60.5	140.35	61.9879	chr18	24340001	24345000	chr18	24363845	24445319	Galnt1
ENSMUSG00000000420	Bin_468923	143	109.5	134.5	114.75	138.414	113.645	chr18	24350001	24355000	chr18	24363845	24445319	Galnt1
ENSMUSG00000000420	Bin_468954	80	119.5	78.5	126.75	77.4344	123.976	chr18	24505001	24510000	chr18	24363845	24445319	Galnt1
ENSMUSG00000000435	Bin_302285	138	59	130.5	59.5	133.574	60.9548	chr10	106830001	106835000	chr10	106919964	106923190	Myf5
ENSMUSG00000000435	Bin_302286	55	292	54.75	337	53.2362	301.675	chr10	106835001	106840000	chr10	106919964	106923190	Myf5
ENSMUSG00000000435	Bin_302299	64	63	63.5	63.5	61.9476	65.0873	chr10	106900001	106905000	chr10	106919964	106923190	Myf5
ENSMUSG00000000435	Bin_302303	824	73	703	74	797.575	75.4186	chr10	106920001	106925000	chr10	106919964	106923190	Myf5
ENSMUSG00000000439	Bin_192457	68	51	67.25	51	65.8193	52.6897	chr6	115555001	115560000	chr6	115551949	115568688	Mkrn2
ENSMUSG00000000440	Bin_192397	91.5	130.5	89.25	139.25	89.0496	134.307	chr6	115255001	115260000	chr6	115311239	115440419	Pparg
ENSMUSG00000000440	Bin_192401	96	79.5	93.25	81.25	92.9213	82.6506	chr6	115275001	115280000	chr6	115311239	115440419	Pparg
ENSMUSG00000000440	Bin_192407	121	68.5	115.5	69.25	117.12	70.253	chr6	115305001	115310000	chr6	115311239	115440419	Pparg
ENSMUSG00000000440	Bin_192414	69	58	68.25	58.5	66.7872	59.9217	chr6	115340001	115345000	chr6	115311239	115440419	Pparg
ENSMUSG00000000440	Bin_192418	282	64	252.5	64.5	272.956	66.1204	chr6	115360001	115365000	chr6	115311239	115440419	Pparg
ENSMUSG00000000440	Bin_192429	200	113.5	183.5	119.75	193.586	117.777	chr6	115415001	115420000	chr6	115311239	115440419	Pparg
ENSMUSG00000000440	Bin_192430	97	100.5	94.25	104.75	93.8893	103.313	chr6	115420001	115425000	chr6	115311239	115440419	Pparg
ENSMUSG00000000440	Bin_192432	99	159	96	173.5	95.8251	164.268	chr6	115430001	115435000	chr6	115311239	115440419	Pparg
ENSMUSG00000000441	Bin_192461	163	91	152	93.75	157.773	94.015	chr6	115575001	115580000	chr6	115568085	115626653	Raf1
ENSMUSG00000000489	Bin_420608	61	55	60.5	55.25	59.0438	56.8223	chr15	79865001	79870000	chr15	79826330	79845238	Pdgfb
ENSMUSG00000000530	Bin_424828	325	83	288.5	85	314.577	85.75	chr15	100965001	100970000	chr15	100958953	100975767	Acvrl1
ENSMUSG00000000531	Bin_424848	58	76	57.5	77.25	56.14	78.518	chr15	101065001	101070000	chr15	101054638	101063186	Grasp
ENSMUSG00000000532	Bin_424835	162	73	151	74	156.805	75.4186	chr15	101000001	101005000	chr15	101004556	101043032	Acvr1b
ENSMUSG00000000532	Bin_424838	169	220.5	157.375	249.25	163.58	227.289	chr15	101015001	101020000	chr15	101004556	101043032	Acvr1b
ENSMUSG00000000538	Bin_318950	97	102	94.25	106.25	93.8893	105.379	chr11	60160001	60165000	chr11	60040216	60166407	Tom1l2
ENSMUSG00000000544	Bin_33622	56.5	96.5	56.25	100.25	54.2041	99.1807	chr1	168105001	168110000	chr1	168060369	168096641	Gpa33
ENSMUSG00000000544	Bin_33613	113	54	108.5	54	109.376	55.7891	chr1	168060001	168065000	chr1	168060369	168096641	Gpa33
ENSMUSG00000000552	Bin_425266	134	51	127	51	129.703	52.6897	chr15	103155001	103160000	chr15	103144319	103170517	Zfp385a
ENSMUSG00000000552	Bin_425267	140.5	146	132.5	157.75	135.51	150.837	chr15	103160001	103165000	chr15	103144319	103170517	Zfp385a
ENSMUSG00000000555	Bin_425272	89	211	87	238	86.1458	217.991	chr15	103185001	103190000	chr15	103174720	103197194	Itga5
ENSMUSG00000000555	Bin_425277	166.5	94	155.25	97	160.676	97.1144	chr15	103210001	103215000	chr15	103174720	103197194	Itga5
ENSMUSG00000000555	Bin_425278	181	92.5	167.5	95.5	175.195	95.0481	chr15	103215001	103220000	chr15	103174720	103197194	Itga5
ENSMUSG00000000560	Bin_153126	54	58	54	58.5	52.2682	59.9217	chr5	71440001	71445000	chr5	71352296	71487088	Gabra2
ENSMUSG00000000560	Bin_153131	94	90	91.5	92.75	90.9855	92.9819	chr5	71465001	71470000	chr5	71352296	71487088	Gabra2
ENSMUSG00000000560	Bin_153138	383	164	337.75	179.5	370.717	169.434	chr5	71500001	71505000	chr5	71352296	71487088	Gabra2
ENSMUSG00000000560	Bin_153153	112	82.5	107.5	84.25	108.408	84.7168	chr5	71575001	71580000	chr5	71352296	71487088	Gabra2
ENSMUSG00000000560	Bin_153155	1245	108	1054.5	113	1205.07	111.578	chr5	71585001	71590000	chr5	71352296	71487088	Gabra2
ENSMUSG00000000560	Bin_153157	55	87.5	54.75	89.75	53.2362	90.9156	chr5	71595001	71600000	chr5	71352296	71487088	Gabra2
ENSMUSG00000000560	Bin_153160	80	69.5	78.5	70.25	77.4344	72.3192	chr5	71610001	71615000	chr5	71352296	71487088	Gabra2
ENSMUSG00000000560	Bin_153167	52	65	52	65.5	50.3324	67.1536	chr5	71645001	71650000	chr5	71352296	71487088	Gabra2
ENSMUSG00000000560	Bin_153179	64	83	63.5	85	61.9476	85.75	chr5	71705001	71710000	chr5	71352296	71487088	Gabra2
ENSMUSG00000000561	Bin_96945	63	99	62.5	103	60.9796	102.28	chr3	105770001	105775000	chr3	105762287	105787518	Wdr77
ENSMUSG00000000562	Bin_96920	192	121.5	177	128.75	185.843	126.042	chr3	105645001	105650000	chr3	105673776	105711846	Adora3
ENSMUSG00000000562	Bin_96921	89.5	156	87.25	170	87.1137	161.169	chr3	105650001	105655000	chr3	105673776	105711846	Adora3
ENSMUSG00000000562	Bin_96922	460	299	402	345	445.248	308.906	chr3	105655001	105660000	chr3	105673776	105711846	Adora3
ENSMUSG00000000562	Bin_96930	234	166	212.5	182	226.496	171.5	chr3	105695001	105700000	chr3	105673776	105711846	Adora3
ENSMUSG00000000562	Bin_96932	87	154.5	85	168	84.21	159.102	chr3	105705001	105710000	chr3	105673776	105711846	Adora3
ENSMUSG00000000581	Bin_310345	104	223	100.5	252.5	100.665	230.388	chr11	17135001	17140000	chr11	17157582	17169179	C1d
ENSMUSG00000000594	Bin_317898	78	73.5	76.75	74.75	75.4986	76.4518	chr11	54900001	54905000	chr11	54911617	54926531	Gm2a
ENSMUSG00000000605	Bin_200695	102.5	74	99.25	75	98.7289	76.4518	chr7	7225001	7230000	chr7	7235027	7252222	Clcn4-2
ENSMUSG00000000605	Bin_200697	73	120	72	127.25	70.6589	123.976	chr7	7235001	7240000	chr7	7235027	7252222	Clcn4-2
ENSMUSG00000000605	Bin_200703	92	95	89.5	98.5	89.0496	98.1475	chr7	7265001	7270000	chr7	7235027	7252222	Clcn4-2
ENSMUSG00000000606	Bin_389999	229	556.5	208.25	670.25	221.656	574.421	chr14	52015001	52020000	chr14	52030676	52039202	Vmn2r88
ENSMUSG00000000606	Bin_390002	168	239.5	156.5	273.25	162.612	247.952	chr14	52030001	52035000	chr14	52030676	52039202	Vmn2r88
ENSMUSG00000000617	Bin_317053	159	308	148.5	356	153.901	318.205	chr11	50675001	50680000	chr11	50664187	50679710	Grm6
ENSMUSG00000000627	Bin_185905	190	93	175	96	183.907	96.0813	chr6	82795001	82800000	chr6	82861879	82889763	Sema4f
ENSMUSG00000000627	Bin_185910	140	68.5	132	69.25	135.51	70.253	chr6	82820001	82825000	chr6	82861879	82889763	Sema4f
ENSMUSG00000000627	Bin_185918	114	241	109.5	275	110.344	248.985	chr6	82860001	82865000	chr6	82861879	82889763	Sema4f
ENSMUSG00000000627	Bin_185921	113	71	108.5	72	109.376	73.3524	chr6	82875001	82880000	chr6	82861879	82889763	Sema4f
ENSMUSG00000000628	Bin_185880	54	97	54	100.5	52.2682	100.214	chr6	82670001	82675000	chr6	82675019	82724448	Hk2
ENSMUSG00000000628	Bin_185894	221	230	201.5	261.75	213.913	237.62	chr6	82740001	82745000	chr6	82675019	82724448	Hk2
ENSMUSG00000000631	Bin_322435	172	82.5	160	84.25	166.484	84.7168	chr11	77585001	77590000	chr11	77576748	77679482	Myo18a
ENSMUSG00000000631	Bin_322444	124	181	118	200.5	120.023	186.997	chr11	77630001	77635000	chr11	77576748	77679482	Myo18a
ENSMUSG00000000631	Bin_322451	79	55	77.5	55.25	76.4665	56.8223	chr11	77665001	77670000	chr11	77576748	77679482	Myo18a
ENSMUSG00000000682	Bin_134441	152.5	220	143	249	147.125	227.289	chr4	133650001	133655000	chr4	133638363	133650997	Cd52
ENSMUSG00000000706	Bin_360250	59	62	58.5	62.5	57.1079	64.0542	chr13	23555001	23560000	chr13	23548861	23557770	Btn1a1
ENSMUSG00000000708	Bin_455741	112	155	107.5	168.5	108.408	160.135	chr17	53715001	53720000	chr17	53706186	53812045	Kat2b
ENSMUSG00000000708	Bin_455742	84.5	62	82.75	62.5	81.3062	64.0542	chr17	53720001	53725000	chr17	53706186	53812045	Kat2b
ENSMUSG00000000708	Bin_455751	65	71.5	64.5	72.5	62.9155	74.3855	chr17	53765001	53770000	chr17	53706186	53812045	Kat2b
ENSMUSG00000000708	Bin_455755	147	81	138.25	82.75	142.286	83.6837	chr17	53785001	53790000	chr17	53706186	53812045	Kat2b
ENSMUSG00000000724	Bin_322425	77	101	75.75	105	74.5307	104.346	chr11	77535001	77540000	chr11	77532117	77538785	Cryba1
ENSMUSG00000000731	Bin_296418	346	93	306.75	96	334.904	96.0813	chr10	77495001	77500000	chr10	77492767	77506355	Aire
ENSMUSG00000000732	Bin_296424	249	123	224.75	130.5	241.015	127.075	chr10	77525001	77530000	chr10	77532105	77546000	Icosl
ENSMUSG00000000732	Bin_296430	65	98	64.5	101.75	62.9155	101.247	chr10	77555001	77560000	chr10	77532105	77546000	Icosl
ENSMUSG00000000738	Bin_254870	1129	58	949.75	58.5	1092.79	59.9217	chr8	125575001	125580000	chr8	125586842	125621660	Spg7
ENSMUSG00000000738	Bin_254877	62	208	61.5	234	60.0117	214.891	chr8	125610001	125615000	chr8	125586842	125621660	Spg7
ENSMUSG00000000739	Bin_254892	73	305	72	352.5	70.6589	315.105	chr8	125685001	125690000	chr8	125666747	125682215	Sult5a1
ENSMUSG00000000751	Bin_321938	118	68	113	69	114.216	70.253	chr11	75100001	75105000	chr11	75111668	75161826	Rpa1
ENSMUSG00000000751	Bin_321946	503.5	69.5	438.25	70.25	487.837	72.3192	chr11	75140001	75145000	chr11	75111668	75161826	Rpa1
ENSMUSG00000000753	Bin_321963	286.5	50	256	50	276.828	51.6566	chr11	75225001	75230000	chr11	75223271	75236203	Serpinf1
ENSMUSG00000000766	Bin_281621	144	103	135.5	107.5	139.382	106.413	chr10	3510001	3515000	chr10	3308332	3588035	Oprm1
ENSMUSG00000000766	Bin_281639	123.5	60	117.75	60.5	120.023	61.9879	chr10	3600001	3605000	chr10	3308332	3588035	Oprm1
ENSMUSG00000000766	Bin_281650	135	76	127.75	77.25	130.671	78.518	chr10	3655001	3660000	chr10	3308332	3588035	Oprm1
ENSMUSG00000000766	Bin_281656	105	71	101.25	72	101.633	73.3524	chr10	3685001	3690000	chr10	3308332	3588035	Oprm1
ENSMUSG00000000766	Bin_281659	71	96.5	70	100.25	68.7231	99.1807	chr10	3700001	3705000	chr10	3308332	3588035	Oprm1
ENSMUSG00000000766	Bin_281662	112	110.5	107.5	116.25	108.408	113.645	chr10	3715001	3720000	chr10	3308332	3588035	Oprm1
ENSMUSG00000000766	Bin_281666	64	52	63.5	52	61.9476	53.7229	chr10	3735001	3740000	chr10	3308332	3588035	Oprm1
ENSMUSG00000000766	Bin_281667	146	133.5	137.375	143	141.318	138.44	chr10	3740001	3745000	chr10	3308332	3588035	Oprm1
ENSMUSG00000000766	Bin_281669	89	167	87	183.25	86.1458	172.533	chr10	3750001	3755000	chr10	3308332	3588035	Oprm1
ENSMUSG00000000766	Bin_281670	113	57.5	108.5	57.75	109.376	59.9217	chr10	3755001	3760000	chr10	3308332	3588035	Oprm1
ENSMUSG00000000766	Bin_281677	92	145.5	89.5	157.25	89.0496	150.837	chr10	3790001	3795000	chr10	3308332	3588035	Oprm1
ENSMUSG00000000766	Bin_281680	632	82.5	544	84.25	611.732	84.7168	chr10	3805001	3810000	chr10	3308332	3588035	Oprm1
ENSMUSG00000000766	Bin_281685	57	161.5	56.5	176.75	55.172	167.367	chr10	3830001	3835000	chr10	3308332	3588035	Oprm1
ENSMUSG00000000766	Bin_281686	96	200.5	93.25	224.75	92.9213	206.626	chr10	3835001	3840000	chr10	3308332	3588035	Oprm1
ENSMUSG00000000766	Bin_281694	57.5	66	57.25	66.75	56.14	68.1867	chr10	3875001	3880000	chr10	3308332	3588035	Oprm1
ENSMUSG00000000766	Bin_281698	266.5	94	239.25	97	257.47	97.1144	chr10	3895001	3900000	chr10	3308332	3588035	Oprm1
ENSMUSG00000000766	Bin_281700	205	81	188	82.75	198.426	83.6837	chr10	3905001	3910000	chr10	3308332	3588035	Oprm1
ENSMUSG00000000766	Bin_281710	138	159	130.5	173.5	133.574	164.268	chr10	3955001	3960000	chr10	3308332	3588035	Oprm1
ENSMUSG00000000766	Bin_281711	179	150	166	162.5	173.26	154.97	chr10	3960001	3965000	chr10	3308332	3588035	Oprm1
ENSMUSG00000000782	Bin_317340	83	178	81.5	196.5	80.3382	183.897	chr11	52110001	52115000	chr11	52065873	52096681	Tcf7
ENSMUSG00000000782	Bin_317342	139.5	71	131.75	72	135.51	73.3524	chr11	52120001	52125000	chr11	52065873	52096681	Tcf7
ENSMUSG00000000782	Bin_317343	104	137.5	100.5	147.75	100.665	142.572	chr11	52125001	52130000	chr11	52065873	52096681	Tcf7
ENSMUSG00000000787	Bin_497046	188	58	173.5	58.5	181.971	59.9217	chrX	12845001	12850000	chrX	12858096	12871178	Ddx3x
ENSMUSG00000000791	Bin_244421	65	91	64.5	93.75	62.9155	94.015	chr8	73330001	73335000	chr8	73332348	73345323	Il12rb1
ENSMUSG00000000794	Bin_93650	102	133.5	98.5	143	98.7289	138.44	chr3	89295001	89300000	chr3	89324086	89471683	Kcnn3
ENSMUSG00000000794	Bin_93653	103	73	99.5	74	99.6968	75.4186	chr3	89310001	89315000	chr3	89324086	89471683	Kcnn3
ENSMUSG00000000794	Bin_93655	259	131.5	233	140.75	250.694	136.373	chr3	89320001	89325000	chr3	89324086	89471683	Kcnn3
ENSMUSG00000000794	Bin_93659	96	119	93.25	126	92.9213	122.943	chr3	89340001	89345000	chr3	89324086	89471683	Kcnn3
ENSMUSG00000000794	Bin_93673	103	232	99.5	264	99.6968	239.687	chr3	89410001	89415000	chr3	89324086	89471683	Kcnn3
ENSMUSG00000000794	Bin_93675	185.5	96.5	171.5	100.25	180.035	99.1807	chr3	89420001	89425000	chr3	89324086	89471683	Kcnn3
ENSMUSG00000000794	Bin_93657	394	130	347.5	139	381.365	134.307	chr3	89330001	89335000	chr3	89324086	89471683	Kcnn3
ENSMUSG00000000794	Bin_93680	87	404.5	85	474.75	84.21	417.385	chr3	89445001	89450000	chr3	89324086	89471683	Kcnn3
ENSMUSG00000000794	Bin_93682	58	219	57.5	247.75	56.14	226.256	chr3	89455001	89460000	chr3	89324086	89471683	Kcnn3
ENSMUSG00000000794	Bin_93683	189	260	174.5	298	182.939	268.614	chr3	89460001	89465000	chr3	89324086	89471683	Kcnn3
ENSMUSG00000000794	Bin_93677	368	83.5	325.5	85.5	356.198	86.7831	chr3	89430001	89435000	chr3	89324086	89471683	Kcnn3
ENSMUSG00000000794	Bin_93688	89	91.5	87	94.25	86.1458	95.0481	chr3	89485001	89490000	chr3	89324086	89471683	Kcnn3
ENSMUSG00000000794	Bin_93685	93	72.5	90.5	73.5	90.0175	74.3855	chr3	89470001	89475000	chr3	89324086	89471683	Kcnn3
ENSMUSG00000000804	Bin_323891	71	169	70	185.5	68.7231	174.599	chr11	84865001	84870000	chr11	84797944	84953663	Usp32
ENSMUSG00000000805	Bin_323868	123	198	117.25	221.375	119.055	204.56	chr11	84750001	84755000	chr11	84771288	84779546	Car4
ENSMUSG00000000805	Bin_323871	222	98.5	202.25	102.25	214.881	101.247	chr11	84765001	84770000	chr11	84771288	84779546	Car4
ENSMUSG00000000811	Bin_187260	69	66	68.25	66.75	66.7872	68.1867	chr6	89570001	89575000	chr6	89593982	89625523	Txnrd3
ENSMUSG00000000826	Bin_75698	96	162.5	93.25	177.75	92.9213	167.367	chr2	181285001	181290000	chr2	181255190	181289838	Dnajc5
ENSMUSG00000000869	Bin_317603	70	172	69	189.5	67.7551	177.699	chr11	53425001	53430000	chr11	53416484	53432171	Il4
ENSMUSG00000000881	Bin_514068	58	70	57.5	71	56.14	72.3192	chrX	97955001	97960000	chrX	97963061	98013749	Dlg3
ENSMUSG00000000881	Bin_514088	56.5	65	56.25	65.5	54.2041	67.1536	chrX	98055001	98060000	chrX	97963061	98013749	Dlg3
ENSMUSG00000000884	Bin_429031	90	154	87.75	167.5	87.1137	159.102	chr16	18485001	18490000	chr16	18498861	18566772	Gnb1l
ENSMUSG00000000884	Bin_429033	94	115.5	91.5	121.75	90.9855	119.843	chr16	18495001	18500000	chr16	18498861	18566772	Gnb1l
ENSMUSG00000000884	Bin_429040	76493.5	61051	68772.2	68772.2	74040.9	63073.7	chr16	18530001	18535000	chr16	18498861	18566772	Gnb1l
ENSMUSG00000000889	Bin_44847	64	60	63.5	60.5	61.9476	61.9879	chr2	27030001	27035000	chr2	27020753	27038720	Dbh
ENSMUSG00000000915	Bin_163721	188	119	173.5	126	181.971	122.943	chr5	124415001	124420000	chr5	124423637	124453220	Hip1r
ENSMUSG00000000915	Bin_163723	125	148	119	160.25	120.991	152.904	chr5	124425001	124430000	chr5	124423637	124453220	Hip1r
ENSMUSG00000000915	Bin_163726	281	72	251.5	73	271.988	74.3855	chr5	124440001	124445000	chr5	124423637	124453220	Hip1r
ENSMUSG00000000938	Bin_179783	74	108	73	113	71.6269	111.578	chr6	52185001	52190000	chr6	52181196	52190853	Hoxa10
ENSMUSG00000000948	Bin_212687	203	82	186.25	84	196.49	84.7168	chr7	67185001	67190000	chr7	67127388	67285105	Snrpn
ENSMUSG00000000948	Bin_212690	67	111	66.5	116.75	64.8513	114.678	chr7	67200001	67205000	chr7	67127388	67285105	Snrpn
ENSMUSG00000000948	Bin_212691	73	75	72	76.25	70.6589	77.4849	chr7	67205001	67210000	chr7	67127388	67285105	Snrpn
ENSMUSG00000000948	Bin_212699	72	51	71	51	69.691	52.6897	chr7	67245001	67250000	chr7	67127388	67285105	Snrpn
ENSMUSG00000000948	Bin_212702	181	80	167.5	81.75	175.195	82.6506	chr7	67260001	67265000	chr7	67127388	67285105	Snrpn
ENSMUSG00000000957	Bin_390606	227	89	206.5	91.5	219.72	91.9487	chr14	55050001	55055000	chr14	55050441	55060095	Mmp14
ENSMUSG00000000958	Bin_390597	236	174	214	191.75	228.432	179.765	chr14	55005001	55010000	chr14	54989128	55032856	Slc7a7
ENSMUSG00000000958	Bin_390600	312	54	277.5	54	301.994	55.7891	chr14	55020001	55025000	chr14	54989128	55032856	Slc7a7
ENSMUSG00000000959	Bin_390590	95	126	92.5	134.375	91.9534	130.175	chr14	54970001	54975000	chr14	54980525	54989353	Oxa1l
ENSMUSG00000000976	Bin_323631	101	122	97.75	129.5	97.761	126.042	chr11	83565001	83570000	chr11	83567198	83597256	Heatr6
ENSMUSG00000000976	Bin_323636	103	88	99.5	90.5	99.6968	90.9156	chr11	83590001	83595000	chr11	83567198	83597256	Heatr6
ENSMUSG00000000983	Bin_323624	133	80.5	126	82.25	128.735	82.6506	chr11	83530001	83535000	chr11	83522517	83524850	Expi
ENSMUSG00000001016	Bin_93846	61	61	60.5	61.5	59.0438	63.0211	chr3	90275001	90280000	chr3	90280123	90292301	Ilf2
ENSMUSG00000001018	Bin_93848	207	90	189.5	92.75	200.362	92.9819	chr3	90285001	90290000	chr3	90291948	90294955	Snapin
ENSMUSG00000001018	Bin_93849	211.5	50	193.5	50	205.201	51.6566	chr3	90290001	90295000	chr3	90291948	90294955	Snapin
ENSMUSG00000001020	Bin_93872	197	74.5	181	75.75	190.682	76.4518	chr3	90405001	90410000	chr3	90407692	90409967	S100a4
ENSMUSG00000001021	Bin_93868	167	136.5	155.5	146.75	161.644	140.506	chr3	90385001	90390000	chr3	90404137	90406624	S100a3
ENSMUSG00000001023	Bin_93873	414	202	363.5	226.5	400.723	208.693	chr3	90410001	90415000	chr3	90412445	90415702	S100a5
ENSMUSG00000001025	Bin_93877	307	199.5	273.375	223.375	297.155	206.626	chr3	90430001	90435000	chr3	90416816	90418336	S100a6
ENSMUSG00000001025	Bin_93874	84	329	82.25	383	81.3062	339.9	chr3	90415001	90420000	chr3	90416816	90418336	S100a6
ENSMUSG00000001029	Bin_328168	480	132.5	419	141.75	464.607	136.373	chr11	106250001	106255000	chr11	106238970	106249389	Icam2
ENSMUSG00000001029	Bin_328171	326	119	289.5	126	315.545	122.943	chr11	106265001	106270000	chr11	106238970	106249389	Icam2
ENSMUSG00000001034	Bin_319179	259	189.5	233	210.75	250.694	196.295	chr11	61305001	61310000	chr11	61302314	61307908	Mapk7
ENSMUSG00000001036	Bin_319190	186.5	82	172.25	84	180.035	84.7168	chr11	61360001	61365000	chr11	61330751	61393187	Epn2
ENSMUSG00000001036	Bin_319202	98	262	95	300.5	94.8572	270.681	chr11	61420001	61425000	chr11	61330751	61393187	Epn2
ENSMUSG00000001052	Bin_101743	476	207	415.75	233	460.735	213.858	chr3	129760001	129765000	chr3	129685677	129764471	Sec24b
ENSMUSG00000001053	Bin_317209	104	57	100.5	57.5	100.665	58.8885	chr11	51455001	51460000	chr11	51456565	51464344	N4bp3
ENSMUSG00000001065	Bin_254912	93	202	90.5	226.5	90.0175	208.693	chr8	125785001	125790000	chr8	125778095	125793645	Zfp276
ENSMUSG00000001095	Bin_322562	98	186	95	206.5	94.8572	192.163	chr11	78220001	78225000	chr11	78210589	78235719	Slc13a2
ENSMUSG00000001119	Bin_296153	118.5	124	113.25	132	114.216	128.108	chr10	76170001	76175000	chr10	76171537	76188913	Col6a1
ENSMUSG00000001119	Bin_296156	105	70	101.25	71	101.633	72.3192	chr10	76185001	76190000	chr10	76171537	76188913	Col6a1
ENSMUSG00000001119	Bin_296160	54	128	54	136.5	52.2682	132.241	chr10	76205001	76210000	chr10	76171537	76188913	Col6a1
ENSMUSG00000001119	Bin_296161	88	57	86	57.5	85.1779	58.8885	chr10	76210001	76215000	chr10	76171537	76188913	Col6a1
ENSMUSG00000001119	Bin_296162	66	180	65.5	199	63.8834	185.964	chr10	76215001	76220000	chr10	76171537	76188913	Col6a1
ENSMUSG00000001120	Bin_296163	59	125	58.5	133	57.1079	129.141	chr10	76220001	76225000	chr10	76224602	76424632	Pcbp3
ENSMUSG00000001120	Bin_296166	107	66	103	66.75	103.569	68.1867	chr10	76235001	76240000	chr10	76224602	76424632	Pcbp3
ENSMUSG00000001120	Bin_296181	56	185	55.75	205.5	54.2041	191.129	chr10	76310001	76315000	chr10	76224602	76424632	Pcbp3
ENSMUSG00000001120	Bin_296193	53.5	199	53.25	222.5	52.2682	205.593	chr10	76370001	76375000	chr10	76224602	76424632	Pcbp3
ENSMUSG00000001120	Bin_296200	50	68	50	69	48.3965	70.253	chr10	76405001	76410000	chr10	76224602	76424632	Pcbp3
ENSMUSG00000001120	Bin_296204	115	98	110.25	101.75	111.312	101.247	chr10	76425001	76430000	chr10	76224602	76424632	Pcbp3
ENSMUSG00000001120	Bin_296205	110.5	82	106.25	84	106.472	84.7168	chr10	76430001	76435000	chr10	76224602	76424632	Pcbp3
ENSMUSG00000001123	Bin_322671	190	112	175	118	183.907	115.711	chr11	78765001	78770000	chr11	78776476	78798448	Lgals9
ENSMUSG00000001123	Bin_322673	126	62	120	62.5	121.959	64.0542	chr11	78775001	78780000	chr11	78776476	78798448	Lgals9
ENSMUSG00000001123	Bin_322675	133	97	126	100.5	128.735	100.214	chr11	78785001	78790000	chr11	78776476	78798448	Lgals9
ENSMUSG00000001123	Bin_322678	54	120	54	127.25	52.2682	123.976	chr11	78800001	78805000	chr11	78776476	78798448	Lgals9
ENSMUSG00000001123	Bin_322679	94	108	91.5	113	90.9855	111.578	chr11	78805001	78810000	chr11	78776476	78798448	Lgals9
ENSMUSG00000001123	Bin_322680	153	123.5	143.5	131.25	148.093	128.108	chr11	78810001	78815000	chr11	78776476	78798448	Lgals9
ENSMUSG00000001127	Bin_498545	91	74.5	88.75	75.75	88.0817	76.4518	chrX	20340001	20345000	chrX	20374940	20437645	Araf
ENSMUSG00000001127	Bin_498550	193	54	177.75	54	186.811	55.7891	chrX	20365001	20370000	chrX	20374940	20437645	Araf
ENSMUSG00000001151	Bin_296092	216	242	197.25	276	209.073	250.018	chr10	75865001	75870000	chr10	75813999	75905657	Pcnt
ENSMUSG00000001151	Bin_296094	126	56	120	56.25	121.959	57.8554	chr10	75875001	75880000	chr10	75813999	75905657	Pcnt
ENSMUSG00000001151	Bin_296099	174	152.5	161.5	165.5	168.42	157.036	chr10	75900001	75905000	chr10	75813999	75905657	Pcnt
ENSMUSG00000001156	Bin_186669	61.5	134	61	143.5	60.0117	138.44	chr6	86615001	86620000	chr6	86597038	86619153	Mxd1
ENSMUSG00000001158	Bin_186673	52.5	101.5	52.25	105.75	50.3324	105.379	chr6	86635001	86640000	chr6	86625215	86634516	Snrnp27
ENSMUSG00000001168	Bin_163099	265	63.5	238	64	256.502	66.1204	chr5	121305001	121310000	chr5	121311430	121323521	Oas1h
ENSMUSG00000001168	Bin_163100	102	73.5	98.5	74.75	98.7289	76.4518	chr5	121310001	121315000	chr5	121311430	121323521	Oas1h
ENSMUSG00000001211	Bin_296475	444	408	389.5	478.75	429.761	421.518	chr10	77780001	77785000	chr10	77731923	77815234	Agpat3
ENSMUSG00000001211	Bin_296482	95	67	92.5	67.75	91.9534	69.2198	chr10	77815001	77820000	chr10	77731923	77815234	Agpat3
ENSMUSG00000001225	Bin_337713	323.5	1053	287.25	1288.5	313.609	1087.89	chr12	32130001	32135000	chr12	32075736	32158782	Slc26a3
ENSMUSG00000001225	Bin_337719	397	188.5	350	209.25	384.268	194.229	chr12	32160001	32165000	chr12	32075736	32158782	Slc26a3
ENSMUSG00000001227	Bin_456251	168	423	156.5	497.25	162.612	437.015	chr17	56265001	56270000	chr17	56262508	56279766	Sema6b
ENSMUSG00000001228	Bin_456286	101	221	97.75	250	97.761	228.322	chr17	56440001	56445000	chr17	56442744	56462909	Uhrf1
ENSMUSG00000001229	Bin_456269	59	109	58.5	114.5	57.1079	112.611	chr17	56355001	56360000	chr17	56326105	56358312	Dpp9
ENSMUSG00000001240	Bin_327138	68	177	67.25	195.25	65.8193	182.864	chr11	101100001	101105000	chr11	101107342	101120860	Ramp2
ENSMUSG00000001247	Bin_205600	218	245	199	280	211.009	253.117	chr7	31750001	31755000	chr7	31742428	31768188	Lsr
ENSMUSG00000001247	Bin_205601	223	137.5	203	147.75	215.849	142.572	chr7	31755001	31760000	chr7	31742428	31768188	Lsr
ENSMUSG00000001247	Bin_205606	59	108	58.5	113	57.1079	111.578	chr7	31780001	31785000	chr7	31742428	31768188	Lsr
ENSMUSG00000001247	Bin_205607	99	154	96	167.5	95.8251	159.102	chr7	31785001	31790000	chr7	31742428	31768188	Lsr
ENSMUSG00000001247	Bin_205608	88	167	86	183.25	85.1779	172.533	chr7	31790001	31795000	chr7	31742428	31768188	Lsr
ENSMUSG00000001248	Bin_205637	316.5	50.5	281.25	50.75	305.866	51.6566	chr7	31935001	31940000	chr7	31915146	31936069	Gramd1a
ENSMUSG00000001248	Bin_205641	53	160	53	175	51.3003	165.301	chr7	31955001	31960000	chr7	31915146	31936069	Gramd1a
ENSMUSG00000001248	Bin_205645	68	129	67.25	137.625	65.8193	133.274	chr7	31975001	31980000	chr7	31915146	31936069	Gramd1a
ENSMUSG00000001260	Bin_153069	96	83	93.25	85	92.9213	85.75	chr5	71155001	71160000	chr5	71142286	71233856	Gabrg1
ENSMUSG00000001260	Bin_153082	165	72.5	153.75	73.5	159.709	74.3855	chr5	71220001	71225000	chr5	71142286	71233856	Gabrg1
ENSMUSG00000001260	Bin_153087	125.5	75.5	119.25	76.75	121.959	78.518	chr5	71245001	71250000	chr5	71142286	71233856	Gabrg1
ENSMUSG00000001260	Bin_153088	50.5	51	50.25	51	48.3965	52.6897	chr5	71250001	71255000	chr5	71142286	71233856	Gabrg1
ENSMUSG00000001260	Bin_153106	55	107.5	54.75	112.75	53.2362	111.578	chr5	71340001	71345000	chr5	71142286	71233856	Gabrg1
ENSMUSG00000001270	Bin_353864	79	162	77.5	177.25	76.4665	167.367	chr12	112885001	112890000	chr12	112907566	112910549	Ckb
ENSMUSG00000001280	Bin_425081	265	71	238	72	256.502	73.3524	chr15	102230001	102235000	chr15	102236574	102266835	Sp1
ENSMUSG00000001280	Bin_425082	97	74.5	94.25	75.75	93.8893	76.4518	chr15	102235001	102240000	chr15	102236574	102266835	Sp1
ENSMUSG00000001280	Bin_425083	452	408.5	395.5	479.25	437.505	421.518	chr15	102240001	102245000	chr15	102236574	102266835	Sp1
ENSMUSG00000001281	Bin_425045	106	65	102	65.5	102.601	67.1536	chr15	102050001	102055000	chr15	102046426	102062366	Itgb7
ENSMUSG00000001281	Bin_425047	70	65	69	65.5	67.7551	67.1536	chr15	102060001	102065000	chr15	102046426	102062366	Itgb7
ENSMUSG00000001281	Bin_425048	132	243	125	277.5	127.767	251.051	chr15	102065001	102070000	chr15	102046426	102062366	Itgb7
ENSMUSG00000001300	Bin_231384	60	64	59.5	64.5	58.0758	66.1204	chr8	8145001	8150000	chr8	8617434	8661239	Efnb2
ENSMUSG00000001300	Bin_231399	96	78	93.25	79.5	92.9213	80.5843	chr8	8220001	8225000	chr8	8617434	8661239	Efnb2
ENSMUSG00000001300	Bin_231404	137	62.5	129.5	63	132.606	64.0542	chr8	8245001	8250000	chr8	8617434	8661239	Efnb2
ENSMUSG00000001300	Bin_231410	312	161	277.5	176	301.994	166.334	chr8	8275001	8280000	chr8	8617434	8661239	Efnb2
ENSMUSG00000001300	Bin_231415	335	140	297.25	151	324.257	144.638	chr8	8300001	8305000	chr8	8617434	8661239	Efnb2
ENSMUSG00000001300	Bin_231426	105	57	101.25	57.5	101.633	58.8885	chr8	8355001	8360000	chr8	8617434	8661239	Efnb2
ENSMUSG00000001300	Bin_231436	98	64	95	64.5	94.8572	66.1204	chr8	8405001	8410000	chr8	8617434	8661239	Efnb2
ENSMUSG00000001300	Bin_231454	51	168	51	184.5	49.3645	173.566	chr8	8495001	8500000	chr8	8617434	8661239	Efnb2
ENSMUSG00000001300	Bin_231458	145	122	136.5	129.5	140.35	126.042	chr8	8515001	8520000	chr8	8617434	8661239	Efnb2
ENSMUSG00000001333	Bin_133504	90	59.5	87.75	59.75	87.1137	61.9879	chr4	128965001	128970000	chr4	128964861	128985803	Sync
ENSMUSG00000001334	Bin_133476	78	407	76.75	477.5	75.4986	420.485	chr4	128825001	128830000	chr4	128814243	128821837	Fndc5
ENSMUSG00000001334	Bin_133477	61	66.5	60.5	67.25	59.0438	68.1867	chr4	128830001	128835000	chr4	128814243	128821837	Fndc5
ENSMUSG00000001348	Bin_260490	78	63	76.75	63.5	75.4986	65.0873	chr9	21935001	21940000	chr9	21931175	21940190	Acp5
ENSMUSG00000001366	Bin_271689	121	240	115.5	273.75	117.12	247.952	chr9	77930001	77935000	chr9	77929306	77956872	Fbxo9
ENSMUSG00000001366	Bin_271690	192	114	177	120	185.843	117.777	chr9	77935001	77940000	chr9	77929306	77956872	Fbxo9
ENSMUSG00000001366	Bin_271691	68.5	96	67.75	99.5	65.8193	99.1807	chr9	77940001	77945000	chr9	77929306	77956872	Fbxo9
ENSMUSG00000001366	Bin_271693	132	67	125	67.75	127.767	69.2198	chr9	77950001	77955000	chr9	77929306	77956872	Fbxo9
ENSMUSG00000001376	Bin_170047	58	61.5	57.5	61.75	56.14	64.0542	chr6	3505001	3510000	chr6	3448382	3553319	Ccdc132
ENSMUSG00000001376	Bin_170052	155.5	66.5	145.75	67.25	150.997	68.1867	chr6	3530001	3535000	chr6	3448382	3553319	Ccdc132
ENSMUSG00000001376	Bin_170054	83	112	81.5	118	80.3382	115.711	chr6	3540001	3545000	chr6	3448382	3553319	Ccdc132
ENSMUSG00000001376	Bin_170061	142	65	133.75	65.5	137.446	67.1536	chr6	3575001	3580000	chr6	3448382	3553319	Ccdc132
ENSMUSG00000001376	Bin_170062	106	143	102	154.5	102.601	147.738	chr6	3580001	3585000	chr6	3448382	3553319	Ccdc132
ENSMUSG00000001376	Bin_170063	182	60	168.5	60.5	176.163	61.9879	chr6	3585001	3590000	chr6	3448382	3553319	Ccdc132
ENSMUSG00000001376	Bin_170064	81.5	102	79.75	106.25	79.3703	105.379	chr6	3590001	3595000	chr6	3448382	3553319	Ccdc132
ENSMUSG00000001376	Bin_170065	86	193.5	84	215.75	83.242	200.428	chr6	3595001	3600000	chr6	3448382	3553319	Ccdc132
ENSMUSG00000001379	Bin_471420	238.5	146	216.25	157.75	230.367	150.837	chr18	36835001	36840000	chr18	36830814	36839020	Apbb3
ENSMUSG00000001383	Bin_471444	159	71	148.5	72	153.901	73.3524	chr18	36955001	36960000	chr18	36953577	36959314	Zmat2
ENSMUSG00000001416	Bin_93413	199	409	182.75	480.25	192.618	422.551	chr3	88110001	88115000	chr3	88101038	88125689	Cct3
ENSMUSG00000001416	Bin_93414	418	299	367	345	404.595	308.906	chr3	88115001	88120000	chr3	88101038	88125689	Cct3
ENSMUSG00000001416	Bin_93412	245.5	148.5	222	160.75	238.111	152.904	chr3	88105001	88110000	chr3	88101038	88125689	Cct3
ENSMUSG00000001420	Bin_93418	50	53	50	53	48.3965	54.756	chr3	88135001	88140000	chr3	88132577	88138426	Tmem79
ENSMUSG00000001424	Bin_175035	234	79	212.5	80.5	226.496	81.6174	chr6	28445001	28450000	chr6	28425139	28885162	Snd1
ENSMUSG00000001424	Bin_175046	50	121	50	128.5	48.3965	125.009	chr6	28500001	28505000	chr6	28425139	28885162	Snd1
ENSMUSG00000001424	Bin_175054	131	117	124.25	123.5	126.799	120.876	chr6	28540001	28545000	chr6	28425139	28885162	Snd1
ENSMUSG00000001424	Bin_175063	68	79	67.25	80.5	65.8193	81.6174	chr6	28585001	28590000	chr6	28425139	28885162	Snd1
ENSMUSG00000001424	Bin_175065	64	80.5	63.5	82.25	61.9476	82.6506	chr6	28595001	28600000	chr6	28425139	28885162	Snd1
ENSMUSG00000001424	Bin_175074	158	111	147.75	116.75	152.933	114.678	chr6	28640001	28645000	chr6	28425139	28885162	Snd1
ENSMUSG00000001424	Bin_175092	145	69	136.5	70	140.35	71.2861	chr6	28730001	28735000	chr6	28425139	28885162	Snd1
ENSMUSG00000001424	Bin_175110	82	81	80.5	82.75	79.3703	83.6837	chr6	28820001	28825000	chr6	28425139	28885162	Snd1
ENSMUSG00000001424	Bin_175118	51	96	51	99.5	49.3645	99.1807	chr6	28860001	28865000	chr6	28425139	28885162	Snd1
ENSMUSG00000001435	Bin_296235	147	67	138.25	67.75	142.286	69.2198	chr10	76580001	76585000	chr10	76514923	76629293	Col18a1
ENSMUSG00000001435	Bin_296244	70	56	69	56.25	67.7551	57.8554	chr10	76625001	76630000	chr10	76514923	76629293	Col18a1
ENSMUSG00000001436	Bin_296220	66	125.5	65.5	133.75	63.8834	130.175	chr10	76505001	76510000	chr10	76494986	76523747	Slc19a1
ENSMUSG00000001436	Bin_296222	67	105	66.5	109.75	64.8513	108.479	chr10	76515001	76520000	chr10	76494986	76523747	Slc19a1
ENSMUSG00000001440	Bin_326328	251	100	226.5	104	242.951	103.313	chr11	97050001	97055000	chr11	97021028	97049195	Kpnb1
ENSMUSG00000001441	Bin_326333	119	54	113.75	54	115.184	55.7891	chr11	97075001	97080000	chr11	97067156	97141952	Npepps
ENSMUSG00000001441	Bin_326335	53	259.5	53	297.25	51.3003	268.614	chr11	97085001	97090000	chr11	97067156	97141952	Npepps
ENSMUSG00000001441	Bin_326346	208	121.5	190.5	128.75	201.33	126.042	chr11	97140001	97145000	chr11	97067156	97141952	Npepps
ENSMUSG00000001467	Bin_139657	56.5	90.5	56.25	93.25	54.2041	92.9819	chr5	4095001	4100000	chr5	4081145	4104746	Cyp51
ENSMUSG00000001467	Bin_139658	122	63	116.5	63.5	118.088	65.0873	chr5	4100001	4105000	chr5	4081145	4104746	Cyp51
ENSMUSG00000001467	Bin_139664	98	74.5	95	75.75	94.8572	76.4518	chr5	4130001	4135000	chr5	4081145	4104746	Cyp51
ENSMUSG00000001467	Bin_139665	75	239.5	74	273.25	72.5948	247.952	chr5	4135001	4140000	chr5	4081145	4104746	Cyp51
ENSMUSG00000001467	Bin_139667	431	122	378.25	129.5	417.178	126.042	chr5	4145001	4150000	chr5	4081145	4104746	Cyp51
ENSMUSG00000001473	Bin_477563	165.5	122	154.25	129.5	160.676	126.042	chr18	67550001	67555000	chr18	67550371	67562402	Tubb6
ENSMUSG00000001482	Bin_254946	71	156	70	170	68.7231	161.169	chr8	125955001	125960000	chr8	125966886	125987170	Def8
ENSMUSG00000001482	Bin_254950	204	107.5	187	112.75	197.458	111.578	chr8	125975001	125980000	chr8	125966886	125987170	Def8
ENSMUSG00000001496	Bin_342805	62.5	56	62.25	56.25	60.0117	57.8554	chr12	57590001	57595000	chr12	57632922	57637895	Nkx2-1
ENSMUSG00000001496	Bin_342807	151	154	141.75	167.5	146.158	159.102	chr12	57600001	57605000	chr12	57632922	57637895	Nkx2-1
ENSMUSG00000001496	Bin_342810	78	51	76.75	51	75.4986	52.6897	chr12	57615001	57620000	chr12	57632922	57637895	Nkx2-1
ENSMUSG00000001497	Bin_342850	73	139	72	149.5	70.6589	143.605	chr12	57815001	57820000	chr12	57792754	57813809	Pax9
ENSMUSG00000001504	Bin_370097	94	78.5	91.5	80.25	90.9855	80.5843	chr13	72790001	72795000	chr13	72766245	72771644	Irx2
ENSMUSG00000001504	Bin_370100	102	56	98.5	56.25	98.7289	57.8554	chr13	72805001	72810000	chr13	72766245	72771644	Irx2
ENSMUSG00000001504	Bin_370102	62.5	71	62.25	72	60.0117	73.3524	chr13	72815001	72820000	chr13	72766245	72771644	Irx2
ENSMUSG00000001504	Bin_370109	176	102	163.25	106.25	170.356	105.379	chr13	72850001	72855000	chr13	72766245	72771644	Irx2
ENSMUSG00000001504	Bin_370136	128	75	121.5	76.25	123.895	77.4849	chr13	72985001	72990000	chr13	72766245	72771644	Irx2
ENSMUSG00000001504	Bin_370141	251	51	226.5	51	242.951	52.6897	chr13	73010001	73015000	chr13	72766245	72771644	Irx2
ENSMUSG00000001504	Bin_370148	227	122	206.5	129.5	219.72	126.042	chr13	73045001	73050000	chr13	72766245	72771644	Irx2
ENSMUSG00000001504	Bin_370150	270	58.5	242.25	59	261.341	59.9217	chr13	73055001	73060000	chr13	72766245	72771644	Irx2
ENSMUSG00000001507	Bin_325901	58	80	57.5	81.75	56.14	82.6506	chr11	94915001	94920000	chr11	94905788	94938115	Itga3
ENSMUSG00000001517	Bin_195009	331	57	293.5	57.5	320.385	58.8885	chr6	128315001	128320000	chr6	128312985	128325911	Foxm1
ENSMUSG00000001520	Bin_195018	70	80	69	81.75	67.7551	82.6506	chr6	128360001	128365000	chr6	128349314	128358950	Nrip2
ENSMUSG00000001521	Bin_195005	152	91.5	142.5	94.25	147.125	95.0481	chr6	128295001	128300000	chr6	128271158	128305869	Tulp3
ENSMUSG00000001524	Bin_452162	62	107	61.5	112	60.0117	110.545	chr17	35820001	35825000	chr17	35804675	35810684	Gtf2h4
ENSMUSG00000001542	Bin_370706	63.5	72	63	73	61.9476	74.3855	chr13	75835001	75840000	chr13	75844932	75909804	Ell2
ENSMUSG00000001555	Bin_326975	72	78	71	79.5	69.691	80.5843	chr11	100285001	100290000	chr11	100277011	100286138	Fkbp10
ENSMUSG00000001569	Bin_144786	282	80	252.5	81.75	272.956	82.6506	chr5	29740001	29745000	chr5	29761204	29780046	Nom1
ENSMUSG00000001569	Bin_144791	124	189	118	210	120.023	195.262	chr5	29765001	29770000	chr5	29761204	29780046	Nom1
ENSMUSG00000001576	Bin_450345	148	216	139	244	143.254	223.157	chr17	26735001	26740000	chr17	26698434	26793876	Ergic1
ENSMUSG00000001576	Bin_450349	174	199	161.5	222.5	168.42	205.593	chr17	26755001	26760000	chr17	26698434	26793876	Ergic1
ENSMUSG00000001583	Bin_320854	138	86	130.5	88.25	133.574	88.8494	chr11	69680001	69685000	chr11	69664065	69672232	Tnk1
ENSMUSG00000001588	Bin_320858	315	200	280	224	304.898	206.626	chr11	69700001	69705000	chr11	69695069	69709041	Acap1
ENSMUSG00000001642	Bin_176199	72.5	52	71.5	52	69.691	53.7229	chr6	34265001	34270000	chr6	34253934	34267497	Akr1b3
ENSMUSG00000001655	Bin_425185	243	106	220	111	235.207	109.512	chr15	102750001	102755000	chr15	102751534	102759245	Hoxc13
ENSMUSG00000001663	Bin_295973	480	63	419	63.5	464.607	65.0873	chr10	75270001	75275000	chr10	75246558	75261329	Gstt1
ENSMUSG00000001670	Bin_252258	80	154	78.5	167.5	77.4344	159.102	chr8	112515001	112520000	chr8	112514337	112523703	Tat
ENSMUSG00000001672	Bin_252251	155	51	145	51	150.029	52.6897	chr8	112480001	112485000	chr8	112471814	112486103	Marveld3
ENSMUSG00000001672	Bin_252253	77.5	285.5	76.25	328.75	75.4986	295.476	chr8	112490001	112495000	chr8	112471814	112486103	Marveld3
ENSMUSG00000001674	Bin_24703	105	143	101.25	154.5	101.633	147.738	chr1	123510001	123515000	chr1	123450412	123464566	Ddx18
ENSMUSG00000001674	Bin_24717	269	341	241.5	397.75	260.373	352.298	chr1	123580001	123585000	chr1	123450412	123464566	Ddx18
ENSMUSG00000001674	Bin_24725	185	206	171	231.5	179.067	212.825	chr1	123620001	123625000	chr1	123450412	123464566	Ddx18
ENSMUSG00000001674	Bin_24728	107	83.5	103	85.5	103.569	86.7831	chr1	123635001	123640000	chr1	123450412	123464566	Ddx18
ENSMUSG00000001674	Bin_24715	161.5	122	150.75	129.5	156.805	126.042	chr1	123570001	123575000	chr1	123450412	123464566	Ddx18
ENSMUSG00000001674	Bin_24732	88.5	82	86.25	84	85.1779	84.7168	chr1	123655001	123660000	chr1	123450412	123464566	Ddx18
ENSMUSG00000001674	Bin_24705	64	81.5	63.5	83.25	61.9476	84.7168	chr1	123520001	123525000	chr1	123450412	123464566	Ddx18
ENSMUSG00000001674	Bin_24693	143	171	134.5	188	138.414	176.666	chr1	123460001	123465000	chr1	123450412	123464566	Ddx18
ENSMUSG00000001674	Bin_24713	76	133.5	75	143	73.5627	138.44	chr1	123560001	123565000	chr1	123450412	123464566	Ddx18
ENSMUSG00000001674	Bin_24695	76.5	159	75.25	173.5	73.5627	164.268	chr1	123470001	123475000	chr1	123450412	123464566	Ddx18
ENSMUSG00000001687	Bin_168704	70	57.5	69	57.75	67.7551	59.9217	chr5	149330001	149335000	chr5	149316207	149364365	Ubl3
ENSMUSG00000001687	Bin_168705	236	345	214	403.5	228.432	356.431	chr5	149335001	149340000	chr5	149316207	149364365	Ubl3
ENSMUSG00000001687	Bin_168706	52	85	52	87	50.3324	87.8162	chr5	149340001	149345000	chr5	149316207	149364365	Ubl3
ENSMUSG00000001687	Bin_168709	109	82	105	84	105.504	84.7168	chr5	149355001	149360000	chr5	149316207	149364365	Ubl3
ENSMUSG00000001687	Bin_168713	248	57.5	224	57.75	240.047	59.9217	chr5	149375001	149380000	chr5	149316207	149364365	Ubl3
ENSMUSG00000001687	Bin_168720	84	106	82.25	111	81.3062	109.512	chr5	149410001	149415000	chr5	149316207	149364365	Ubl3
ENSMUSG00000001687	Bin_168725	79	87.5	77.5	89.75	76.4665	90.9156	chr5	149435001	149440000	chr5	149316207	149364365	Ubl3
ENSMUSG00000001700	Bin_475348	73	170	72	187	70.6589	175.632	chr18	56475001	56480000	chr18	56559991	56663446	Gramd3
ENSMUSG00000001700	Bin_475357	120	78	114.5	79.5	116.152	80.5843	chr18	56520001	56525000	chr18	56559991	56663446	Gramd3
ENSMUSG00000001700	Bin_475359	53	156	53	170	51.3003	161.169	chr18	56530001	56535000	chr18	56559991	56663446	Gramd3
ENSMUSG00000001700	Bin_475365	83.5	58	81.75	58.5	81.3062	59.9217	chr18	56560001	56565000	chr18	56559991	56663446	Gramd3
ENSMUSG00000001700	Bin_475370	168	78	156.5	79.5	162.612	80.5843	chr18	56585001	56590000	chr18	56559991	56663446	Gramd3
ENSMUSG00000001700	Bin_475371	176	191	163.25	212.5	170.356	197.328	chr18	56590001	56595000	chr18	56559991	56663446	Gramd3
ENSMUSG00000001739	Bin_166327	154	106	144.25	111	149.061	109.512	chr5	137445001	137450000	chr5	137442486	137451728	Cldn15
ENSMUSG00000001741	Bin_217419	63.5	81	63	82.75	61.9476	83.6837	chr7	90845001	90850000	chr7	90791358	90894236	Il16
ENSMUSG00000001741	Bin_217424	93	51	90.5	51	90.0175	52.6897	chr7	90870001	90875000	chr7	90791358	90894236	Il16
ENSMUSG00000001741	Bin_217429	166	291.5	154.5	336.25	160.676	301.675	chr7	90895001	90900000	chr7	90791358	90894236	Il16
ENSMUSG00000001755	Bin_327106	101	57	97.75	57.5	97.761	58.8885	chr11	100940001	100945000	chr11	100943879	100947933	Coasy
ENSMUSG00000001763	Bin_175273	56	153	55.75	166	54.2041	158.069	chr6	29635001	29640000	chr6	29644222	29668559	Tspan33
ENSMUSG00000001763	Bin_175278	491	131	428.5	140	475.254	135.34	chr6	29660001	29665000	chr6	29644222	29668559	Tspan33
ENSMUSG00000001767	Bin_68598	89	121	87	128.5	86.1458	125.009	chr2	145785001	145790000	chr2	145743215	145760750	Crnkl1
ENSMUSG00000001768	Bin_68555	128	367.5	121.5	430.75	123.895	380.193	chr2	145570001	145575000	chr2	145610470	145713352	Rin2
ENSMUSG00000001768	Bin_68570	179	123.5	166	131.25	173.26	128.108	chr2	145645001	145650000	chr2	145610470	145713352	Rin2
ENSMUSG00000001774	Bin_259619	57	102	56.5	106.25	55.172	105.379	chr9	17580001	17585000	chr9	18096711	18118444	Chordc1
ENSMUSG00000001774	Bin_259625	287.5	101	256.75	105	278.764	104.346	chr9	17610001	17615000	chr9	18096711	18118444	Chordc1
ENSMUSG00000001774	Bin_259641	57	157	56.5	171	55.172	162.202	chr9	17690001	17695000	chr9	18096711	18118444	Chordc1
ENSMUSG00000001774	Bin_259644	190	261	175	299	183.907	269.647	chr9	17705001	17710000	chr9	18096711	18118444	Chordc1
ENSMUSG00000001774	Bin_259646	205	56	188	56.25	198.426	57.8554	chr9	17715001	17720000	chr9	18096711	18118444	Chordc1
ENSMUSG00000001774	Bin_259650	81	226	79.5	256.5	78.4024	233.488	chr9	17735001	17740000	chr9	18096711	18118444	Chordc1
ENSMUSG00000001774	Bin_259651	275	80	246.5	81.75	266.181	82.6506	chr9	17740001	17745000	chr9	18096711	18118444	Chordc1
ENSMUSG00000001774	Bin_259657	62.5	201.5	62.25	226.25	60.0117	208.693	chr9	17770001	17775000	chr9	18096711	18118444	Chordc1
ENSMUSG00000001774	Bin_259662	72.5	59	71.5	59.5	69.691	60.9548	chr9	17795001	17800000	chr9	18096711	18118444	Chordc1
ENSMUSG00000001774	Bin_259663	73.5	236.5	72.5	269.375	71.6269	243.819	chr9	17800001	17805000	chr9	18096711	18118444	Chordc1
ENSMUSG00000001774	Bin_259666	88	81	86	82.75	85.1779	83.6837	chr9	17815001	17820000	chr9	18096711	18118444	Chordc1
ENSMUSG00000001774	Bin_259670	300	114	267.5	120	290.379	117.777	chr9	17835001	17840000	chr9	18096711	18118444	Chordc1
ENSMUSG00000001774	Bin_259672	59	143	58.5	154.5	57.1079	147.738	chr9	17845001	17850000	chr9	18096711	18118444	Chordc1
ENSMUSG00000001774	Bin_259676	107.5	63.5	103.5	64	104.536	66.1204	chr9	17865001	17870000	chr9	18096711	18118444	Chordc1
ENSMUSG00000001774	Bin_259677	55.5	105.5	55.25	110.25	54.2041	109.512	chr9	17870001	17875000	chr9	18096711	18118444	Chordc1
ENSMUSG00000001774	Bin_259680	109.5	128.5	105.25	137.25	106.472	132.241	chr9	17885001	17890000	chr9	18096711	18118444	Chordc1
ENSMUSG00000001774	Bin_259687	89.5	106	87.25	111	87.1137	109.512	chr9	17920001	17925000	chr9	18096711	18118444	Chordc1
ENSMUSG00000001774	Bin_259689	122.5	166	116.75	182	118.088	171.5	chr9	17930001	17935000	chr9	18096711	18118444	Chordc1
ENSMUSG00000001774	Bin_259690	61	67.5	60.5	68.25	59.0438	70.253	chr9	17935001	17940000	chr9	18096711	18118444	Chordc1
ENSMUSG00000001774	Bin_259693	183.5	135	169.75	144.75	178.099	139.473	chr9	17950001	17955000	chr9	18096711	18118444	Chordc1
ENSMUSG00000001774	Bin_259694	182	132	168.5	141	176.163	136.373	chr9	17955001	17960000	chr9	18096711	18118444	Chordc1
ENSMUSG00000001774	Bin_259701	67.5	84.5	66.75	86.75	65.8193	86.7831	chr9	17990001	17995000	chr9	18096711	18118444	Chordc1
ENSMUSG00000001774	Bin_259706	388.5	72	342.75	73	375.557	74.3855	chr9	18015001	18020000	chr9	18096711	18118444	Chordc1
ENSMUSG00000001774	Bin_259710	527	80.5	458.5	82.25	510.099	82.6506	chr9	18035001	18040000	chr9	18096711	18118444	Chordc1
ENSMUSG00000001774	Bin_259711	79	92	77.5	95	76.4665	95.0481	chr9	18040001	18045000	chr9	18096711	18118444	Chordc1
ENSMUSG00000001774	Bin_259712	348	69	308.5	70	336.84	71.2861	chr9	18045001	18050000	chr9	18096711	18118444	Chordc1
ENSMUSG00000001774	Bin_259715	183	60	169.25	60.5	177.131	61.9879	chr9	18060001	18065000	chr9	18096711	18118444	Chordc1
ENSMUSG00000001774	Bin_259716	76.5	186	75.25	206.5	73.5627	192.163	chr9	18065001	18070000	chr9	18096711	18118444	Chordc1
ENSMUSG00000001774	Bin_259717	118.5	217	113.25	245.5	114.216	224.19	chr9	18070001	18075000	chr9	18096711	18118444	Chordc1
ENSMUSG00000001774	Bin_259720	201	108.5	184.5	113.75	194.554	111.578	chr9	18085001	18090000	chr9	18096711	18118444	Chordc1
ENSMUSG00000001783	Bin_298007	82	100	80.5	104	79.3703	103.313	chr10	85440001	85445000	chr10	85401382	85420568	D10Wsu52e
ENSMUSG00000001785	Bin_297983	112	88.5	107.5	91	108.408	90.9156	chr10	85320001	85325000	chr10	85334576	85351841	Pwp1
ENSMUSG00000001785	Bin_297984	84.5	57	82.75	57.5	81.3062	58.8885	chr10	85325001	85330000	chr10	85334576	85351841	Pwp1
ENSMUSG00000001785	Bin_297990	103	372	99.5	436.75	99.6968	384.325	chr10	85355001	85360000	chr10	85334576	85351841	Pwp1
ENSMUSG00000001794	Bin_205445	100	252	97	288.5	96.7931	260.349	chr7	30975001	30980000	chr7	30971961	30980183	Capns1
ENSMUSG00000001804	Bin_468166	62	144	61.5	155.5	60.0117	148.771	chr18	20565001	20570000	chr18	20594676	20630322	Dsg4
ENSMUSG00000001804	Bin_468168	85	80	83.25	81.75	82.2741	82.6506	chr18	20575001	20580000	chr18	20594676	20630322	Dsg4
ENSMUSG00000001804	Bin_468169	157	246	147	281	151.965	254.15	chr18	20580001	20585000	chr18	20594676	20630322	Dsg4
ENSMUSG00000001804	Bin_468170	60	94	59.5	97	58.0758	97.1144	chr18	20585001	20590000	chr18	20594676	20630322	Dsg4
ENSMUSG00000001804	Bin_468173	174	122	161.5	129.5	168.42	126.042	chr18	20600001	20605000	chr18	20594676	20630322	Dsg4
ENSMUSG00000001827	Bin_221052	373	81	329.5	82.75	361.038	83.6837	chr7	109010001	109015000	chr7	109006845	109019302	Folr1
ENSMUSG00000001829	Bin_221014	111	286	106.5	329.125	107.44	295.476	chr7	108820001	108825000	chr7	108812147	108943974	Clpb
ENSMUSG00000001829	Bin_221015	73	220	72	249	70.6589	227.289	chr7	108825001	108830000	chr7	108812147	108943974	Clpb
ENSMUSG00000001829	Bin_221021	55.5	64	55.25	64.5	54.2041	66.1204	chr7	108855001	108860000	chr7	108812147	108943974	Clpb
ENSMUSG00000001829	Bin_221036	52.5	62	52.25	62.5	50.3324	64.0542	chr7	108930001	108935000	chr7	108812147	108943974	Clpb
ENSMUSG00000001833	Bin_261111	124	122.5	118	130.25	120.023	126.042	chr9	25040001	25045000	chr9	25056204	25116150	2003-08-01
ENSMUSG00000001833	Bin_261112	61.5	61.5	61	61.75	60.0117	64.0542	chr9	25045001	25050000	chr9	25056204	25116150	2003-08-01
ENSMUSG00000001833	Bin_261118	784	52	670.25	52	758.858	53.7229	chr9	25075001	25080000	chr9	25056204	25116150	2003-08-01
ENSMUSG00000001833	Bin_261119	186	136.5	172	146.75	180.035	140.506	chr9	25080001	25085000	chr9	25056204	25116150	2003-08-01
ENSMUSG00000001833	Bin_261120	87	73	85	74	84.21	75.4186	chr9	25085001	25090000	chr9	25056204	25116150	2003-08-01
ENSMUSG00000001833	Bin_261123	120	76	114.5	77.25	116.152	78.518	chr9	25100001	25105000	chr9	25056204	25116150	2003-08-01
ENSMUSG00000001833	Bin_261129	623	136.5	536.75	146.75	603.021	140.506	chr9	25130001	25135000	chr9	25056204	25116150	2003-08-01
ENSMUSG00000001833	Bin_261132	91	84	88.75	86	88.0817	86.7831	chr9	25145001	25150000	chr9	25056204	25116150	2003-08-01
ENSMUSG00000001855	Bin_45807	163	221	152	250	157.773	228.322	chr2	31830001	31835000	chr2	31829956	31909495	Nup214
ENSMUSG00000001865	Bin_79813	79	86.5	77.5	88.75	76.4665	88.8494	chr3	20110001	20115000	chr3	20115516	20142080	Cpa3
ENSMUSG00000001870	Bin_460054	903	70.5	767.5	71.5	874.041	72.3192	chr17	75280001	75285000	chr17	75404908	75791852	Ltbp1
ENSMUSG00000001870	Bin_460056	75	85.5	74	87.75	72.5948	88.8494	chr17	75290001	75295000	chr17	75404908	75791852	Ltbp1
ENSMUSG00000001870	Bin_460057	66	58	65.5	58.5	63.8834	59.9217	chr17	75295001	75300000	chr17	75404908	75791852	Ltbp1
ENSMUSG00000001870	Bin_460061	86	236	84	269	83.242	243.819	chr17	75315001	75320000	chr17	75404908	75791852	Ltbp1
ENSMUSG00000001870	Bin_460062	111	82	106.5	84	107.44	84.7168	chr17	75320001	75325000	chr17	75404908	75791852	Ltbp1
ENSMUSG00000001870	Bin_460072	278	203.5	249	228.75	269.085	210.759	chr17	75370001	75375000	chr17	75404908	75791852	Ltbp1
ENSMUSG00000001870	Bin_460078	105	74	101.25	75	101.633	76.4518	chr17	75400001	75405000	chr17	75404908	75791852	Ltbp1
ENSMUSG00000001870	Bin_460083	310.5	137	276.25	147	300.058	141.539	chr17	75425001	75430000	chr17	75404908	75791852	Ltbp1
ENSMUSG00000001870	Bin_460084	172	204	160	229.25	166.484	210.759	chr17	75430001	75435000	chr17	75404908	75791852	Ltbp1
ENSMUSG00000001870	Bin_460085	54	74	54	75	52.2682	76.4518	chr17	75435001	75440000	chr17	75404908	75791852	Ltbp1
ENSMUSG00000001870	Bin_460092	52	75.5	52	76.75	50.3324	78.518	chr17	75470001	75475000	chr17	75404908	75791852	Ltbp1
ENSMUSG00000001870	Bin_460154	342	260	303	298	331.032	268.614	chr17	75780001	75785000	chr17	75404908	75791852	Ltbp1
ENSMUSG00000001870	Bin_460158	67.5	85	66.75	87	65.8193	87.8162	chr17	75800001	75805000	chr17	75404908	75791852	Ltbp1
ENSMUSG00000001870	Bin_460122	310	221.5	276	250.75	300.058	229.355	chr17	75620001	75625000	chr17	75404908	75791852	Ltbp1
ENSMUSG00000001870	Bin_460125	66	118.5	65.5	125.5	63.8834	121.91	chr17	75635001	75640000	chr17	75404908	75791852	Ltbp1
ENSMUSG00000001870	Bin_460159	130	62	123.5	62.5	125.831	64.0542	chr17	75805001	75810000	chr17	75404908	75791852	Ltbp1
ENSMUSG00000001891	Bin_311174	236	83	214	85	228.432	85.75	chr11	21280001	21285000	chr11	21221141	21271204	Ugp2
ENSMUSG00000001891	Bin_311175	138.5	164.5	130.75	180.25	133.574	169.434	chr11	21285001	21290000	chr11	21221141	21271204	Ugp2
ENSMUSG00000001891	Bin_311177	54	86	54	88.25	52.2682	88.8494	chr11	21295001	21300000	chr11	21221141	21271204	Ugp2
ENSMUSG00000001911	Bin_247210	71	92	70	95	68.7231	95.0481	chr8	87275001	87280000	chr8	87223775	87324243	Nfix
ENSMUSG00000001911	Bin_247212	106	78	102	79.5	102.601	80.5843	chr8	87285001	87290000	chr8	87223775	87324243	Nfix
ENSMUSG00000001911	Bin_247218	146	51	137.375	51	141.318	52.6897	chr8	87315001	87320000	chr8	87223775	87324243	Nfix
ENSMUSG00000001918	Bin_202723	110	250.5	105.75	286.5	106.472	258.283	chr7	17365001	17370000	chr7	17366695	17383623	Slc1a5
ENSMUSG00000001918	Bin_202726	148	191.5	139	213.25	143.254	198.361	chr7	17380001	17385000	chr7	17366695	17383623	Slc1a5
ENSMUSG00000001924	Bin_498528	63	115	62.5	121.5	60.9796	118.81	chrX	20255001	20260000	chrX	20235452	20260305	Uba1
ENSMUSG00000001930	Bin_194448	146	87.5	137.375	89.75	141.318	90.9156	chr6	125510001	125515000	chr6	125496792	125636697	Vwf
ENSMUSG00000001930	Bin_194460	58	82	57.5	84	56.14	84.7168	chr6	125570001	125575000	chr6	125496792	125636697	Vwf
ENSMUSG00000001930	Bin_194464	55	111	54.75	116.75	53.2362	114.678	chr6	125590001	125595000	chr6	125496792	125636697	Vwf
ENSMUSG00000001942	Bin_263587	318	103	282.5	107.5	307.802	106.413	chr9	37420001	37425000	chr9	37421432	37455903	Siae
ENSMUSG00000001948	Bin_263581	56.5	203	56.25	228	54.2041	209.726	chr9	37390001	37395000	chr9	37410886	37421199	Spa17
ENSMUSG00000001948	Bin_263584	76	56	75	56.25	73.5627	57.8554	chr9	37405001	37410000	chr9	37410886	37421199	Spa17
ENSMUSG00000001985	Bin_132718	71	108.5	70	113.75	68.7231	111.578	chr4	125035001	125040000	chr4	125167944	125391417	Grik3
ENSMUSG00000001985	Bin_132730	52	51	52	51	50.3324	52.6897	chr4	125095001	125100000	chr4	125167944	125391417	Grik3
ENSMUSG00000001985	Bin_132764	56	186	55.75	206.5	54.2041	192.163	chr4	125265001	125270000	chr4	125167944	125391417	Grik3
ENSMUSG00000001985	Bin_132773	134	126	127	134.375	129.703	130.175	chr4	125310001	125315000	chr4	125167944	125391417	Grik3
ENSMUSG00000001985	Bin_132801	85.5	61	83.75	61.5	83.242	63.0211	chr4	125450001	125455000	chr4	125167944	125391417	Grik3
ENSMUSG00000001986	Bin_502236	258.5	58	232.75	58.5	249.726	59.9217	chrX	38795001	38800000	chrX	38754031	39031778	Gria3
ENSMUSG00000001986	Bin_502246	56	72.5	55.75	73.5	54.2041	74.3855	chrX	38845001	38850000	chrX	38754031	39031778	Gria3
ENSMUSG00000001986	Bin_502262	190	105	175	109.75	183.907	108.479	chrX	38925001	38930000	chrX	38754031	39031778	Gria3
ENSMUSG00000001988	Bin_202665	575	132	500.25	141	556.56	136.373	chr7	17075001	17080000	chr7	17041070	17062129	Npas1
ENSMUSG00000001988	Bin_202669	83	221.5	81.5	250.75	80.3382	229.355	chr7	17095001	17100000	chr7	17041070	17062129	Npas1
ENSMUSG00000001995	Bin_255338	82	71	80.5	72	79.3703	73.3524	chr8	127915001	127920000	chr8	127941963	128016610	Sipa1l2
ENSMUSG00000001995	Bin_255351	103	57	99.5	57.5	99.6968	58.8885	chr8	127980001	127985000	chr8	127941963	128016610	Sipa1l2
ENSMUSG00000001995	Bin_255355	157	184	147	204	151.965	190.096	chr8	128000001	128005000	chr8	127941963	128016610	Sipa1l2
ENSMUSG00000001995	Bin_255370	69	62	68.25	62.5	66.7872	64.0542	chr8	128075001	128080000	chr8	127941963	128016610	Sipa1l2
ENSMUSG00000001995	Bin_255374	358	276	317	317	346.519	285.144	chr8	128095001	128100000	chr8	127941963	128016610	Sipa1l2
ENSMUSG00000001998	Bin_64801	227	62	206.5	62.5	219.72	64.0542	chr2	126800001	126805000	chr2	126834453	126893645	Ap4e1
ENSMUSG00000002007	Bin_508681	176	81	163.25	82.75	170.356	83.6837	chrX	71020001	71025000	chrX	71019744	71024264	Srpk3
ENSMUSG00000002010	Bin_508682	150	50	141	50	145.19	51.6566	chrX	71025001	71030000	chrX	71024302	71032236	Idh3g
ENSMUSG00000002012	Bin_508656	126	96	120	99.5	121.959	99.1807	chrX	70895001	70900000	chrX	70901333	70905456	Pnck
ENSMUSG00000002015	Bin_508667	60	50	59.5	50	58.0758	51.6566	chrX	70950001	70955000	chrX	70931517	70961514	Bcap31
ENSMUSG00000002017	Bin_460188	309	75	275	76.25	299.091	77.4849	chr17	75950001	75955000	chr17	75936426	75951286	Fam98a
ENSMUSG00000002017	Bin_460193	51	57	51	57.5	49.3645	58.8885	chr17	75975001	75980000	chr17	75936426	75951286	Fam98a
ENSMUSG00000002017	Bin_460199	88	73	86	74	85.1779	75.4186	chr17	76005001	76010000	chr17	75936426	75951286	Fam98a
ENSMUSG00000002017	Bin_460204	90	74.5	87.75	75.75	87.1137	76.4518	chr17	76030001	76035000	chr17	75936426	75951286	Fam98a
ENSMUSG00000002017	Bin_460208	135	56	127.75	56.25	130.671	57.8554	chr17	76050001	76055000	chr17	75936426	75951286	Fam98a
ENSMUSG00000002017	Bin_460209	510	274	443.75	314.5	493.645	283.078	chr17	76055001	76060000	chr17	75936426	75951286	Fam98a
ENSMUSG00000002017	Bin_460212	144.5	65.5	136	66.25	139.382	68.1867	chr17	76070001	76075000	chr17	75936426	75951286	Fam98a
ENSMUSG00000002017	Bin_460215	922	116	782	122.5	892.432	119.843	chr17	76085001	76090000	chr17	75936426	75951286	Fam98a
ENSMUSG00000002017	Bin_460223	253	158.5	228	172.75	244.886	163.235	chr17	76125001	76130000	chr17	75936426	75951286	Fam98a
ENSMUSG00000002017	Bin_460230	86	174	84	191.75	83.242	179.765	chr17	76160001	76165000	chr17	75936426	75951286	Fam98a
ENSMUSG00000002020	Bin_348513	75	160	74	175	72.5948	165.301	chr12	86130001	86135000	chr12	86124162	86217482	Ltbp2
ENSMUSG00000002020	Bin_348520	107	64	103	64.5	103.569	66.1204	chr12	86165001	86170000	chr12	86124162	86217482	Ltbp2
ENSMUSG00000002028	Bin_265030	171	136.5	159	146.75	165.516	140.506	chr9	44635001	44640000	chr9	44611438	44689379	Mll1
ENSMUSG00000002028	Bin_265039	295	82	263	84	285.54	84.7168	chr9	44680001	44685000	chr9	44611438	44689379	Mll1
ENSMUSG00000002028	Bin_265042	195	145	179.5	156.5	188.746	149.804	chr9	44695001	44700000	chr9	44611438	44689379	Mll1
ENSMUSG00000002031	Bin_265019	162	50	151	50	156.805	51.6566	chr9	44580001	44585000	chr9	44575991	44600797	Ift46
ENSMUSG00000002032	Bin_265024	72	53	71	53	69.691	54.756	chr9	44605001	44610000	chr9	44601858	44607390	Tmem25
ENSMUSG00000002033	Bin_265059	116.5	58	111.5	58.5	112.28	59.9217	chr9	44780001	44785000	chr9	44777655	44788514	Cd3g
ENSMUSG00000002052	Bin_322526	125	164	119	179.5	120.991	169.434	chr11	78040001	78045000	chr11	78020248	78059489	Supt6h
ENSMUSG00000002055	Bin_322542	149	65	140	65.5	144.222	67.1536	chr11	78120001	78125000	chr11	78115031	78135959	Spag5
ENSMUSG00000002058	Bin_322553	117.5	66	112.25	66.75	114.216	68.1867	chr11	78175001	78180000	chr11	78156984	78162666	Unc119
ENSMUSG00000002068	Bin_207019	68	151	67.25	163.75	65.8193	156.003	chr7	38845001	38850000	chr7	38883003	38892553	Ccne1
ENSMUSG00000002068	Bin_207023	139	307.5	131.25	355.25	134.542	318.205	chr7	38865001	38870000	chr7	38883003	38892553	Ccne1
ENSMUSG00000002068	Bin_207024	72	252	71	288.5	69.691	260.349	chr7	38870001	38875000	chr7	38883003	38892553	Ccne1
ENSMUSG00000002068	Bin_207027	80	158	78.5	172	77.4344	163.235	chr7	38885001	38890000	chr7	38883003	38892553	Ccne1
ENSMUSG00000002076	Bin_451423	61	92	60.5	95	59.0438	95.0481	chr17	32125001	32130000	chr17	32081714	32171453	Hsf2bp
ENSMUSG00000002100	Bin_57631	67	61.5	66.5	61.75	64.8513	64.0542	chr2	90950001	90955000	chr2	90958301	90976673	Mybpc3
ENSMUSG00000002102	Bin_57620	252	137	227	147	243.918	141.539	chr2	90895001	90900000	chr2	90894166	90906526	Psmc3
ENSMUSG00000002103	Bin_57651	94	53	91.5	53	90.9855	54.756	chr2	91050001	91055000	chr2	91043042	91054255	Acp2
ENSMUSG00000002103	Bin_57652	270	90	242.25	92.75	261.341	92.9819	chr2	91055001	91060000	chr2	91043042	91054255	Acp2
ENSMUSG00000002105	Bin_57622	160	188	149.5	208.75	154.869	194.229	chr2	90905001	90910000	chr2	90901948	90910574	Slc39a13
ENSMUSG00000002107	Bin_40742	119.5	67	114.25	67.75	116.152	69.2198	chr2	6505001	6510000	chr2	6460751	7002348	Celf2
ENSMUSG00000002107	Bin_40748	123	197.5	117.25	220.75	119.055	204.56	chr2	6535001	6540000	chr2	6460751	7002348	Celf2
ENSMUSG00000002107	Bin_40751	58	70	57.5	71	56.14	72.3192	chr2	6550001	6555000	chr2	6460751	7002348	Celf2
ENSMUSG00000002107	Bin_40767	213	270.5	195	310.25	206.169	278.946	chr2	6630001	6635000	chr2	6460751	7002348	Celf2
ENSMUSG00000002107	Bin_40768	83	182	81.5	201.5	80.3382	188.03	chr2	6635001	6640000	chr2	6460751	7002348	Celf2
ENSMUSG00000002107	Bin_40784	88	98	86	101.75	85.1779	101.247	chr2	6715001	6720000	chr2	6460751	7002348	Celf2
ENSMUSG00000002107	Bin_40792	117	91	112	93.75	113.248	94.015	chr2	6755001	6760000	chr2	6460751	7002348	Celf2
ENSMUSG00000002107	Bin_40796	53	126	53	134.375	51.3003	130.175	chr2	6775001	6780000	chr2	6460751	7002348	Celf2
ENSMUSG00000002107	Bin_40847	221.5	110	201.75	115.5	214.881	113.645	chr2	7030001	7035000	chr2	6460751	7002348	Celf2
ENSMUSG00000002107	Bin_40858	67	219	66.5	247.75	64.8513	226.256	chr2	7085001	7090000	chr2	6460751	7002348	Celf2
ENSMUSG00000002107	Bin_40862	70	102	69	106.25	67.7551	105.379	chr2	7105001	7110000	chr2	6460751	7002348	Celf2
ENSMUSG00000002107	Bin_40846	61	70.5	60.5	71.5	59.0438	72.3192	chr2	7025001	7030000	chr2	6460751	7002348	Celf2
ENSMUSG00000002111	Bin_57625	65	85	64.5	87	62.9155	87.8162	chr2	90920001	90925000	chr2	90922547	90955913	Sfpi1
ENSMUSG00000002111	Bin_57627	54	175.5	54	193.75	52.2682	181.831	chr2	90930001	90935000	chr2	90922547	90955913	Sfpi1
ENSMUSG00000002111	Bin_57629	145	121	136.5	128.5	140.35	125.009	chr2	90940001	90945000	chr2	90922547	90955913	Sfpi1
ENSMUSG00000002147	Bin_306337	52	55	52	55.25	50.3324	56.8223	chr10	127090001	127095000	chr10	127080042	127098013	Stat6
ENSMUSG00000002190	Bin_246936	82	54.5	80.5	54.75	79.3703	55.7891	chr8	85905001	85910000	chr8	85913766	85952451	Clgn
ENSMUSG00000002190	Bin_246937	180	314.5	166.75	365.25	174.227	324.403	chr8	85910001	85915000	chr8	85913766	85952451	Clgn
ENSMUSG00000002204	Bin_209614	258	202	232.25	226.5	249.726	208.693	chr7	51820001	51825000	chr7	51827802	51842232	Napsa
ENSMUSG00000002204	Bin_209616	91	123	88.75	130.5	88.0817	127.075	chr7	51830001	51835000	chr7	51827802	51842232	Napsa
ENSMUSG00000002205	Bin_209652	124	78	118	79.5	120.023	80.5843	chr7	52010001	52015000	chr7	52003783	52032885	Vrk3
ENSMUSG00000002205	Bin_209654	53	81	53	82.75	51.3003	83.6837	chr7	52020001	52025000	chr7	52003783	52032885	Vrk3
ENSMUSG00000002210	Bin_204291	164	67	153	67.75	158.741	69.2198	chr7	25205001	25210000	chr7	25184638	25207797	1500002O20Rik
ENSMUSG00000002221	Bin_144438	62	99	61.5	103	60.0117	102.28	chr5	28000001	28005000	chr5	28067207	28117879	Paxip1
ENSMUSG00000002221	Bin_144448	62	67	61.5	67.75	60.0117	69.2198	chr5	28050001	28055000	chr5	28067207	28117879	Paxip1
ENSMUSG00000002221	Bin_144452	196	130	180.25	139	189.714	134.307	chr5	28070001	28075000	chr5	28067207	28117879	Paxip1
ENSMUSG00000002221	Bin_144461	133	164	126	179.5	128.735	169.434	chr5	28115001	28120000	chr5	28067207	28117879	Paxip1
ENSMUSG00000002221	Bin_144463	118	88	113	90.5	114.216	90.9156	chr5	28125001	28130000	chr5	28067207	28117879	Paxip1
ENSMUSG00000002222	Bin_183617	204	117	187	123.5	197.458	120.876	chr6	71355001	71360000	chr6	71338628	71390631	Rmnd5a
ENSMUSG00000002222	Bin_183628	116	77	111	78.5	112.28	79.5512	chr6	71410001	71415000	chr6	71338628	71390631	Rmnd5a
ENSMUSG00000002227	Bin_96713	60	131	59.5	140	58.0758	135.34	chr3	104610001	104615000	chr3	104597754	104621481	Mov10
ENSMUSG00000002227	Bin_96714	140	210	132	236.5	135.51	216.958	chr3	104615001	104620000	chr3	104597754	104621481	Mov10
ENSMUSG00000002233	Bin_96711	121	100.5	115.5	104.75	117.12	103.313	chr3	104600001	104605000	chr3	104591929	104597377	Rhoc
ENSMUSG00000002250	Bin_450672	181	114	167.5	120	175.195	117.777	chr17	28370001	28375000	chr17	28369699	28438414	Ppard
ENSMUSG00000002257	Bin_450667	50	51	50	51	48.3965	52.6897	chr17	28345001	28350000	chr17	28344723	28365553	Def6
ENSMUSG00000002257	Bin_450668	63.5	452	63	539.5	61.9476	466.976	chr17	28350001	28355000	chr17	28344723	28365553	Def6
ENSMUSG00000002265	Bin_200592	50	52	50	52	48.3965	53.7229	chr7	6710001	6715000	chr7	6656603	6683132	Peg3
ENSMUSG00000002266	Bin_200569	240	357	217.5	418	232.303	368.828	chr7	6595001	6600000	chr7	6628154	6649161	Zim1
ENSMUSG00000002279	Bin_450140	69	130	68.25	139	66.7872	134.307	chr17	25710001	25715000	chr17	25716119	25799771	Lmf1
ENSMUSG00000002279	Bin_450142	140	59	132	59.5	135.51	60.9548	chr17	25720001	25725000	chr17	25716119	25799771	Lmf1
ENSMUSG00000002279	Bin_450148	246	206.5	222.5	232.25	238.111	212.825	chr17	25750001	25755000	chr17	25716119	25799771	Lmf1
ENSMUSG00000002279	Bin_450151	93	244	90.5	279	90.0175	252.084	chr17	25765001	25770000	chr17	25716119	25799771	Lmf1
ENSMUSG00000002279	Bin_450156	112	98	107.5	101.75	108.408	101.247	chr17	25790001	25795000	chr17	25716119	25799771	Lmf1
ENSMUSG00000002280	Bin_450180	142	67	133.75	67.75	137.446	69.2198	chr17	25910001	25915000	chr17	25910721	25920277	Narfl
ENSMUSG00000002280	Bin_450181	108	90	104	92.75	104.536	92.9819	chr17	25915001	25920000	chr17	25910721	25920277	Narfl
ENSMUSG00000002289	Bin_451781	98	135	95	144.75	94.8572	139.473	chr17	33915001	33920000	chr17	33910695	33918520	Angptl4
ENSMUSG00000002290	Bin_483704	329	128	292	136.5	318.449	132.241	chr19	7480001	7485000	chr19	7471991	7473611	Rab11b-ps2
ENSMUSG00000002297	Bin_140515	105.5	160	101.75	175	102.601	165.301	chr5	8385001	8390000	chr5	8396973	8422716	Dbf4
ENSMUSG00000002320	Bin_390848	62	79	61.5	80.5	60.0117	81.6174	chr14	56260001	56265000	chr14	56254802	56262643	Tm9sf1
ENSMUSG00000002324	Bin_390842	130	198	123.5	221.375	125.831	204.56	chr14	56230001	56235000	chr14	56236874	56244232	Rec8
ENSMUSG00000002341	Bin_244280	710	73	608	74	687.231	75.4186	chr8	72625001	72630000	chr8	72616984	72644772	Ncan
ENSMUSG00000002342	Bin_244292	56	68	55.75	69	54.2041	70.253	chr8	72685001	72690000	chr8	72696255	72707580	Tmem161a
ENSMUSG00000002346	Bin_244302	92	83	89.5	85	89.0496	85.75	chr8	72735001	72740000	chr8	72708239	72736204	Slc25a42
ENSMUSG00000002365	Bin_446164	93	81	90.5	82.75	90.0175	83.6837	chr17	5830001	5835000	chr17	5841346	5931946	Snx9
ENSMUSG00000002365	Bin_446165	66	59	65.5	59.5	63.8834	60.9548	chr17	5835001	5840000	chr17	5841346	5931946	Snx9
ENSMUSG00000002372	Bin_456358	58.5	63	58.25	63.5	56.14	65.0873	chr17	56800001	56805000	chr17	56812680	56851192	Ranbp3
ENSMUSG00000002372	Bin_456362	75	142	74	153.25	72.5948	146.705	chr17	56820001	56825000	chr17	56812680	56851192	Ranbp3
ENSMUSG00000002379	Bin_456369	56	301	55.75	347.5	54.2041	310.973	chr17	56855001	56860000	chr17	56857185	56863671	Ndufa11
ENSMUSG00000002379	Bin_456371	199	244	182.75	279	192.618	252.084	chr17	56865001	56870000	chr17	56857185	56863671	Ndufa11
ENSMUSG00000002384	Bin_132267	66	60	65.5	60.5	63.8834	61.9879	chr4	122780001	122785000	chr4	122782408	122809342	Bmp8b
ENSMUSG00000002393	Bin_244535	88	195	86	217.5	85.1779	201.461	chr8	73900001	73905000	chr8	73898022	73905859	Nr2f6
ENSMUSG00000002395	Bin_244524	216	97	197.25	100.5	209.073	100.214	chr8	73845001	73850000	chr8	73890747	73893631	Use1
ENSMUSG00000002395	Bin_244533	59	85	58.5	87	57.1079	87.8162	chr8	73890001	73895000	chr8	73890747	73893631	Use1
ENSMUSG00000002396	Bin_244534	208	62	190.5	62.5	201.33	64.0542	chr8	73895001	73900000	chr8	73895197	73903260	Ocel1
ENSMUSG00000002413	Bin_177261	130	122	123.5	129.5	125.831	126.042	chr6	39575001	39580000	chr6	39553236	39675462	Braf
ENSMUSG00000002413	Bin_177286	150	144	141	155.5	145.19	148.771	chr6	39700001	39705000	chr6	39553236	39675462	Braf
ENSMUSG00000002413	Bin_177278	96	51	93.25	51	92.9213	52.6897	chr6	39660001	39665000	chr6	39553236	39675462	Braf
ENSMUSG00000002413	Bin_177280	66	81	65.5	82.75	63.8834	83.6837	chr6	39670001	39675000	chr6	39553236	39675462	Braf
ENSMUSG00000002413	Bin_177284	120	203	114.5	228	116.152	209.726	chr6	39690001	39695000	chr6	39553236	39675462	Braf
ENSMUSG00000002416	Bin_177254	184	158	170	172	178.099	163.235	chr6	39540001	39545000	chr6	39542573	39553381	Ndufb2
ENSMUSG00000002428	Bin_79792	91	74.5	88.75	75.75	88.0817	76.4518	chr3	20005001	20010000	chr3	19957811	20018376	Hltf
ENSMUSG00000002455	Bin_75709	452	210	395.5	236.5	437.505	216.958	chr2	181340001	181345000	chr2	181326573	181390365	Prpf6
ENSMUSG00000002455	Bin_75713	102	80	98.5	81.75	98.7289	82.6506	chr2	181360001	181365000	chr2	181326573	181390365	Prpf6
ENSMUSG00000002459	Bin_999	61	159	60.5	173.5	59.0438	164.268	chr1	4990001	4995000	chr1	4899657	5060366	Rgs20
ENSMUSG00000002459	Bin_1006	311	144	276.75	155.5	301.026	148.771	chr1	5025001	5030000	chr1	4899657	5060366	Rgs20
ENSMUSG00000002475	Bin_466183	74	122.5	73	130.25	71.6269	126.042	chr18	10650001	10655000	chr18	10644409	10706769	Abhd3
ENSMUSG00000002477	Bin_466178	237.5	180.5	215.25	199.75	230.367	185.964	chr18	10625001	10630000	chr18	10617794	10628228	Snrpd1
ENSMUSG00000002489	Bin_443276	190	67	175	67.75	183.907	69.2198	chr16	89710001	89715000	chr16	89787356	90144014	Tiam1
ENSMUSG00000002489	Bin_443280	220	96	200.5	99.5	212.945	99.1807	chr16	89730001	89735000	chr16	89787356	90144014	Tiam1
ENSMUSG00000002489	Bin_443298	158	95	147.75	98.5	152.933	98.1475	chr16	89820001	89825000	chr16	89787356	90144014	Tiam1
ENSMUSG00000002489	Bin_443309	183.5	401	169.75	470.5	178.099	414.286	chr16	89875001	89880000	chr16	89787356	90144014	Tiam1
ENSMUSG00000002489	Bin_443353	64	64	63.5	64.5	61.9476	66.1204	chr16	90095001	90100000	chr16	89787356	90144014	Tiam1
ENSMUSG00000002489	Bin_443326	106	75	102	76.25	102.601	77.4849	chr16	89960001	89965000	chr16	89787356	90144014	Tiam1
ENSMUSG00000002489	Bin_443345	136	52.5	128.5	52.75	131.639	53.7229	chr16	90055001	90060000	chr16	89787356	90144014	Tiam1
ENSMUSG00000002489	Bin_443351	172	79	160	80.5	166.484	81.6174	chr16	90085001	90090000	chr16	89787356	90144014	Tiam1
ENSMUSG00000002489	Bin_443370	53	67	53	67.75	51.3003	69.2198	chr16	90180001	90185000	chr16	89787356	90144014	Tiam1
ENSMUSG00000002500	Bin_449971	201	91	184.5	93.75	194.554	94.015	chr17	24865001	24870000	chr17	24864774	24873094	Rpl3l
ENSMUSG00000002524	Bin_419817	75	148	74	160.25	72.5948	152.904	chr15	75910001	75915000	chr15	75900614	75911376	Puf60
ENSMUSG00000002565	Bin_339450	126	74	120	75	121.959	76.4518	chr12	40815001	40820000	chr12	40786356	40860815	Scin
ENSMUSG00000002565	Bin_339451	53	82	53	84	51.3003	84.7168	chr12	40820001	40825000	chr12	40786356	40860815	Scin
ENSMUSG00000002565	Bin_339453	74	140	73	151	71.6269	144.638	chr12	40830001	40835000	chr12	40786356	40860815	Scin
ENSMUSG00000002565	Bin_339454	205.5	82.5	188.25	84.25	199.394	84.7168	chr12	40835001	40840000	chr12	40786356	40860815	Scin
ENSMUSG00000002565	Bin_339456	73	89.5	72	92.25	70.6589	92.9819	chr12	40845001	40850000	chr12	40786356	40860815	Scin
ENSMUSG00000002578	Bin_306536	134	156	127	170	129.703	161.169	chr10	128085001	128090000	chr10	128067899	128083047	Ikzf4
ENSMUSG00000002602	Bin_204562	123	174	117.25	191.75	119.055	179.765	chr7	26560001	26565000	chr7	26542292	26573724	Axl
ENSMUSG00000002602	Bin_204565	354.5	224	314.25	254	342.647	231.422	chr7	26575001	26580000	chr7	26542292	26573724	Axl
ENSMUSG00000002603	Bin_204546	69	105	68.25	109.75	66.7872	108.479	chr7	26480001	26485000	chr7	26472021	26490096	Tgfb1
ENSMUSG00000002603	Bin_204547	80	84	78.5	86	77.4344	86.7831	chr7	26485001	26490000	chr7	26472021	26490096	Tgfb1
ENSMUSG00000002608	Bin_204548	54	96	54	99.5	52.2682	99.1807	chr7	26490001	26495000	chr7	26496125	26504107	Ccdc97
ENSMUSG00000002608	Bin_204549	64	96	63.5	99.5	61.9476	99.1807	chr7	26495001	26500000	chr7	26496125	26504107	Ccdc97
ENSMUSG00000002617	Bin_449663	227.5	101	206.75	105	220.688	104.346	chr17	23325001	23330000	chr17	23310836	23330219	Zfp40
ENSMUSG00000002633	Bin_144601	72.5	85.5	71.5	87.75	69.691	88.8494	chr5	28815001	28820000	chr5	28783355	28793641	Shh
ENSMUSG00000002633	Bin_144602	99.5	152	96.25	165	96.7931	157.036	chr5	28820001	28825000	chr5	28783355	28793641	Shh
ENSMUSG00000002635	Bin_206245	55	52	54.75	52	53.2362	53.7229	chr7	34975001	34980000	chr7	34969518	34981680	Pdcd2l
ENSMUSG00000002661	Bin_456425	85	91	83.25	93.75	82.2741	94.015	chr17	57135001	57140000	chr17	57136762	57138745	Alkbh7
ENSMUSG00000002679	Bin_347826	70	286	69	329.125	67.7551	295.476	chr12	82695001	82700000	chr12	82674544	82695995	Med6
ENSMUSG00000002688	Bin_341535	290	73.5	259	74.75	280.7	76.4518	chr12	51240001	51245000	chr12	51442218	51750210	Prkd1
ENSMUSG00000002688	Bin_341550	65	142.5	64.5	153.75	62.9155	146.705	chr12	51315001	51320000	chr12	51442218	51750210	Prkd1
ENSMUSG00000002688	Bin_341555	126.5	107.5	120.25	112.75	121.959	111.578	chr12	51340001	51345000	chr12	51442218	51750210	Prkd1
ENSMUSG00000002688	Bin_341556	61	83.5	60.5	85.5	59.0438	86.7831	chr12	51345001	51350000	chr12	51442218	51750210	Prkd1
ENSMUSG00000002688	Bin_341558	103	74	99.5	75	99.6968	76.4518	chr12	51355001	51360000	chr12	51442218	51750210	Prkd1
ENSMUSG00000002688	Bin_341560	117	119	112	126	113.248	122.943	chr12	51365001	51370000	chr12	51442218	51750210	Prkd1
ENSMUSG00000002688	Bin_341568	171	135	159	144.75	165.516	139.473	chr12	51405001	51410000	chr12	51442218	51750210	Prkd1
ENSMUSG00000002688	Bin_341585	71	54	70	54	68.7231	55.7891	chr12	51490001	51495000	chr12	51442218	51750210	Prkd1
ENSMUSG00000002688	Bin_341588	67.5	59	66.75	59.5	65.8193	60.9548	chr12	51505001	51510000	chr12	51442218	51750210	Prkd1
ENSMUSG00000002688	Bin_341589	54	64	54	64.5	52.2682	66.1204	chr12	51510001	51515000	chr12	51442218	51750210	Prkd1
ENSMUSG00000002688	Bin_341605	82	160.5	80.5	175.25	79.3703	165.301	chr12	51590001	51595000	chr12	51442218	51750210	Prkd1
ENSMUSG00000002688	Bin_341614	166	523	154.5	630	160.676	540.328	chr12	51635001	51640000	chr12	51442218	51750210	Prkd1
ENSMUSG00000002688	Bin_341620	63	134	62.5	143.5	60.9796	138.44	chr12	51665001	51670000	chr12	51442218	51750210	Prkd1
ENSMUSG00000002688	Bin_341623	99	76	96	77.25	95.8251	78.518	chr12	51680001	51685000	chr12	51442218	51750210	Prkd1
ENSMUSG00000002688	Bin_341626	59	185	58.5	205.5	57.1079	191.129	chr12	51695001	51700000	chr12	51442218	51750210	Prkd1
ENSMUSG00000002688	Bin_341627	126	211	120	238	121.959	217.991	chr12	51700001	51705000	chr12	51442218	51750210	Prkd1
ENSMUSG00000002688	Bin_341629	128	63	121.5	63.5	123.895	65.0873	chr12	51710001	51715000	chr12	51442218	51750210	Prkd1
ENSMUSG00000002688	Bin_341638	97.5	317	94.75	368.25	94.8572	327.503	chr12	51755001	51760000	chr12	51442218	51750210	Prkd1
ENSMUSG00000002688	Bin_341662	253	74.5	228	75.75	244.886	76.4518	chr12	51875001	51880000	chr12	51442218	51750210	Prkd1
ENSMUSG00000002688	Bin_341664	66.5	95	65.75	98.5	63.8834	98.1475	chr12	51885001	51890000	chr12	51442218	51750210	Prkd1
ENSMUSG00000002688	Bin_341665	54	257	54	294.5	52.2682	265.515	chr12	51890001	51895000	chr12	51442218	51750210	Prkd1
ENSMUSG00000002688	Bin_341667	74	126	73	134.375	71.6269	130.175	chr12	51900001	51905000	chr12	51442218	51750210	Prkd1
ENSMUSG00000002688	Bin_341671	79	114	77.5	120	76.4665	117.777	chr12	51920001	51925000	chr12	51442218	51750210	Prkd1
ENSMUSG00000002688	Bin_341673	175	69	162.5	70	169.388	71.2861	chr12	51930001	51935000	chr12	51442218	51750210	Prkd1
ENSMUSG00000002699	Bin_313704	299.5	324	267.25	376.5	290.379	334.735	chr11	33930001	33935000	chr11	33946920	33992295	Lcp2
ENSMUSG00000002699	Bin_313705	71	73	70	74	68.7231	75.4186	chr11	33935001	33940000	chr11	33946920	33992295	Lcp2
ENSMUSG00000002718	Bin_72782	145	211	136.5	238	140.35	217.991	chr2	166705001	166710000	chr2	166731540	166771889	Cse1l
ENSMUSG00000002718	Bin_72783	125	58	119	58.5	120.991	59.9217	chr2	166710001	166715000	chr2	166731540	166771889	Cse1l
ENSMUSG00000002728	Bin_68589	56	86	55.75	88.25	54.2041	88.8494	chr2	145740001	145745000	chr2	145727835	145742161	Naa20
ENSMUSG00000002731	Bin_54729	158	68	147.75	69	152.933	70.253	chr2	76440001	76445000	chr2	76467955	76486072	Prkra
ENSMUSG00000002732	Bin_54742	74	62	73	62.5	71.6269	64.0542	chr2	76505001	76510000	chr2	76501101	76511173	Fkbp7
ENSMUSG00000002733	Bin_54745	208	108	190.5	113	201.33	111.578	chr2	76520001	76525000	chr2	76513338	76534885	Plekha3
ENSMUSG00000002741	Bin_308089	115	86	110.25	88.25	111.312	88.8494	chr11	5855001	5860000	chr11	5855696	5867783	Ykt6
ENSMUSG00000002748	Bin_165977	58	73.5	57.5	74.75	56.14	76.4518	chr5	135695001	135700000	chr5	135663134	135721999	Baz1b
ENSMUSG00000002771	Bin_209872	87.5	76	85.5	77.25	85.1779	78.518	chr7	53110001	53115000	chr7	53087253	53126298	Grin2d
ENSMUSG00000002778	Bin_209875	61	1102	60.5	1346	59.0438	1138.51	chr7	53125001	53130000	chr7	53128142	53139101	Kdelr1
ENSMUSG00000002791	Bin_451440	109	52	105	52	105.504	53.7229	chr17	32210001	32215000	chr17	32213028	32237231	Pdxk-ps
ENSMUSG00000002808	Bin_359460	525	54	456.5	54	508.164	55.7891	chr13	19605001	19610000	chr13	19683578	19711699	Epdr1
ENSMUSG00000002808	Bin_359465	228	606	207.25	736	220.688	626.078	chr13	19630001	19635000	chr13	19683578	19711699	Epdr1
ENSMUSG00000002808	Bin_359468	170.5	153.5	158.5	166.75	164.548	159.102	chr13	19645001	19650000	chr13	19683578	19711699	Epdr1
ENSMUSG00000002808	Bin_359472	533	106	463.5	111	515.907	109.512	chr13	19665001	19670000	chr13	19683578	19711699	Epdr1
ENSMUSG00000002808	Bin_359474	116	72	111	73	112.28	74.3855	chr13	19675001	19680000	chr13	19683578	19711699	Epdr1
ENSMUSG00000002808	Bin_359475	129	95	122.5	98.5	124.863	98.1475	chr13	19680001	19685000	chr13	19683578	19711699	Epdr1
ENSMUSG00000002808	Bin_359479	120	123	114.5	130.5	116.152	127.075	chr13	19700001	19705000	chr13	19683578	19711699	Epdr1
ENSMUSG00000002820	Bin_260316	79	52	77.5	52	76.4665	53.7229	chr9	21065001	21070000	chr9	21069743	21078812	Atg4d
ENSMUSG00000002825	Bin_260346	70	154	69	167.5	67.7551	159.102	chr9	21215001	21220000	chr9	21216281	21224721	Qtrt1
ENSMUSG00000002825	Bin_260347	67	469.5	66.5	563.25	64.8513	485.572	chr9	21220001	21225000	chr9	21216281	21224721	Qtrt1
ENSMUSG00000002833	Bin_456241	90	107	87.75	112	87.1137	110.545	chr17	56215001	56220000	chr17	56219057	56240019	Hdgfrp2
ENSMUSG00000002835	Bin_456235	356	930.5	315.25	1145	344.583	960.813	chr17	56185001	56190000	chr17	56179827	56206973	Chaf1a
ENSMUSG00000002845	Bin_433051	185	86	171	88.25	179.067	88.8494	chr16	38585001	38590000	chr16	38558811	38592275	Tmem39a
ENSMUSG00000002845	Bin_433059	153	62	143.5	62.5	148.093	64.0542	chr16	38625001	38630000	chr16	38558811	38592275	Tmem39a
ENSMUSG00000002845	Bin_433060	241	85	218.25	87	233.271	87.8162	chr16	38630001	38635000	chr16	38558811	38592275	Tmem39a
ENSMUSG00000002846	Bin_433038	76	191.5	75	213.25	73.5627	198.361	chr16	38520001	38525000	chr16	38498429	38522747	4930455C21Rik
ENSMUSG00000002847	Bin_433016	157.5	59	147.25	59.5	152.933	60.9548	chr16	38410001	38415000	chr16	38396205	38433225	Pla1a
ENSMUSG00000002847	Bin_433021	163	123	152	130.5	157.773	127.075	chr16	38435001	38440000	chr16	38396205	38433225	Pla1a
ENSMUSG00000002871	Bin_187117	574	122	499.5	129.5	555.592	126.042	chr6	88855001	88860000	chr6	88852245	88862232	Tpra1
ENSMUSG00000002871	Bin_187126	224	116	204	122.5	216.816	119.843	chr6	88900001	88905000	chr6	88852245	88862232	Tpra1
ENSMUSG00000002871	Bin_187129	66	66	65.5	66.75	63.8834	68.1867	chr6	88915001	88920000	chr6	88852245	88862232	Tpra1
ENSMUSG00000002871	Bin_187130	156	55	146	55.25	150.997	56.8223	chr6	88920001	88925000	chr6	88852245	88862232	Tpra1
ENSMUSG00000002881	Bin_10525	148	57	139	57.5	143.254	58.8885	chr1	52620001	52625000	chr1	52514138	52557523	Nab1
ENSMUSG00000002881	Bin_10508	791	62	674.75	62.5	765.633	64.0542	chr1	52535001	52540000	chr1	52514138	52557523	Nab1
ENSMUSG00000002885	Bin_247005	68	128	67.25	136.5	65.8193	132.241	chr8	86250001	86255000	chr8	86247150	86265225	Cd97
ENSMUSG00000002897	Bin_193428	64	70	63.5	71	61.9476	72.3192	chr6	120410001	120415000	chr6	120413215	120433745	Il17ra
ENSMUSG00000002900	Bin_337687	52	83	52	85	50.3324	85.75	chr12	32000001	32005000	chr12	31950099	32014509	Lamb1
ENSMUSG00000002910	Bin_244426	102	67.5	98.5	68.25	98.7289	70.253	chr8	73355001	73360000	chr8	73359054	73363619	Arrdc2
ENSMUSG00000002930	Bin_180528	80	169.5	78.5	186.25	77.4344	175.632	chr6	55910001	55915000	chr6	55967509	55982682	Gsbs
ENSMUSG00000002930	Bin_180536	203	255	186.25	292	196.49	263.449	chr6	55950001	55955000	chr6	55967509	55982682	Gsbs
ENSMUSG00000002930	Bin_180550	116	93.5	111	96.75	112.28	97.1144	chr6	56020001	56025000	chr6	55967509	55982682	Gsbs
ENSMUSG00000002930	Bin_180552	68	103	67.25	107.5	65.8193	106.413	chr6	56030001	56035000	chr6	55967509	55982682	Gsbs
ENSMUSG00000002930	Bin_180553	629	110	541	115.5	608.828	113.645	chr6	56035001	56040000	chr6	55967509	55982682	Gsbs
ENSMUSG00000002930	Bin_180573	75	75	74	76.25	72.5948	77.4849	chr6	56135001	56140000	chr6	55967509	55982682	Gsbs
ENSMUSG00000002944	Bin_142300	123.5	66	117.75	66.75	120.023	68.1867	chr5	17310001	17315000	chr5	17287508	17394777	Cd36
ENSMUSG00000002944	Bin_142301	92	233	89.5	265	89.0496	240.72	chr5	17315001	17320000	chr5	17287508	17394777	Cd36
ENSMUSG00000002944	Bin_142302	65	147	64.5	159	62.9155	151.87	chr5	17320001	17325000	chr5	17287508	17394777	Cd36
ENSMUSG00000002944	Bin_142313	101	136	97.75	146	97.761	140.506	chr5	17375001	17380000	chr5	17287508	17394777	Cd36
ENSMUSG00000002944	Bin_142321	56.5	59	56.25	59.5	54.2041	60.9548	chr5	17415001	17420000	chr5	17287508	17394777	Cd36
ENSMUSG00000002944	Bin_142322	52	52.5	52	52.75	50.3324	53.7229	chr5	17420001	17425000	chr5	17287508	17394777	Cd36
ENSMUSG00000002949	Bin_230607	116	51	111	51	112.28	52.6897	chr8	4260001	4265000	chr8	4259731	4275913	Timm44
ENSMUSG00000002949	Bin_230610	66	58.5	65.5	59	63.8834	59.9217	chr8	4275001	4280000	chr8	4259731	4275913	Timm44
ENSMUSG00000002949	Bin_230611	74.5	350	73.5	410	71.6269	361.596	chr8	4280001	4285000	chr8	4259731	4275913	Timm44
ENSMUSG00000002949	Bin_230614	69	95	68.25	98.5	66.7872	98.1475	chr8	4295001	4300000	chr8	4259731	4275913	Timm44
ENSMUSG00000002957	Bin_228999	188	238	173.5	271.5	181.971	245.885	chr7	148745001	148750000	chr7	148748079	148818910	Ap2a2
ENSMUSG00000002957	Bin_229001	398	193	350.875	215.25	385.236	199.394	chr7	148755001	148760000	chr7	148748079	148818910	Ap2a2
ENSMUSG00000002957	Bin_229002	272	115.5	244	121.75	263.277	119.843	chr7	148760001	148765000	chr7	148748079	148818910	Ap2a2
ENSMUSG00000002983	Bin_203294	232	98	210.75	101.75	224.56	101.247	chr7	20220001	20225000	chr7	20191566	20214787	Relb
ENSMUSG00000002984	Bin_203310	476	396.5	415.75	466.75	460.735	409.12	chr7	20300001	20305000	chr7	20286662	20300787	Tomm40
ENSMUSG00000002996	Bin_337818	324.5	169	288.25	185.5	313.609	174.599	chr12	32655001	32660000	chr12	32611119	32635400	Hbp1
ENSMUSG00000002996	Bin_337819	158	75	147.75	76.25	152.933	77.4849	chr12	32660001	32665000	chr12	32611119	32635400	Hbp1
ENSMUSG00000002996	Bin_337822	251	71	226.5	72	242.951	73.3524	chr12	32675001	32680000	chr12	32611119	32635400	Hbp1
ENSMUSG00000002996	Bin_337823	158	108	147.75	113	152.933	111.578	chr12	32680001	32685000	chr12	32611119	32635400	Hbp1
ENSMUSG00000002996	Bin_337824	382.5	151.5	337.5	164.25	369.749	157.036	chr12	32685001	32690000	chr12	32611119	32635400	Hbp1
ENSMUSG00000002997	Bin_337825	174	206.5	161.5	232.25	168.42	212.825	chr12	32690001	32695000	chr12	32643341	32746161	Prkar2b
ENSMUSG00000002997	Bin_337842	136	160	128.5	175	131.639	165.301	chr12	32775001	32780000	chr12	32643341	32746161	Prkar2b
ENSMUSG00000002997	Bin_337843	127.5	241.5	121.25	275.375	123.895	250.018	chr12	32780001	32785000	chr12	32643341	32746161	Prkar2b
ENSMUSG00000002997	Bin_337847	264.5	151.5	237.75	164.25	255.534	157.036	chr12	32800001	32805000	chr12	32643341	32746161	Prkar2b
ENSMUSG00000002997	Bin_337848	1390.5	149	1182.75	161.5	1345.42	153.937	chr12	32805001	32810000	chr12	32643341	32746161	Prkar2b
ENSMUSG00000002997	Bin_337849	229	125	208.25	133	221.656	129.141	chr12	32810001	32815000	chr12	32643341	32746161	Prkar2b
ENSMUSG00000003031	Bin_196318	98.5	82.5	95.5	84.25	94.8572	84.7168	chr6	134860001	134865000	chr6	134870419	134875531	Cdkn1b
ENSMUSG00000003031	Bin_196321	147	238	138.25	271.5	142.286	245.885	chr6	134875001	134880000	chr6	134870419	134875531	Cdkn1b
ENSMUSG00000003032	Bin_118821	120	58	114.5	58.5	116.152	59.9217	chr4	55550001	55555000	chr4	55540013	55545347	Klf4
ENSMUSG00000003033	Bin_244712	531	220	462	249	513.971	227.289	chr8	74785001	74790000	chr8	74763917	74781284	Ap1m1
ENSMUSG00000003033	Bin_244714	70	503	69	603	67.7551	519.665	chr8	74795001	74800000	chr8	74763917	74781284	Ap1m1
ENSMUSG00000003038	Bin_134415	83	80	81.5	81.75	80.3382	82.6506	chr4	133520001	133525000	chr4	133520653	133524565	Hmgn2
ENSMUSG00000003039	Bin_244704	54	65	54	65.5	52.2682	67.1536	chr8	74745001	74750000	chr8	74743629	74747663	Fam32a
ENSMUSG00000003053	Bin_490070	432	132	379	141	418.146	136.373	chr19	39310001	39315000	chr19	39315441	39405203	Cyp2c29
ENSMUSG00000003053	Bin_490071	87	80	85	81.75	84.21	82.6506	chr19	39315001	39320000	chr19	39315441	39405203	Cyp2c29
ENSMUSG00000003053	Bin_490082	337.5	216	299.25	244	327.161	223.157	chr19	39370001	39375000	chr19	39315441	39405203	Cyp2c29
ENSMUSG00000003053	Bin_490083	67	130.5	66.5	139.25	64.8513	134.307	chr19	39375001	39380000	chr19	39315441	39405203	Cyp2c29
ENSMUSG00000003053	Bin_490093	618.5	131	533.25	140	598.181	135.34	chr19	39425001	39430000	chr19	39315441	39405203	Cyp2c29
ENSMUSG00000003053	Bin_490094	333	110	295.5	115.5	322.321	113.645	chr19	39430001	39435000	chr19	39315441	39405203	Cyp2c29
ENSMUSG00000003062	Bin_359431	141	68	133	69	136.478	70.253	chr13	19460001	19465000	chr13	19449546	19487621	Stard3nl
ENSMUSG00000003062	Bin_359441	122	74.5	116.5	75.75	118.088	76.4518	chr13	19510001	19515000	chr13	19449546	19487621	Stard3nl
ENSMUSG00000003062	Bin_359443	79	102.5	77.5	106.75	76.4665	105.379	chr13	19520001	19525000	chr13	19449546	19487621	Stard3nl
ENSMUSG00000003062	Bin_359444	375	136	331.25	146	362.974	140.506	chr13	19525001	19530000	chr13	19449546	19487621	Stard3nl
ENSMUSG00000003062	Bin_359446	275.5	62.5	246.75	63	267.149	64.0542	chr13	19535001	19540000	chr13	19449546	19487621	Stard3nl
ENSMUSG00000003062	Bin_359455	167	55	155.5	55.25	161.644	56.8223	chr13	19580001	19585000	chr13	19449546	19487621	Stard3nl
ENSMUSG00000003068	Bin_296834	177	92.5	164.25	95.5	171.324	95.0481	chr10	79575001	79580000	chr10	79578548	79593427	Stk11
ENSMUSG00000003070	Bin_296848	79	66	77.5	66.75	76.4665	68.1867	chr10	79645001	79650000	chr10	79642227	79652755	Efna2
ENSMUSG00000003099	Bin_202772	53	612	53	741.625	51.3003	632.277	chr7	17610001	17615000	chr7	17589989	17613273	Ppp5c
ENSMUSG00000003099	Bin_202773	95	246	92.5	281	91.9534	254.15	chr7	17615001	17620000	chr7	17589989	17613273	Ppp5c
ENSMUSG00000003119	Bin_326531	311.5	50.5	277.25	50.75	301.994	51.6566	chr11	98065001	98070000	chr11	98064373	98139818	Cdk12
ENSMUSG00000003119	Bin_326533	368	288.5	325.5	332.25	356.198	297.542	chr11	98075001	98080000	chr11	98064373	98139818	Cdk12
ENSMUSG00000003119	Bin_326534	384	85	338.5	87	371.685	87.8162	chr11	98080001	98085000	chr11	98064373	98139818	Cdk12
ENSMUSG00000003119	Bin_326539	83	92.5	81.5	95.5	80.3382	95.0481	chr11	98105001	98110000	chr11	98064373	98139818	Cdk12
ENSMUSG00000003123	Bin_204486	107	119	103	126	103.569	122.943	chr7	26180001	26185000	chr7	26164546	26183729	Lipe
ENSMUSG00000003134	Bin_7899	170	112	158	118	164.548	115.711	chr1	39490001	39495000	chr1	39428344	39535592	Tbc1d8
ENSMUSG00000003153	Bin_193884	74	51	73	51	71.6269	52.6897	chr6	122690001	122695000	chr6	122677827	122751658	Slc2a3
ENSMUSG00000003153	Bin_193886	60	86	59.5	88.25	58.0758	88.8494	chr6	122700001	122705000	chr6	122677827	122751658	Slc2a3
ENSMUSG00000003153	Bin_193889	64	164.5	63.5	180.25	61.9476	169.434	chr6	122715001	122720000	chr6	122677827	122751658	Slc2a3
ENSMUSG00000003166	Bin_428908	142	74	133.75	75	137.446	76.4518	chr16	17870001	17875000	chr16	17839575	17894238	Dgcr2
ENSMUSG00000003166	Bin_428912	156	92	146	95	150.997	95.0481	chr16	17890001	17895000	chr16	17839575	17894238	Dgcr2
ENSMUSG00000003178	Bin_193555	70	109.5	69	114.75	67.7551	113.645	chr6	121045001	121050000	chr6	120951381	121031627	Mical3
ENSMUSG00000003178	Bin_193557	75	193	74	215.25	72.5948	199.394	chr6	121055001	121060000	chr6	120951381	121031627	Mical3
ENSMUSG00000003190	Bin_209700	169	269	157.375	308.75	163.58	277.913	chr7	52250001	52255000	chr7	52246592	52254082	Bcl2l12
ENSMUSG00000003226	Bin_292498	52	59	52	59.5	50.3324	60.9548	chr10	57895001	57900000	chr10	57909600	57956903	Ranbp2
ENSMUSG00000003226	Bin_292499	215.5	82	196.75	84	209.073	84.7168	chr10	57900001	57905000	chr10	57909600	57956903	Ranbp2
ENSMUSG00000003226	Bin_292500	120	54	114.5	54	116.152	55.7891	chr10	57905001	57910000	chr10	57909600	57956903	Ranbp2
ENSMUSG00000003227	Bin_292540	67	72.5	66.5	73.5	64.8513	74.3855	chr10	58105001	58110000	chr10	58063537	58138402	Edar
ENSMUSG00000003228	Bin_494400	66	145.5	65.5	157.25	63.8834	150.837	chr19	60960001	60965000	chr19	60965652	61168456	Grk5
ENSMUSG00000003228	Bin_494401	76	264	75	303	73.5627	272.747	chr19	60965001	60970000	chr19	60965652	61168456	Grk5
ENSMUSG00000003228	Bin_494408	63	73.5	62.5	74.75	60.9796	76.4518	chr19	61000001	61005000	chr19	60965652	61168456	Grk5
ENSMUSG00000003228	Bin_494409	88	75.5	86	76.75	85.1779	78.518	chr19	61005001	61010000	chr19	60965652	61168456	Grk5
ENSMUSG00000003234	Bin_429445	82	203.5	80.5	228.75	79.3703	210.759	chr16	20555001	20560000	chr16	20548650	20561452	Abcf3
ENSMUSG00000003234	Bin_429447	371	82	328	84	359.102	84.7168	chr16	20565001	20570000	chr16	20548650	20561452	Abcf3
ENSMUSG00000003235	Bin_429433	300	76.5	267.5	77.75	290.379	78.518	chr16	20495001	20500000	chr16	20498890	20510028	Eif2b5
ENSMUSG00000003269	Bin_209861	156	97	146	100.5	150.997	100.214	chr7	53055001	53060000	chr7	53062007	53069951	Cyth2
ENSMUSG00000003279	Bin_459030	75	67	74	67.75	72.5948	69.2198	chr17	70160001	70165000	chr17	70318413	71170753	Dlgap1
ENSMUSG00000003279	Bin_459031	104	66	100.5	66.75	100.665	68.1867	chr17	70165001	70170000	chr17	70318413	71170753	Dlgap1
ENSMUSG00000003279	Bin_459039	58	140	57.5	151	56.14	144.638	chr17	70205001	70210000	chr17	70318413	71170753	Dlgap1
ENSMUSG00000003279	Bin_459045	872	62.5	742.25	63	844.035	64.0542	chr17	70235001	70240000	chr17	70318413	71170753	Dlgap1
ENSMUSG00000003279	Bin_459047	54	52	54	52	52.2682	53.7229	chr17	70245001	70250000	chr17	70318413	71170753	Dlgap1
ENSMUSG00000003279	Bin_459050	119	100	113.75	104	115.184	103.313	chr17	70260001	70265000	chr17	70318413	71170753	Dlgap1
ENSMUSG00000003279	Bin_459051	65	65.5	64.5	66.25	62.9155	68.1867	chr17	70265001	70270000	chr17	70318413	71170753	Dlgap1
ENSMUSG00000003279	Bin_459059	77	54	75.75	54	74.5307	55.7891	chr17	70305001	70310000	chr17	70318413	71170753	Dlgap1
ENSMUSG00000003279	Bin_459070	116	132	111	141	112.28	136.373	chr17	70360001	70365000	chr17	70318413	71170753	Dlgap1
ENSMUSG00000003279	Bin_459073	146	56	137.375	56.25	141.318	57.8554	chr17	70375001	70380000	chr17	70318413	71170753	Dlgap1
ENSMUSG00000003279	Bin_459078	150	106	141	111	145.19	109.512	chr17	70400001	70405000	chr17	70318413	71170753	Dlgap1
ENSMUSG00000003279	Bin_459086	88	148	86	160.25	85.1779	152.904	chr17	70440001	70445000	chr17	70318413	71170753	Dlgap1
ENSMUSG00000003279	Bin_459090	110.5	75	106.25	76.25	106.472	77.4849	chr17	70460001	70465000	chr17	70318413	71170753	Dlgap1
ENSMUSG00000003279	Bin_459095	80.5	67.5	79	68.25	77.4344	70.253	chr17	70485001	70490000	chr17	70318413	71170753	Dlgap1
ENSMUSG00000003279	Bin_459097	178	299	165	345	172.292	308.906	chr17	70495001	70500000	chr17	70318413	71170753	Dlgap1
ENSMUSG00000003279	Bin_459098	61	68.5	60.5	69.25	59.0438	70.253	chr17	70500001	70505000	chr17	70318413	71170753	Dlgap1
ENSMUSG00000003279	Bin_459104	310	291.5	276	336.25	300.058	301.675	chr17	70530001	70535000	chr17	70318413	71170753	Dlgap1
ENSMUSG00000003279	Bin_459111	634	113	545.25	119	613.668	116.744	chr17	70565001	70570000	chr17	70318413	71170753	Dlgap1
ENSMUSG00000003279	Bin_459114	61.5	82	61	84	60.0117	84.7168	chr17	70580001	70585000	chr17	70318413	71170753	Dlgap1
ENSMUSG00000003279	Bin_459126	676	597	580	723.75	654.321	616.78	chr17	70640001	70645000	chr17	70318413	71170753	Dlgap1
ENSMUSG00000003279	Bin_459130	181	98.5	167.5	102.25	175.195	101.247	chr17	70660001	70665000	chr17	70318413	71170753	Dlgap1
ENSMUSG00000003279	Bin_459133	66	77.5	65.5	78.75	63.8834	80.5843	chr17	70675001	70680000	chr17	70318413	71170753	Dlgap1
ENSMUSG00000003279	Bin_459138	59	63	58.5	63.5	57.1079	65.0873	chr17	70700001	70705000	chr17	70318413	71170753	Dlgap1
ENSMUSG00000003279	Bin_459149	58	62	57.5	62.5	56.14	64.0542	chr17	70755001	70760000	chr17	70318413	71170753	Dlgap1
ENSMUSG00000003279	Bin_459158	91	278	88.75	319.5	88.0817	287.211	chr17	70800001	70805000	chr17	70318413	71170753	Dlgap1
ENSMUSG00000003279	Bin_459170	567	107	493.875	112	548.817	110.545	chr17	70860001	70865000	chr17	70318413	71170753	Dlgap1
ENSMUSG00000003279	Bin_459176	55.5	577.5	55.25	696	54.2041	597.15	chr17	70890001	70895000	chr17	70318413	71170753	Dlgap1
ENSMUSG00000003279	Bin_459180	181	116	167.5	122.5	175.195	119.843	chr17	70910001	70915000	chr17	70318413	71170753	Dlgap1
ENSMUSG00000003279	Bin_459184	78	50	76.75	50	75.4986	51.6566	chr17	70930001	70935000	chr17	70318413	71170753	Dlgap1
ENSMUSG00000003279	Bin_459188	59	108	58.5	113	57.1079	111.578	chr17	70950001	70955000	chr17	70318413	71170753	Dlgap1
ENSMUSG00000003279	Bin_459189	159	87	148.5	89.5	153.901	89.8825	chr17	70955001	70960000	chr17	70318413	71170753	Dlgap1
ENSMUSG00000003279	Bin_459192	170	55	158	55.25	164.548	56.8223	chr17	70970001	70975000	chr17	70318413	71170753	Dlgap1
ENSMUSG00000003279	Bin_459196	122	69	116.5	70	118.088	71.2861	chr17	70990001	70995000	chr17	70318413	71170753	Dlgap1
ENSMUSG00000003282	Bin_108479	162	275	151	316	156.805	284.111	chr4	3840001	3845000	chr4	3828143	3865570	Plag1
ENSMUSG00000003282	Bin_108480	174.5	73.5	162	74.75	168.42	76.4518	chr4	3845001	3850000	chr4	3828143	3865570	Plag1
ENSMUSG00000003283	Bin_70029	79	235	77.5	267.5	76.4665	242.786	chr2	152940001	152945000	chr2	152934204	152977177	Hck
ENSMUSG00000003309	Bin_260327	73	185	72	205.5	70.6589	191.129	chr9	21120001	21125000	chr9	21099901	21116777	Ap1m2
ENSMUSG00000003309	Bin_260328	91	51	88.75	51	88.0817	52.6897	chr9	21125001	21130000	chr9	21099901	21116777	Ap1m2
ENSMUSG00000003316	Bin_252496	1352	160	1140	175	1308.64	165.301	chr8	113705001	113710000	chr8	113678321	113783116	Glg1
ENSMUSG00000003316	Bin_252505	110	206.5	105.75	232.25	106.472	212.825	chr8	113750001	113755000	chr8	113678321	113783116	Glg1
ENSMUSG00000003316	Bin_252507	64	132	63.5	141	61.9476	136.373	chr8	113760001	113765000	chr8	113678321	113783116	Glg1
ENSMUSG00000003316	Bin_252515	84	81	82.25	82.75	81.3062	83.6837	chr8	113800001	113805000	chr8	113678321	113783116	Glg1
ENSMUSG00000003341	Bin_296918	200	108	183.5	113	193.586	111.578	chr10	79995001	80000000	chr10	79982330	80001869	Atp8b3
ENSMUSG00000003345	Bin_296935	72	57	71	57.5	69.691	58.8885	chr10	80080001	80085000	chr10	80085525	80103516	Csnk1g2
ENSMUSG00000003348	Bin_296951	190.5	199.5	175.75	223.375	183.907	206.626	chr10	80160001	80165000	chr10	80148001	80164565	Mobkl2a
ENSMUSG00000003352	Bin_424327	52	67	52	67.75	50.3324	69.2198	chr15	98460001	98465000	chr15	98462651	98474961	Cacnb3
ENSMUSG00000003360	Bin_424332	481	95	420	98.5	465.575	98.1475	chr15	98485001	98490000	chr15	98475565	98493320	Ddx23
ENSMUSG00000003363	Bin_204914	53	235.5	53	268.25	51.3003	243.819	chr7	28320001	28325000	chr7	28317019	28338237	Pld3
ENSMUSG00000003378	Bin_204415	181	62	167.5	62.5	175.195	64.0542	chr7	25825001	25830000	chr7	25794872	25857388	Grik5
ENSMUSG00000003378	Bin_204419	66	75	65.5	76.25	63.8834	77.4849	chr7	25845001	25850000	chr7	25794872	25857388	Grik5
ENSMUSG00000003380	Bin_204401	186	62.5	172	63	180.035	64.0542	chr7	25755001	25760000	chr7	25754769	25757747	Rabac1
ENSMUSG00000003382	Bin_93248	199	148	182.75	160.25	192.618	152.904	chr3	87285001	87290000	chr3	87329329	87344078	Etv3
ENSMUSG00000003382	Bin_93249	100	111	97	116.75	96.7931	114.678	chr3	87290001	87295000	chr3	87329329	87344078	Etv3
ENSMUSG00000003382	Bin_93252	359.5	51	318.25	51	348.455	52.6897	chr3	87305001	87310000	chr3	87329329	87344078	Etv3
ENSMUSG00000003382	Bin_93256	91	84.5	88.75	86.75	88.0817	86.7831	chr3	87325001	87330000	chr3	87329329	87344078	Etv3
ENSMUSG00000003382	Bin_93255	75	82	74	84	72.5948	84.7168	chr3	87320001	87325000	chr3	87329329	87344078	Etv3
ENSMUSG00000003402	Bin_260467	65	54	64.5	54	62.9155	55.7891	chr9	21820001	21825000	chr9	21807479	21818663	Prkcsh
ENSMUSG00000003411	Bin_129420	153	123.5	143.5	131.25	148.093	128.108	chr4	108545001	108550000	chr4	108551668	108615929	Rab3b
ENSMUSG00000003411	Bin_129427	156	263	146	301.5	150.997	271.714	chr4	108580001	108585000	chr4	108551668	108615929	Rab3b
ENSMUSG00000003411	Bin_129436	171.5	105	159.5	109.75	166.484	108.479	chr4	108625001	108630000	chr4	108551668	108615929	Rab3b
ENSMUSG00000003418	Bin_42171	121	99	115.5	103	117.12	102.28	chr2	13650001	13655000	chr2	13572647	13715435	St8sia6
ENSMUSG00000003418	Bin_42173	366	63	323.5	63.5	354.263	65.0873	chr2	13660001	13665000	chr2	13572647	13715435	St8sia6
ENSMUSG00000003418	Bin_42174	285	109	255	114.5	275.86	112.611	chr2	13665001	13670000	chr2	13572647	13715435	St8sia6
ENSMUSG00000003418	Bin_42179	226	85	205.5	87	218.752	87.8162	chr2	13690001	13695000	chr2	13572647	13715435	St8sia6
ENSMUSG00000003418	Bin_42190	86	60	84	60.5	83.242	61.9879	chr2	13745001	13750000	chr2	13572647	13715435	St8sia6
ENSMUSG00000003418	Bin_42191	86	121.5	84	128.75	83.242	126.042	chr2	13750001	13755000	chr2	13572647	13715435	St8sia6
ENSMUSG00000003418	Bin_42197	345	50	306	50	333.936	51.6566	chr2	13780001	13785000	chr2	13572647	13715435	St8sia6
ENSMUSG00000003418	Bin_42198	94	108	91.5	113	90.9855	111.578	chr2	13785001	13790000	chr2	13572647	13715435	St8sia6
ENSMUSG00000003418	Bin_42200	293.5	286	261.75	329.125	284.572	295.476	chr2	13795001	13800000	chr2	13572647	13715435	St8sia6
ENSMUSG00000003418	Bin_42206	59	166.5	58.5	182.75	57.1079	171.5	chr2	13825001	13830000	chr2	13572647	13715435	St8sia6
ENSMUSG00000003418	Bin_42208	85	142	83.25	153.25	82.2741	146.705	chr2	13835001	13840000	chr2	13572647	13715435	St8sia6
ENSMUSG00000003420	Bin_209721	358	111	317	116.75	346.519	114.678	chr7	52355001	52360000	chr7	52348363	52359192	Fcgrt
ENSMUSG00000003435	Bin_205075	94	96	91.5	99.5	90.9855	99.1807	chr7	29125001	29130000	chr7	29099917	29123738	Supt5h
ENSMUSG00000003438	Bin_205068	74	63	73	63.5	71.6269	65.0873	chr7	29090001	29095000	chr7	29090535	29097091	Timm50
ENSMUSG00000003438	Bin_205069	427	68	374.75	69	413.306	70.253	chr7	29095001	29100000	chr7	29090535	29097091	Timm50
ENSMUSG00000003452	Bin_199236	112.5	153	108	166	108.408	158.069	chr6	149450001	149455000	chr6	149357506	149511851	Bicd1
ENSMUSG00000003452	Bin_199241	221	68	201.5	69	213.913	70.253	chr6	149475001	149480000	chr6	149357506	149511851	Bicd1
ENSMUSG00000003469	Bin_393766	190	290	175	334.5	183.907	299.608	chr14	70850001	70855000	chr14	70857283	70868639	Phyhip
ENSMUSG00000003469	Bin_393768	63	191	62.5	212.5	60.9796	197.328	chr14	70860001	70865000	chr14	70857283	70868639	Phyhip
ENSMUSG00000003476	Bin_180354	92	53	89.5	53	89.0496	54.756	chr6	55040001	55045000	chr6	55040043	55083010	Crhr2
ENSMUSG00000003476	Bin_180363	118	78	113	79.5	114.216	80.5843	chr6	55085001	55090000	chr6	55040043	55083010	Crhr2
ENSMUSG00000003477	Bin_180369	132	75	125	76.25	127.767	77.4849	chr6	55115001	55120000	chr6	55120620	55125037	Inmt
ENSMUSG00000003484	Bin_244655	926	95	785.5	98.5	896.304	98.1475	chr8	74500001	74505000	chr8	74512381	74533525	Cyp4f18
ENSMUSG00000003484	Bin_244659	272	124	244	132	263.277	128.108	chr8	74520001	74525000	chr8	74512381	74533525	Cyp4f18
ENSMUSG00000003484	Bin_244661	90	250	87.75	286	87.1137	258.283	chr8	74530001	74535000	chr8	74512381	74533525	Cyp4f18
ENSMUSG00000003484	Bin_244663	98.5	328.5	95.5	382.25	94.8572	338.867	chr8	74540001	74545000	chr8	74512381	74533525	Cyp4f18
ENSMUSG00000003484	Bin_244664	147	127	138.25	135.5	142.286	131.208	chr8	74545001	74550000	chr8	74512381	74533525	Cyp4f18
ENSMUSG00000003500	Bin_175174	176	209	163.25	235.5	170.356	215.925	chr6	29140001	29145000	chr6	29150434	29166364	Impdh1
ENSMUSG00000003500	Bin_175180	124	122	118	129.5	120.023	126.042	chr6	29170001	29175000	chr6	29150434	29166364	Impdh1
ENSMUSG00000003505	Bin_203029	102.5	84	99.25	86	98.7289	86.7831	chr7	18895001	18900000	chr7	18931157	18940356	Psg18
ENSMUSG00000003505	Bin_203030	160	107	149.5	112	154.869	110.545	chr7	18900001	18905000	chr7	18931157	18940356	Psg18
ENSMUSG00000003505	Bin_203036	55	79	54.75	80.5	53.2362	81.6174	chr7	18930001	18935000	chr7	18931157	18940356	Psg18
ENSMUSG00000003518	Bin_327286	171	88	159	90.5	165.516	90.9156	chr11	101840001	101845000	chr11	101832457	101848327	Dusp3
ENSMUSG00000003526	Bin_428955	122	86	116.5	88.25	118.088	88.8494	chr16	18105001	18110000	chr16	18060450	18090296	Prodh
ENSMUSG00000003527	Bin_428916	72	65	71	65.5	69.691	67.1536	chr16	17910001	17915000	chr16	17900804	17911441	Dgcr14
ENSMUSG00000003528	Bin_428922	97	88	94.25	90.5	93.8893	90.9156	chr16	17940001	17945000	chr16	17925304	17928312	Slc25a1
ENSMUSG00000003531	Bin_428942	78	310	76.75	359.25	75.4986	320.271	chr16	18040001	18045000	chr16	18052953	18071725	Dgcr6
ENSMUSG00000003531	Bin_428947	66	68	65.5	69	63.8834	70.253	chr16	18065001	18070000	chr16	18052953	18071725	Dgcr6
ENSMUSG00000003534	Bin_452168	100	242	97	276	96.7931	250.018	chr17	35850001	35855000	chr17	35818512	35841566	Ddr1
ENSMUSG00000003545	Bin_203228	74	68.5	73	69.25	71.6269	70.253	chr7	19890001	19895000	chr7	19888070	19895394	Fosb
ENSMUSG00000003545	Bin_203232	168	237.5	156.5	270.75	162.612	245.885	chr7	19910001	19915000	chr7	19888070	19895394	Fosb
ENSMUSG00000003549	Bin_203233	148	52	139	52	143.254	53.7229	chr7	19915001	19920000	chr7	19930127	19941873	Ercc1
ENSMUSG00000003549	Bin_203235	155	80.5	145	82.25	150.029	82.6506	chr7	19925001	19930000	chr7	19930127	19941873	Ercc1
ENSMUSG00000003555	Bin_491555	52	53	52	53	50.3324	54.756	chr19	46735001	46740000	chr19	46741655	46747464	Cyp17a1
ENSMUSG00000003555	Bin_491556	94	141	91.5	152	90.9855	145.672	chr19	46740001	46745000	chr19	46741655	46747464	Cyp17a1
ENSMUSG00000003559	Bin_491565	149	54	140	54	144.222	55.7891	chr19	46785001	46790000	chr19	46781933	46815585	As3mt
ENSMUSG00000003573	Bin_244315	138	60.5	130.5	61	133.574	61.9879	chr8	72800001	72805000	chr8	72806726	72818260	Homer3
ENSMUSG00000003573	Bin_244316	283	244	253.25	279	273.924	252.084	chr8	72805001	72810000	chr8	72806726	72818260	Homer3
ENSMUSG00000003575	Bin_244339	98	81	95	82.75	94.8572	83.6837	chr8	72920001	72925000	chr8	72906254	72963478	Crtc1
ENSMUSG00000003575	Bin_244340	117	159	112	173.5	113.248	164.268	chr8	72925001	72930000	chr8	72906254	72963478	Crtc1
ENSMUSG00000003575	Bin_244342	288	124	257.25	132	278.764	128.108	chr8	72935001	72940000	chr8	72906254	72963478	Crtc1
ENSMUSG00000003575	Bin_244346	70	80.5	69	82.25	67.7551	82.6506	chr8	72955001	72960000	chr8	72906254	72963478	Crtc1
ENSMUSG00000003575	Bin_244348	231	176.5	210	194.75	223.592	181.831	chr8	72965001	72970000	chr8	72906254	72963478	Crtc1
ENSMUSG00000003604	Bin_61921	59	65	58.5	65.5	57.1079	67.1536	chr2	112400001	112405000	chr2	112333121	112474730	Aven
ENSMUSG00000003604	Bin_61922	61	79	60.5	80.5	59.0438	81.6174	chr2	112405001	112410000	chr2	112333121	112474730	Aven
ENSMUSG00000003604	Bin_61924	289	284	258	327	279.732	293.409	chr2	112415001	112420000	chr2	112333121	112474730	Aven
ENSMUSG00000003617	Bin_79760	100	59	97	59.5	96.7931	60.9548	chr3	19845001	19850000	chr3	19857054	19909145	Cp
ENSMUSG00000003644	Bin_134391	64	107	63.5	112	61.9476	110.545	chr4	133400001	133405000	chr4	133403205	133443712	Rps6ka1
ENSMUSG00000003644	Bin_134392	176	91	163.25	93.75	170.356	94.015	chr4	133405001	133410000	chr4	133403205	133443712	Rps6ka1
ENSMUSG00000003644	Bin_134399	713	183.5	611.5	203.25	690.134	190.096	chr4	133440001	133445000	chr4	133403205	133443712	Rps6ka1
ENSMUSG00000003644	Bin_134404	83	230	81.5	261.75	80.3382	237.62	chr4	133465001	133470000	chr4	133403205	133443712	Rps6ka1
ENSMUSG00000003644	Bin_134406	75	72.5	74	73.5	72.5948	74.3855	chr4	133475001	133480000	chr4	133403205	133443712	Rps6ka1
ENSMUSG00000003657	Bin_252290	135	71	127.75	72	130.671	73.3524	chr8	112675001	112680000	chr8	112661402	112692110	Calb2
ENSMUSG00000003660	Bin_64849	94	204.5	91.5	229.75	90.9855	210.759	chr2	127040001	127045000	chr2	127034122	127066187	Snrnp200
ENSMUSG00000003660	Bin_64850	94	58	91.5	58.5	90.9855	59.9217	chr2	127045001	127050000	chr2	127034122	127066187	Snrnp200
ENSMUSG00000003660	Bin_64852	168	102	156.5	106.25	162.612	105.379	chr2	127055001	127060000	chr2	127034122	127066187	Snrnp200
ENSMUSG00000003662	Bin_64855	78	281	76.75	323.5	75.4986	290.31	chr2	127070001	127075000	chr2	127066674	127073552	Ciao1
ENSMUSG00000003721	Bin_24642	123	76	117.25	77.25	119.055	78.518	chr1	123205001	123210000	chr1	123200930	123229166	Insig2
ENSMUSG00000003721	Bin_24622	70	98	69	101.75	67.7551	101.247	chr1	123105001	123110000	chr1	123200930	123229166	Insig2
ENSMUSG00000003721	Bin_24621	69	93.5	68.25	96.75	66.7872	97.1144	chr1	123100001	123105000	chr1	123200930	123229166	Insig2
ENSMUSG00000003721	Bin_24640	203	66	186.25	66.75	196.49	68.1867	chr1	123195001	123200000	chr1	123200930	123229166	Insig2
ENSMUSG00000003721	Bin_24654	66.5	101	65.75	105	63.8834	104.346	chr1	123265001	123270000	chr1	123200930	123229166	Insig2
ENSMUSG00000003721	Bin_24634	117	197	112	220	113.248	203.527	chr1	123165001	123170000	chr1	123200930	123229166	Insig2
ENSMUSG00000003731	Bin_133579	54	66	54	66.75	52.2682	68.1867	chr4	129340001	129345000	chr4	129321224	129350011	Kpna6
ENSMUSG00000003731	Bin_133581	65	91	64.5	93.75	62.9155	94.015	chr4	129350001	129355000	chr4	129321224	129350011	Kpna6
ENSMUSG00000003746	Bin_291650	362	208.5	320.5	234.75	350.391	214.891	chr10	53655001	53660000	chr10	53624594	53795602	Man1a
ENSMUSG00000003746	Bin_291651	146	140	137.375	151	141.318	144.638	chr10	53660001	53665000	chr10	53624594	53795602	Man1a
ENSMUSG00000003746	Bin_291653	76	168	75	184.5	73.5627	173.566	chr10	53670001	53675000	chr10	53624594	53795602	Man1a
ENSMUSG00000003746	Bin_291656	118	254	113	290.5	114.216	262.416	chr10	53685001	53690000	chr10	53624594	53795602	Man1a
ENSMUSG00000003746	Bin_291658	54	66.5	54	67.25	52.2682	68.1867	chr10	53695001	53700000	chr10	53624594	53795602	Man1a
ENSMUSG00000003746	Bin_291661	123	135	117.25	144.75	119.055	139.473	chr10	53710001	53715000	chr10	53624594	53795602	Man1a
ENSMUSG00000003752	Bin_204849	85	66	83.25	66.75	82.2741	68.1867	chr7	27995001	28000000	chr7	27992191	28013647	Itpkc
ENSMUSG00000003752	Bin_204850	117	122	112	129.5	113.248	126.042	chr7	28000001	28005000	chr7	27992191	28013647	Itpkc
ENSMUSG00000003762	Bin_204855	173	152	160.75	165	167.452	157.036	chr7	28025001	28030000	chr7	28018042	28047271	Adck4
ENSMUSG00000003778	Bin_471008	310	122	276	129.5	300.058	126.042	chr18	34775001	34780000	chr18	34758269	34784255	Brd8
ENSMUSG00000003808	Bin_247232	234.5	58	212.75	58.5	226.496	59.9217	chr8	87385001	87390000	chr8	87380888	87393156	Farsa
ENSMUSG00000003810	Bin_130900	65	250.5	64.5	286.5	62.9155	258.283	chr4	115945001	115950000	chr4	115979367	116136788	Mast2
ENSMUSG00000003810	Bin_130901	82	106.5	80.5	111.5	79.3703	109.512	chr4	115950001	115955000	chr4	115979367	116136788	Mast2
ENSMUSG00000003810	Bin_130906	153	74	143.5	75	148.093	76.4518	chr4	115975001	115980000	chr4	115979367	116136788	Mast2
ENSMUSG00000003810	Bin_130908	304	86.5	270.75	88.75	294.251	88.8494	chr4	115985001	115990000	chr4	115979367	116136788	Mast2
ENSMUSG00000003810	Bin_130917	147	81.5	138.25	83.25	142.286	84.7168	chr4	116030001	116035000	chr4	115979367	116136788	Mast2
ENSMUSG00000003810	Bin_130940	135	93	127.75	96	130.671	96.0813	chr4	116145001	116150000	chr4	115979367	116136788	Mast2
ENSMUSG00000003814	Bin_247228	387.5	318	341.75	369.5	375.557	328.536	chr8	87365001	87370000	chr8	87365749	87370833	Calr
ENSMUSG00000003847	Bin_251709	53	91.5	53	94.25	51.3003	95.0481	chr8	109770001	109775000	chr8	109817370	109903417	Nfat5
ENSMUSG00000003847	Bin_251713	140	90	132	92.75	135.51	92.9819	chr8	109790001	109795000	chr8	109817370	109903417	Nfat5
ENSMUSG00000003847	Bin_251721	147	92	138.25	95	142.286	95.0481	chr8	109830001	109835000	chr8	109817370	109903417	Nfat5
ENSMUSG00000003847	Bin_251722	54	164	54	179.5	52.2682	169.434	chr8	109835001	109840000	chr8	109817370	109903417	Nfat5
ENSMUSG00000003847	Bin_251729	84	186	82.25	206.5	81.3062	192.163	chr8	109870001	109875000	chr8	109817370	109903417	Nfat5
ENSMUSG00000003847	Bin_251731	120	111	114.5	116.75	116.152	114.678	chr8	109880001	109885000	chr8	109817370	109903417	Nfat5
ENSMUSG00000003848	Bin_251745	236	81	214	82.75	228.432	83.6837	chr8	109950001	109955000	chr8	109936386	109948951	Nob1
ENSMUSG00000003849	Bin_251739	386	82	340.25	84	373.621	84.7168	chr8	109920001	109925000	chr8	109912125	109927106	Nqo1
ENSMUSG00000003868	Bin_209788	166	186	154.5	206.5	160.676	192.163	chr7	52690001	52695000	chr7	52677222	52693466	Ruvbl2
ENSMUSG00000003873	Bin_209794	497	180	433.5	199	481.061	185.964	chr7	52720001	52725000	chr7	52717065	52722268	Bax
ENSMUSG00000003882	Bin_406518	56	198	55.75	221.375	54.2041	204.56	chr15	9415001	9420000	chr15	9435916	9459631	Il7r
ENSMUSG00000003882	Bin_406520	156	172	146	189.5	150.997	177.699	chr15	9425001	9430000	chr15	9435916	9459631	Il7r
ENSMUSG00000003882	Bin_406524	94	141	91.5	152	90.9855	145.672	chr15	9445001	9450000	chr15	9435916	9459631	Il7r
ENSMUSG00000003882	Bin_406528	232	108.5	210.75	113.75	224.56	111.578	chr15	9465001	9470000	chr15	9435916	9459631	Il7r
ENSMUSG00000003882	Bin_406531	78	70	76.75	71	75.4986	72.3192	chr15	9480001	9485000	chr15	9435916	9459631	Il7r
ENSMUSG00000003882	Bin_406544	242	90.5	219	93.25	234.239	92.9819	chr15	9545001	9550000	chr15	9435916	9459631	Il7r
ENSMUSG00000003923	Bin_295056	140	81	132	82.75	135.51	83.6837	chr10	70685001	70690000	chr10	70688212	70701028	Tfam
ENSMUSG00000003923	Bin_295059	131	78	124.25	79.5	126.799	80.5843	chr10	70700001	70705000	chr10	70688212	70701028	Tfam
ENSMUSG00000003929	Bin_451689	63	149.5	62.5	162	60.9796	154.97	chr17	33455001	33460000	chr17	33466287	33495823	Zfp81
ENSMUSG00000003929	Bin_451690	164	485.5	153	582.5	158.741	502.102	chr17	33460001	33465000	chr17	33466287	33495823	Zfp81
ENSMUSG00000003929	Bin_451693	67	95.5	66.5	98.75	64.8513	99.1807	chr17	33475001	33480000	chr17	33466287	33495823	Zfp81
ENSMUSG00000003929	Bin_451695	123	66.5	117.25	67.25	119.055	68.1867	chr17	33485001	33490000	chr17	33466287	33495823	Zfp81
ENSMUSG00000003929	Bin_451698	143.5	158	135.25	172	139.382	163.235	chr17	33500001	33505000	chr17	33466287	33495823	Zfp81
ENSMUSG00000003949	Bin_324959	125	187	119	207.75	120.991	193.196	chr11	90205001	90210000	chr11	90197849	90252231	Hlf
ENSMUSG00000003949	Bin_324960	66	67.5	65.5	68.25	63.8834	70.253	chr11	90210001	90215000	chr11	90197849	90252231	Hlf
ENSMUSG00000003949	Bin_324962	347	79	307.5	80.5	335.872	81.6174	chr11	90220001	90225000	chr11	90197849	90252231	Hlf
ENSMUSG00000003949	Bin_324964	198	74	182	75	191.65	76.4518	chr11	90230001	90235000	chr11	90197849	90252231	Hlf
ENSMUSG00000003949	Bin_324965	95	127	92.5	135.5	91.9534	131.208	chr11	90235001	90240000	chr11	90197849	90252231	Hlf
ENSMUSG00000003949	Bin_324971	244	164.5	220.875	180.25	236.175	169.434	chr11	90265001	90270000	chr11	90197849	90252231	Hlf
ENSMUSG00000003949	Bin_324976	223	118.5	203	125.5	215.849	121.91	chr11	90290001	90295000	chr11	90197849	90252231	Hlf
ENSMUSG00000003970	Bin_419982	98	164	95	179.5	94.8572	169.434	chr15	76735001	76740000	chr15	76734501	76736748	Rpl8
ENSMUSG00000003974	Bin_140741	189	99	174.5	103	182.939	102.28	chr5	9515001	9520000	chr5	9485236	9725352	Grm3
ENSMUSG00000003974	Bin_140742	124	282	118	324.5	120.023	291.343	chr5	9520001	9525000	chr5	9485236	9725352	Grm3
ENSMUSG00000003974	Bin_140748	142	149	133.75	161.5	137.446	153.937	chr5	9550001	9555000	chr5	9485236	9725352	Grm3
ENSMUSG00000003974	Bin_140759	120.5	182.5	115	202.25	116.152	188.03	chr5	9605001	9610000	chr5	9485236	9725352	Grm3
ENSMUSG00000003974	Bin_140760	85	88.5	83.25	91	82.2741	90.9156	chr5	9610001	9615000	chr5	9485236	9725352	Grm3
ENSMUSG00000003974	Bin_140777	56	74	55.75	75	54.2041	76.4518	chr5	9695001	9700000	chr5	9485236	9725352	Grm3
ENSMUSG00000003974	Bin_140780	151	54.5	141.75	54.75	146.158	55.7891	chr5	9710001	9715000	chr5	9485236	9725352	Grm3
ENSMUSG00000003974	Bin_140782	78	68	76.75	69	75.4986	70.253	chr5	9720001	9725000	chr5	9485236	9725352	Grm3
ENSMUSG00000003974	Bin_140783	114	83	109.5	85	110.344	85.75	chr5	9725001	9730000	chr5	9485236	9725352	Grm3
ENSMUSG00000003974	Bin_140785	149	148	140	160.25	144.222	152.904	chr5	9735001	9740000	chr5	9485236	9725352	Grm3
ENSMUSG00000003992	Bin_373852	167	50.5	155.5	50.75	161.644	51.6566	chr13	91565001	91570000	chr13	91599888	91843034	Ssbp2
ENSMUSG00000003992	Bin_373854	106	98	102	101.75	102.601	101.247	chr13	91575001	91580000	chr13	91599888	91843034	Ssbp2
ENSMUSG00000003992	Bin_373860	137	69	129.5	70	132.606	71.2861	chr13	91605001	91610000	chr13	91599888	91843034	Ssbp2
ENSMUSG00000003992	Bin_373869	56	151.5	55.75	164.25	54.2041	157.036	chr13	91650001	91655000	chr13	91599888	91843034	Ssbp2
ENSMUSG00000003992	Bin_373877	465	115	406	121.5	450.088	118.81	chr13	91690001	91695000	chr13	91599888	91843034	Ssbp2
ENSMUSG00000003992	Bin_373878	836.5	178	711.75	196.5	809.19	183.897	chr13	91695001	91700000	chr13	91599888	91843034	Ssbp2
ENSMUSG00000003992	Bin_373886	105.5	83	101.75	85	102.601	85.75	chr13	91735001	91740000	chr13	91599888	91843034	Ssbp2
ENSMUSG00000003992	Bin_373889	90	102.5	87.75	106.75	87.1137	105.379	chr13	91750001	91755000	chr13	91599888	91843034	Ssbp2
ENSMUSG00000003992	Bin_373891	117.5	124	112.25	132	114.216	128.108	chr13	91760001	91765000	chr13	91599888	91843034	Ssbp2
ENSMUSG00000004018	Bin_312171	75	171	74	188	72.5948	176.666	chr11	26265001	26270000	chr11	26286135	26371876	Fancl
ENSMUSG00000004018	Bin_312187	90	205	87.75	230.5	87.1137	211.792	chr11	26345001	26350000	chr11	26286135	26371876	Fancl
ENSMUSG00000004018	Bin_312190	248	73	224	74	240.047	75.4186	chr11	26360001	26365000	chr11	26286135	26371876	Fancl
ENSMUSG00000004018	Bin_312198	527.5	251	458.75	287	511.067	259.316	chr11	26400001	26405000	chr11	26286135	26371876	Fancl
ENSMUSG00000004031	Bin_32001	50	113	50	119	48.3965	116.744	chr1	160000001	160005000	chr1	160175402	160286391	Fam5b
ENSMUSG00000004031	Bin_32039	142	92	133.75	95	137.446	95.0481	chr1	160190001	160195000	chr1	160175402	160286391	Fam5b
ENSMUSG00000004031	Bin_32009	70	136	69	146	67.7551	140.506	chr1	160040001	160045000	chr1	160175402	160286391	Fam5b
ENSMUSG00000004031	Bin_31999	128	77.5	121.5	78.75	123.895	80.5843	chr1	159990001	159995000	chr1	160175402	160286391	Fam5b
ENSMUSG00000004031	Bin_32054	81	67.5	79.5	68.25	78.4024	70.253	chr1	160265001	160270000	chr1	160175402	160286391	Fam5b
ENSMUSG00000004031	Bin_32044	198	66	182	66.75	191.65	68.1867	chr1	160215001	160220000	chr1	160175402	160286391	Fam5b
ENSMUSG00000004031	Bin_31996	68	88	67.25	90.5	65.8193	90.9156	chr1	159975001	159980000	chr1	160175402	160286391	Fam5b
ENSMUSG00000004031	Bin_32017	63.5	60.5	63	61	61.9476	61.9879	chr1	160080001	160085000	chr1	160175402	160286391	Fam5b
ENSMUSG00000004031	Bin_32002	146.5	102	137.75	106.25	141.318	105.379	chr1	160005001	160010000	chr1	160175402	160286391	Fam5b
ENSMUSG00000004035	Bin_97337	262	136	235.5	146	253.598	140.506	chr3	107730001	107735000	chr3	107729252	107734735	Gstm7
ENSMUSG00000004038	Bin_97345	474.5	180.5	414.25	199.75	458.799	185.964	chr3	107770001	107775000	chr3	107745251	107772201	Gstm3
ENSMUSG00000004040	Bin_327073	196	65	180.25	65.5	189.714	67.1536	chr11	100775001	100780000	chr11	100746412	100800854	Stat3
ENSMUSG00000004040	Bin_327074	72	56	71	56.25	69.691	57.8554	chr11	100780001	100785000	chr11	100746412	100800854	Stat3
ENSMUSG00000004040	Bin_327079	57	65	56.5	65.5	55.172	67.1536	chr11	100805001	100810000	chr11	100746412	100800854	Stat3
ENSMUSG00000004043	Bin_327063	396	60	349.25	60.5	383.3	61.9879	chr11	100725001	100730000	chr11	100720665	100746483	Stat5a
ENSMUSG00000004043	Bin_327065	188	57	173.5	57.5	181.971	58.8885	chr11	100735001	100740000	chr11	100720665	100746483	Stat5a
ENSMUSG00000004044	Bin_327087	59	78	58.5	79.5	57.1079	80.5843	chr11	100845001	100850000	chr11	100818047	100832201	Ptrf
ENSMUSG00000004056	Bin_204922	51	60	51	60.5	49.3645	61.9879	chr7	28360001	28365000	chr7	28376571	28425845	Akt2
ENSMUSG00000004056	Bin_204929	226	88	205.5	90.5	218.752	90.9156	chr7	28395001	28400000	chr7	28376571	28425845	Akt2
ENSMUSG00000004069	Bin_426262	80	54	78.5	54	77.4344	55.7891	chr16	4640001	4645000	chr16	4639989	4707695	Dnaja3
ENSMUSG00000004069	Bin_426272	70	60	69	60.5	67.7551	61.9879	chr16	4690001	4695000	chr16	4639989	4707695	Dnaja3
ENSMUSG00000004071	Bin_426288	70	193	69	215.25	67.7551	199.394	chr16	4770001	4775000	chr16	4750348	4790292	5730403B10Rik
ENSMUSG00000004071	Bin_426291	90	69.5	87.75	70.25	87.1137	72.3192	chr16	4785001	4790000	chr16	4750348	4790292	5730403B10Rik
ENSMUSG00000004071	Bin_426294	289	249	258	284.5	279.732	257.25	chr16	4800001	4805000	chr16	4750348	4790292	5730403B10Rik
ENSMUSG00000004096	Bin_258967	391	201	345	225.5	378.461	207.66	chr9	14320001	14325000	chr9	14305061	14315021	Cwc15
ENSMUSG00000004098	Bin_260226	116	60	111	60.5	112.28	61.9879	chr9	20615001	20620000	chr9	20574494	20619511	Col5a3
ENSMUSG00000004099	Bin_260253	144	107.5	135.5	112.75	139.382	111.578	chr9	20750001	20755000	chr9	20711650	20757317	Dnmt1
ENSMUSG00000004110	Bin_31297	92	86	89.5	88.25	89.0496	88.8494	chr1	156480001	156485000	chr1	156239649	156573049	Cacna1e
ENSMUSG00000004110	Bin_31294	179.5	102	166.25	106.25	174.227	105.379	chr1	156465001	156470000	chr1	156239649	156573049	Cacna1e
ENSMUSG00000004110	Bin_31296	181	76	167.5	77.25	175.195	78.518	chr1	156475001	156480000	chr1	156239649	156573049	Cacna1e
ENSMUSG00000004110	Bin_31315	172	79	160	80.5	166.484	81.6174	chr1	156570001	156575000	chr1	156239649	156573049	Cacna1e
ENSMUSG00000004110	Bin_31286	258	235.5	232.25	268.25	249.726	243.819	chr1	156425001	156430000	chr1	156239649	156573049	Cacna1e
ENSMUSG00000004110	Bin_31321	156	182.5	146	202.25	150.997	188.03	chr1	156600001	156605000	chr1	156239649	156573049	Cacna1e
ENSMUSG00000004110	Bin_31326	66	64	65.5	64.5	63.8834	66.1204	chr1	156625001	156630000	chr1	156239649	156573049	Cacna1e
ENSMUSG00000004110	Bin_31336	67	304	66.5	351.5	64.8513	314.072	chr1	156675001	156680000	chr1	156239649	156573049	Cacna1e
ENSMUSG00000004110	Bin_31280	53	82	53	84	51.3003	84.7168	chr1	156395001	156400000	chr1	156239649	156573049	Cacna1e
ENSMUSG00000004110	Bin_31339	61	52	60.5	52	59.0438	53.7229	chr1	156690001	156695000	chr1	156239649	156573049	Cacna1e
ENSMUSG00000004110	Bin_31340	181	147.5	167.5	159.75	175.195	152.904	chr1	156695001	156700000	chr1	156239649	156573049	Cacna1e
ENSMUSG00000004110	Bin_31344	74	93	73	96	71.6269	96.0813	chr1	156715001	156720000	chr1	156239649	156573049	Cacna1e
ENSMUSG00000004110	Bin_31346	158	92	147.75	95	152.933	95.0481	chr1	156725001	156730000	chr1	156239649	156573049	Cacna1e
ENSMUSG00000004110	Bin_31308	285.5	78.5	255.25	80.25	276.828	80.5843	chr1	156535001	156540000	chr1	156239649	156573049	Cacna1e
ENSMUSG00000004110	Bin_31309	112	92	107.5	95	108.408	95.0481	chr1	156540001	156545000	chr1	156239649	156573049	Cacna1e
ENSMUSG00000004110	Bin_31314	78	51.5	76.75	51.75	75.4986	53.7229	chr1	156565001	156570000	chr1	156239649	156573049	Cacna1e
ENSMUSG00000004110	Bin_31337	92	98	89.5	101.75	89.0496	101.247	chr1	156680001	156685000	chr1	156239649	156573049	Cacna1e
ENSMUSG00000004110	Bin_31349	202	178.5	185.5	197.25	195.522	183.897	chr1	156740001	156745000	chr1	156239649	156573049	Cacna1e
ENSMUSG00000004113	Bin_44334	51	104	51	108.5	49.3645	107.446	chr2	24465001	24470000	chr2	24459407	24618672	Cacna1b
ENSMUSG00000004113	Bin_44338	219	152	199.75	165	211.977	157.036	chr2	24485001	24490000	chr2	24459407	24618672	Cacna1b
ENSMUSG00000004113	Bin_44366	51	60	51	60.5	49.3645	61.9879	chr2	24625001	24630000	chr2	24459407	24618672	Cacna1b
ENSMUSG00000004127	Bin_103355	152	65	142.5	65.5	147.125	67.1536	chr3	137820001	137825000	chr3	137806412	137822785	Rg9mtd2
ENSMUSG00000004127	Bin_103353	98	78	95	79.5	94.8572	80.5843	chr3	137810001	137815000	chr3	137806412	137822785	Rg9mtd2
ENSMUSG00000004151	Bin_339119	240	125	217.5	133	232.303	129.141	chr12	39160001	39165000	chr12	39505967	39594802	Etv1
ENSMUSG00000004151	Bin_339127	176	170.5	163.25	187.75	170.356	175.632	chr12	39200001	39205000	chr12	39505967	39594802	Etv1
ENSMUSG00000004151	Bin_339135	78	65.5	76.75	66.25	75.4986	68.1867	chr12	39240001	39245000	chr12	39505967	39594802	Etv1
ENSMUSG00000004151	Bin_339136	108	66	104	66.75	104.536	68.1867	chr12	39245001	39250000	chr12	39505967	39594802	Etv1
ENSMUSG00000004151	Bin_339138	75	110.5	74	116.25	72.5948	113.645	chr12	39255001	39260000	chr12	39505967	39594802	Etv1
ENSMUSG00000004151	Bin_339148	64	56	63.5	56.25	61.9476	57.8554	chr12	39305001	39310000	chr12	39505967	39594802	Etv1
ENSMUSG00000004151	Bin_339168	92	124	89.5	132	89.0496	128.108	chr12	39405001	39410000	chr12	39505967	39594802	Etv1
ENSMUSG00000004151	Bin_339181	88.5	186	86.25	206.5	85.1779	192.163	chr12	39470001	39475000	chr12	39505967	39594802	Etv1
ENSMUSG00000004151	Bin_339182	174	61.5	161.5	61.75	168.42	64.0542	chr12	39475001	39480000	chr12	39505967	39594802	Etv1
ENSMUSG00000004151	Bin_339193	384	278	338.5	319.5	371.685	287.211	chr12	39530001	39535000	chr12	39505967	39594802	Etv1
ENSMUSG00000004151	Bin_339212	69	178.5	68.25	197.25	66.7872	183.897	chr12	39625001	39630000	chr12	39505967	39594802	Etv1
ENSMUSG00000004151	Bin_339214	67.5	92.5	66.75	95.5	65.8193	95.0481	chr12	39635001	39640000	chr12	39505967	39594802	Etv1
ENSMUSG00000004151	Bin_339215	95.5	92.5	92.75	95.5	92.9213	95.0481	chr12	39640001	39645000	chr12	39505967	39594802	Etv1
ENSMUSG00000004151	Bin_339224	138	231.5	130.5	263.5	133.574	239.687	chr12	39685001	39690000	chr12	39505967	39594802	Etv1
ENSMUSG00000004151	Bin_339226	264	78	237.25	79.5	255.534	80.5843	chr12	39695001	39700000	chr12	39505967	39594802	Etv1
ENSMUSG00000004151	Bin_339228	50.5	53	50.25	53	48.3965	54.756	chr12	39705001	39710000	chr12	39505967	39594802	Etv1
ENSMUSG00000004151	Bin_339230	70	107.5	69	112.75	67.7551	111.578	chr12	39715001	39720000	chr12	39505967	39594802	Etv1
ENSMUSG00000004151	Bin_339234	168.5	94	156.75	97	162.612	97.1144	chr12	39735001	39740000	chr12	39505967	39594802	Etv1
ENSMUSG00000004151	Bin_339242	51	57	51	57.5	49.3645	58.8885	chr12	39775001	39780000	chr12	39505967	39594802	Etv1
ENSMUSG00000004207	Bin_292864	108	297.5	104	343.5	104.536	307.873	chr10	59725001	59730000	chr10	59740375	59765345	Psap
ENSMUSG00000004207	Bin_292865	127	114	120.75	120	122.927	117.777	chr10	59730001	59735000	chr10	59740375	59765345	Psap
ENSMUSG00000004221	Bin_508815	210	100	192	104	203.265	103.313	chrX	71690001	71695000	chrX	71638629	71699193	Ikbkg
ENSMUSG00000004231	Bin_491171	211	92	193	95	204.233	95.0481	chr19	44815001	44820000	chr19	44830539	44912758	Pax2
ENSMUSG00000004231	Bin_491176	56	103.5	55.75	108	54.2041	107.446	chr19	44840001	44845000	chr19	44830539	44912758	Pax2
ENSMUSG00000004233	Bin_95582	77	192	75.75	214	74.5307	198.361	chr3	98955001	98960000	chr3	98944991	99043109	Wars2
ENSMUSG00000004233	Bin_95589	260	52	234	52	251.662	53.7229	chr3	98990001	98995000	chr3	98944991	99043109	Wars2
ENSMUSG00000004266	Bin_194280	60	159	59.5	173.5	58.0758	164.268	chr6	124670001	124675000	chr6	124670725	124688732	Ptpn6
ENSMUSG00000004267	Bin_194288	66	143	65.5	154.5	63.8834	147.738	chr6	124710001	124715000	chr6	124710071	124719691	Eno2
ENSMUSG00000004270	Bin_194271	80	239	78.5	272.5	77.4344	246.919	chr6	124625001	124630000	chr6	124613045	124654436	Lpcat3
ENSMUSG00000004270	Bin_194272	215	77.5	196.5	78.75	208.105	80.5843	chr6	124630001	124635000	chr6	124613045	124654436	Lpcat3
ENSMUSG00000004296	Bin_315759	230	127	209	135.5	222.624	131.208	chr11	44205001	44210000	chr11	44213565	44227535	Il12b
ENSMUSG00000004317	Bin_495851	117	96	112	99.5	113.248	99.1807	chrX	6870001	6875000	chrX	6730936	6896484	Clcn5
ENSMUSG00000004319	Bin_242440	51	124	51	132	49.3645	128.108	chr8	63425001	63430000	chr8	63389186	63462097	Clcn3
ENSMUSG00000004328	Bin_202780	90.5	984.5	88.25	1192.75	87.1137	1016.6	chr7	17650001	17655000	chr7	17616856	17647776	Hif3a
ENSMUSG00000004341	Bin_359819	222.5	56	202.75	56.25	214.881	57.8554	chr13	21400001	21405000	chr13	21404086	21411493	Gpx6
ENSMUSG00000004344	Bin_359815	136	384.5	128.5	452.5	131.639	396.723	chr13	21380001	21385000	chr13	21378298	21384600	Gpx5
ENSMUSG00000004347	Bin_180578	184	97	170	100.5	178.099	100.214	chr6	56160001	56165000	chr6	56019815	56319628	Pde1c
ENSMUSG00000004347	Bin_180581	325	70	288.5	71	314.577	72.3192	chr6	56175001	56180000	chr6	56019815	56319628	Pde1c
ENSMUSG00000004347	Bin_180584	86.5	64.5	84.75	65.25	83.242	66.1204	chr6	56190001	56195000	chr6	56019815	56319628	Pde1c
ENSMUSG00000004347	Bin_180598	78	118	76.75	125	75.4986	121.91	chr6	56260001	56265000	chr6	56019815	56319628	Pde1c
ENSMUSG00000004347	Bin_180611	63	74.5	62.5	75.75	60.9796	76.4518	chr6	56325001	56330000	chr6	56019815	56319628	Pde1c
ENSMUSG00000004347	Bin_180614	74	62	73	62.5	71.6269	64.0542	chr6	56340001	56345000	chr6	56019815	56319628	Pde1c
ENSMUSG00000004347	Bin_180615	71.5	146.5	70.75	158.25	69.691	150.837	chr6	56345001	56350000	chr6	56019815	56319628	Pde1c
ENSMUSG00000004347	Bin_180621	240	108.5	217.5	113.75	232.303	111.578	chr6	56375001	56380000	chr6	56019815	56319628	Pde1c
ENSMUSG00000004347	Bin_180624	54	72	54	73	52.2682	74.3855	chr6	56390001	56395000	chr6	56019815	56319628	Pde1c
ENSMUSG00000004347	Bin_180628	64	112.5	63.5	118.25	61.9476	115.711	chr6	56410001	56415000	chr6	56019815	56319628	Pde1c
ENSMUSG00000004356	Bin_298572	84	116.5	82.25	123.25	81.3062	119.843	chr10	88265001	88270000	chr10	88209352	88289559	Utp20
ENSMUSG00000004356	Bin_298576	182	55.5	168.5	55.75	176.163	57.8554	chr10	88285001	88290000	chr10	88209352	88289559	Utp20
ENSMUSG00000004359	Bin_298546	194	74	178.5	75	187.779	76.4518	chr10	88135001	88140000	chr10	88137517	88147760	Spic
ENSMUSG00000004360	Bin_286707	85	89	83.25	91.5	82.2741	91.9487	chr10	28940001	28945000	chr10	28931449	28950585	9330159F19Rik
ENSMUSG00000004360	Bin_286712	124.5	91.5	118.5	94.25	120.023	95.0481	chr10	28965001	28970000	chr10	28931449	28950585	9330159F19Rik
ENSMUSG00000004364	Bin_16071	67	286.5	66.5	329.75	64.8513	295.476	chr1	80350001	80355000	chr1	80261498	80337055	Cul3
ENSMUSG00000004364	Bin_16059	126	73	120	74	121.959	75.4186	chr1	80290001	80295000	chr1	80261498	80337055	Cul3
ENSMUSG00000004364	Bin_16066	116	261.5	111	299.75	112.28	270.681	chr1	80325001	80330000	chr1	80261498	80337055	Cul3
ENSMUSG00000004364	Bin_16061	154	71	144.25	72	149.061	73.3524	chr1	80300001	80305000	chr1	80261498	80337055	Cul3
ENSMUSG00000004366	Bin_430102	102.5	106	99.25	111	98.7289	109.512	chr16	23840001	23845000	chr16	23889667	23890930	Sst
ENSMUSG00000004366	Bin_430105	133	98	126	101.75	128.735	101.247	chr16	23855001	23860000	chr16	23889667	23890930	Sst
ENSMUSG00000004366	Bin_430108	70	74	69	75	67.7551	76.4518	chr16	23870001	23875000	chr16	23889667	23890930	Sst
ENSMUSG00000004366	Bin_430115	249	127	224.75	135.5	241.015	131.208	chr16	23905001	23910000	chr16	23889667	23890930	Sst
ENSMUSG00000004371	Bin_200195	216.5	200.5	197.75	224.75	209.073	206.626	chr7	4725001	4730000	chr7	4724657	4734459	Il11
ENSMUSG00000004371	Bin_200196	101	142	97.75	153.25	97.761	146.705	chr7	4730001	4735000	chr7	4724657	4734459	Il11
ENSMUSG00000004383	Bin_244874	139	242	131.25	276	134.542	250.018	chr8	75595001	75600000	chr8	75338498	75877439	Large
ENSMUSG00000004383	Bin_244875	123	107	117.25	112	119.055	110.545	chr8	75600001	75605000	chr8	75338498	75877439	Large
ENSMUSG00000004383	Bin_244880	92	295	89.5	340.75	89.0496	304.774	chr8	75625001	75630000	chr8	75338498	75877439	Large
ENSMUSG00000004383	Bin_244881	95.5	283.5	92.75	326.25	92.9213	293.409	chr8	75630001	75635000	chr8	75338498	75877439	Large
ENSMUSG00000004383	Bin_244885	69	197	68.25	220	66.7872	203.527	chr8	75650001	75655000	chr8	75338498	75877439	Large
ENSMUSG00000004383	Bin_244951	321	290	285.25	334.5	310.706	299.608	chr8	75980001	75985000	chr8	75338498	75877439	Large
ENSMUSG00000004383	Bin_244932	85	286	83.25	329.125	82.2741	295.476	chr8	75885001	75890000	chr8	75338498	75877439	Large
ENSMUSG00000004383	Bin_244939	66	180	65.5	199	63.8834	185.964	chr8	75920001	75925000	chr8	75338498	75877439	Large
ENSMUSG00000004383	Bin_244942	111	290.5	106.5	335.25	107.44	299.608	chr8	75935001	75940000	chr8	75338498	75877439	Large
ENSMUSG00000004383	Bin_244954	52.5	78.5	52.25	80.25	50.3324	80.5843	chr8	75995001	76000000	chr8	75338498	75877439	Large
ENSMUSG00000004383	Bin_244958	57	83.5	56.5	85.5	55.172	86.7831	chr8	76015001	76020000	chr8	75338498	75877439	Large
ENSMUSG00000004393	Bin_308151	69.5	89	68.75	91.5	67.7551	91.9487	chr11	6165001	6170000	chr11	6158922	6167775	Ddx56
ENSMUSG00000004415	Bin_166280	139	309	131.25	357.5	134.542	319.238	chr5	137210001	137215000	chr5	137217629	137359079	Emid2
ENSMUSG00000004415	Bin_166289	72	68	71	69	69.691	70.253	chr5	137255001	137260000	chr5	137217629	137359079	Emid2
ENSMUSG00000004415	Bin_166309	69	112	68.25	118	66.7872	115.711	chr5	137355001	137360000	chr5	137217629	137359079	Emid2
ENSMUSG00000004446	Bin_193510	100	86	97	88.25	96.7931	88.8494	chr6	120820001	120825000	chr6	120841948	120866871	Bid
ENSMUSG00000004451	Bin_24273	151	108	141.75	113	146.158	111.578	chr1	121360001	121365000	chr1	121366882	121401371	Ralb
ENSMUSG00000004451	Bin_24270	111	70	106.5	71	107.44	72.3192	chr1	121345001	121350000	chr1	121366882	121401371	Ralb
ENSMUSG00000004455	Bin_163360	104	70	100.5	71	100.665	72.3192	chr5	122610001	122615000	chr5	122608287	122625282	Ppp1cc
ENSMUSG00000004462	Bin_429903	219	125	199.75	133	211.977	129.141	chr16	22845001	22850000	chr16	22813288	22857642	Tbccd1
ENSMUSG00000004508	Bin_220092	138	58	130.5	58.5	133.574	59.9217	chr7	104210001	104215000	chr7	104230261	104457450	Gab2
ENSMUSG00000004508	Bin_220099	110.5	62	106.25	62.5	106.472	64.0542	chr7	104245001	104250000	chr7	104230261	104457450	Gab2
ENSMUSG00000004508	Bin_220100	347	68	307.5	69	335.872	70.253	chr7	104250001	104255000	chr7	104230261	104457450	Gab2
ENSMUSG00000004508	Bin_220103	86	61	84	61.5	83.242	63.0211	chr7	104265001	104270000	chr7	104230261	104457450	Gab2
ENSMUSG00000004508	Bin_220104	122	66.5	116.5	67.25	118.088	68.1867	chr7	104270001	104275000	chr7	104230261	104457450	Gab2
ENSMUSG00000004508	Bin_220108	83	108	81.5	113	80.3382	111.578	chr7	104290001	104295000	chr7	104230261	104457450	Gab2
ENSMUSG00000004508	Bin_220113	56.5	63	56.25	63.5	54.2041	65.0873	chr7	104315001	104320000	chr7	104230261	104457450	Gab2
ENSMUSG00000004508	Bin_220115	124.5	180	118.5	199	120.023	185.964	chr7	104325001	104330000	chr7	104230261	104457450	Gab2
ENSMUSG00000004530	Bin_161707	217	128.5	198	137.25	210.041	132.241	chr5	114345001	114350000	chr5	114292445	114358767	Coro1c
ENSMUSG00000004530	Bin_161711	100	281	97	323.5	96.7931	290.31	chr5	114365001	114370000	chr5	114292445	114358767	Coro1c
ENSMUSG00000004535	Bin_179875	56	126	55.75	134.375	54.2041	130.175	chr6	52645001	52650000	chr6	52663723	52716774	Tax1bp1
ENSMUSG00000004535	Bin_179884	88	61	86	61.5	85.1779	63.0211	chr6	52690001	52695000	chr6	52663723	52716774	Tax1bp1
ENSMUSG00000004540	Bin_203132	68	131	67.25	140	65.8193	135.34	chr7	19410001	19415000	chr7	19399286	19406956	Psg17
ENSMUSG00000004542	Bin_203125	73	78	72	79.5	70.6589	80.5843	chr7	19375001	19380000	chr7	19374474	19383859	Psg19
ENSMUSG00000004552	Bin_26714	288.5	211	257.75	238	278.764	217.991	chr1	133565001	133570000	chr1	133534883	133572080	Ctse
ENSMUSG00000004552	Bin_26707	118	314.5	113	365.25	114.216	324.403	chr1	133530001	133535000	chr1	133534883	133572080	Ctse
ENSMUSG00000004558	Bin_390101	194.5	122	179	129.5	187.779	126.042	chr14	52525001	52530000	chr14	52524946	52533163	Ndrg2
ENSMUSG00000004565	Bin_230459	88	136	86	146	85.1779	140.506	chr8	3520001	3525000	chr8	3515384	3544266	Pnpla6
ENSMUSG00000004565	Bin_230460	59	55	58.5	55.25	57.1079	56.8223	chr8	3525001	3530000	chr8	3515384	3544266	Pnpla6
ENSMUSG00000004567	Bin_230455	83.5	62.5	81.75	63	81.3062	64.0542	chr8	3500001	3505000	chr8	3500457	3515232	Mcoln1
ENSMUSG00000004567	Bin_230456	191.5	235.5	176.25	268.25	185.843	243.819	chr8	3505001	3510000	chr8	3500457	3515232	Mcoln1
ENSMUSG00000004568	Bin_230434	87	50	85	50	84.21	51.6566	chr8	3395001	3400000	chr8	3393006	3456601	Arhgef18
ENSMUSG00000004568	Bin_230438	60	236	59.5	269	58.0758	243.819	chr8	3415001	3420000	chr8	3393006	3456601	Arhgef18
ENSMUSG00000004568	Bin_230442	129	98	122.5	101.75	124.863	101.247	chr8	3435001	3440000	chr8	3393006	3456601	Arhgef18
ENSMUSG00000004591	Bin_104287	428	883.5	375.5	1081.75	414.274	913.289	chr3	142480001	142485000	chr3	142453866	142544968	Pkn2
ENSMUSG00000004591	Bin_104293	130	142	123.5	153.25	125.831	146.705	chr3	142510001	142515000	chr3	142453866	142544968	Pkn2
ENSMUSG00000004591	Bin_104296	302	53	269	53	292.315	54.756	chr3	142525001	142530000	chr3	142453866	142544968	Pkn2
ENSMUSG00000004609	Bin_209406	262.5	190	236	211.5	253.598	196.295	chr7	50780001	50785000	chr7	50782826	50788541	Cd33
ENSMUSG00000004612	Bin_209388	173	53	160.75	53	167.452	54.756	chr7	50690001	50695000	chr7	50692443	50693616	Nkg7
ENSMUSG00000004613	Bin_209385	74	55	73	55.25	71.6269	56.8223	chr7	50675001	50680000	chr7	50683040	50691363	Lim2
ENSMUSG00000004626	Bin_230484	103	69	99.5	70	99.6968	71.2861	chr8	3645001	3650000	chr8	3630955	3643644	Stxbp2
ENSMUSG00000004630	Bin_230480	63	164	62.5	179.5	60.9796	169.434	chr8	3625001	3630000	chr8	3623371	3625545	Pcp2
ENSMUSG00000004631	Bin_170277	128	50	121.5	50	123.895	51.6566	chr6	4655001	4660000	chr6	4624350	4697204	Sgce
ENSMUSG00000004631	Bin_170279	143	64	134.5	64.5	138.414	66.1204	chr6	4665001	4670000	chr6	4624350	4697204	Sgce
ENSMUSG00000004633	Bin_180143	105	129	101.25	137.625	101.633	133.274	chr6	53985001	53990000	chr6	53989548	54251804	Chn2
ENSMUSG00000004637	Bin_253146	197	54	181	54	190.682	55.7891	chr8	116955001	116960000	chr8	116963555	117876608	Wwox
ENSMUSG00000004637	Bin_253162	76	81	75	82.75	73.5627	83.6837	chr8	117035001	117040000	chr8	116963555	117876608	Wwox
ENSMUSG00000004637	Bin_253233	91	154.5	88.75	168	88.0817	159.102	chr8	117390001	117395000	chr8	116963555	117876608	Wwox
ENSMUSG00000004637	Bin_253234	56	80	55.75	81.75	54.2041	82.6506	chr8	117395001	117400000	chr8	116963555	117876608	Wwox
ENSMUSG00000004637	Bin_253182	117.5	81	112.25	82.75	114.216	83.6837	chr8	117135001	117140000	chr8	116963555	117876608	Wwox
ENSMUSG00000004637	Bin_253211	240	219	217.5	247.75	232.303	226.256	chr8	117280001	117285000	chr8	116963555	117876608	Wwox
ENSMUSG00000004637	Bin_253218	162	68	151	69	156.805	70.253	chr8	117315001	117320000	chr8	116963555	117876608	Wwox
ENSMUSG00000004637	Bin_253204	111	60	106.5	60.5	107.44	61.9879	chr8	117245001	117250000	chr8	116963555	117876608	Wwox
ENSMUSG00000004637	Bin_253207	328	81	291.5	82.75	317.481	83.6837	chr8	117260001	117265000	chr8	116963555	117876608	Wwox
ENSMUSG00000004637	Bin_253229	337	188	299	208.75	326.193	194.229	chr8	117370001	117375000	chr8	116963555	117876608	Wwox
ENSMUSG00000004637	Bin_253232	137	145	129.5	156.5	132.606	149.804	chr8	117385001	117390000	chr8	116963555	117876608	Wwox
ENSMUSG00000004637	Bin_253219	346	113	306.75	119	334.904	116.744	chr8	117320001	117325000	chr8	116963555	117876608	Wwox
ENSMUSG00000004637	Bin_253220	57	142	56.5	153.25	55.172	146.705	chr8	117325001	117330000	chr8	116963555	117876608	Wwox
ENSMUSG00000004642	Bin_145637	84	123	82.25	130.5	81.3062	127.075	chr5	33995001	34000000	chr5	33977601	33995223	Slbp
ENSMUSG00000004651	Bin_218163	140	165.5	132	181.25	135.51	171.5	chr7	94565001	94570000	chr7	94574910	94641943	Tyr
ENSMUSG00000004651	Bin_218182	83.5	91.5	81.75	94.25	81.3062	95.0481	chr7	94660001	94665000	chr7	94574910	94641943	Tyr
ENSMUSG00000004661	Bin_267634	143	118	134.5	125	138.414	121.91	chr9	57655001	57660000	chr9	57638160	57684600	Arid3b
ENSMUSG00000004661	Bin_267641	165	131	153.75	140	159.709	135.34	chr9	57690001	57695000	chr9	57638160	57684600	Arid3b
ENSMUSG00000004661	Bin_267644	233	242	211.5	276	225.528	250.018	chr9	57705001	57710000	chr9	57638160	57684600	Arid3b
ENSMUSG00000004661	Bin_267646	294	101.5	262.25	105.75	284.572	105.379	chr9	57715001	57720000	chr9	57638160	57684600	Arid3b
ENSMUSG00000004667	Bin_296817	92	114	89.5	120	89.0496	117.777	chr10	79490001	79495000	chr10	79498694	79502540	Polr2e
ENSMUSG00000004668	Bin_308747	98	124.5	95	132.25	94.8572	128.108	chr11	9145001	9150000	chr11	9091945	9584262	Abca13
ENSMUSG00000004668	Bin_308748	138	96.5	130.5	100.25	133.574	99.1807	chr11	9150001	9155000	chr11	9091945	9584262	Abca13
ENSMUSG00000004668	Bin_308754	60	90	59.5	92.75	58.0758	92.9819	chr11	9180001	9185000	chr11	9091945	9584262	Abca13
ENSMUSG00000004668	Bin_308762	284	84	254	86	274.892	86.7831	chr11	9220001	9225000	chr11	9091945	9584262	Abca13
ENSMUSG00000004668	Bin_308765	55	226	54.75	256.5	53.2362	233.488	chr11	9235001	9240000	chr11	9091945	9584262	Abca13
ENSMUSG00000004668	Bin_308770	166.5	97	155.25	100.5	160.676	100.214	chr11	9260001	9265000	chr11	9091945	9584262	Abca13
ENSMUSG00000004668	Bin_308771	157	275	147	316	151.965	284.111	chr11	9265001	9270000	chr11	9091945	9584262	Abca13
ENSMUSG00000004668	Bin_308772	83	123	81.5	130.5	80.3382	127.075	chr11	9270001	9275000	chr11	9091945	9584262	Abca13
ENSMUSG00000004668	Bin_308773	314	141	279	152	303.93	145.672	chr11	9275001	9280000	chr11	9091945	9584262	Abca13
ENSMUSG00000004668	Bin_308776	77	55	75.75	55.25	74.5307	56.8223	chr11	9290001	9295000	chr11	9091945	9584262	Abca13
ENSMUSG00000004668	Bin_308777	160	148	149.5	160.25	154.869	152.904	chr11	9295001	9300000	chr11	9091945	9584262	Abca13
ENSMUSG00000004668	Bin_308779	141	117	133	123.5	136.478	120.876	chr11	9305001	9310000	chr11	9091945	9584262	Abca13
ENSMUSG00000004668	Bin_308780	122	100	116.5	104	118.088	103.313	chr11	9310001	9315000	chr11	9091945	9584262	Abca13
ENSMUSG00000004668	Bin_308789	230	59.5	209	59.75	222.624	61.9879	chr11	9355001	9360000	chr11	9091945	9584262	Abca13
ENSMUSG00000004698	Bin_338262	60	118	59.5	125	58.0758	121.91	chr12	34875001	34880000	chr12	34732451	35213754	Hdac9
ENSMUSG00000004698	Bin_338266	74	101	73	105	71.6269	104.346	chr12	34895001	34900000	chr12	34732451	35213754	Hdac9
ENSMUSG00000004698	Bin_338268	154.5	107	144.75	112	149.061	110.545	chr12	34905001	34910000	chr12	34732451	35213754	Hdac9
ENSMUSG00000004698	Bin_338272	96	85	93.25	87	92.9213	87.8162	chr12	34925001	34930000	chr12	34732451	35213754	Hdac9
ENSMUSG00000004698	Bin_338276	148	263	139	301.5	143.254	271.714	chr12	34945001	34950000	chr12	34732451	35213754	Hdac9
ENSMUSG00000004698	Bin_338281	63.5	83	63	85	61.9476	85.75	chr12	34970001	34975000	chr12	34732451	35213754	Hdac9
ENSMUSG00000004698	Bin_338282	58	82.5	57.5	84.25	56.14	84.7168	chr12	34975001	34980000	chr12	34732451	35213754	Hdac9
ENSMUSG00000004698	Bin_338291	73	170	72	187	70.6589	175.632	chr12	35020001	35025000	chr12	34732451	35213754	Hdac9
ENSMUSG00000004698	Bin_338309	50	57	50	57.5	48.3965	58.8885	chr12	35110001	35115000	chr12	34732451	35213754	Hdac9
ENSMUSG00000004698	Bin_338322	118	52	113	52	114.216	53.7229	chr12	35175001	35180000	chr12	34732451	35213754	Hdac9
ENSMUSG00000004698	Bin_338324	129	142	122.5	153.25	124.863	146.705	chr12	35185001	35190000	chr12	34732451	35213754	Hdac9
ENSMUSG00000004698	Bin_338331	273.5	304.5	245.25	352	265.213	314.072	chr12	35220001	35225000	chr12	34732451	35213754	Hdac9
ENSMUSG00000004698	Bin_338336	84	272	82.25	312	81.3062	281.012	chr12	35245001	35250000	chr12	34732451	35213754	Hdac9
ENSMUSG00000004698	Bin_338337	155	56.5	145	56.75	150.029	57.8554	chr12	35250001	35255000	chr12	34732451	35213754	Hdac9
ENSMUSG00000004698	Bin_338338	74	50	73	50	71.6269	51.6566	chr12	35255001	35260000	chr12	34732451	35213754	Hdac9
ENSMUSG00000004698	Bin_338349	64.5	55	64	55.25	61.9476	56.8223	chr12	35310001	35315000	chr12	34732451	35213754	Hdac9
ENSMUSG00000004698	Bin_338354	68	152	67.25	165	65.8193	157.036	chr12	35335001	35340000	chr12	34732451	35213754	Hdac9
ENSMUSG00000004698	Bin_338361	302	160	269	175	292.315	165.301	chr12	35370001	35375000	chr12	34732451	35213754	Hdac9
ENSMUSG00000004698	Bin_338362	269	117	241.5	123.5	260.373	120.876	chr12	35375001	35380000	chr12	34732451	35213754	Hdac9
ENSMUSG00000004707	Bin_34707	61	84	60.5	86	59.0438	86.7831	chr1	173530001	173535000	chr1	173518755	173537541	Ly9
ENSMUSG00000004707	Bin_34708	221	77	201.5	78.5	213.913	79.5512	chr1	173535001	173540000	chr1	173518755	173537541	Ly9
ENSMUSG00000004707	Bin_34710	237	223.5	215	253.25	229.4	231.422	chr1	173545001	173550000	chr1	173518755	173537541	Ly9
ENSMUSG00000004730	Bin_456493	98	82	95	84	94.8572	84.7168	chr17	57475001	57480000	chr17	57498109	57622952	Emr1
ENSMUSG00000004730	Bin_456497	68	112	67.25	118	65.8193	115.711	chr17	57495001	57500000	chr17	57498109	57622952	Emr1
ENSMUSG00000004730	Bin_456499	92	96	89.5	99.5	89.0496	99.1807	chr17	57505001	57510000	chr17	57498109	57622952	Emr1
ENSMUSG00000004730	Bin_456500	58	64.5	57.5	65.25	56.14	66.1204	chr17	57510001	57515000	chr17	57498109	57622952	Emr1
ENSMUSG00000004730	Bin_456502	125	81	119	82.75	120.991	83.6837	chr17	57520001	57525000	chr17	57498109	57622952	Emr1
ENSMUSG00000004730	Bin_456504	124	120	118	127.25	120.023	123.976	chr17	57530001	57535000	chr17	57498109	57622952	Emr1
ENSMUSG00000004730	Bin_456506	219	69	199.75	70	211.977	71.2861	chr17	57540001	57545000	chr17	57498109	57622952	Emr1
ENSMUSG00000004730	Bin_456511	121	145	115.5	156.5	117.12	149.804	chr17	57565001	57570000	chr17	57498109	57622952	Emr1
ENSMUSG00000004730	Bin_456513	113	68.5	108.5	69.25	109.376	70.253	chr17	57575001	57580000	chr17	57498109	57622952	Emr1
ENSMUSG00000004748	Bin_307716	53	111	53	116.75	51.3003	114.678	chr11	3990001	3995000	chr11	3991483	3995448	Mtfp1
ENSMUSG00000004768	Bin_6754	149	108	140	113	144.222	111.578	chr1	33765001	33770000	chr1	33776727	33799409	Rab23
ENSMUSG00000004768	Bin_6755	74	80	73	81.75	71.6269	82.6506	chr1	33770001	33775000	chr1	33776727	33799409	Rab23
ENSMUSG00000004768	Bin_6756	90	206	87.75	231.5	87.1137	212.825	chr1	33775001	33780000	chr1	33776727	33799409	Rab23
ENSMUSG00000004771	Bin_269017	50	81	50	82.75	48.3965	83.6837	chr9	64570001	64575000	chr9	64563106	64585565	Rab11a
ENSMUSG00000004771	Bin_269023	71	146	70	157.75	68.7231	150.837	chr9	64600001	64605000	chr9	64563106	64585565	Rab11a
ENSMUSG00000004788	Bin_348597	137	104	129.5	108.5	132.606	107.446	chr12	86550001	86555000	chr12	86560431	86567578	Eif2b2
ENSMUSG00000004788	Bin_348599	204	223	187	252.5	197.458	230.388	chr12	86560001	86565000	chr12	86560431	86567578	Eif2b2
ENSMUSG00000004789	Bin_348577	50	245	50	280	48.3965	253.117	chr12	86450001	86455000	chr12	86451783	86475041	Dlst
ENSMUSG00000004789	Bin_348580	97.5	83	94.75	85	94.8572	85.75	chr12	86465001	86470000	chr12	86451783	86475041	Dlst
ENSMUSG00000004798	Bin_319240	93	64.5	90.5	65.25	90.0175	66.1204	chr11	61610001	61615000	chr11	61589151	61668575	Ulk2
ENSMUSG00000004798	Bin_319247	50	191.5	50	213.25	48.3965	198.361	chr11	61645001	61650000	chr11	61589151	61668575	Ulk2
ENSMUSG00000004814	Bin_166053	249	54	224.75	54	241.015	55.7891	chr5	136075001	136080000	chr5	136045807	136048913	Ccl24
ENSMUSG00000004821	Bin_160681	201	198.5	184.5	221.875	194.554	204.56	chr5	109215001	109220000	chr5	109206254	109224382	Tmed11
ENSMUSG00000004821	Bin_160682	54	53	54	53	52.2682	54.756	chr5	109220001	109225000	chr5	109206254	109224382	Tmed11
ENSMUSG00000004837	Bin_319210	244	118	220.875	125	236.175	121.91	chr11	61460001	61465000	chr11	61466767	61486286	Grap
ENSMUSG00000004837	Bin_319212	124	83	118	85	120.023	85.75	chr11	61470001	61475000	chr11	61466767	61486286	Grap
ENSMUSG00000004843	Bin_438445	205	145	188	156.5	198.426	149.804	chr16	65555001	65560000	chr16	65539378	65562942	Chmp2b
ENSMUSG00000004843	Bin_438446	133	152	126	165	128.735	157.036	chr16	65560001	65565000	chr16	65539378	65562942	Chmp2b
ENSMUSG00000004843	Bin_438456	239	87	216.5	89.5	231.335	89.8825	chr16	65610001	65615000	chr16	65539378	65562942	Chmp2b
ENSMUSG00000004843	Bin_438463	76	217	75	245.5	73.5627	224.19	chr16	65645001	65650000	chr16	65539378	65562942	Chmp2b
ENSMUSG00000004843	Bin_438466	206	59.5	188.75	59.75	199.394	61.9879	chr16	65660001	65665000	chr16	65539378	65562942	Chmp2b
ENSMUSG00000004846	Bin_166331	50	223.5	50	253.25	48.3965	231.422	chr5	137465001	137470000	chr5	137462889	137472518	Plod3
ENSMUSG00000004849	Bin_166343	187	150	172.75	162.5	181.003	154.97	chr5	137525001	137530000	chr5	137510863	137522005	Ap1s1
ENSMUSG00000004864	Bin_450781	185	156	171	170	179.067	161.169	chr17	28915001	28920000	chr17	28906252	28915643	Mapk13
ENSMUSG00000004865	Bin_450742	90	245	87.75	280	87.1137	253.117	chr17	28720001	28725000	chr17	28724593	28759466	Srpk1
ENSMUSG00000004872	Bin_15611	234	91	212.5	93.75	226.496	94.015	chr1	78050001	78055000	chr1	78097842	78193709	Pax3
ENSMUSG00000004872	Bin_15632	211	98	193	101.75	204.233	101.247	chr1	78155001	78160000	chr1	78097842	78193709	Pax3
ENSMUSG00000004872	Bin_15641	160	63	149.5	63.5	154.869	65.0873	chr1	78200001	78205000	chr1	78097842	78193709	Pax3
ENSMUSG00000004872	Bin_15619	139	57	131.25	57.5	134.542	58.8885	chr1	78090001	78095000	chr1	78097842	78193709	Pax3
ENSMUSG00000004872	Bin_15639	106	65	102	65.5	102.601	67.1536	chr1	78190001	78195000	chr1	78097842	78193709	Pax3
ENSMUSG00000004880	Bin_36755	104	87	100.5	89.5	100.665	89.8825	chr1	183770001	183775000	chr1	183745447	183772532	Lbr
ENSMUSG00000004891	Bin_93347	359	65.5	317.75	66.25	347.487	68.1867	chr3	87780001	87785000	chr3	87775000	87784373	Nes
ENSMUSG00000004894	Bin_93354	100	97	97	100.5	96.7931	100.214	chr3	87815001	87820000	chr3	87825672	87831505	Hapln2
ENSMUSG00000004894	Bin_93358	235.5	190	213.75	211.5	228.432	196.295	chr3	87835001	87840000	chr3	87825672	87831505	Hapln2
ENSMUSG00000004895	Bin_93326	136	438	128.5	518.5	131.639	452.512	chr3	87675001	87680000	chr3	87662822	87689530	Prcc
ENSMUSG00000004895	Bin_93327	218	62	199	62.5	211.009	64.0542	chr3	87680001	87685000	chr3	87662822	87689530	Prcc
ENSMUSG00000004896	Bin_93336	72	131.5	71	140.75	69.691	136.373	chr3	87725001	87730000	chr3	87726523	87734639	Rrnad1
ENSMUSG00000004896	Bin_93338	98	157	95	171	94.8572	162.202	chr3	87735001	87740000	chr3	87726523	87734639	Rrnad1
ENSMUSG00000004896	Bin_93339	56	187	55.75	207.75	54.2041	193.196	chr3	87740001	87745000	chr3	87726523	87734639	Rrnad1
ENSMUSG00000004896	Bin_93337	517.5	333.5	449.75	388.25	501.388	345.066	chr3	87730001	87735000	chr3	87726523	87734639	Rrnad1
ENSMUSG00000004897	Bin_93331	58	111	57.5	116.75	56.14	114.678	chr3	87700001	87705000	chr3	87710243	87720054	Hdgf
ENSMUSG00000004902	Bin_193490	124	533	118	640	120.023	550.659	chr6	120720001	120725000	chr6	120723786	120744000	Slc25a18
ENSMUSG00000004929	Bin_297025	78	60	76.75	60.5	75.4986	61.9879	chr10	80530001	80535000	chr10	80532780	80545304	Thop1
ENSMUSG00000004931	Bin_297065	276.5	71.5	247.75	72.5	267.149	74.3855	chr10	80730001	80735000	chr10	80730917	80735991	Apba3
ENSMUSG00000004939	Bin_297052	92	126	89.5	134.375	89.0496	130.175	chr10	80665001	80670000	chr10	80660915	80664782	Itgb1bp3
ENSMUSG00000004945	Bin_446087	92	81	89.5	82.75	89.0496	83.6837	chr17	5445001	5450000	chr17	5410864	5440260	5730437N04Rik
ENSMUSG00000004947	Bin_166133	165	249.5	153.75	285.25	159.709	258.283	chr5	136475001	136480000	chr5	136470670	136508742	Dtx2
ENSMUSG00000004961	Bin_200148	134	55.5	127	55.75	129.703	57.8554	chr7	4490001	4495000	chr7	4491370	4498169	Syt5
ENSMUSG00000004961	Bin_200151	139	133.5	131.25	143	134.542	138.44	chr7	4505001	4510000	chr7	4491370	4498169	Syt5
ENSMUSG00000004988	Bin_192924	57	247.5	56.5	282.75	55.172	256.217	chr6	117890001	117895000	chr6	117883747	117887353	Fxyd4
ENSMUSG00000004988	Bin_192925	57.5	187	57.25	207.75	56.14	193.196	chr6	117895001	117900000	chr6	117883747	117887353	Fxyd4
ENSMUSG00000004988	Bin_192926	183	91	169.25	93.75	177.131	94.015	chr6	117900001	117905000	chr6	117883747	117887353	Fxyd4
ENSMUSG00000004994	Bin_247114	75	88	74	90.5	72.5948	90.9156	chr8	86795001	86800000	chr8	86781694	86794279	Ccdc130
ENSMUSG00000004994	Bin_247117	184	84	170	86	178.099	86.7831	chr8	86810001	86815000	chr8	86781694	86794279	Ccdc130
ENSMUSG00000004994	Bin_247120	169	171	157.375	188	163.58	176.666	chr8	86825001	86830000	chr8	86781694	86794279	Ccdc130
ENSMUSG00000005034	Bin_105068	101	97	97.75	100.5	97.761	100.214	chr3	146385001	146390000	chr3	146392543	146475924	Prkacb
ENSMUSG00000005034	Bin_105081	80	127	78.5	135.5	77.4344	131.208	chr3	146450001	146455000	chr3	146392543	146475924	Prkacb
ENSMUSG00000005034	Bin_105085	54	170	54	187	52.2682	175.632	chr3	146470001	146475000	chr3	146392543	146475924	Prkacb
ENSMUSG00000005034	Bin_105083	65.5	181.5	64.75	201	63.8834	188.03	chr3	146460001	146465000	chr3	146392543	146475924	Prkacb
ENSMUSG00000005034	Bin_105084	66	249	65.5	284.5	63.8834	257.25	chr3	146465001	146470000	chr3	146392543	146475924	Prkacb
ENSMUSG00000005057	Bin_166180	158	167	147.75	183.25	152.933	172.533	chr5	136710001	136715000	chr5	136694019	136720773	Sh2b2
ENSMUSG00000005069	Bin_194218	176	61	163.25	61.5	170.356	63.0211	chr6	124360001	124365000	chr6	124346834	124365085	Pex5
ENSMUSG00000005078	Bin_345925	229	55	208.25	55.25	221.656	56.8223	chr12	73190001	73195000	chr12	73186576	73202448	Jkamp
ENSMUSG00000005087	Bin_59991	146	68.5	137.375	69.25	141.318	70.253	chr2	102750001	102755000	chr2	102651298	102741822	Cd44
ENSMUSG00000005087	Bin_59995	140	126.5	132	134.75	135.51	130.175	chr2	102770001	102775000	chr2	102651298	102741822	Cd44
ENSMUSG00000005087	Bin_60003	322	95	286	98.5	311.674	98.1475	chr2	102810001	102815000	chr2	102651298	102741822	Cd44
ENSMUSG00000005087	Bin_60006	228	119	207.25	126	220.688	122.943	chr2	102825001	102830000	chr2	102651298	102741822	Cd44
ENSMUSG00000005089	Bin_59947	74	67	73	67.75	71.6269	69.2198	chr2	102530001	102535000	chr2	102498816	102630941	Slc1a2
ENSMUSG00000005089	Bin_59951	110	69	105.75	70	106.472	71.2861	chr2	102550001	102555000	chr2	102498816	102630941	Slc1a2
ENSMUSG00000005089	Bin_59971	168.5	123	156.75	130.5	162.612	127.075	chr2	102650001	102655000	chr2	102498816	102630941	Slc1a2
ENSMUSG00000005089	Bin_59961	203	123.5	186.25	131.25	196.49	128.108	chr2	102600001	102605000	chr2	102498816	102630941	Slc1a2
ENSMUSG00000005089	Bin_59963	57	126.5	56.5	134.75	55.172	130.175	chr2	102610001	102615000	chr2	102498816	102630941	Slc1a2
ENSMUSG00000005089	Bin_59969	175	70	162.5	71	169.388	72.3192	chr2	102640001	102645000	chr2	102498816	102630941	Slc1a2
ENSMUSG00000005102	Bin_63082	75	221	74	250	72.5948	228.322	chr2	118205001	118210000	chr2	118214353	118300970	Eif2ak4
ENSMUSG00000005102	Bin_63084	104	69	100.5	70	100.665	71.2861	chr2	118215001	118220000	chr2	118214353	118300970	Eif2ak4
ENSMUSG00000005102	Bin_63086	521	228	453	259	504.292	235.554	chr2	118225001	118230000	chr2	118214353	118300970	Eif2ak4
ENSMUSG00000005102	Bin_63094	80	157	78.5	171	77.4344	162.202	chr2	118265001	118270000	chr2	118214353	118300970	Eif2ak4
ENSMUSG00000005102	Bin_63095	142	60	133.75	60.5	137.446	61.9879	chr2	118270001	118275000	chr2	118214353	118300970	Eif2ak4
ENSMUSG00000005102	Bin_63097	189	74	174.5	75	182.939	76.4518	chr2	118280001	118285000	chr2	118214353	118300970	Eif2ak4
ENSMUSG00000005103	Bin_146629	219	105	199.75	109.75	211.977	108.479	chr5	38955001	38960000	chr5	38918053	38952905	Wdr1
ENSMUSG00000005107	Bin_146600	222	148	202.25	160.25	214.881	152.904	chr5	38810001	38815000	chr5	38740512	38894382	Slc2a9
ENSMUSG00000005107	Bin_146601	121	111	115.5	116.75	117.12	114.678	chr5	38815001	38820000	chr5	38740512	38894382	Slc2a9
ENSMUSG00000005124	Bin_417974	174	123.5	161.5	131.25	168.42	128.108	chr15	66695001	66700000	chr15	66722882	66754763	Wisp1
ENSMUSG00000005124	Bin_417977	52	89	52	91.5	50.3324	91.9487	chr15	66710001	66715000	chr15	66722882	66754763	Wisp1
ENSMUSG00000005124	Bin_417981	90	191.5	87.75	213.25	87.1137	198.361	chr15	66730001	66735000	chr15	66722882	66754763	Wisp1
ENSMUSG00000005148	Bin_399531	78	64	76.75	64.5	75.4986	66.1204	chr14	99675001	99680000	chr14	99697910	99712624	Klf5
ENSMUSG00000005150	Bin_247275	187.5	80	173.25	81.75	181.971	82.6506	chr8	87600001	87605000	chr8	87598934	87605205	Wdr83
ENSMUSG00000005198	Bin_320830	174.5	80	162	81.75	168.42	82.6506	chr11	69560001	69565000	chr11	69547499	69572139	Polr2a
ENSMUSG00000005225	Bin_180256	111	114.5	106.5	120.75	107.44	117.777	chr6	54550001	54555000	chr6	54545105	54595833	Plekha8
ENSMUSG00000005237	Bin_320785	377	59	333	59.5	364.91	60.9548	chr11	69335001	69340000	chr11	69234311	69362612	Dnahc2
ENSMUSG00000005237	Bin_320788	60.5	189.5	60.25	210.75	58.0758	196.295	chr11	69350001	69355000	chr11	69234311	69362612	Dnahc2
ENSMUSG00000005251	Bin_444920	131	62.5	124.25	63	126.799	64.0542	chr16	97930001	97935000	chr16	97963540	97985344	Ripk4
ENSMUSG00000005251	Bin_444922	54	107.5	54	112.75	52.2682	111.578	chr16	97940001	97945000	chr16	97963540	97985344	Ripk4
ENSMUSG00000005267	Bin_319426	138	114	130.5	120	133.574	117.777	chr11	62540001	62545000	chr11	62513858	62545407	Zfp287
ENSMUSG00000005267	Bin_319428	77	73	75.75	74	74.5307	75.4186	chr11	62550001	62555000	chr11	62513858	62545407	Zfp287
ENSMUSG00000005268	Bin_406650	84	654	82.25	794.5	81.3062	675.668	chr15	10075001	10080000	chr15	10106993	10303504	Prlr
ENSMUSG00000005268	Bin_406651	275	147	246.5	159	266.181	151.87	chr15	10080001	10085000	chr15	10106993	10303504	Prlr
ENSMUSG00000005268	Bin_406660	162.5	136	151.5	146	156.805	140.506	chr15	10125001	10130000	chr15	10106993	10303504	Prlr
ENSMUSG00000005268	Bin_406674	150	50	141	50	145.19	51.6566	chr15	10195001	10200000	chr15	10106993	10303504	Prlr
ENSMUSG00000005268	Bin_406675	387	123	341.25	130.5	374.589	127.075	chr15	10200001	10205000	chr15	10106993	10303504	Prlr
ENSMUSG00000005268	Bin_406681	54	60	54	60.5	52.2682	61.9879	chr15	10230001	10235000	chr15	10106993	10303504	Prlr
ENSMUSG00000005268	Bin_406684	135	163	127.75	178.5	130.671	168.401	chr15	10245001	10250000	chr15	10106993	10303504	Prlr
ENSMUSG00000005299	Bin_145655	67.5	77	66.75	78.5	65.8193	79.5512	chr5	34085001	34090000	chr5	34082322	34125466	Letm1
ENSMUSG00000005312	Bin_367199	79.5	60.5	78.25	61	77.4344	61.9879	chr13	58300001	58305000	chr13	58277524	58316997	Ubqln1
ENSMUSG00000005312	Bin_367200	136	283	128.5	325.5	131.639	292.376	chr13	58305001	58310000	chr13	58277524	58316997	Ubqln1
ENSMUSG00000005312	Bin_367207	137	52	129.5	52	132.606	53.7229	chr13	58340001	58345000	chr13	58277524	58316997	Ubqln1
ENSMUSG00000005320	Bin_366588	70	93.5	69	96.75	67.7551	97.1144	chr13	55245001	55250000	chr13	55254001	55270120	Fgfr4
ENSMUSG00000005320	Bin_366596	328.5	123	291.75	130.5	317.481	127.075	chr13	55285001	55290000	chr13	55254001	55270120	Fgfr4
ENSMUSG00000005339	Bin_35033	194.5	61.5	179	61.75	187.779	64.0542	chr1	175160001	175165000	chr1	175151402	175157360	Fcer1a
ENSMUSG00000005354	Bin_420181	90	220	87.75	249	87.1137	227.289	chr15	77730001	77735000	chr15	77745477	77759436	Txn2
ENSMUSG00000005354	Bin_420182	55	86	54.75	88.25	53.2362	88.8494	chr15	77735001	77740000	chr15	77745477	77759436	Txn2
ENSMUSG00000005354	Bin_420185	115.5	64	110.75	64.5	112.28	66.1204	chr15	77750001	77755000	chr15	77745477	77759436	Txn2
ENSMUSG00000005354	Bin_420187	76	76	75	77.25	73.5627	78.518	chr15	77760001	77765000	chr15	77745477	77759436	Txn2
ENSMUSG00000005355	Bin_296546	174	171.5	161.5	188.75	168.42	177.699	chr10	78135001	78140000	chr10	78174742	78181038	Casp14
ENSMUSG00000005355	Bin_296547	419.5	76	368.25	77.25	406.531	78.518	chr10	78140001	78145000	chr10	78174742	78181038	Casp14
ENSMUSG00000005355	Bin_296548	57	89.5	56.5	92.25	55.172	92.9819	chr10	78145001	78150000	chr10	78174742	78181038	Casp14
ENSMUSG00000005355	Bin_296550	74	112	73	118	71.6269	115.711	chr10	78155001	78160000	chr10	78174742	78181038	Casp14
ENSMUSG00000005355	Bin_296558	50.5	56.5	50.25	56.75	48.3965	57.8554	chr10	78195001	78200000	chr10	78174742	78181038	Casp14
ENSMUSG00000005357	Bin_296567	122	80.5	116.5	82.25	118.088	82.6506	chr10	78240001	78245000	chr10	78243241	78277570	Slc1a6
ENSMUSG00000005357	Bin_296572	79.5	73.5	78.25	74.75	77.4344	76.4518	chr10	78265001	78270000	chr10	78243241	78277570	Slc1a6
ENSMUSG00000005360	Bin_406356	63	213	62.5	240.5	60.9796	220.057	chr15	8605001	8610000	chr15	8584124	8660764	Slc1a3
ENSMUSG00000005360	Bin_406359	106	159	102	173.5	102.601	164.268	chr15	8620001	8625000	chr15	8584124	8660764	Slc1a3
ENSMUSG00000005360	Bin_406370	79.5	67	78.25	67.75	77.4344	69.2198	chr15	8675001	8680000	chr15	8584124	8660764	Slc1a3
ENSMUSG00000005360	Bin_406372	184	75	170	76.25	178.099	77.4849	chr15	8685001	8690000	chr15	8584124	8660764	Slc1a3
ENSMUSG00000005360	Bin_406376	195	109	179.5	114.5	188.746	112.611	chr15	8705001	8710000	chr15	8584124	8660764	Slc1a3
ENSMUSG00000005360	Bin_406385	496	170	432.5	187	480.094	175.632	chr15	8750001	8755000	chr15	8584124	8660764	Slc1a3
ENSMUSG00000005362	Bin_190697	150.5	67	141.25	67.75	145.19	69.2198	chr6	106755001	106760000	chr6	106728243	106750068	Crbn
ENSMUSG00000005362	Bin_190698	85.5	155	83.75	168.5	83.242	160.135	chr6	106760001	106765000	chr6	106728243	106750068	Crbn
ENSMUSG00000005362	Bin_190702	64	78	63.5	79.5	61.9476	80.5843	chr6	106780001	106785000	chr6	106728243	106750068	Crbn
ENSMUSG00000005362	Bin_190709	110	78.5	105.75	80.25	106.472	80.5843	chr6	106815001	106820000	chr6	106728243	106750068	Crbn
ENSMUSG00000005362	Bin_190711	1256	132	1061	141	1215.72	136.373	chr6	106825001	106830000	chr6	106728243	106750068	Crbn
ENSMUSG00000005362	Bin_190712	101	130	97.75	139	97.761	134.307	chr6	106830001	106835000	chr6	106728243	106750068	Crbn
ENSMUSG00000005362	Bin_190713	148.5	293	139.75	338.5	143.254	302.708	chr6	106835001	106840000	chr6	106728243	106750068	Crbn
ENSMUSG00000005362	Bin_190715	115.5	105.5	110.75	110.25	112.28	109.512	chr6	106845001	106850000	chr6	106728243	106750068	Crbn
ENSMUSG00000005364	Bin_190686	622.5	319	536.25	370.75	602.053	329.569	chr6	106700001	106705000	chr6	106660378	106695103	Il5ra
ENSMUSG00000005370	Bin_462655	195	144	179.5	155.5	188.746	148.771	chr17	88285001	88290000	chr17	88374390	88390223	Msh6
ENSMUSG00000005370	Bin_462663	66	214	65.5	241.5	63.8834	221.09	chr17	88325001	88330000	chr17	88374390	88390223	Msh6
ENSMUSG00000005371	Bin_462677	82	61.5	80.5	61.75	79.3703	64.0542	chr17	88395001	88400000	chr17	88390199	88464631	Fbxo11
ENSMUSG00000005373	Bin_165956	103	138	99.5	148.5	99.6968	142.572	chr5	135590001	135595000	chr5	135582761	135614254	Mlxipl
ENSMUSG00000005373	Bin_165959	72	56	71	56.25	69.691	57.8554	chr5	135605001	135610000	chr5	135582761	135614254	Mlxipl
ENSMUSG00000005373	Bin_165960	316	237.5	281	270.75	305.866	245.885	chr5	135610001	135615000	chr5	135582761	135614254	Mlxipl
ENSMUSG00000005378	Bin_165945	172	102	160	106.25	166.484	105.379	chr5	135535001	135540000	chr5	135528827	135540829	Wbscr22
ENSMUSG00000005397	Bin_358241	50.5	75	50.25	76.25	48.3965	77.4849	chr13	13510001	13515000	chr13	13529869	13604542	Nid1
ENSMUSG00000005397	Bin_358251	108	259.5	104	297.25	104.536	268.614	chr13	13560001	13565000	chr13	13529869	13604542	Nid1
ENSMUSG00000005397	Bin_358258	180	198	166.75	221.375	174.227	204.56	chr13	13595001	13600000	chr13	13529869	13604542	Nid1
ENSMUSG00000005410	Bin_245286	73.5	105	72.5	109.75	71.6269	108.479	chr8	77655001	77660000	chr8	77633427	77652338	Mcm5
ENSMUSG00000005410	Bin_245288	76	123	75	130.5	73.5627	127.075	chr8	77665001	77670000	chr8	77633427	77652338	Mcm5
ENSMUSG00000005410	Bin_245289	101.5	206.5	98.25	232.25	98.7289	212.825	chr8	77670001	77675000	chr8	77633427	77652338	Mcm5
ENSMUSG00000005413	Bin_245273	74	64	73	64.5	71.6269	66.1204	chr8	77590001	77595000	chr8	77617490	77624495	Hmox1
ENSMUSG00000005413	Bin_245276	193	67	177.75	67.75	186.811	69.2198	chr8	77605001	77610000	chr8	77617490	77624495	Hmox1
ENSMUSG00000005413	Bin_245279	82	53	80.5	53	79.3703	54.756	chr8	77620001	77625000	chr8	77617490	77624495	Hmox1
ENSMUSG00000005417	Bin_318818	134	368	127	431	129.703	380.193	chr11	59500001	59505000	chr11	59474807	59594362	Mprip
ENSMUSG00000005417	Bin_318824	59	116	58.5	122.5	57.1079	119.843	chr11	59530001	59535000	chr11	59474807	59594362	Mprip
ENSMUSG00000005417	Bin_318826	70	101	69	105	67.7551	104.346	chr11	59540001	59545000	chr11	59474807	59594362	Mprip
ENSMUSG00000005469	Bin_247054	56	77	55.75	78.5	54.2041	79.5512	chr8	86495001	86500000	chr8	86496877	86520344	Prkaca
ENSMUSG00000005470	Bin_247052	119	196	113.75	218.75	115.184	202.494	chr8	86485001	86490000	chr8	86479406	86494096	Asf1b
ENSMUSG00000005474	Bin_166268	89	119	87	126	86.1458	122.943	chr5	137150001	137155000	chr5	137169016	137176964	Myl10
ENSMUSG00000005474	Bin_166270	115	165.5	110.25	181.25	111.312	171.5	chr5	137160001	137165000	chr5	137169016	137176964	Myl10
ENSMUSG00000005474	Bin_166272	63	92	62.5	95	60.9796	95.0481	chr5	137170001	137175000	chr5	137169016	137176964	Myl10
ENSMUSG00000005474	Bin_166274	53	84	53	86	51.3003	86.7831	chr5	137180001	137185000	chr5	137169016	137176964	Myl10
ENSMUSG00000005481	Bin_247003	277	64	248.25	64.5	268.117	66.1204	chr8	86240001	86245000	chr8	86239076	86250791	Ddx39
ENSMUSG00000005483	Bin_246980	79	234	77.5	266	76.4665	241.753	chr8	86125001	86130000	chr8	86132074	86135801	Dnajb1
ENSMUSG00000005501	Bin_17977	51	287.5	51	331.25	49.3645	297.542	chr1	89880001	89885000	chr1	89841696	89905126	Usp40
ENSMUSG00000005501	Bin_17968	325	346	288.5	404.5	314.577	357.464	chr1	89835001	89840000	chr1	89841696	89905126	Usp40
ENSMUSG00000005501	Bin_17966	212	70	194	71	205.201	72.3192	chr1	89825001	89830000	chr1	89841696	89905126	Usp40
ENSMUSG00000005501	Bin_17978	86	90	84	92.75	83.242	92.9819	chr1	89885001	89890000	chr1	89841696	89905126	Usp40
ENSMUSG00000005501	Bin_17971	216	144	197.25	155.5	209.073	148.771	chr1	89850001	89855000	chr1	89841696	89905126	Usp40
ENSMUSG00000005501	Bin_17980	100	144	97	155.5	96.7931	148.771	chr1	89895001	89900000	chr1	89841696	89905126	Usp40
ENSMUSG00000005503	Bin_179796	84.5	59	82.75	59.5	81.3062	60.9548	chr6	52250001	52255000	chr6	52263492	52268372	Evx1
ENSMUSG00000005506	Bin_57597	74	125.5	73	133.75	71.6269	130.175	chr2	90780001	90785000	chr2	90780539	90859654	Celf1
ENSMUSG00000005506	Bin_57599	85	90.5	83.25	93.25	82.2741	92.9819	chr2	90790001	90795000	chr2	90780539	90859654	Celf1
ENSMUSG00000005506	Bin_57602	265	50	238	50	256.502	51.6566	chr2	90805001	90810000	chr2	90780539	90859654	Celf1
ENSMUSG00000005506	Bin_57610	126	313	120	364	121.959	323.37	chr2	90845001	90850000	chr2	90780539	90859654	Celf1
ENSMUSG00000005514	Bin_166068	62	86	61.5	88.25	60.0117	88.8494	chr5	136150001	136155000	chr5	136145903	136211196	Por
ENSMUSG00000005514	Bin_166069	76	383	75	450.75	73.5627	395.69	chr5	136155001	136160000	chr5	136145903	136211196	Por
ENSMUSG00000005533	Bin_214258	76	61.5	75	61.75	73.5627	64.0542	chr7	75040001	75045000	chr7	75097713	75371484	Igf1r
ENSMUSG00000005533	Bin_214259	85	57	83.25	57.5	82.2741	58.8885	chr7	75045001	75050000	chr7	75097713	75371484	Igf1r
ENSMUSG00000005533	Bin_214274	75	85	74	87	72.5948	87.8162	chr7	75120001	75125000	chr7	75097713	75371484	Igf1r
ENSMUSG00000005533	Bin_214285	244	192	220.875	214	236.175	198.361	chr7	75175001	75180000	chr7	75097713	75371484	Igf1r
ENSMUSG00000005533	Bin_214289	66	111	65.5	116.75	63.8834	114.678	chr7	75195001	75200000	chr7	75097713	75371484	Igf1r
ENSMUSG00000005533	Bin_214295	430.5	157	377.75	171	416.21	162.202	chr7	75225001	75230000	chr7	75097713	75371484	Igf1r
ENSMUSG00000005533	Bin_214297	129	109	122.5	114.5	124.863	112.611	chr7	75235001	75240000	chr7	75097713	75371484	Igf1r
ENSMUSG00000005533	Bin_214299	541	125	471.125	133	523.65	129.141	chr7	75245001	75250000	chr7	75097713	75371484	Igf1r
ENSMUSG00000005533	Bin_214308	80	85	78.5	87	77.4344	87.8162	chr7	75290001	75295000	chr7	75097713	75371484	Igf1r
ENSMUSG00000005533	Bin_214310	107	103	103	107.5	103.569	106.413	chr7	75300001	75305000	chr7	75097713	75371484	Igf1r
ENSMUSG00000005533	Bin_214318	280	117	250.75	123.5	271.021	120.876	chr7	75340001	75345000	chr7	75097713	75371484	Igf1r
ENSMUSG00000005534	Bin_230384	121	235.5	115.5	268.25	117.12	243.819	chr8	3145001	3150000	chr8	3150922	3279617	Insr
ENSMUSG00000005534	Bin_230392	174	95	161.5	98.5	168.42	98.1475	chr8	3185001	3190000	chr8	3150922	3279617	Insr
ENSMUSG00000005534	Bin_230396	63	105	62.5	109.75	60.9796	108.479	chr8	3205001	3210000	chr8	3150922	3279617	Insr
ENSMUSG00000005534	Bin_230414	63	65	62.5	65.5	60.9796	67.1536	chr8	3295001	3300000	chr8	3150922	3279617	Insr
ENSMUSG00000005547	Bin_204773	87	85	85	87	84.21	87.8162	chr7	27615001	27620000	chr7	27620324	27628567	Cyp2a5
ENSMUSG00000005547	Bin_204775	161	63.5	150.25	64	155.837	66.1204	chr7	27625001	27630000	chr7	27620324	27628567	Cyp2a5
ENSMUSG00000005580	Bin_426213	306	195	272.5	217.5	296.187	201.461	chr16	4395001	4400000	chr16	4287529	4420498	Adcy9
ENSMUSG00000005580	Bin_426219	95	139	92.5	149.5	91.9534	143.605	chr16	4425001	4430000	chr16	4287529	4420498	Adcy9
ENSMUSG00000005580	Bin_426227	179	272.5	166	312.75	173.26	281.012	chr16	4465001	4470000	chr16	4287529	4420498	Adcy9
ENSMUSG00000005583	Bin_372127	80	234.5	78.5	266.75	77.4344	241.753	chr13	82940001	82945000	chr13	83643033	83806684	Mef2c
ENSMUSG00000005583	Bin_372128	73	84	72	86	70.6589	86.7831	chr13	82945001	82950000	chr13	83643033	83806684	Mef2c
ENSMUSG00000005583	Bin_372129	73	62	72	62.5	70.6589	64.0542	chr13	82950001	82955000	chr13	83643033	83806684	Mef2c
ENSMUSG00000005583	Bin_372131	115	95	110.25	98.5	111.312	98.1475	chr13	82960001	82965000	chr13	83643033	83806684	Mef2c
ENSMUSG00000005583	Bin_372133	75.5	85	74.25	87	73.5627	87.8162	chr13	82970001	82975000	chr13	83643033	83806684	Mef2c
ENSMUSG00000005583	Bin_372134	109.5	163	105.25	178.5	106.472	168.401	chr13	82975001	82980000	chr13	83643033	83806684	Mef2c
ENSMUSG00000005583	Bin_372137	57	97	56.5	100.5	55.172	100.214	chr13	82990001	82995000	chr13	83643033	83806684	Mef2c
ENSMUSG00000005583	Bin_372141	87	81	85	82.75	84.21	83.6837	chr13	83010001	83015000	chr13	83643033	83806684	Mef2c
ENSMUSG00000005583	Bin_372142	291	163	259.75	178.5	281.668	168.401	chr13	83015001	83020000	chr13	83643033	83806684	Mef2c
ENSMUSG00000005583	Bin_372154	92	127	89.5	135.5	89.0496	131.208	chr13	83075001	83080000	chr13	83643033	83806684	Mef2c
ENSMUSG00000005583	Bin_372157	260	120	234	127.25	251.662	123.976	chr13	83090001	83095000	chr13	83643033	83806684	Mef2c
ENSMUSG00000005583	Bin_372159	220.5	160.5	201	175.25	212.945	165.301	chr13	83100001	83105000	chr13	83643033	83806684	Mef2c
ENSMUSG00000005583	Bin_372164	186	149.5	172	162	180.035	154.97	chr13	83125001	83130000	chr13	83643033	83806684	Mef2c
ENSMUSG00000005583	Bin_372170	450	220	394	249	435.569	227.289	chr13	83155001	83160000	chr13	83643033	83806684	Mef2c
ENSMUSG00000005583	Bin_372176	116.5	69	111.5	70	112.28	71.2861	chr13	83185001	83190000	chr13	83643033	83806684	Mef2c
ENSMUSG00000005583	Bin_372177	116.5	128.5	111.5	137.25	112.28	132.241	chr13	83190001	83195000	chr13	83643033	83806684	Mef2c
ENSMUSG00000005583	Bin_372180	92	104	89.5	108.5	89.0496	107.446	chr13	83205001	83210000	chr13	83643033	83806684	Mef2c
ENSMUSG00000005583	Bin_372182	97	100	94.25	104	93.8893	103.313	chr13	83215001	83220000	chr13	83643033	83806684	Mef2c
ENSMUSG00000005583	Bin_372184	343	188	304	208.75	332	194.229	chr13	83225001	83230000	chr13	83643033	83806684	Mef2c
ENSMUSG00000005583	Bin_372193	100.5	53	97.25	53	96.7931	54.756	chr13	83270001	83275000	chr13	83643033	83806684	Mef2c
ENSMUSG00000005583	Bin_372197	58	439.5	57.5	521.75	56.14	454.578	chr13	83290001	83295000	chr13	83643033	83806684	Mef2c
ENSMUSG00000005583	Bin_372203	70	100.5	69	104.75	67.7551	103.313	chr13	83320001	83325000	chr13	83643033	83806684	Mef2c
ENSMUSG00000005583	Bin_372204	57	116.5	56.5	123.25	55.172	119.843	chr13	83325001	83330000	chr13	83643033	83806684	Mef2c
ENSMUSG00000005583	Bin_372205	357	197	316	220	345.551	203.527	chr13	83330001	83335000	chr13	83643033	83806684	Mef2c
ENSMUSG00000005583	Bin_372206	171	78	159	79.5	165.516	80.5843	chr13	83335001	83340000	chr13	83643033	83806684	Mef2c
ENSMUSG00000005583	Bin_372214	371	67.5	328	68.25	359.102	70.253	chr13	83375001	83380000	chr13	83643033	83806684	Mef2c
ENSMUSG00000005583	Bin_372217	99.5	116	96.25	122.5	96.7931	119.843	chr13	83390001	83395000	chr13	83643033	83806684	Mef2c
ENSMUSG00000005583	Bin_372218	101	108	97.75	113	97.761	111.578	chr13	83395001	83400000	chr13	83643033	83806684	Mef2c
ENSMUSG00000005583	Bin_372224	109	107	105	112	105.504	110.545	chr13	83425001	83430000	chr13	83643033	83806684	Mef2c
ENSMUSG00000005583	Bin_372244	53	104	53	108.5	51.3003	107.446	chr13	83525001	83530000	chr13	83643033	83806684	Mef2c
ENSMUSG00000005583	Bin_372249	168	286	156.5	329.125	162.612	295.476	chr13	83550001	83555000	chr13	83643033	83806684	Mef2c
ENSMUSG00000005583	Bin_372254	68	67	67.25	67.75	65.8193	69.2198	chr13	83575001	83580000	chr13	83643033	83806684	Mef2c
ENSMUSG00000005583	Bin_372260	263	122.5	236.5	130.25	254.566	126.042	chr13	83605001	83610000	chr13	83643033	83806684	Mef2c
ENSMUSG00000005583	Bin_372266	68	60	67.25	60.5	65.8193	61.9879	chr13	83635001	83640000	chr13	83643033	83806684	Mef2c
ENSMUSG00000005583	Bin_372273	82	67	80.5	67.75	79.3703	69.2198	chr13	83670001	83675000	chr13	83643033	83806684	Mef2c
ENSMUSG00000005583	Bin_372279	148	124	139	132	143.254	128.108	chr13	83700001	83705000	chr13	83643033	83806684	Mef2c
ENSMUSG00000005583	Bin_372284	128	92	121.5	95	123.895	95.0481	chr13	83725001	83730000	chr13	83643033	83806684	Mef2c
ENSMUSG00000005583	Bin_372288	317	394	281.875	463.5	306.834	407.054	chr13	83745001	83750000	chr13	83643033	83806684	Mef2c
ENSMUSG00000005609	Bin_222885	163	123	152	130.5	157.773	127.075	chr7	118175001	118180000	chr7	118172465	118199891	Ctr9
ENSMUSG00000005609	Bin_222890	95	416	92.5	487.5	91.9534	429.783	chr7	118200001	118205000	chr7	118172465	118199891	Ctr9
ENSMUSG00000005610	Bin_222891	68	116.5	67.25	123.25	65.8193	119.843	chr7	118205001	118210000	chr7	118211499	118226544	Eif4g2
ENSMUSG00000005610	Bin_222892	143.5	210.5	135.25	237.25	139.382	216.958	chr7	118210001	118215000	chr7	118211499	118226544	Eif4g2
ENSMUSG00000005610	Bin_222896	112.5	81	108	82.75	108.408	83.6837	chr7	118230001	118235000	chr7	118211499	118226544	Eif4g2
ENSMUSG00000005610	Bin_222912	228	80	207.25	81.75	220.688	82.6506	chr7	118310001	118315000	chr7	118211499	118226544	Eif4g2
ENSMUSG00000005610	Bin_222915	94	93	91.5	96	90.9855	96.0813	chr7	118325001	118330000	chr7	118211499	118226544	Eif4g2
ENSMUSG00000005610	Bin_222921	75	171	74	188	72.5948	176.666	chr7	118355001	118360000	chr7	118211499	118226544	Eif4g2
ENSMUSG00000005610	Bin_222932	131	138	124.25	148.5	126.799	142.572	chr7	118410001	118415000	chr7	118211499	118226544	Eif4g2
ENSMUSG00000005610	Bin_222936	53	52	53	52	51.3003	53.7229	chr7	118430001	118435000	chr7	118211499	118226544	Eif4g2
ENSMUSG00000005610	Bin_222941	145	262.5	136.5	301	140.35	270.681	chr7	118455001	118460000	chr7	118211499	118226544	Eif4g2
ENSMUSG00000005610	Bin_222950	50.5	120.5	50.25	127.75	48.3965	123.976	chr7	118500001	118505000	chr7	118211499	118226544	Eif4g2
ENSMUSG00000005610	Bin_222959	75.5	274.5	74.25	315.25	73.5627	283.078	chr7	118545001	118550000	chr7	118211499	118226544	Eif4g2
ENSMUSG00000005611	Bin_222862	71	81	70	82.75	68.7231	83.6837	chr7	118060001	118065000	chr7	118011780	118125975	Mrvi1
ENSMUSG00000005611	Bin_222866	370	102	327	106.25	358.134	105.379	chr7	118080001	118085000	chr7	118011780	118125975	Mrvi1
ENSMUSG00000005611	Bin_222876	179	146	166	157.75	173.26	150.837	chr7	118130001	118135000	chr7	118011780	118125975	Mrvi1
ENSMUSG00000005615	Bin_431821	183	52	169.25	52	177.131	53.7229	chr16	32435001	32440000	chr16	32431007	32475156	Pcyt1a
ENSMUSG00000005615	Bin_431825	108	60	104	60.5	104.536	61.9879	chr16	32455001	32460000	chr16	32431007	32475156	Pcyt1a
ENSMUSG00000005621	Bin_216878	183	158	169.25	172	177.131	163.235	chr7	88140001	88145000	chr7	88138567	88190050	Zfp592
ENSMUSG00000005621	Bin_216880	140	86	132	88.25	135.51	88.8494	chr7	88150001	88155000	chr7	88138567	88190050	Zfp592
ENSMUSG00000005625	Bin_94757	59	124	58.5	132	57.1079	128.108	chr3	94830001	94835000	chr3	94836616	94846536	Psmd4
ENSMUSG00000005625	Bin_94759	143	108	134.5	113	138.414	111.578	chr3	94840001	94845000	chr3	94836616	94846536	Psmd4
ENSMUSG00000005625	Bin_94761	91	107	88.75	112	88.0817	110.545	chr3	94850001	94855000	chr3	94836616	94846536	Psmd4
ENSMUSG00000005625	Bin_94758	87	82	85	84	84.21	84.7168	chr3	94835001	94840000	chr3	94836616	94846536	Psmd4
ENSMUSG00000005628	Bin_94777	102	67	98.5	67.75	98.7289	69.2198	chr3	94930001	94935000	chr3	94928398	94933131	Tmod4
ENSMUSG00000005640	Bin_93312	279	161.5	250	176.75	270.053	167.367	chr3	87605001	87610000	chr3	87600873	87620023	Insrr
ENSMUSG00000005649	Bin_202045	241	55	218.25	55.25	233.271	56.8223	chr7	13975001	13980000	chr7	13983481	13994236	Cabp5
ENSMUSG00000005649	Bin_202049	86.5	60	84.75	60.5	83.242	61.9879	chr7	13995001	14000000	chr7	13983481	13994236	Cabp5
ENSMUSG00000005649	Bin_202050	101.5	101	98.25	105	98.7289	104.346	chr7	14000001	14005000	chr7	13983481	13994236	Cabp5
ENSMUSG00000005649	Bin_202051	102.5	112.5	99.25	118.25	98.7289	115.711	chr7	14005001	14010000	chr7	13983481	13994236	Cabp5
ENSMUSG00000005667	Bin_185999	93	101	90.5	105	90.0175	104.346	chr6	83265001	83270000	chr6	83255685	83267600	Mthfd2
ENSMUSG00000005672	Bin_154061	62	56	61.5	56.25	60.0117	57.8554	chr5	76115001	76120000	chr5	75970941	76052747	Kit
ENSMUSG00000005677	Bin_34630	114	67	109.5	67.75	110.344	69.2198	chr1	173145001	173150000	chr1	173144101	173150832	Nr1i3
ENSMUSG00000005677	Bin_34628	75	218	74	246.5	72.5948	225.223	chr1	173135001	173140000	chr1	173144101	173150832	Nr1i3
ENSMUSG00000005677	Bin_34629	218.5	145	199.25	156.5	211.009	149.804	chr1	173140001	173145000	chr1	173144101	173150832	Nr1i3
ENSMUSG00000005683	Bin_306472	61	53	60.5	53	59.0438	54.756	chr10	127765001	127770000	chr10	127774888	127799535	Cs
ENSMUSG00000005683	Bin_306473	166	100.5	154.5	104.75	160.676	103.313	chr10	127770001	127775000	chr10	127774888	127799535	Cs
ENSMUSG00000005686	Bin_222823	140	137.5	132	147.75	135.51	142.572	chr7	117865001	117870000	chr7	117911720	117955919	Ampd3
ENSMUSG00000005686	Bin_222824	88	78	86	79.5	85.1779	80.5843	chr7	117870001	117875000	chr7	117911720	117955919	Ampd3
ENSMUSG00000005686	Bin_222828	96	54	93.25	54	92.9213	55.7891	chr7	117890001	117895000	chr7	117911720	117955919	Ampd3
ENSMUSG00000005686	Bin_222829	352	53	312	53	340.712	54.756	chr7	117895001	117900000	chr7	117911720	117955919	Ampd3
ENSMUSG00000005687	Bin_96384	124	59	118	59.5	120.023	60.9548	chr3	102965001	102970000	chr3	102975578	102983089	Bcas2
ENSMUSG00000005698	Bin_251387	92	80	89.5	81.75	89.0496	82.6506	chr8	108160001	108165000	chr8	108160468	108206822	Ctcf
ENSMUSG00000005716	Bin_420244	68	136	67.25	146	65.8193	140.506	chr15	78045001	78050000	chr15	78021544	78036830	Pvalb
ENSMUSG00000005716	Bin_420245	141	83	133	85	136.478	85.75	chr15	78050001	78055000	chr15	78021544	78036830	Pvalb
ENSMUSG00000005718	Bin_426247	83	116	81.5	122.5	80.3382	119.843	chr16	4565001	4570000	chr16	4544661	4559720	Tcfap4
ENSMUSG00000005763	Bin_33545	292	87	260.5	89.5	282.636	89.8825	chr1	167720001	167725000	chr1	167718812	167807407	Cd247
ENSMUSG00000005774	Bin_94742	201	287	184.5	330.5	194.554	296.509	chr3	94755001	94760000	chr3	94757997	94765483	Rfx5
ENSMUSG00000005779	Bin_94731	137	191.5	129.5	213.25	132.606	198.361	chr3	94700001	94705000	chr3	94688015	94690883	Psmb4
ENSMUSG00000005803	Bin_63957	54	162	54	177.25	52.2682	167.367	chr2	122580001	122585000	chr2	122590973	122635305	Sqrdl
ENSMUSG00000005803	Bin_63963	60	106	59.5	111	58.0758	109.512	chr2	122610001	122615000	chr2	122590973	122635305	Sqrdl
ENSMUSG00000005803	Bin_63964	315	80	280	81.75	304.898	82.6506	chr2	122615001	122620000	chr2	122590973	122635305	Sqrdl
ENSMUSG00000005804	Bin_63956	410	315	360.5	366	396.852	325.437	chr2	122575001	122580000	chr2	122564239	122575211	Pldn
ENSMUSG00000005823	Bin_456475	164	69	153	70	158.741	71.2861	chr17	57385001	57390000	chr17	57374341	57387082	Gpr108
ENSMUSG00000005864	Bin_508342	88	74.5	86	75.75	85.1779	76.4518	chrX	69325001	69330000	chrX	69237188	69255557	Cnga2
ENSMUSG00000005864	Bin_508346	74.5	81.5	73.5	83.25	71.6269	84.7168	chrX	69345001	69350000	chrX	69237188	69255557	Cnga2
ENSMUSG00000005871	Bin_470933	114	81.5	109.5	83.25	110.344	84.7168	chr18	34400001	34405000	chr18	34380578	34481843	Apc
ENSMUSG00000005871	Bin_470939	59.5	93	59	96	58.0758	96.0813	chr18	34430001	34435000	chr18	34380578	34481843	Apc
ENSMUSG00000005881	Bin_70609	64	70	63.5	71	61.9476	72.3192	chr2	155840001	155845000	chr2	155833781	155844015	Ergic3
ENSMUSG00000005882	Bin_70591	120	127	114.5	135.5	116.152	131.208	chr2	155750001	155755000	chr2	155672630	155756046	Uqcc
ENSMUSG00000005883	Bin_74000	132	175	125	193	127.767	180.798	chr2	172795001	172800000	chr2	172803201	172819077	Spo11
ENSMUSG00000005883	Bin_74004	115	231.5	110.25	263.5	111.312	239.687	chr2	172815001	172820000	chr2	172803201	172819077	Spo11
ENSMUSG00000005886	Bin_2679	60	115	59.5	121.5	58.0758	118.81	chr1	13390001	13395000	chr1	13129186	13364164	Ncoa2
ENSMUSG00000005886	Bin_2641	67	72.5	66.5	73.5	64.8513	74.3855	chr1	13200001	13205000	chr1	13129186	13364164	Ncoa2
ENSMUSG00000005886	Bin_2680	195	161	179.5	176	188.746	166.334	chr1	13395001	13400000	chr1	13129186	13364164	Ncoa2
ENSMUSG00000005886	Bin_2681	91	102	88.75	106.25	88.0817	105.379	chr1	13400001	13405000	chr1	13129186	13364164	Ncoa2
ENSMUSG00000005886	Bin_2683	50	65	50	65.5	48.3965	67.1536	chr1	13410001	13415000	chr1	13129186	13364164	Ncoa2
ENSMUSG00000005886	Bin_2675	121	65	115.5	65.5	117.12	67.1536	chr1	13370001	13375000	chr1	13129186	13364164	Ncoa2
ENSMUSG00000005886	Bin_2694	74	89	73	91.5	71.6269	91.9487	chr1	13465001	13470000	chr1	13129186	13364164	Ncoa2
ENSMUSG00000005886	Bin_2671	322	59	286	59.5	311.674	60.9548	chr1	13350001	13355000	chr1	13129186	13364164	Ncoa2
ENSMUSG00000005886	Bin_2684	213	194.5	195	217.25	206.169	200.428	chr1	13415001	13420000	chr1	13129186	13364164	Ncoa2
ENSMUSG00000005886	Bin_2674	106	64	102	64.5	102.601	66.1204	chr1	13365001	13370000	chr1	13129186	13364164	Ncoa2
ENSMUSG00000005886	Bin_2685	110	63.5	105.75	64	106.472	66.1204	chr1	13420001	13425000	chr1	13129186	13364164	Ncoa2
ENSMUSG00000005886	Bin_2691	231	95	210	98.5	223.592	98.1475	chr1	13450001	13455000	chr1	13129186	13364164	Ncoa2
ENSMUSG00000005886	Bin_2692	299	258	266.75	295.5	289.411	266.548	chr1	13455001	13460000	chr1	13129186	13364164	Ncoa2
ENSMUSG00000005891	Bin_361167	115	79.5	110.25	81.25	111.312	82.6506	chr13	28140001	28145000	chr13	28108081	28115417	Prl4a1
ENSMUSG00000005891	Bin_361168	53	93	53	96	51.3003	96.0813	chr13	28145001	28150000	chr13	28108081	28115417	Prl4a1
ENSMUSG00000005892	Bin_187786	155	88	145	90.5	150.029	90.9156	chr6	92200001	92205000	chr6	92192055	92194644	Trh
ENSMUSG00000005892	Bin_187799	297	55	265	55.25	287.475	56.8223	chr6	92265001	92270000	chr6	92192055	92194644	Trh
ENSMUSG00000005892	Bin_187800	74	82.5	73	84.25	71.6269	84.7168	chr6	92270001	92275000	chr6	92192055	92194644	Trh
ENSMUSG00000005892	Bin_187806	188	98	173.5	101.75	181.971	101.247	chr6	92300001	92305000	chr6	92192055	92194644	Trh
ENSMUSG00000005893	Bin_187753	97	138.5	94.25	149.25	93.8893	142.572	chr6	92035001	92040000	chr6	92041384	92123051	Nr2c2
ENSMUSG00000005893	Bin_187757	129	304	122.5	351.5	124.863	314.072	chr6	92055001	92060000	chr6	92041384	92123051	Nr2c2
ENSMUSG00000005893	Bin_187759	98	92	95	95	94.8572	95.0481	chr6	92065001	92070000	chr6	92041384	92123051	Nr2c2
ENSMUSG00000005893	Bin_187761	65.5	52	64.75	52	63.8834	53.7229	chr6	92075001	92080000	chr6	92041384	92123051	Nr2c2
ENSMUSG00000005893	Bin_187764	160	50	149.5	50	154.869	51.6566	chr6	92090001	92095000	chr6	92041384	92123051	Nr2c2
ENSMUSG00000005897	Bin_299642	115	251	110.25	287	111.312	259.316	chr10	93615001	93620000	chr10	93610768	93659956	Nr2c1
ENSMUSG00000005917	Bin_311307	97	307	94.25	354.75	93.8893	317.172	chr11	21945001	21950000	chr11	21894767	21902900	Otx1
ENSMUSG00000005947	Bin_321503	78	68	76.75	69	75.4986	70.253	chr11	72925001	72930000	chr11	72904085	72960948	Itgae
ENSMUSG00000005949	Bin_321518	74	70	73	71	71.6269	72.3192	chr11	73000001	73005000	chr11	72997098	73012544	Ctns
ENSMUSG00000005949	Bin_321519	120	126.5	114.5	134.75	116.152	130.175	chr11	73005001	73010000	chr11	72997098	73012544	Ctns
ENSMUSG00000005949	Bin_321520	83	95	81.5	98.5	80.3382	98.1475	chr11	73010001	73015000	chr11	72997098	73012544	Ctns
ENSMUSG00000005950	Bin_321512	179	252	166	288.5	173.26	260.349	chr11	72970001	72975000	chr11	72973923	72986187	P2rx5
ENSMUSG00000005951	Bin_321522	72	161	71	176	69.691	166.334	chr11	73020001	73025000	chr11	73012962	73038013	Shpk
ENSMUSG00000005958	Bin_429570	78	288.5	76.75	332.25	75.4986	297.542	chr16	21180001	21185000	chr16	21204828	21223378	Ephb3
ENSMUSG00000005958	Bin_429576	75	51	74	51	72.5948	52.6897	chr16	21210001	21215000	chr16	21204828	21223378	Ephb3
ENSMUSG00000005968	Bin_94682	181	115	167.5	121.5	175.195	118.81	chr3	94455001	94460000	chr3	94416679	94462794	Tuft1
ENSMUSG00000005973	Bin_60488	50	104.5	50	109.25	48.3965	107.446	chr2	105235001	105240000	chr2	105226448	105239476	Rcn1
ENSMUSG00000005980	Bin_426139	74	206	73	231.5	71.6269	212.825	chr16	4025001	4030000	chr16	4036942	4040024	Dnase1
ENSMUSG00000005981	Bin_426142	58	177	57.5	195.25	56.14	182.864	chr16	4040001	4045000	chr16	4039971	4078410	Trap1
ENSMUSG00000005981	Bin_426148	107	93.5	103	96.75	103.569	97.1144	chr16	4070001	4075000	chr16	4039971	4078410	Trap1
ENSMUSG00000005981	Bin_426149	179	139	166	149.5	173.26	143.605	chr16	4075001	4080000	chr16	4039971	4078410	Trap1
ENSMUSG00000005981	Bin_426161	348	183	308.5	203	336.84	189.063	chr16	4135001	4140000	chr16	4039971	4078410	Trap1
ENSMUSG00000005986	Bin_483063	558	176	486.5	194	540.105	181.831	chr19	4275001	4280000	chr19	4270180	4283137	Ankrd13d
ENSMUSG00000005986	Bin_483064	66	68	65.5	69	63.8834	70.253	chr19	4280001	4285000	chr19	4270180	4283137	Ankrd13d
ENSMUSG00000005994	Bin_123782	174	218	161.5	246.5	168.42	225.223	chr4	80355001	80360000	chr4	80480027	80497623	Tyrp1
ENSMUSG00000005994	Bin_123786	96	68	93.25	69	92.9213	70.253	chr4	80375001	80380000	chr4	80480027	80497623	Tyrp1
ENSMUSG00000005994	Bin_123797	107	71	103	72	103.569	73.3524	chr4	80430001	80435000	chr4	80480027	80497623	Tyrp1
ENSMUSG00000005994	Bin_123801	64.5	65	64	65.5	61.9476	67.1536	chr4	80450001	80455000	chr4	80480027	80497623	Tyrp1
ENSMUSG00000005994	Bin_123803	76.5	73.5	75.25	74.75	73.5627	76.4518	chr4	80460001	80465000	chr4	80480027	80497623	Tyrp1
ENSMUSG00000005994	Bin_123806	54	179	54	198	52.2682	184.931	chr4	80475001	80480000	chr4	80480027	80497623	Tyrp1
ENSMUSG00000005994	Bin_123815	96	55.5	93.25	55.75	92.9213	57.8554	chr4	80520001	80525000	chr4	80480027	80497623	Tyrp1
ENSMUSG00000006005	Bin_30461	118	166.5	113	182.75	114.216	171.5	chr1	152300001	152305000	chr1	152239968	152297065	Tpr
ENSMUSG00000006005	Bin_30454	64	380.5	63.5	447.25	61.9476	392.59	chr1	152265001	152270000	chr1	152239968	152297065	Tpr
ENSMUSG00000006005	Bin_30457	168	73	156.5	74	162.612	75.4186	chr1	152280001	152285000	chr1	152239968	152297065	Tpr
ENSMUSG00000006005	Bin_30460	189	56	174.5	56.25	182.939	57.8554	chr1	152295001	152300000	chr1	152239968	152297065	Tpr
ENSMUSG00000006007	Bin_30439	57	76	56.5	77.25	55.172	78.518	chr1	152190001	152195000	chr1	152166547	152181035	Pdc
ENSMUSG00000006007	Bin_30430	365	52	322.75	52	353.295	53.7229	chr1	152145001	152150000	chr1	152166547	152181035	Pdc
ENSMUSG00000006007	Bin_30438	118.5	84.5	113.25	86.75	114.216	86.7831	chr1	152185001	152190000	chr1	152166547	152181035	Pdc
ENSMUSG00000006010	Bin_30441	134.5	100	127.25	104	129.703	103.313	chr1	152200001	152205000	chr1	152208435	152240210	BC003331
ENSMUSG00000006014	Bin_30462	321	124	285.25	132	310.706	128.108	chr1	152305001	152310000	chr1	152296542	152313295	Prg4
ENSMUSG00000006014	Bin_30465	62	164	61.5	179.5	60.0117	169.434	chr1	152320001	152325000	chr1	152296542	152313295	Prg4
ENSMUSG00000006019	Bin_202609	51	118	51	125	49.3645	121.91	chr7	16795001	16800000	chr7	16782496	16807386	Dhx34
ENSMUSG00000006021	Bin_202592	74	170.5	73	187.75	71.6269	175.632	chr7	16710001	16715000	chr7	16705244	16712865	Kptn
ENSMUSG00000006024	Bin_202585	54	59	54	59.5	52.2682	60.9548	chr7	16675001	16680000	chr7	16683807	16703324	Napa
ENSMUSG00000006024	Bin_202586	66	249	65.5	284.5	63.8834	257.25	chr7	16680001	16685000	chr7	16683807	16703324	Napa
ENSMUSG00000006056	Bin_326110	109	185	105	205.5	105.504	191.129	chr11	95960001	95965000	chr11	95960640	95973278	Calcoco2
ENSMUSG00000006056	Bin_326114	79	54.5	77.5	54.75	76.4665	55.7891	chr11	95980001	95985000	chr11	95960640	95973278	Calcoco2
ENSMUSG00000006127	Bin_322006	155	166	145	182	150.029	171.5	chr11	75440001	75445000	chr11	75444490	75462373	Inpp5k
ENSMUSG00000006134	Bin_428822	62	120	61.5	127.25	60.0117	123.976	chr16	17440001	17445000	chr16	17452080	17486348	Crkl
ENSMUSG00000006134	Bin_428823	85	82	83.25	84	82.2741	84.7168	chr16	17445001	17450000	chr16	17452080	17486348	Crkl
ENSMUSG00000006134	Bin_428825	100	195.5	97	218.25	96.7931	202.494	chr16	17455001	17460000	chr16	17452080	17486348	Crkl
ENSMUSG00000006143	Bin_166143	96	58	93.25	58.5	92.9213	59.9217	chr5	136525001	136530000	chr5	136530362	136540196	2310043J07Rik
ENSMUSG00000006169	Bin_316053	71	82	70	84	68.7231	84.7168	chr11	45675001	45680000	chr11	45665507	45724127	Clint1
ENSMUSG00000006169	Bin_316054	95	208	92.5	234	91.9534	214.891	chr11	45680001	45685000	chr11	45665507	45724127	Clint1
ENSMUSG00000006169	Bin_316057	117	99	112	103	113.248	102.28	chr11	45695001	45700000	chr11	45665507	45724127	Clint1
ENSMUSG00000006169	Bin_316059	87	56.5	85	56.75	84.21	57.8554	chr11	45705001	45710000	chr11	45665507	45724127	Clint1
ENSMUSG00000006169	Bin_316061	53	78	53	79.5	51.3003	80.5843	chr11	45715001	45720000	chr11	45665507	45724127	Clint1
ENSMUSG00000006179	Bin_359956	56	95	55.75	98.5	54.2041	98.1475	chr13	22085001	22090000	chr13	22094045	22101611	Prss16
ENSMUSG00000006191	Bin_361428	73	114	72	120	70.6589	117.777	chr13	29445001	29450000	chr13	29283615	29947543	Cdkal1
ENSMUSG00000006191	Bin_361442	96	58	93.25	58.5	92.9213	59.9217	chr13	29515001	29520000	chr13	29283615	29947543	Cdkal1
ENSMUSG00000006191	Bin_361443	64	220	63.5	249	61.9476	227.289	chr13	29520001	29525000	chr13	29283615	29947543	Cdkal1
ENSMUSG00000006191	Bin_361450	130	178.5	123.5	197.25	125.831	183.897	chr13	29555001	29560000	chr13	29283615	29947543	Cdkal1
ENSMUSG00000006191	Bin_361452	380	106	335.5	111	367.814	109.512	chr13	29565001	29570000	chr13	29283615	29947543	Cdkal1
ENSMUSG00000006191	Bin_361454	51	86	51	88.25	49.3645	88.8494	chr13	29575001	29580000	chr13	29283615	29947543	Cdkal1
ENSMUSG00000006191	Bin_361457	122	67	116.5	67.75	118.088	69.2198	chr13	29590001	29595000	chr13	29283615	29947543	Cdkal1
ENSMUSG00000006191	Bin_361459	137	63.5	129.5	64	132.606	66.1204	chr13	29600001	29605000	chr13	29283615	29947543	Cdkal1
ENSMUSG00000006191	Bin_361461	167	63	155.5	63.5	161.644	65.0873	chr13	29610001	29615000	chr13	29283615	29947543	Cdkal1
ENSMUSG00000006191	Bin_361465	753	221	645.5	250	728.852	228.322	chr13	29630001	29635000	chr13	29283615	29947543	Cdkal1
ENSMUSG00000006191	Bin_361474	818	142.5	699.25	153.75	791.767	146.705	chr13	29675001	29680000	chr13	29283615	29947543	Cdkal1
ENSMUSG00000006191	Bin_361476	286.5	63	256	63.5	276.828	65.0873	chr13	29685001	29690000	chr13	29283615	29947543	Cdkal1
ENSMUSG00000006191	Bin_361484	553	218	482.125	246.5	535.266	225.223	chr13	29725001	29730000	chr13	29283615	29947543	Cdkal1
ENSMUSG00000006191	Bin_361488	923	815.5	783	1001.38	893.4	843.036	chr13	29745001	29750000	chr13	29283615	29947543	Cdkal1
ENSMUSG00000006191	Bin_361492	80	165.5	78.5	181.25	77.4344	171.5	chr13	29765001	29770000	chr13	29283615	29947543	Cdkal1
ENSMUSG00000006191	Bin_361513	152	136.5	142.5	146.75	147.125	140.506	chr13	29870001	29875000	chr13	29283615	29947543	Cdkal1
ENSMUSG00000006191	Bin_361525	223	98	203	101.75	215.849	101.247	chr13	29930001	29935000	chr13	29283615	29947543	Cdkal1
ENSMUSG00000006191	Bin_361528	122	141	116.5	152	118.088	145.672	chr13	29945001	29950000	chr13	29283615	29947543	Cdkal1
ENSMUSG00000006191	Bin_361531	97	242	94.25	276	93.8893	250.018	chr13	29960001	29965000	chr13	29283615	29947543	Cdkal1
ENSMUSG00000006191	Bin_361535	63	75.5	62.5	76.75	60.9796	78.518	chr13	29980001	29985000	chr13	29283615	29947543	Cdkal1
ENSMUSG00000006191	Bin_361536	155.5	598.5	145.75	725.25	150.997	617.813	chr13	29985001	29990000	chr13	29283615	29947543	Cdkal1
ENSMUSG00000006204	Bin_226922	102	191	98.5	212.5	98.7289	197.328	chr7	138360001	138365000	chr7	138317916	138394459	5430419D17Rik
ENSMUSG00000006205	Bin_226875	61	193.5	60.5	215.75	59.0438	200.428	chr7	138125001	138130000	chr7	138079625	138129174	Htra1
ENSMUSG00000006219	Bin_135938	117.5	163	112.25	178.5	114.216	168.401	chr4	141135001	141140000	chr4	141131977	141162011	Fblim1
ENSMUSG00000006235	Bin_260458	87	78	85	79.5	84.21	80.5843	chr9	21775001	21780000	chr9	21763343	21768020	Epor
ENSMUSG00000006262	Bin_156666	51	101	51	105	49.3645	104.346	chr5	89140001	89145000	chr5	89149880	89191083	Mobkl1a
ENSMUSG00000006270	Bin_494047	124	57	118	57.5	120.023	58.8885	chr19	59195001	59200000	chr19	59240677	59245626	Vax1
ENSMUSG00000006270	Bin_494053	75	115	74	121.5	72.5948	118.81	chr19	59225001	59230000	chr19	59240677	59245626	Vax1
ENSMUSG00000006270	Bin_494056	78	111	76.75	116.75	75.4986	114.678	chr19	59240001	59245000	chr19	59240677	59245626	Vax1
ENSMUSG00000006276	Bin_244734	85	170	83.25	187	82.2741	175.632	chr8	74895001	74900000	chr8	74864900	74945373	Eps15l1
ENSMUSG00000006276	Bin_244738	60	101	59.5	105	58.0758	104.346	chr8	74915001	74920000	chr8	74864900	74945373	Eps15l1
ENSMUSG00000006276	Bin_244739	277	62	248.25	62.5	268.117	64.0542	chr8	74920001	74925000	chr8	74864900	74945373	Eps15l1
ENSMUSG00000006288	Bin_389877	258	88	232.25	90.5	249.726	90.9156	chr14	51405001	51410000	chr14	51385090	51405193	Ttc5
ENSMUSG00000006289	Bin_389904	62	69	61.5	70	60.0117	71.2861	chr14	51540001	51545000	chr14	51526153	51544568	Osgep
ENSMUSG00000006301	Bin_14872	79	55	77.5	55.25	76.4665	56.8223	chr1	74355001	74360000	chr1	74334821	74352196	Tmbim1
ENSMUSG00000006301	Bin_14873	124.5	185	118.5	205.5	120.023	191.129	chr1	74360001	74365000	chr1	74334821	74352196	Tmbim1
ENSMUSG00000006304	Bin_14859	429	105	376.5	109.75	415.242	108.479	chr1	74290001	74295000	chr1	74283071	74314783	Arpc2
ENSMUSG00000006310	Bin_205525	79	66	77.5	66.75	76.4665	68.1867	chr7	31375001	31380000	chr7	31374700	31383928	Zbtb32
ENSMUSG00000006310	Bin_205526	446	64	391	64.5	431.697	66.1204	chr7	31380001	31385000	chr7	31374700	31383928	Zbtb32
ENSMUSG00000006311	Bin_205533	54	70.5	54	71.5	52.2682	72.3192	chr7	31415001	31420000	chr7	31418635	31421166	Etv2
ENSMUSG00000006313	Bin_205530	104	74	100.5	75	100.665	76.4518	chr7	31400001	31405000	chr7	31388111	31397753	Upk1a
ENSMUSG00000006333	Bin_199982	100	103	97	107.5	96.7931	106.413	chr7	3660001	3665000	chr7	3655595	3658503	Rps9
ENSMUSG00000006362	Bin_254793	125	95	119	98.5	120.991	98.1475	chr8	125190001	125195000	chr8	125152639	125223009	Cbfa2t3
ENSMUSG00000006362	Bin_254794	128	229	121.5	260.5	123.895	236.587	chr8	125195001	125200000	chr8	125152639	125223009	Cbfa2t3
ENSMUSG00000006362	Bin_254795	112	61	107.5	61.5	108.408	63.0211	chr8	125200001	125205000	chr8	125152639	125223009	Cbfa2t3
ENSMUSG00000006362	Bin_254804	116	77	111	78.5	112.28	79.5512	chr8	125245001	125250000	chr8	125152639	125223009	Cbfa2t3
ENSMUSG00000006362	Bin_254805	100	126	97	134.375	96.7931	130.175	chr8	125250001	125255000	chr8	125152639	125223009	Cbfa2t3
ENSMUSG00000006369	Bin_421648	148	380	139	446.75	143.254	392.59	chr15	85065001	85070000	chr15	85036379	85116965	Fbln1
ENSMUSG00000006369	Bin_421655	364	297	322	343	352.327	306.84	chr15	85100001	85105000	chr15	85036379	85116965	Fbln1
ENSMUSG00000006373	Bin_501302	196	99	180.25	103	189.714	102.28	chrX	34125001	34130000	chrX	34138201	34146074	Pgrmc1
ENSMUSG00000006386	Bin_126586	129.5	194	122.75	216.5	125.831	200.428	chr4	94375001	94380000	chr4	94405980	94541667	Tek
ENSMUSG00000006386	Bin_126593	190	229	175	260.5	183.907	236.587	chr4	94410001	94415000	chr4	94405980	94541667	Tek
ENSMUSG00000006386	Bin_126603	76.5	77.5	75.25	78.75	73.5627	80.5843	chr4	94460001	94465000	chr4	94405980	94541667	Tek
ENSMUSG00000006386	Bin_126605	113	77	108.5	78.5	109.376	79.5512	chr4	94470001	94475000	chr4	94405980	94541667	Tek
ENSMUSG00000006386	Bin_126606	126	66	120	66.75	121.959	68.1867	chr4	94475001	94480000	chr4	94405980	94541667	Tek
ENSMUSG00000006386	Bin_126612	117.5	104.5	112.25	109.25	114.216	107.446	chr4	94505001	94510000	chr4	94405980	94541667	Tek
ENSMUSG00000006389	Bin_131335	191.5	271.5	176.25	311.625	185.843	281.012	chr4	118120001	118125000	chr4	118115020	118130118	Mpl
ENSMUSG00000006395	Bin_131312	107	78	103	79.5	103.569	80.5843	chr4	118005001	118010000	chr4	118032595	118035349	Hyi
ENSMUSG00000006395	Bin_131315	201	58	184.5	58.5	194.554	59.9217	chr4	118020001	118025000	chr4	118032595	118035349	Hyi
ENSMUSG00000006395	Bin_131316	62	59	61.5	59.5	60.0117	60.9548	chr4	118025001	118030000	chr4	118032595	118035349	Hyi
ENSMUSG00000006411	Bin_34660	64	112	63.5	118	61.9476	115.711	chr1	173295001	173300000	chr1	173300230	173318729	Pvrl4
ENSMUSG00000006412	Bin_34658	125	57	119	57.5	120.991	58.8885	chr1	173285001	173290000	chr1	173275801	173289385	Pfdn2
ENSMUSG00000006412	Bin_34657	80	77	78.5	78.5	77.4344	79.5512	chr1	173280001	173285000	chr1	173275801	173289385	Pfdn2
ENSMUSG00000006418	Bin_72904	58	78	57.5	79.5	56.14	80.5843	chr2	167315001	167320000	chr2	167318145	167341673	Rnf114
ENSMUSG00000006418	Bin_72907	171	131	159	140	165.516	135.34	chr2	167330001	167335000	chr2	167318145	167341673	Rnf114
ENSMUSG00000006435	Bin_491659	64	170	63.5	187	61.9476	175.632	chr19	47255001	47260000	chr19	47253310	47333930	Neurl1a
ENSMUSG00000006435	Bin_491660	78	137	76.75	147	75.4986	141.539	chr19	47260001	47265000	chr19	47253310	47333930	Neurl1a
ENSMUSG00000006435	Bin_491670	174	51	161.5	51	168.42	52.6897	chr19	47310001	47315000	chr19	47253310	47333930	Neurl1a
ENSMUSG00000006442	Bin_137304	93	65	90.5	65.5	90.0175	67.1536	chr4	147965001	147970000	chr4	147965612	147969102	Srm
ENSMUSG00000006445	Bin_135881	251	127	226.5	135.5	242.951	131.208	chr4	140850001	140855000	chr4	140857155	140885299	Epha2
ENSMUSG00000006445	Bin_135882	116	69.5	111	70.25	112.28	72.3192	chr4	140855001	140860000	chr4	140857155	140885299	Epha2
ENSMUSG00000006445	Bin_135884	138	74	130.5	75	133.574	76.4518	chr4	140865001	140870000	chr4	140857155	140885299	Epha2
ENSMUSG00000006456	Bin_483164	65	204	64.5	229.25	62.9155	210.759	chr19	4780001	4785000	chr19	4784299	4811634	Rbm14
ENSMUSG00000006456	Bin_483165	69	97	68.25	100.5	66.7872	100.214	chr19	4785001	4790000	chr19	4784299	4811634	Rbm14
ENSMUSG00000006456	Bin_483172	364	64	322	64.5	352.327	66.1204	chr19	4820001	4825000	chr19	4784299	4811634	Rbm14
ENSMUSG00000006462	Bin_72947	219	74	199.75	75	211.977	76.4518	chr2	167530001	167535000	chr2	167516677	167554672	A530013C23Rik
ENSMUSG00000006463	Bin_483185	72	64	71	64.5	69.691	66.1204	chr19	4885001	4890000	chr19	4878668	4885397	Zdhhc24
ENSMUSG00000006464	Bin_483189	59	137	58.5	147	57.1079	141.539	chr19	4905001	4910000	chr19	4886898	4906627	Bbs1
ENSMUSG00000006464	Bin_483190	51.5	175	51.25	193	50.3324	180.798	chr19	4910001	4915000	chr19	4886898	4906627	Bbs1
ENSMUSG00000006488	Bin_361083	423.5	141	371.75	152	410.403	145.672	chr13	27720001	27725000	chr13	27725249	27734362	Prl7a1
ENSMUSG00000006488	Bin_361086	62.5	67.5	62.25	68.25	60.0117	70.253	chr13	27735001	27740000	chr13	27725249	27734362	Prl7a1
ENSMUSG00000006490	Bin_361070	51	79	51	80.5	49.3645	81.6174	chr13	27655001	27660000	chr13	27649878	27656473	Prl8a9
ENSMUSG00000006522	Bin_385942	66	77	65.5	78.5	63.8834	79.5512	chr14	31730001	31735000	chr14	31721759	31736946	Itih3
ENSMUSG00000006526	Bin_385932	161	133	150.25	142.5	155.837	137.407	chr14	31680001	31685000	chr14	31638776	31690172	Tmem110
ENSMUSG00000006527	Bin_385899	407	183.5	358.25	203.25	393.948	190.096	chr14	31515001	31520000	chr14	31528035	31635899	Sfmbt1
ENSMUSG00000006527	Bin_385900	274	80	245.5	81.75	265.213	82.6506	chr14	31520001	31525000	chr14	31528035	31635899	Sfmbt1
ENSMUSG00000006527	Bin_385904	96.5	98	93.75	101.75	92.9213	101.247	chr14	31540001	31545000	chr14	31528035	31635899	Sfmbt1
ENSMUSG00000006527	Bin_385909	111	111.5	106.5	117.25	107.44	115.711	chr14	31565001	31570000	chr14	31528035	31635899	Sfmbt1
ENSMUSG00000006529	Bin_385945	56	62	55.75	62.5	54.2041	64.0542	chr14	31745001	31750000	chr14	31742366	31756475	Itih1
ENSMUSG00000006538	Bin_15000	257	54	231.5	54	248.758	55.7891	chr1	74995001	75000000	chr1	74991891	74998246	Ihh
ENSMUSG00000006542	Bin_14958	104	142.5	100.5	153.75	100.665	146.705	chr1	74785001	74790000	chr1	74786073	74795795	Prkag3
ENSMUSG00000006542	Bin_14959	260	140	234	151	251.662	144.638	chr1	74790001	74795000	chr1	74786073	74795795	Prkag3
ENSMUSG00000006567	Bin_234386	245	85	221.5	87	237.143	87.8162	chr8	23155001	23160000	chr8	23103257	23170777	Atp7b
ENSMUSG00000006570	Bin_234344	83	132	81.5	141	80.3382	136.373	chr8	22945001	22950000	chr8	22950398	22953954	Defb2
ENSMUSG00000006570	Bin_234346	866	181.5	736	201	838.228	188.03	chr8	22955001	22960000	chr8	22950398	22953954	Defb2
ENSMUSG00000006574	Bin_327358	214	134	195.75	143.5	207.137	138.44	chr11	102200001	102205000	chr11	102210138	102227517	Slc4a1
ENSMUSG00000006575	Bin_327369	67	67	66.5	67.75	64.8513	69.2198	chr11	102255001	102260000	chr11	102254717	102263869	Rundc3a
ENSMUSG00000006586	Bin_110483	73.5	88.5	72.5	91	71.6269	90.9156	chr4	13860001	13865000	chr4	13670583	13820796	Runx1t1
ENSMUSG00000006589	Bin_254777	113	53	108.5	53	109.376	54.756	chr8	125110001	125115000	chr8	125098537	125100807	Aprt
ENSMUSG00000006641	Bin_145106	133	202	126	226.5	128.735	208.693	chr5	31340001	31345000	chr5	31338409	31351297	Slc5a6
ENSMUSG00000006642	Bin_145094	114	112	109.5	118	110.344	115.711	chr5	31280001	31285000	chr5	31271050	31279391	Tcf23
ENSMUSG00000006673	Bin_277787	55	125	54.75	133	53.2362	129.141	chr9	108420001	108425000	chr9	108419418	108462498	Qrich1
ENSMUSG00000006673	Bin_277789	200	66	183.5	66.75	193.586	68.1867	chr9	108430001	108435000	chr9	108419418	108462498	Qrich1
ENSMUSG00000006678	Bin_512608	102	65	98.5	65.5	98.7289	67.1536	chrX	90655001	90660000	chrX	90550106	90877494	Pola1
ENSMUSG00000006678	Bin_512613	53	64	53	64.5	51.3003	66.1204	chrX	90680001	90685000	chrX	90550106	90877494	Pola1
ENSMUSG00000006678	Bin_512615	83	147.5	81.5	159.75	80.3382	152.904	chrX	90690001	90695000	chrX	90550106	90877494	Pola1
ENSMUSG00000006678	Bin_512616	137	76	129.5	77.25	132.606	78.518	chrX	90695001	90700000	chrX	90550106	90877494	Pola1
ENSMUSG00000006678	Bin_512649	353	212	312.75	239	341.679	219.024	chrX	90860001	90865000	chrX	90550106	90877494	Pola1
ENSMUSG00000006699	Bin_135096	361	103.5	319.5	108	349.423	107.446	chr4	136925001	136930000	chr4	136875611	136913635	Cdc42
ENSMUSG00000006711	Bin_360527	165	61	153.75	61.5	159.709	63.0211	chr13	24940001	24945000	chr13	24937004	24993139	D130043K22Rik
ENSMUSG00000006711	Bin_360533	101	202	97.75	226.5	97.761	208.693	chr13	24970001	24975000	chr13	24937004	24993139	D130043K22Rik
ENSMUSG00000006715	Bin_360511	67	90.5	66.5	93.25	64.8513	92.9819	chr13	24860001	24865000	chr13	24843714	24853792	Gmnn
ENSMUSG00000006715	Bin_360512	269	209	241.5	235.5	260.373	215.925	chr13	24865001	24870000	chr13	24843714	24853792	Gmnn
ENSMUSG00000006728	Bin_306219	195.5	65	179.75	65.5	189.714	67.1536	chr10	126500001	126505000	chr10	126500590	126504976	Cdk4
ENSMUSG00000006740	Bin_465296	70.5	174	69.75	191.75	67.7551	179.765	chr18	6215001	6220000	chr18	6201000	6242172	Kif5b
ENSMUSG00000006740	Bin_465308	154	163	144.25	178.5	149.061	168.401	chr18	6275001	6280000	chr18	6201000	6242172	Kif5b
ENSMUSG00000006763	Bin_210039	86.5	99	84.75	103	83.242	102.28	chr7	53945001	53950000	chr7	53941478	53966050	Saal1
ENSMUSG00000006763	Bin_210043	53	121	53	128.5	51.3003	125.009	chr7	53965001	53970000	chr7	53941478	53966050	Saal1
ENSMUSG00000006764	Bin_303849	102.5	91.5	99.25	94.25	98.7289	95.0481	chr10	114650001	114655000	chr10	114515697	114622078	Tph2
ENSMUSG00000006777	Bin_326784	56	50	55.75	50	54.2041	51.6566	chr11	99330001	99335000	chr11	99339288	99354451	Krt23
ENSMUSG00000006777	Bin_326786	82	223	80.5	252.5	79.3703	230.388	chr11	99340001	99345000	chr11	99339288	99354451	Krt23
ENSMUSG00000006777	Bin_326787	169	131	157.375	140	163.58	135.34	chr11	99345001	99350000	chr11	99339288	99354451	Krt23
ENSMUSG00000006800	Bin_72639	109	110	105	115.5	105.504	113.645	chr2	165990001	165995000	chr2	165898589	165981163	Sulf2
ENSMUSG00000006818	Bin_447637	152	170	142.5	187	147.125	175.632	chr17	13195001	13200000	chr17	13200705	13210985	Sod2
ENSMUSG00000006818	Bin_447641	139	115	131.25	121.5	134.542	118.81	chr17	13215001	13220000	chr17	13200705	13210985	Sod2
ENSMUSG00000006818	Bin_447642	61.5	134	61	143.5	60.0117	138.44	chr17	13220001	13225000	chr17	13200705	13210985	Sod2
ENSMUSG00000006906	Bin_186047	109	78	105	79.5	105.504	80.5843	chr6	83505001	83510000	chr6	83493200	83522498	Stambp
ENSMUSG00000006920	Bin_327137	300	116	267.5	122.5	290.379	119.843	chr11	101095001	101100000	chr11	101052429	101087777	Ezh1
ENSMUSG00000006932	Bin_280268	322	185	286	205.5	311.674	191.129	chr9	120825001	120830000	chr9	120838334	120869625	Ctnnb1
ENSMUSG00000006932	Bin_280277	88	50	86	50	85.1779	51.6566	chr9	120870001	120875000	chr9	120838334	120869625	Ctnnb1
ENSMUSG00000006932	Bin_280279	58	166.5	57.5	182.75	56.14	171.5	chr9	120880001	120885000	chr9	120838334	120869625	Ctnnb1
ENSMUSG00000006941	Bin_280181	62	88	61.5	90.5	60.0117	90.9156	chr9	120390001	120395000	chr9	120401724	120404445	Eif1b
ENSMUSG00000006941	Bin_280187	192	91	177	93.75	185.843	94.015	chr9	120420001	120425000	chr9	120401724	120404445	Eif1b
ENSMUSG00000006948	Bin_209482	164	87	153	89.5	158.741	89.8825	chr7	51160001	51165000	chr7	51136530	51141174	Klk4
ENSMUSG00000006958	Bin_429480	112	90	107.5	92.75	108.408	92.9819	chr16	20730001	20735000	chr16	20733200	20742457	Chrd
ENSMUSG00000007021	Bin_449963	183.5	493	169.75	591.875	178.099	509.334	chr17	24825001	24830000	chr17	24822037	24826900	Syngr3
ENSMUSG00000007034	Bin_452009	74	137	73	147	71.6269	141.539	chr17	35055001	35060000	chr17	35051411	35067381	Slc44a4
ENSMUSG00000007035	Bin_452034	68	123.5	67.25	131.25	65.8193	128.108	chr17	35180001	35185000	chr17	35165550	35183690	Msh5
ENSMUSG00000007038	Bin_452010	119	64	113.75	64.5	115.184	66.1204	chr17	35060001	35065000	chr17	35068198	35072898	Neu1
ENSMUSG00000007041	Bin_452035	96	138	93.25	148.5	92.9213	142.572	chr17	35185001	35190000	chr17	35186911	35195694	Clic1
ENSMUSG00000007122	Bin_34834	110.5	74	106.25	75	106.472	76.4518	chr1	174165001	174170000	chr1	174140025	174150026	Casq1
ENSMUSG00000007207	Bin_165938	111.5	77	107.25	78.5	108.408	79.5512	chr5	135500001	135505000	chr5	135499352	135526970	Stx1a
ENSMUSG00000007207	Bin_165939	305	143	271.5	154.5	295.219	147.738	chr5	135505001	135510000	chr5	135499352	135526970	Stx1a
ENSMUSG00000007207	Bin_165942	152	71	142.5	72	147.125	73.3524	chr5	135520001	135525000	chr5	135499352	135526970	Stx1a
ENSMUSG00000007209	Bin_202712	91	241.5	88.75	275.375	88.0817	250.018	chr7	17310001	17315000	chr7	17307278	17311459	Ceacam9
ENSMUSG00000007216	Bin_179057	120	165.5	114.5	181.25	116.152	171.5	chr6	48555001	48560000	chr6	48563179	48573226	Zfp775
ENSMUSG00000007279	Bin_222638	108	109	104	114.5	104.536	112.611	chr7	116940001	116945000	chr7	116942190	117009193	Scube2
ENSMUSG00000007279	Bin_222645	135	356	127.75	416.5	130.671	367.795	chr7	116975001	116980000	chr7	116942190	117009193	Scube2
ENSMUSG00000007338	Bin_483419	255.5	161	230	176	247.79	166.334	chr19	6055001	6060000	chr19	6053630	6057758	Mrpl49
ENSMUSG00000007379	Bin_96372	149	56	140	56.25	144.222	57.8554	chr3	102905001	102910000	chr3	102906527	102973692	Dennd2c
ENSMUSG00000007379	Bin_96378	557	334.5	486	389	539.137	345.066	chr3	102935001	102940000	chr3	102906527	102973692	Dennd2c
ENSMUSG00000007411	Bin_353852	60	94	59.5	97	58.0758	97.1144	chr12	112825001	112830000	chr12	112812721	112894438	Mark3
ENSMUSG00000007411	Bin_353854	52	177	52	195.25	50.3324	182.864	chr12	112835001	112840000	chr12	112812721	112894438	Mark3
ENSMUSG00000007411	Bin_353856	78	158	76.75	172	75.4986	163.235	chr12	112845001	112850000	chr12	112812721	112894438	Mark3
ENSMUSG00000007440	Bin_471487	552	58	481	58.5	534.298	59.9217	chr18	37170001	37175000	chr18	37089939	37347311	Pcdha1
ENSMUSG00000007440	Bin_471513	82	156	80.5	170	79.3703	161.169	chr18	37300001	37305000	chr18	37089939	37347311	Pcdha1
ENSMUSG00000007440	Bin_471499	578	119	502.75	126	559.464	122.943	chr18	37230001	37235000	chr18	37089939	37347311	Pcdha1
ENSMUSG00000007440	Bin_471501	101	58	97.75	58.5	97.761	59.9217	chr18	37240001	37245000	chr18	37089939	37347311	Pcdha1
ENSMUSG00000007458	Bin_193796	103	263	99.5	301.5	99.6968	271.714	chr6	122250001	122255000	chr6	122258738	122267698	M6pr
ENSMUSG00000007458	Bin_193797	197	132	181	141	190.682	136.373	chr6	122255001	122260000	chr6	122258738	122267698	M6pr
ENSMUSG00000007476	Bin_45458	718	162	615.125	177.25	694.974	167.367	chr2	30085001	30090000	chr2	30093235	30137668	Lrrc8a
ENSMUSG00000007480	Bin_477751	131.5	176.5	124.75	194.75	127.767	181.831	chr18	68490001	68495000	chr18	68497250	68499377	Mc5r
ENSMUSG00000007480	Bin_477752	71	70.5	70	71.5	68.7231	72.3192	chr18	68495001	68500000	chr18	68497250	68499377	Mc5r
ENSMUSG00000007480	Bin_477761	50.5	81	50.25	82.75	48.3965	83.6837	chr18	68540001	68545000	chr18	68497250	68499377	Mc5r
ENSMUSG00000007564	Bin_449215	784	50	670.25	50	758.858	51.6566	chr17	21085001	21090000	chr17	21082275	21102880	Ppp2r1a
ENSMUSG00000007570	Bin_450686	65.5	96	64.75	99.5	63.8834	99.1807	chr17	28440001	28445000	chr17	28450475	28463513	Fance
ENSMUSG00000007570	Bin_450687	90	50	87.75	50	87.1137	51.6566	chr17	28445001	28450000	chr17	28450475	28463513	Fance
ENSMUSG00000007570	Bin_450688	81	332	79.5	386.5	78.4024	343	chr17	28450001	28455000	chr17	28450475	28463513	Fance
ENSMUSG00000007603	Bin_456378	80	115	78.5	121.5	77.4344	118.81	chr17	56900001	56905000	chr17	56904174	56909515	Dus3l
ENSMUSG00000007610	Bin_244557	79	290	77.5	334.5	76.4665	299.608	chr8	74010001	74015000	chr8	74012002	74023482	Gtpbp3
ENSMUSG00000007613	Bin_117187	85	65	83.25	65.5	82.2741	67.1536	chr4	47380001	47385000	chr4	47366094	47427803	Tgfbr1
ENSMUSG00000007617	Bin_374348	87.5	274.5	85.5	315.25	85.1779	283.078	chr13	94045001	94050000	chr13	94073712	94174917	Homer1
ENSMUSG00000007617	Bin_374349	71	64.5	70	65.25	68.7231	66.1204	chr13	94050001	94055000	chr13	94073712	94174917	Homer1
ENSMUSG00000007617	Bin_374350	137	62.5	129.5	63	132.606	64.0542	chr13	94055001	94060000	chr13	94073712	94174917	Homer1
ENSMUSG00000007617	Bin_374351	271.5	101	243.5	105	263.277	104.346	chr13	94060001	94065000	chr13	94073712	94174917	Homer1
ENSMUSG00000007617	Bin_374359	73	182	72	201.5	70.6589	188.03	chr13	94100001	94105000	chr13	94073712	94174917	Homer1
ENSMUSG00000007617	Bin_374362	61.5	96	61	99.5	60.0117	99.1807	chr13	94115001	94120000	chr13	94073712	94174917	Homer1
ENSMUSG00000007617	Bin_374370	194	226	178.5	256.5	187.779	233.488	chr13	94155001	94160000	chr13	94073712	94174917	Homer1
ENSMUSG00000007646	Bin_324359	146	202.5	137.375	227.25	141.318	208.693	chr11	87205001	87210000	chr11	87190147	87218456	Rad51c
ENSMUSG00000007646	Bin_324361	81	62	79.5	62.5	78.4024	64.0542	chr11	87215001	87220000	chr11	87190147	87218456	Rad51c
ENSMUSG00000007653	Bin_315361	87	118	85	125	84.21	121.91	chr11	42215001	42220000	chr11	42233259	42446092	Gabrb2
ENSMUSG00000007653	Bin_315364	73	196	72	218.75	70.6589	202.494	chr11	42230001	42235000	chr11	42233259	42446092	Gabrb2
ENSMUSG00000007653	Bin_315375	76	82	75	84	73.5627	84.7168	chr11	42285001	42290000	chr11	42233259	42446092	Gabrb2
ENSMUSG00000007653	Bin_315403	76	156	75	170	73.5627	161.169	chr11	42425001	42430000	chr11	42233259	42446092	Gabrb2
ENSMUSG00000007656	Bin_271077	50	191.5	50	213.25	48.3965	198.361	chr9	74870001	74875000	chr9	74885421	74908120	Arpp19
ENSMUSG00000007656	Bin_271080	110	64	105.75	64.5	106.472	66.1204	chr9	74885001	74890000	chr9	74885421	74908120	Arpp19
ENSMUSG00000007656	Bin_271084	82	60	80.5	60.5	79.3703	61.9879	chr9	74905001	74910000	chr9	74885421	74908120	Arpp19
ENSMUSG00000007670	Bin_456429	87	145	85	156.5	84.21	149.804	chr17	57155001	57160000	chr17	57160481	57170930	Khsrp
ENSMUSG00000007721	Bin_244434	130	95	123.5	98.5	125.831	98.1475	chr8	73395001	73400000	chr8	73392126	73397389	Ccdc124
ENSMUSG00000007777	Bin_317218	286	63	255.5	63.5	276.828	65.0873	chr11	51500001	51505000	chr11	51498888	51502376	0610009B22Rik
ENSMUSG00000007777	Bin_317219	124	156	118	170	120.023	161.169	chr11	51505001	51510000	chr11	51498888	51502376	0610009B22Rik
ENSMUSG00000007805	Bin_18722	123	102	117.25	106.25	119.055	105.379	chr1	93605001	93610000	chr1	93698038	93744605	Twist2
ENSMUSG00000007805	Bin_18723	150	235	141	267.5	145.19	242.786	chr1	93610001	93615000	chr1	93698038	93744605	Twist2
ENSMUSG00000007805	Bin_18730	90	333	87.75	387.5	87.1137	344.033	chr1	93645001	93650000	chr1	93698038	93744605	Twist2
ENSMUSG00000007812	Bin_168037	170	244.5	158	279.25	164.548	252.084	chr5	145995001	146000000	chr5	145992592	146008175	Zfp655
ENSMUSG00000007812	Bin_168039	312	74	277.5	75	301.994	76.4518	chr5	146005001	146010000	chr5	145992592	146008175	Zfp655
ENSMUSG00000007817	Bin_384851	77	56	75.75	56.25	74.5307	57.8554	chr14	26275001	26280000	chr14	26278671	26486229	Zmiz1
ENSMUSG00000007817	Bin_384876	73	112	72	118	70.6589	115.711	chr14	26400001	26405000	chr14	26278671	26486229	Zmiz1
ENSMUSG00000007827	Bin_193049	315	360	280	421.25	304.898	371.928	chr6	118515001	118520000	chr6	118452582	118512274	Ankrd26
ENSMUSG00000007827	Bin_193051	119	133	113.75	142.5	115.184	137.407	chr6	118525001	118530000	chr6	118452582	118512274	Ankrd26
ENSMUSG00000007827	Bin_193056	80	99	78.5	103	77.4344	102.28	chr6	118550001	118555000	chr6	118452582	118512274	Ankrd26
ENSMUSG00000007827	Bin_193064	76	112	75	118	73.5627	115.711	chr6	118590001	118595000	chr6	118452582	118512274	Ankrd26
ENSMUSG00000007836	Bin_367185	111	197	106.5	220	107.44	203.527	chr13	58230001	58235000	chr13	58227240	58229917	Hnrnpa0
ENSMUSG00000007837	Bin_209713	74	69	73	70	71.6269	71.2861	chr7	52315001	52320000	chr7	52308983	52318047	Prrg2
ENSMUSG00000007867	Bin_348777	102	77.5	98.5	78.75	98.7289	80.5843	chr12	87450001	87455000	chr12	87423513	87503408	1700019E19Rik
ENSMUSG00000007867	Bin_348778	141.5	65	133.25	65.5	137.446	67.1536	chr12	87455001	87460000	chr12	87423513	87503408	1700019E19Rik
ENSMUSG00000007880	Bin_134363	177	470	164.25	564.25	171.324	485.572	chr4	133260001	133265000	chr4	133234923	133312684	Arid1a
ENSMUSG00000007880	Bin_134375	66	92	65.5	95	63.8834	95.0481	chr4	133320001	133325000	chr4	133234923	133312684	Arid1a
ENSMUSG00000007892	Bin_268409	208	123.5	190.5	131.25	201.33	128.108	chr9	61530001	61535000	chr9	61761091	61762345	Rplp1
ENSMUSG00000007892	Bin_268410	50	52	50	52	48.3965	53.7229	chr9	61535001	61540000	chr9	61761091	61762345	Rplp1
ENSMUSG00000007892	Bin_268411	221	177.5	201.5	195.75	213.913	183.897	chr9	61540001	61545000	chr9	61761091	61762345	Rplp1
ENSMUSG00000007892	Bin_268427	333	199	295.5	222.5	322.321	205.593	chr9	61620001	61625000	chr9	61761091	61762345	Rplp1
ENSMUSG00000007892	Bin_268428	221	175	201.5	193	213.913	180.798	chr9	61625001	61630000	chr9	61761091	61762345	Rplp1
ENSMUSG00000007892	Bin_268432	178.5	71	165.5	72	172.292	73.3524	chr9	61645001	61650000	chr9	61761091	61762345	Rplp1
ENSMUSG00000007892	Bin_268438	252	296	227	341.75	243.918	305.807	chr9	61675001	61680000	chr9	61761091	61762345	Rplp1
ENSMUSG00000007892	Bin_268444	263	100	236.5	104	254.566	103.313	chr9	61705001	61710000	chr9	61761091	61762345	Rplp1
ENSMUSG00000007892	Bin_268445	609	122.5	525.75	130.25	589.47	126.042	chr9	61710001	61715000	chr9	61761091	61762345	Rplp1
ENSMUSG00000007892	Bin_268455	112	96	107.5	99.5	108.408	99.1807	chr9	61760001	61765000	chr9	61761091	61762345	Rplp1
ENSMUSG00000007908	Bin_271271	102	69	98.5	70	98.7289	71.2861	chr9	75840001	75845000	chr9	75862662	75984157	Hmgcll1
ENSMUSG00000007908	Bin_271273	66.5	109	65.75	114.5	63.8834	112.611	chr9	75850001	75855000	chr9	75862662	75984157	Hmgcll1
ENSMUSG00000007944	Bin_204937	86	56.5	84	56.75	83.242	57.8554	chr7	28435001	28440000	chr7	28438934	28441227	Ttc9b
ENSMUSG00000007946	Bin_221039	73	177	72	195.25	70.6589	182.864	chr7	108945001	108950000	chr7	108966827	108971680	Phox2a
ENSMUSG00000007946	Bin_221042	144	108	135.5	113	139.382	111.578	chr7	108960001	108965000	chr7	108966827	108971680	Phox2a
ENSMUSG00000007950	Bin_244551	252.5	80	227.75	81.75	243.918	82.6506	chr8	73980001	73985000	chr8	73980599	73987556	Abhd8
ENSMUSG00000007989	Bin_392756	72.5	53.5	71.5	53.75	69.691	55.7891	chr14	65800001	65805000	chr14	65819863	65881300	Fzd3
ENSMUSG00000007989	Bin_392762	53	73	53	74	51.3003	75.4186	chr14	65830001	65835000	chr14	65819863	65881300	Fzd3
ENSMUSG00000007989	Bin_392763	181	237	167.5	270	175.195	244.852	chr14	65835001	65840000	chr14	65819863	65881300	Fzd3
ENSMUSG00000007989	Bin_392764	216	106.5	197.25	111.5	209.073	109.512	chr14	65840001	65845000	chr14	65819863	65881300	Fzd3
ENSMUSG00000007989	Bin_392766	59	72	58.5	73	57.1079	74.3855	chr14	65850001	65855000	chr14	65819863	65881300	Fzd3
ENSMUSG00000008028	Bin_209575	146	58.5	137.375	59	141.318	59.9217	chr7	51625001	51630000	chr7	51615413	51641190	1700008O03Rik
ENSMUSG00000008036	Bin_202713	108	65	104	65.5	104.536	67.1536	chr7	17315001	17320000	chr7	17323759	17334643	Ap2s1
ENSMUSG00000008090	Bin_160662	140	70	132	71	135.51	72.3192	chr5	109120001	109125000	chr5	109123248	109135969	Fgfrl1
ENSMUSG00000008136	Bin_8645	230	261	209	299	222.624	269.647	chr1	43220001	43225000	chr1	43179919	43220806	Fhl2
ENSMUSG00000008153	Bin_194224	132	60	125	60.5	127.767	61.9879	chr6	124390001	124395000	chr6	124380777	124414812	Clstn3
ENSMUSG00000008153	Bin_194231	66	91	65.5	93.75	63.8834	94.015	chr6	124425001	124430000	chr6	124380777	124414812	Clstn3
ENSMUSG00000008226	Bin_54073	244	57	220.875	57.5	236.175	58.8885	chr2	73160001	73165000	chr2	73150658	73175875	Scrn3
ENSMUSG00000008301	Bin_475398	58	245.5	57.5	280.75	56.14	254.15	chr18	56725001	56730000	chr18	56722097	56747366	Phax
ENSMUSG00000008305	Bin_122054	105	105.5	101.25	110.25	101.633	109.512	chr4	71715001	71720000	chr4	71778176	71861953	Tle1
ENSMUSG00000008305	Bin_122057	98	108.5	95	113.75	94.8572	111.578	chr4	71730001	71735000	chr4	71778176	71861953	Tle1
ENSMUSG00000008305	Bin_122058	85.5	74.5	83.75	75.75	83.242	76.4518	chr4	71735001	71740000	chr4	71778176	71861953	Tle1
ENSMUSG00000008305	Bin_122061	77.5	71.5	76.25	72.5	75.4986	74.3855	chr4	71750001	71755000	chr4	71778176	71861953	Tle1
ENSMUSG00000008305	Bin_122073	131	78	124.25	79.5	126.799	80.5843	chr4	71810001	71815000	chr4	71778176	71861953	Tle1
ENSMUSG00000008305	Bin_122081	80	62	78.5	62.5	77.4344	64.0542	chr4	71850001	71855000	chr4	71778176	71861953	Tle1
ENSMUSG00000008305	Bin_122082	123	68	117.25	69	119.055	70.253	chr4	71855001	71860000	chr4	71778176	71861953	Tle1
ENSMUSG00000008318	Bin_220848	156	80	146	81.75	150.997	82.6506	chr7	107990001	107995000	chr7	107994362	108011960	Relt
ENSMUSG00000008333	Bin_68015	127.5	71.5	121.25	72.5	123.895	74.3855	chr2	142870001	142875000	chr2	142888775	142898589	Snrpb2
ENSMUSG00000008333	Bin_68020	160	100	149.5	104	154.869	103.313	chr2	142895001	142900000	chr2	142888775	142898589	Snrpb2
ENSMUSG00000008348	Bin_164008	70	56	69	56.25	67.7551	57.8554	chr5	125850001	125855000	chr5	125866335	125870572	Ubc
ENSMUSG00000008348	Bin_164009	191	75.5	176	76.75	184.875	78.518	chr5	125855001	125860000	chr5	125866335	125870572	Ubc
ENSMUSG00000008348	Bin_164010	90	62	87.75	62.5	87.1137	64.0542	chr5	125860001	125865000	chr5	125866335	125870572	Ubc
ENSMUSG00000008348	Bin_164011	326.5	286	290.25	329.125	315.545	295.476	chr5	125865001	125870000	chr5	125866335	125870572	Ubc
ENSMUSG00000008348	Bin_164013	263.5	91.5	236.75	94.25	255.534	95.0481	chr5	125875001	125880000	chr5	125866335	125870572	Ubc
ENSMUSG00000008373	Bin_199966	150	122	141	129.5	145.19	126.042	chr7	3580001	3585000	chr7	3581587	3594088	Prpf31
ENSMUSG00000008384	Bin_204904	93.5	53	91	53	90.9855	54.756	chr7	28270001	28275000	chr7	28271929	28275335	Sertad1
ENSMUSG00000008393	Bin_427068	116	55	111	55.25	112.28	56.8223	chr16	8670001	8675000	chr16	8658680	8672246	Carhsp1
ENSMUSG00000008398	Bin_299474	52	120	52	127.25	50.3324	123.976	chr10	92775001	92780000	chr10	92710159	92773880	Elk3
ENSMUSG00000008398	Bin_299482	56	194	55.75	216.5	54.2041	200.428	chr10	92815001	92820000	chr10	92710159	92773880	Elk3
ENSMUSG00000008398	Bin_299484	316	340	281	396.5	305.866	351.265	chr10	92825001	92830000	chr10	92710159	92773880	Elk3
ENSMUSG00000008398	Bin_299486	54	128	54	136.5	52.2682	132.241	chr10	92835001	92840000	chr10	92710159	92773880	Elk3
ENSMUSG00000008429	Bin_261089	100	163	97	178.5	96.7931	168.401	chr9	24930001	24935000	chr9	24912574	24956280	Herpud2
ENSMUSG00000008429	Bin_261097	63.5	129.5	63	138.25	61.9476	134.307	chr9	24970001	24975000	chr9	24912574	24956280	Herpud2
ENSMUSG00000008429	Bin_261099	181	62	167.5	62.5	175.195	64.0542	chr9	24980001	24985000	chr9	24912574	24956280	Herpud2
ENSMUSG00000008429	Bin_261100	261	162	234.75	177.25	252.63	167.367	chr9	24985001	24990000	chr9	24912574	24956280	Herpud2
ENSMUSG00000008438	Bin_347820	260	86.5	234	88.75	251.662	88.8494	chr12	82665001	82670000	chr12	82659571	82669461	Adam21
ENSMUSG00000008450	Bin_251431	79	188.5	77.5	209.25	76.4665	194.229	chr8	108380001	108385000	chr8	108384534	108404302	Nutf2
ENSMUSG00000008489	Bin_125893	58	230	57.5	261.75	56.14	237.62	chr4	90910001	90915000	chr4	90917454	91067476	Elavl2
ENSMUSG00000008489	Bin_125898	122	124	116.5	132	118.088	128.108	chr4	90935001	90940000	chr4	90917454	91067476	Elavl2
ENSMUSG00000008496	Bin_204427	125	158	119	172	120.991	163.235	chr7	25885001	25890000	chr7	25876928	25917531	Pou2f2
ENSMUSG00000008496	Bin_204429	66	62	65.5	62.5	63.8834	64.0542	chr7	25895001	25900000	chr7	25876928	25917531	Pou2f2
ENSMUSG00000008540	Bin_196960	53	128.5	53	137.25	51.3003	132.241	chr6	138070001	138075000	chr6	138088837	138105276	Mgst1
ENSMUSG00000008540	Bin_196965	52	90.5	52	93.25	50.3324	92.9819	chr6	138095001	138100000	chr6	138088837	138105276	Mgst1
ENSMUSG00000008540	Bin_196966	52	114	52	120	50.3324	117.777	chr6	138100001	138105000	chr6	138088837	138105276	Mgst1
ENSMUSG00000008575	Bin_124137	132.5	103	125.5	107.5	127.767	106.413	chr4	82130001	82135000	chr4	81936077	82351654	Nfib
ENSMUSG00000008575	Bin_124195	71.5	64	70.75	64.5	69.691	66.1204	chr4	82420001	82425000	chr4	81936077	82351654	Nfib
ENSMUSG00000008575	Bin_124185	308.5	196	274.5	218.75	298.123	202.494	chr4	82370001	82375000	chr4	81936077	82351654	Nfib
ENSMUSG00000008590	Bin_265856	105	104	101.25	108.5	101.633	107.446	chr9	48765001	48770000	chr9	48743113	48773095	Htr3b
ENSMUSG00000008604	Bin_93463	53	298	53	344	51.3003	307.873	chr3	88360001	88365000	chr3	88357638	88373647	Ubqln4
ENSMUSG00000008658	Bin_426547	164	217	153	245.5	158.741	224.19	chr16	6065001	6070000	chr16	6809315	7412572	Rbfox1
ENSMUSG00000008658	Bin_426551	102	93	98.5	96	98.7289	96.0813	chr16	6085001	6090000	chr16	6809315	7412572	Rbfox1
ENSMUSG00000008658	Bin_426562	60	67.5	59.5	68.25	58.0758	70.253	chr16	6140001	6145000	chr16	6809315	7412572	Rbfox1
ENSMUSG00000008658	Bin_426566	76	58	75	58.5	73.5627	59.9217	chr16	6160001	6165000	chr16	6809315	7412572	Rbfox1
ENSMUSG00000008658	Bin_426570	73	63	72	63.5	70.6589	65.0873	chr16	6180001	6185000	chr16	6809315	7412572	Rbfox1
ENSMUSG00000008658	Bin_426574	141	113	133	119	136.478	116.744	chr16	6200001	6205000	chr16	6809315	7412572	Rbfox1
ENSMUSG00000008658	Bin_426585	54.5	57.5	54.25	57.75	52.2682	59.9217	chr16	6255001	6260000	chr16	6809315	7412572	Rbfox1
ENSMUSG00000008658	Bin_426595	54	120	54	127.25	52.2682	123.976	chr16	6305001	6310000	chr16	6809315	7412572	Rbfox1
ENSMUSG00000008658	Bin_426608	161	275	150.25	316	155.837	284.111	chr16	6370001	6375000	chr16	6809315	7412572	Rbfox1
ENSMUSG00000008658	Bin_426618	83	102	81.5	106.25	80.3382	105.379	chr16	6420001	6425000	chr16	6809315	7412572	Rbfox1
ENSMUSG00000008658	Bin_426632	222	165	202.25	180.75	214.881	170.467	chr16	6490001	6495000	chr16	6809315	7412572	Rbfox1
ENSMUSG00000008658	Bin_426644	149.5	120	140.5	127.25	145.19	123.976	chr16	6550001	6555000	chr16	6809315	7412572	Rbfox1
ENSMUSG00000008658	Bin_426645	265	65	238	65.5	256.502	67.1536	chr16	6555001	6560000	chr16	6809315	7412572	Rbfox1
ENSMUSG00000008658	Bin_426653	113.5	243	108.75	277.5	110.344	251.051	chr16	6595001	6600000	chr16	6809315	7412572	Rbfox1
ENSMUSG00000008658	Bin_426666	74	96	73	99.5	71.6269	99.1807	chr16	6660001	6665000	chr16	6809315	7412572	Rbfox1
ENSMUSG00000008658	Bin_426671	155.5	79	145.75	80.5	150.997	81.6174	chr16	6685001	6690000	chr16	6809315	7412572	Rbfox1
ENSMUSG00000008658	Bin_426674	75	60.5	74	61	72.5948	61.9879	chr16	6700001	6705000	chr16	6809315	7412572	Rbfox1
ENSMUSG00000008658	Bin_426675	94	55	91.5	55.25	90.9855	56.8223	chr16	6705001	6710000	chr16	6809315	7412572	Rbfox1
ENSMUSG00000008658	Bin_426702	171	83	159	85	165.516	85.75	chr16	6840001	6845000	chr16	6809315	7412572	Rbfox1
[truncated: 63,536 more rows]
