# Supplementary material for: Changes in long-range rDNA-genomic interactions associate with altered RNA polymerase II gene programs during malignant transformation
Source: Commun Biol. 2019 Jan 28;2:39. doi: 10.1038/s42003-019-0284-y (PMC6349880; doi:10.1038/s42003-019-0284-y)
Supplement: Supplementary file 7 — Supplementary Data 6 [file 42003_2019_284_MOESM7_ESM.xls]

## Sheet: rDNAclass switch diff interact 
Ensembl.Gene.ID	Bin.ID	Bin.Chr	Bin.Start	Bin.End	Gene.Chr	Gene.Strand	Gene.Start	Gene.End	Associated.Gene.Name	logFC_4Cseq.mal.prem	logFC_4Cseq.shUBTF.LMP
ENSMUSG00000000127	Bin_457847	chr17	64245001	64250000	chr17	+	64213364	64488843	Fer	-1.098	2.868
ENSMUSG00000000127	Bin_457864	chr17	64330001	64335000	chr17	+	64213364	64488843	Fer	0.055	-0.343
ENSMUSG00000000157	Bin_444664	chr16	96650001	96655000	chr16	-	96643895	96665226	Itgb2l	-0.454	0.5
ENSMUSG00000000194	Bin_45644	chr2	31015001	31020000	chr2	+	31007836	31075068	Gpr107	0.751	-0.147
ENSMUSG00000000194	Bin_45651	chr2	31050001	31055000	chr2	+	31007836	31075068	Gpr107	0.749	-0.427
ENSMUSG00000000248	Bin_195127	chr6	128905001	128910000	chr6	+	128884399	128970537	Clec2g	0.718	-0.695
ENSMUSG00000000253	Bin_364686	chr13	45735001	45740000	chr13	+	45602813	45641751	Gmpr	0.709	-0.25		rDNA class switch reciprocal differential interactions:
ENSMUSG00000000290	Bin_296320	chr10	77005001	77010000	chr10	+	76992997	77028453	Itgb2	2.017	-0.295		prem vs. mal AND reversed by UBTF knockdown vs. LMP
ENSMUSG00000000295	Bin_287119	chr10	31000001	31005000	chr10	+	31033188	31048010	Hddc2	0.167	-0.221
ENSMUSG00000000384	Bin_308223	chr11	6525001	6530000	chr11	-	6515601	6526070	Tbrg4	0.704	-0.742
ENSMUSG00000000386	Bin_444862	chr16	97640001	97645000	chr16	-	97668642	97684514	Mx1	0.074	-0.647
ENSMUSG00000000552	Bin_425267	chr15	103160001	103165000	chr15	-	103144319	103170517	Zfp385a	1.161	-0.868
ENSMUSG00000000561	Bin_96945	chr3	105770001	105775000	chr3	+	105762287	105787518	Wdr77	0.664	-0.173
ENSMUSG00000000605	Bin_200695	chr7	7225001	7230000	chr7	-	7235027	7252222	Clcn4-2	0.685	-0.769
ENSMUSG00000000627	Bin_185905	chr6	82795001	82800000	chr6	-	82861879	82889763	Sema4f	0.207	-1.552
ENSMUSG00000000628	Bin_185891	chr6	82725001	82730000	chr6	-	82675019	82724448	Hk2	-0.043	1.589
ENSMUSG00000000753	Bin_321963	chr11	75225001	75230000	chr11	-	75223271	75236203	Serpinf1	0.164	-0.595
ENSMUSG00000000804	Bin_323889	chr11	84855001	84860000	chr11	-	84797944	84953663	Usp32	-0.804	0.75
ENSMUSG00000000804	Bin_323890	chr11	84860001	84865000	chr11	-	84797944	84953663	Usp32	-0.309	2.591
ENSMUSG00000000881	Bin_514088	chrX	98055001	98060000	chrX	+	97963061	98013749	Dlg3	-0.008	0.477
ENSMUSG00000000957	Bin_390606	chr14	55050001	55055000	chr14	+	55050441	55060095	Mmp14	1.446	-0.044
ENSMUSG00000000958	Bin_390597	chr14	55005001	55010000	chr14	-	54989128	55032856	Slc7a7	-1.135	0.75
ENSMUSG00000000958	Bin_390599	chr14	55015001	55020000	chr14	-	54989128	55032856	Slc7a7	-0.7	1.538
ENSMUSG00000001025	Bin_93877	chr3	90430001	90435000	chr3	+	90416816	90418336	S100a6	0.15	-0.072
ENSMUSG00000001120	Bin_296182	chr10	76315001	76320000	chr10	-	76224602	76424632	Pcbp3	0.299	-0.198
ENSMUSG00000001120	Bin_296205	chr10	76430001	76435000	chr10	-	76224602	76424632	Pcbp3	2.757	-0.982
ENSMUSG00000001123	Bin_322679	chr11	78805001	78810000	chr11	-	78776476	78798448	Lgals9	-0.29	1.026
ENSMUSG00000001248	Bin_205637	chr7	31935001	31940000	chr7	-	31915146	31936069	Gramd1a	1.057	-0.34
ENSMUSG00000001300	Bin_231410	chr8	8275001	8280000	chr8	-	8617434	8661239	Efnb2	-0.453	1.002
ENSMUSG00000001300	Bin_231440	chr8	8425001	8430000	chr8	-	8617434	8661239	Efnb2	2.431	-1.421
ENSMUSG00000001416	Bin_93412	chr3	88105001	88110000	chr3	+	88101038	88125689	Cct3	1.334	-0.965
ENSMUSG00000001416	Bin_93413	chr3	88110001	88115000	chr3	+	88101038	88125689	Cct3	1.649	-0.011
ENSMUSG00000001416	Bin_93414	chr3	88115001	88120000	chr3	+	88101038	88125689	Cct3	0.352	-0.146
ENSMUSG00000001420	Bin_93418	chr3	88135001	88140000	chr3	-	88132577	88138426	Tmem79	0.202	-0.25
ENSMUSG00000001424	Bin_175035	chr6	28445001	28450000	chr6	+	28425139	28885162	Snd1	0.411	-1.459
ENSMUSG00000001440	Bin_326328	chr11	97050001	97055000	chr11	-	97021028	97049195	Kpnb1	0.341	-0.749
ENSMUSG00000001467	Bin_139657	chr5	4095001	4100000	chr5	-	4081145	4104746	Cyp51	-0.671	0.654
ENSMUSG00000001467	Bin_139664	chr5	4130001	4135000	chr5	-	4081145	4104746	Cyp51	-0.627	0.072
ENSMUSG00000001467	Bin_139667	chr5	4145001	4150000	chr5	-	4081145	4104746	Cyp51	0.156	-0.649
ENSMUSG00000001473	Bin_477563	chr18	67550001	67555000	chr18	+	67550371	67562402	Tubb6	1.207	-0.601
ENSMUSG00000001482	Bin_254950	chr8	125975001	125980000	chr8	+	125966886	125987170	Def8	1.412	-0.225
ENSMUSG00000001507	Bin_325901	chr11	94915001	94920000	chr11	-	94905788	94938115	Itga3	0.643	-0.192
ENSMUSG00000001569	Bin_144786	chr5	29740001	29745000	chr5	+	29761204	29780046	Nom1	0.636	-2.699
ENSMUSG00000001576	Bin_450349	chr17	26755001	26760000	chr17	+	26698434	26793876	Ergic1	1.739	-1.336
ENSMUSG00000001674	Bin_24703	chr1	123510001	123515000	chr1	-	123450412	123464566	Ddx18	1.247	-0.331
ENSMUSG00000001674	Bin_24705	chr1	123520001	123525000	chr1	-	123450412	123464566	Ddx18	-0.007	0.79
ENSMUSG00000001768	Bin_68570	chr2	145645001	145650000	chr2	+	145610470	145713352	Rin2	0.258	-0.707
ENSMUSG00000001785	Bin_297982	chr10	85315001	85320000	chr10	+	85334576	85351841	Pwp1	-0.459	1.473
ENSMUSG00000001785	Bin_297983	chr10	85320001	85325000	chr10	+	85334576	85351841	Pwp1	-0.145	0.32
ENSMUSG00000001785	Bin_297990	chr10	85355001	85360000	chr10	+	85334576	85351841	Pwp1	0.605	-0.706
ENSMUSG00000001829	Bin_221015	chr7	108825001	108830000	chr7	+	108812147	108943974	Clpb	-0.491	1.173
ENSMUSG00000001911	Bin_247218	chr8	87315001	87320000	chr8	-	87223775	87324243	Nfix	1.377	-0.357
ENSMUSG00000002033	Bin_265059	chr9	44780001	44785000	chr9	-	44777655	44788514	Cd3g	0.152	-0.481
ENSMUSG00000002489	Bin_443298	chr16	89820001	89825000	chr16	-	89787356	90144014	Tiam1	0.386	-0.444
ENSMUSG00000002489	Bin_443304	chr16	89850001	89855000	chr16	-	89787356	90144014	Tiam1	1.583	-0.196
ENSMUSG00000002565	Bin_339450	chr12	40815001	40820000	chr12	-	40786356	40860815	Scin	-0.623	0.167
ENSMUSG00000002617	Bin_449663	chr17	23325001	23330000	chr17	-	23310836	23330219	Zfp40	1	-0.397
ENSMUSG00000002699	Bin_313704	chr11	33930001	33935000	chr11	+	33946920	33992295	Lcp2	1.892	-1.104
ENSMUSG00000002825	Bin_260347	chr9	21220001	21225000	chr9	+	21216281	21224721	Qtrt1	-1.562	1.043
ENSMUSG00000002885	Bin_247005	chr8	86250001	86255000	chr8	-	86247150	86265225	Cd97	0.71	-0.24
ENSMUSG00000002983	Bin_203294	chr7	20220001	20225000	chr7	-	20191566	20214787	Relb	-1.156	0.75
ENSMUSG00000002996	Bin_337818	chr12	32655001	32660000	chr12	-	32611119	32635400	Hbp1	0.156	-1.268
ENSMUSG00000002996	Bin_337824	chr12	32685001	32690000	chr12	-	32611119	32635400	Hbp1	0.475	-2.643
ENSMUSG00000002997	Bin_337825	chr12	32690001	32695000	chr12	-	32643341	32746161	Prkar2b	-0.067	0.007
ENSMUSG00000002997	Bin_337843	chr12	32780001	32785000	chr12	-	32643341	32746161	Prkar2b	1.095	-0.349
ENSMUSG00000002997	Bin_337848	chr12	32805001	32810000	chr12	-	32643341	32746161	Prkar2b	0.909	-0.825
ENSMUSG00000003099	Bin_202772	chr7	17610001	17615000	chr7	-	17589989	17613273	Ppp5c	0.225	-0.11
ENSMUSG00000003161	Bin_140439	chr5	8005001	8010000	chr5	+	8046078	8069379	Sri	1.444	-1.453
ENSMUSG00000003282	Bin_108479	chr4	3840001	3845000	chr4	-	3828143	3865570	Plag1	1.235	-0.302
ENSMUSG00000003299	Bin_260264	chr9	20805001	20810000	chr9	+	20807181	20813279	Mrpl4	-0.088	2.251
ENSMUSG00000003418	Bin_42173	chr2	13660001	13665000	chr2	-	13572647	13715435	St8sia6	-1.362	0.125
ENSMUSG00000003418	Bin_42174	chr2	13665001	13670000	chr2	-	13572647	13715435	St8sia6	0.873	-0.884
ENSMUSG00000003418	Bin_42179	chr2	13690001	13695000	chr2	-	13572647	13715435	St8sia6	0.117	-1.447
ENSMUSG00000003418	Bin_42190	chr2	13745001	13750000	chr2	-	13572647	13715435	St8sia6	-0.226	0.424
ENSMUSG00000003418	Bin_42191	chr2	13750001	13755000	chr2	-	13572647	13715435	St8sia6	-0.56	0.334
ENSMUSG00000003418	Bin_42208	chr2	13835001	13840000	chr2	-	13572647	13715435	St8sia6	0.254	-1.852
ENSMUSG00000003500	Bin_175180	chr6	29170001	29175000	chr6	-	29150434	29166364	Impdh1	0.125	-0.841
ENSMUSG00000003534	Bin_452168	chr17	35850001	35855000	chr17	-	35818512	35841566	Ddr1	-0.984	0.568
ENSMUSG00000003847	Bin_251722	chr8	109835001	109840000	chr8	+	109817370	109903417	Nfat5	-1.497	0.719
ENSMUSG00000003868	Bin_209789	chr7	52695001	52700000	chr7	-	52677222	52693466	Ruvbl2	-2.259	1.287
ENSMUSG00000003882	Bin_406520	chr15	9425001	9430000	chr15	-	9435916	9459631	Il7r	0.443	-0.59
ENSMUSG00000003882	Bin_406528	chr15	9465001	9470000	chr15	-	9435916	9459631	Il7r	0.283	-0.852
ENSMUSG00000004035	Bin_97337	chr3	107730001	107735000	chr3	-	107729252	107734735	Gstm7	-1.565	0.841
ENSMUSG00000004071	Bin_426294	chr16	4800001	4805000	chr16	-	4750348	4790292	5730403B10Rik	1.113	-0.52
ENSMUSG00000004110	Bin_31294	chr1	156465001	156470000	chr1	-	156239649	156573049	Cacna1e	1.214	-3.219
ENSMUSG00000004110	Bin_31296	chr1	156475001	156480000	chr1	-	156239649	156573049	Cacna1e	-0.495	0.749
ENSMUSG00000004110	Bin_31303	chr1	156510001	156515000	chr1	-	156239649	156573049	Cacna1e	1.52	-1.976
ENSMUSG00000004110	Bin_31307	chr1	156530001	156535000	chr1	-	156239649	156573049	Cacna1e	-0.865	1.946
ENSMUSG00000004110	Bin_31308	chr1	156535001	156540000	chr1	-	156239649	156573049	Cacna1e	0.509	-0.363
ENSMUSG00000004110	Bin_31321	chr1	156600001	156605000	chr1	-	156239649	156573049	Cacna1e	0.547	-0.969
ENSMUSG00000004110	Bin_31340	chr1	156695001	156700000	chr1	-	156239649	156573049	Cacna1e	1.173	-0.208
ENSMUSG00000004113	Bin_44338	chr2	24485001	24490000	chr2	-	24459407	24618672	Cacna1b	0.131	-1.135
ENSMUSG00000004113	Bin_44340	chr2	24495001	24500000	chr2	-	24459407	24618672	Cacna1b	-0.536	0.377
ENSMUSG00000004151	Bin_339125	chr12	39190001	39195000	chr12	+	39505967	39594802	Etv1	-1.353	1.251
ENSMUSG00000004151	Bin_339134	chr12	39235001	39240000	chr12	+	39505967	39594802	Etv1	0.197	-0.013
ENSMUSG00000004151	Bin_339170	chr12	39415001	39420000	chr12	+	39505967	39594802	Etv1	0.364	-0.25
ENSMUSG00000004151	Bin_339212	chr12	39625001	39630000	chr12	+	39505967	39594802	Etv1	2.884	-0.115
ENSMUSG00000004151	Bin_339224	chr12	39685001	39690000	chr12	+	39505967	39594802	Etv1	-0.266	0.694
ENSMUSG00000004151	Bin_339230	chr12	39715001	39720000	chr12	+	39505967	39594802	Etv1	-0.49	0.07
ENSMUSG00000004207	Bin_292864	chr10	59725001	59730000	chr10	+	59740375	59765345	Psap	-2.11	0.45
ENSMUSG00000004347	Bin_180584	chr6	56190001	56195000	chr6	-	56019815	56319628	Pde1c	0.001	-0.389
ENSMUSG00000004347	Bin_180594	chr6	56240001	56245000	chr6	-	56019815	56319628	Pde1c	-0.517	0.587
ENSMUSG00000004347	Bin_180606	chr6	56300001	56305000	chr6	-	56019815	56319628	Pde1c	1.311	-0.233
ENSMUSG00000004347	Bin_180614	chr6	56340001	56345000	chr6	-	56019815	56319628	Pde1c	-0.787	0.231
ENSMUSG00000004347	Bin_180617	chr6	56355001	56360000	chr6	-	56019815	56319628	Pde1c	0.897	-1.948
ENSMUSG00000004347	Bin_180619	chr6	56365001	56370000	chr6	-	56019815	56319628	Pde1c	0.605	-0.613
ENSMUSG00000004347	Bin_180621	chr6	56375001	56380000	chr6	-	56019815	56319628	Pde1c	2.203	-1.356
ENSMUSG00000004347	Bin_180624	chr6	56390001	56395000	chr6	-	56019815	56319628	Pde1c	1.035	-0.756
ENSMUSG00000004383	Bin_244932	chr8	75885001	75890000	chr8	-	75338498	75877439	Large	-1.614	0.973
ENSMUSG00000004383	Bin_244933	chr8	75890001	75895000	chr8	-	75338498	75877439	Large	-0.178	2.401
ENSMUSG00000004383	Bin_244958	chr8	76015001	76020000	chr8	-	75338498	75877439	Large	-0.994	1.395
ENSMUSG00000004393	Bin_308151	chr11	6165001	6170000	chr11	-	6158922	6167775	Ddx56	2.068	-0.231
ENSMUSG00000004508	Bin_220100	chr7	104250001	104255000	chr7	+	104230261	104457450	Gab2	0.766	-0.138
ENSMUSG00000004508	Bin_220108	chr7	104290001	104295000	chr7	+	104230261	104457450	Gab2	-0.013	0.21
ENSMUSG00000004508	Bin_220113	chr7	104315001	104320000	chr7	+	104230261	104457450	Gab2	-0.045	0.451
ENSMUSG00000004562	Bin_390111	chr14	52575001	52580000	chr14	+	52604508	52625922	Arhgef40	-0.082	0.25
ENSMUSG00000004612	Bin_209388	chr7	50690001	50695000	chr7	+	50692443	50693616	Nkg7	0.757	-0.2
ENSMUSG00000004698	Bin_338276	chr12	34945001	34950000	chr12	-	34732451	35213754	Hdac9	1.08	-0.341
ENSMUSG00000004698	Bin_338291	chr12	35020001	35025000	chr12	-	34732451	35213754	Hdac9	-0.742	0.232
ENSMUSG00000004698	Bin_338349	chr12	35310001	35315000	chr12	-	34732451	35213754	Hdac9	-0.144	0.744
ENSMUSG00000004698	Bin_338361	chr12	35370001	35375000	chr12	-	34732451	35213754	Hdac9	0.764	-1.055
ENSMUSG00000004865	Bin_450742	chr17	28720001	28725000	chr17	-	28724593	28759466	Srpk1	-1.184	0.319
ENSMUSG00000004865	Bin_450750	chr17	28760001	28765000	chr17	-	28724593	28759466	Srpk1	-0.43	0.797
ENSMUSG00000005102	Bin_63094	chr2	118265001	118270000	chr2	+	118214353	118300970	Eif2ak4	0.499	-0.203
ENSMUSG00000005268	Bin_406660	chr15	10125001	10130000	chr15	+	10106993	10303504	Prlr	2.199	-1.336
ENSMUSG00000005397	Bin_358251	chr13	13560001	13565000	chr13	+	13529869	13604542	Nid1	-0.456	1.264
ENSMUSG00000005533	Bin_214259	chr7	75045001	75050000	chr7	+	75097713	75371484	Igf1r	0.223	-0.081
ENSMUSG00000005533	Bin_214287	chr7	75185001	75190000	chr7	+	75097713	75371484	Igf1r	-0.462	0.706
ENSMUSG00000005533	Bin_214295	chr7	75225001	75230000	chr7	+	75097713	75371484	Igf1r	0.046	-0.153
ENSMUSG00000005534	Bin_230384	chr8	3145001	3150000	chr8	-	3150922	3279617	Insr	-0.49	0.9
ENSMUSG00000005534	Bin_230392	chr8	3185001	3190000	chr8	-	3150922	3279617	Insr	1.385	-0.857
ENSMUSG00000005611	Bin_222876	chr7	118130001	118135000	chr7	-	118011780	118125975	Mrvi1	0.952	-0.518
ENSMUSG00000005779	Bin_94731	chr3	94700001	94705000	chr3	-	94688015	94690883	Psmb4	-0.273	0.322
ENSMUSG00000005981	Bin_426148	chr16	4070001	4075000	chr16	-	4039971	4078410	Trap1	2.166	-0.966
ENSMUSG00000005986	Bin_483063	chr19	4275001	4280000	chr19	-	4270180	4283137	Ankrd13d	0.757	-1.116
ENSMUSG00000006005	Bin_30461	chr1	152300001	152305000	chr1	+	152239968	152297065	Tpr	0.29	-0.087
ENSMUSG00000006127	Bin_322006	chr11	75440001	75445000	chr11	+	75444490	75462373	Inpp5k	-0.079	1.031
ENSMUSG00000006169	Bin_316059	chr11	45705001	45710000	chr11	+	45665507	45724127	Clint1	-0.482	0.556
ENSMUSG00000006169	Bin_316061	chr11	45715001	45720000	chr11	+	45665507	45724127	Clint1	-0.031	1.586
ENSMUSG00000006301	Bin_14873	chr1	74360001	74365000	chr1	-	74334821	74352196	Tmbim1	1.539	-0.058
ENSMUSG00000006315	Bin_205553	chr7	31515001	31520000	chr7	-	31512720	31514553	Tmem147	2.167	-0.25
ENSMUSG00000006362	Bin_254802	chr8	125235001	125240000	chr8	-	125152639	125223009	Cbfa2t3	-0.077	0.75
ENSMUSG00000006362	Bin_254804	chr8	125245001	125250000	chr8	-	125152639	125223009	Cbfa2t3	0.508	-1.119
ENSMUSG00000006412	Bin_34657	chr1	173280001	173285000	chr1	+	173275801	173289385	Pfdn2	0.562	-0.013
ENSMUSG00000006445	Bin_135881	chr4	140850001	140855000	chr4	+	140857155	140885299	Epha2	0.512	-1.027
ENSMUSG00000006575	Bin_327367	chr11	102245001	102250000	chr11	+	102254717	102263869	Rundc3a	-0.162	0.8
ENSMUSG00000006715	Bin_360512	chr13	24865001	24870000	chr13	-	24843714	24853792	Gmnn	0.416	-0.783
ENSMUSG00000006818	Bin_447641	chr17	13215001	13220000	chr17	+	13200705	13210985	Sod2	1.091	-0.121
ENSMUSG00000007034	Bin_452009	chr17	35055001	35060000	chr17	+	35051411	35067381	Slc44a4	-0.853	0.365
ENSMUSG00000007035	Bin_452034	chr17	35180001	35185000	chr17	-	35165550	35183690	Msh5	-0.002	0.931
ENSMUSG00000007379	Bin_96372	chr3	102905001	102910000	chr3	+	102906527	102973692	Dennd2c	2.53	-0.25
ENSMUSG00000007646	Bin_324360	chr11	87210001	87215000	chr11	-	87190147	87218456	Rad51c	0.728	-2.369
ENSMUSG00000007682	Bin_349686	chr12	91995001	92000000	chr12	-	91962994	91976878	Dio2	1.077	-1.45
ENSMUSG00000007827	Bin_193049	chr6	118515001	118520000	chr6	-	118452582	118512274	Ankrd26	1.24	-0.297
ENSMUSG00000007827	Bin_193064	chr6	118590001	118595000	chr6	-	118452582	118512274	Ankrd26	2.054	-0.25
ENSMUSG00000007892	Bin_268423	chr9	61600001	61605000	chr9	-	61761091	61762345	Rplp1	0.578	-0.739
ENSMUSG00000007892	Bin_268427	chr9	61620001	61625000	chr9	-	61761091	61762345	Rplp1	-0.711	0.057
ENSMUSG00000007892	Bin_268444	chr9	61705001	61710000	chr9	-	61761091	61762345	Rplp1	0.635	-0.876
ENSMUSG00000007892	Bin_268448	chr9	61725001	61730000	chr9	-	61761091	61762345	Rplp1	1.357	-0.25
ENSMUSG00000008305	Bin_122058	chr4	71735001	71740000	chr4	-	71778176	71861953	Tle1	-0.196	0.702
ENSMUSG00000008305	Bin_122061	chr4	71750001	71755000	chr4	-	71778176	71861953	Tle1	0.908	-0.118
ENSMUSG00000008305	Bin_122073	chr4	71810001	71815000	chr4	-	71778176	71861953	Tle1	-0.717	0.283
ENSMUSG00000008373	Bin_199966	chr7	3580001	3585000	chr7	+	3581587	3594088	Prpf31	1.181	-0.131
ENSMUSG00000008540	Bin_196960	chr6	138070001	138075000	chr6	+	138088837	138105276	Mgst1	1.2	-0.234
ENSMUSG00000008683	Bin_224292	chr7	125210001	125215000	chr7	-	125247892	125259700	Rps15a	-0.7	2.414
ENSMUSG00000008683	Bin_224293	chr7	125215001	125220000	chr7	-	125247892	125259700	Rps15a	0.379	-0.014
ENSMUSG00000008734	Bin_224489	chr7	126195001	126200000	chr7	-	126115554	126138725	Gprc5b	-0.308	0.06
ENSMUSG00000008845	Bin_194200	chr6	124270001	124275000	chr6	+	124254669	124280545	Cd163	3.45	-0.54
ENSMUSG00000009292	Bin_296397	chr10	77390001	77395000	chr10	-	77370467	77433308	Trpm2	0.275	-0.739
ENSMUSG00000009566	Bin_45952	chr2	32555001	32560000	chr2	-	32538129	32559657	Fpgs	1.597	-1.463
ENSMUSG00000009628	Bin_236677	chr8	34610001	34615000	chr8	+	34627210	34696054	Tex15	-0.319	1.926
ENSMUSG00000009681	Bin_295821	chr10	74510001	74515000	chr10	+	74523641	74647668	Bcr	-0.938	0.4
ENSMUSG00000009681	Bin_295828	chr10	74545001	74550000	chr10	+	74523641	74647668	Bcr	1.033	-0.866
ENSMUSG00000010406	Bin_390605	chr14	55045001	55050000	chr14	+	55045746	55048587	Mrpl52	1.585	-0.7
ENSMUSG00000011008	Bin_104952	chr3	145805001	145810000	chr3	+	145812797	145858477	Mcoln2	1.01	-1.338
ENSMUSG00000011008	Bin_104964	chr3	145865001	145870000	chr3	+	145812797	145858477	Mcoln2	1.174	-0.34
ENSMUSG00000011148	Bin_354057	chr12	113850001	113855000	chr12	+	113858258	113879565	Adssl1	1.474	-2.21
ENSMUSG00000011254	Bin_316071	chr11	45765001	45770000	chr11	-	45760345	45768996	Thg1l	0.051	-1.077
ENSMUSG00000011831	Bin_160476	chr5	108190001	108195000	chr5	-	108173814	108304126	Evi5	1.345	-0.613
ENSMUSG00000011831	Bin_160491	chr5	108265001	108270000	chr5	-	108173814	108304126	Evi5	-1.232	1.214
ENSMUSG00000011831	Bin_160496	chr5	108290001	108295000	chr5	-	108173814	108304126	Evi5	-0.194	1.446
ENSMUSG00000013236	Bin_456322	chr17	56620001	56625000	chr17	-	56551851	56615906	Ptprs	1.05	-0.932
ENSMUSG00000013629	Bin_145113	chr5	31375001	31380000	chr5	+	31357153	31380852	Cad	2.428	-2.273
ENSMUSG00000014030	Bin_116648	chr4	44685001	44690000	chr4	-	44544017	44724318	Pax5	0.509	-0.959
ENSMUSG00000014075	Bin_431816	chr16	32410001	32415000	chr16	+	32419788	32429185	Tctex1d2	-1.628	0.999
ENSMUSG00000014313	Bin_411791	chr15	35780001	35785000	chr15	-	35855641	35868001	Cox6c	-0.669	1.245
ENSMUSG00000014496	Bin_386108	chr14	32560001	32565000	chr14	-	32513201	32643601	Ankrd28	2.103	-0.035
ENSMUSG00000014773	Bin_448089	chr17	15455001	15460000	chr17	-	15504318	15513836	Dll1	0.312	-1.809
ENSMUSG00000014813	Bin_393500	chr14	69520001	69525000	chr14	+	69647295	69659861	Stc1	-1.213	3.214
ENSMUSG00000014813	Bin_393502	chr14	69530001	69535000	chr14	+	69647295	69659861	Stc1	0.266	-1.723
ENSMUSG00000014907	Bin_243628	chr8	69365001	69370000	chr8	+	69384116	69414463	Naf1	0.437	-0.072
ENSMUSG00000014932	Bin_145424	chr5	32930001	32935000	chr5	+	32913606	32989430	Yes1	0.547	-0.745
ENSMUSG00000015202	Bin_281520	chr10	3005001	3010000	chr10	+	3134304	3227478	Cnksr3	-0.182	0.128
ENSMUSG00000015202	Bin_281522	chr10	3015001	3020000	chr10	+	3134304	3227478	Cnksr3	-1.111	0.608
ENSMUSG00000015202	Bin_281534	chr10	3075001	3080000	chr10	+	3134304	3227478	Cnksr3	-1.381	0.39
ENSMUSG00000015202	Bin_281567	chr10	3240001	3245000	chr10	+	3134304	3227478	Cnksr3	0.119	-1.187
ENSMUSG00000015305	Bin_282646	chr10	8635001	8640000	chr10	-	8442017	8605868	Sash1	0.604	-1.249
ENSMUSG00000015305	Bin_282670	chr10	8755001	8760000	chr10	-	8442017	8605868	Sash1	0.518	-0.664
ENSMUSG00000015305	Bin_282684	chr10	8825001	8830000	chr10	-	8442017	8605868	Sash1	-0.917	2.141
ENSMUSG00000015340	Bin_496275	chrX	8990001	8995000	chrX	-	9012378	9064897	Cybb	-1.687	0.5
ENSMUSG00000015340	Bin_496277	chrX	9000001	9005000	chrX	-	9012378	9064897	Cybb	-2.164	2.404
ENSMUSG00000015396	Bin_364304	chr13	43825001	43830000	chr13	+	43880476	43898499	Cd83	0.207	-0.029
ENSMUSG00000015396	Bin_364314	chr13	43875001	43880000	chr13	+	43880476	43898499	Cd83	-0.674	0.25
ENSMUSG00000015501	Bin_283654	chr10	13675001	13680000	chr10	+	13686185	13871182	Hivep2	0.222	-0.794
ENSMUSG00000015619	Bin_41403	chr2	9810001	9815000	chr2	-	9778705	9811661	Gata3	-1.252	0.907
ENSMUSG00000015714	Bin_94814	chr3	95115001	95120000	chr3	+	95118714	95127510	Lass2	0.446	-1.546
ENSMUSG00000015714	Bin_94817	chr3	95130001	95135000	chr3	+	95118714	95127510	Lass2	0.802	-0.018
ENSMUSG00000015766	Bin_196855	chr6	137545001	137550000	chr6	-	137425766	137603397	Eps8	-0.001	0.41
ENSMUSG00000015846	Bin_44940	chr2	27495001	27500000	chr2	+	27531960	27618477	Rxra	-0.295	1.72
ENSMUSG00000015846	Bin_44974	chr2	27665001	27670000	chr2	+	27531960	27618477	Rxra	-0.042	0.25
ENSMUSG00000015890	Bin_299517	chr10	92990001	92995000	chr10	-	92986083	93002778	Amdhd1	1.372	-0.994
ENSMUSG00000015944	Bin_165755	chr5	134585001	134590000	chr5	+	134575581	134620213	Gatsl2	0.892	-0.25
ENSMUSG00000015970	Bin_385777	chr14	30905001	30910000	chr14	+	30822209	30853652	Chdh	0.997	-0.676
ENSMUSG00000015970	Bin_385795	chr14	30995001	31000000	chr14	+	30822209	30853652	Chdh	1.806	-0.831
ENSMUSG00000015970	Bin_385796	chr14	31000001	31005000	chr14	+	30822209	30853652	Chdh	0.395	-0.772
ENSMUSG00000016194	Bin_39015	chr1	195070001	195075000	chr1	-	195047824	195090248	Hsd11b1	-0.742	3.325
ENSMUSG00000016477	Bin_361555	chr13	30080001	30085000	chr13	-	29998444	30077537	E2f3	1.54	-0.847
ENSMUSG00000016494	Bin_39349	chr1	196740001	196745000	chr1	+	196765015	196787486	Cd34	-0.416	0.84
ENSMUSG00000016494	Bin_39350	chr1	196745001	196750000	chr1	+	196765015	196787486	Cd34	1.846	-0.066
ENSMUSG00000016554	Bin_420206	chr15	77855001	77860000	chr15	-	77789428	77801254	Eif3d	-0.662	1.303
ENSMUSG00000017119	Bin_327202	chr11	101420001	101425000	chr11	+	101413463	101443265	Nbr1	1.261	-2.386
ENSMUSG00000017132	Bin_330539	chr11	118105001	118110000	chr11	-	117993333	118109906	Cyth1	1.183	-2.92
ENSMUSG00000017404	Bin_326495	chr11	97885001	97890000	chr11	+	97888024	97891806	Rpl19	0.97	-0.221
ENSMUSG00000017404	Bin_326496	chr11	97890001	97895000	chr11	+	97888024	97891806	Rpl19	-2.787	1.033
ENSMUSG00000017631	Bin_322173	chr11	76275001	76280000	chr11	-	76230236	76435816	Abr	0.399	-1.831
ENSMUSG00000017639	Bin_322796	chr11	79390001	79395000	chr11	+	79404714	79511525	Rab11fip4	-0.626	0.622
ENSMUSG00000017639	Bin_322797	chr11	79395001	79400000	chr11	+	79404714	79511525	Rab11fip4	0.339	-0.258
ENSMUSG00000017756	Bin_370312	chr13	73865001	73870000	chr13	+	73870542	73954191	Slc12a7	0.952	-0.593
ENSMUSG00000017929	Bin_72870	chr2	167145001	167150000	chr2	-	167123944	167174683	B4galt5	-0.207	0.867
ENSMUSG00000018378	Bin_324512	chr11	87970001	87975000	chr11	+	87912648	88007642	Cuedc1	-0.908	1.057
ENSMUSG00000018398	Bin_317584	chr11	53330001	53335000	chr11	+	53332759	53363067	2004-08-01	0.577	-0.531
ENSMUSG00000018398	Bin_317587	chr11	53345001	53350000	chr11	+	53332759	53363067	2004-08-01	1.001	-0.222
ENSMUSG00000018425	Bin_324242	chr11	86620001	86625000	chr11	-	86582348	86621198	Dhx40	0.188	-0.167
ENSMUSG00000018425	Bin_324243	chr11	86625001	86630000	chr11	-	86582348	86621198	Dhx40	-0.052	1.272
ENSMUSG00000018428	Bin_324659	chr11	88705001	88710000	chr11	-	88692106	88725900	Akap1	1.157	-1.069
ENSMUSG00000018537	Bin_326430	chr11	97560001	97565000	chr11	-	97550137	97561811	Pcgf2	1.533	-0.332
ENSMUSG00000018554	Bin_320867	chr11	69745001	69750000	chr11	+	69749298	69755107	Ybx2	2.28	-0.499
ENSMUSG00000018651	Bin_323706	chr11	83940001	83945000	chr11	-	83892336	83943102	Tada2a	2.237	-0.441
ENSMUSG00000018697	Bin_323760	chr11	84210001	84215000	chr11	-	84236357	84327024	Aatf	0.836	-1.644
ENSMUSG00000018800	Bin_328958	chr11	110200001	110205000	chr11	-	110130683	110199030	Abca5	0.259	-1.017
ENSMUSG00000018821	Bin_490646	chr19	42190001	42195000	chr19	-	42197763	42203549	Avpi1	-1.293	0.367
ENSMUSG00000019066	Bin_260447	chr9	21720001	21725000	chr9	-	21711935	21722636	Rab3d	2.064	-2.377
ENSMUSG00000019256	Bin_338544	chr12	36285001	36290000	chr12	-	36182646	36219710	Ahr	1.097	-1.685
ENSMUSG00000019256	Bin_338562	chr12	36375001	36380000	chr12	-	36182646	36219710	Ahr	-0.081	0.04
ENSMUSG00000019256	Bin_338565	chr12	36390001	36395000	chr12	-	36182646	36219710	Ahr	2.339	-0.5
ENSMUSG00000019312	Bin_326582	chr11	98320001	98325000	chr11	+	98307708	98316687	Grb7	-0.174	0.432
ENSMUSG00000019768	Bin_282004	chr10	5425001	5430000	chr10	-	5340927	5734948	Esr1	1.231	-0.752
ENSMUSG00000019768	Bin_282005	chr10	5430001	5435000	chr10	-	5340927	5734948	Esr1	-0.521	0.321
ENSMUSG00000019768	Bin_282011	chr10	5460001	5465000	chr10	-	5340927	5734948	Esr1	-0.237	0.547
ENSMUSG00000019792	Bin_286973	chr10	30270001	30275000	chr10	-	30254031	30320555	Trmt11	-0.566	0.161
ENSMUSG00000019832	Bin_282966	chr10	10235001	10240000	chr10	-	10264809	10278031	Rab32	-0.122	0.23
ENSMUSG00000019832	Bin_282976	chr10	10285001	10290000	chr10	-	10264809	10278031	Rab32	-0.436	0.811
ENSMUSG00000019843	Bin_288718	chr10	38995001	39000000	chr10	+	39088661	39285187	Fyn	-0.466	0.608
ENSMUSG00000019843	Bin_288719	chr10	39000001	39005000	chr10	+	39088661	39285187	Fyn	0.878	-0.475
ENSMUSG00000019843	Bin_288723	chr10	39020001	39025000	chr10	+	39088661	39285187	Fyn	-0.133	2.326
ENSMUSG00000019843	Bin_288724	chr10	39025001	39030000	chr10	+	39088661	39285187	Fyn	-2.195	1.824
ENSMUSG00000019843	Bin_288769	chr10	39250001	39255000	chr10	+	39088661	39285187	Fyn	-0.059	1.671
ENSMUSG00000019849	Bin_289872	chr10	44765001	44770000	chr10	+	44787012	44878803	Prep	1.017	-0.457
ENSMUSG00000019850	Bin_284671	chr10	18760001	18765000	chr10	-	18720716	18735463	Tnfaip3	1.083	-0.165
ENSMUSG00000019850	Bin_284677	chr10	18790001	18795000	chr10	-	18720716	18735463	Tnfaip3	0.151	-1.248
ENSMUSG00000019850	Bin_284679	chr10	18800001	18805000	chr10	-	18720716	18735463	Tnfaip3	0.173	-2.46
ENSMUSG00000019850	Bin_284689	chr10	18850001	18855000	chr10	-	18720716	18735463	Tnfaip3	-1.632	0.318
ENSMUSG00000019853	Bin_284574	chr10	18275001	18280000	chr10	-	18259929	18265882	Hebp2	-0.995	0.075
ENSMUSG00000019853	Bin_284578	chr10	18295001	18300000	chr10	-	18259929	18265882	Hebp2	0.037	-0.708
ENSMUSG00000019866	Bin_289669	chr10	43750001	43755000	chr10	-	43670113	43724652	Aim1	-0.886	1.879
ENSMUSG00000019866	Bin_289671	chr10	43760001	43765000	chr10	-	43670113	43724652	Aim1	1.27	-2.809
ENSMUSG00000019866	Bin_289679	chr10	43800001	43805000	chr10	-	43670113	43724652	Aim1	0.96	-0.643
ENSMUSG00000019990	Bin_284975	chr10	20280001	20285000	chr10	-	20117810	20444884	Pde7b	0.12	-1.178
ENSMUSG00000019990	Bin_285026	chr10	20535001	20540000	chr10	-	20117810	20444884	Pde7b	0.359	-1.057
ENSMUSG00000019996	Bin_284899	chr10	19900001	19905000	chr10	+	19868277	20001393	Mtap7	0.506	-1.101
ENSMUSG00000020032	Bin_297631	chr10	83560001	83565000	chr10	-	83833650	83903342	Nuak1	-0.852	0.022
ENSMUSG00000020032	Bin_297652	chr10	83665001	83670000	chr10	-	83833650	83903342	Nuak1	0.448	-1.582
ENSMUSG00000020032	Bin_297675	chr10	83780001	83785000	chr10	-	83833650	83903342	Nuak1	0.532	-1.147
ENSMUSG00000020032	Bin_297701	chr10	83910001	83915000	chr10	-	83833650	83903342	Nuak1	-0.502	0.788
ENSMUSG00000020032	Bin_297702	chr10	83915001	83920000	chr10	-	83833650	83903342	Nuak1	1.362	-0.842
ENSMUSG00000020042	Bin_297893	chr10	84870001	84875000	chr10	+	84849559	85123037	Btbd11	-2.42	0.143
ENSMUSG00000020057	Bin_298482	chr10	87815001	87820000	chr10	-	87785549	87841825	Dram1	-1.745	0.251
ENSMUSG00000020061	Bin_298516	chr10	87985001	87990000	chr10	-	87981024	88067897	Mybpc1	-1.364	0.726
ENSMUSG00000020102	Bin_305841	chr10	124610001	124615000	chr10	-	124663520	124766019	Slc16a7	-1.572	0.25
ENSMUSG00000020102	Bin_305846	chr10	124635001	124640000	chr10	-	124663520	124766019	Slc16a7	0.766	-1.225
ENSMUSG00000020102	Bin_305849	chr10	124650001	124655000	chr10	-	124663520	124766019	Slc16a7	-0.076	0.783
ENSMUSG00000020122	Bin_310246	chr11	16640001	16645000	chr11	+	16652206	16818161	Egfr	1.549	-0.064
ENSMUSG00000020122	Bin_310277	chr11	16795001	16800000	chr11	+	16652206	16818161	Egfr	1.987	-1.135
ENSMUSG00000020128	Bin_311150	chr11	21160001	21165000	chr11	+	21138892	21221139	Vps54	-0.58	1.564
ENSMUSG00000020134	Bin_311099	chr11	20905001	20910000	chr11	+	20991294	21050326	Peli1	1.172	-0.67
ENSMUSG00000020134	Bin_311107	chr11	20945001	20950000	chr11	+	20991294	21050326	Peli1	-1.186	0.059
ENSMUSG00000020134	Bin_311112	chr11	20970001	20975000	chr11	+	20991294	21050326	Peli1	-0.66	0.232
ENSMUSG00000020134	Bin_311123	chr11	21025001	21030000	chr11	+	20991294	21050326	Peli1	0.253	-0.208
ENSMUSG00000020140	Bin_303896	chr10	114885001	114890000	chr10	-	114887367	115024836	Lgr5	-0.898	1
ENSMUSG00000020183	Bin_304332	chr10	117065001	117070000	chr10	+	117066556	117124408	Cpm	0.609	-0.69
ENSMUSG00000020231	Bin_296063	chr10	75720001	75725000	chr10	-	75722174	75808036	Dip2a	-1.535	0.219
ENSMUSG00000020255	Bin_297488	chr10	82845001	82850000	chr10	+	82822966	82831580	D10Wsu102e	-0.82	1.185
ENSMUSG00000020262	Bin_296292	chr10	76865001	76870000	chr10	-	76753471	76881015	Adarb1	1.096	-0.37
ENSMUSG00000020297	Bin_313299	chr11	31905001	31910000	chr11	+	31900463	31959202	Nsg2	0.973	-1.151
ENSMUSG00000020361	Bin_317527	chr11	53045001	53050000	chr11	-	53073316	53113959	Hspa4	3.461	-0.741
ENSMUSG00000020368	Bin_316941	chr11	50115001	50120000	chr11	-	50107969	50139175	Canx	-1.367	1.286
ENSMUSG00000020368	Bin_316946	chr11	50140001	50145000	chr11	-	50107969	50139175	Canx	0.338	-0.387
ENSMUSG00000020385	Bin_317132	chr11	51070001	51075000	chr11	+	51075232	51095268	Clk4	0.787	-0.028
ENSMUSG00000020396	Bin_307888	chr11	4850001	4855000	chr11	-	4838757	4848067	Nefh	-0.075	0.5
ENSMUSG00000020422	Bin_308629	chr11	8555001	8560000	chr11	-	8331655	8564538	Tns3	0.628	-0.145
ENSMUSG00000020422	Bin_308633	chr11	8575001	8580000	chr11	-	8331655	8564538	Tns3	0.784	-0.303
ENSMUSG00000020422	Bin_308644	chr11	8630001	8635000	chr11	-	8331655	8564538	Tns3	-0.223	1.909
ENSMUSG00000020423	Bin_27193	chr1	135960001	135965000	chr1	-	135971747	135975697	Btg2	-0.97	1.584
ENSMUSG00000020423	Bin_27198	chr1	135985001	135990000	chr1	-	135971747	135975697	Btg2	0.334	-3.073
ENSMUSG00000020439	Bin_307603	chr11	3425001	3430000	chr11	-	3417526	3440615	Smtn	-1.059	1.05
ENSMUSG00000020439	Bin_307608	chr11	3450001	3455000	chr11	-	3417526	3440615	Smtn	-0.273	1.416
ENSMUSG00000020455	Bin_318677	chr11	58795001	58800000	chr11	+	58791595	58804960	Trim11	1.46	-0.303
ENSMUSG00000020464	Bin_312713	chr11	28975001	28980000	chr11	+	29030744	29061828	Pnpt1	1.325	-0.665
ENSMUSG00000020464	Bin_312714	chr11	28980001	28985000	chr11	+	29030744	29061828	Pnpt1	0.322	-0.063
ENSMUSG00000020464	Bin_312715	chr11	28985001	28990000	chr11	+	29030744	29061828	Pnpt1	-0.361	1.227
ENSMUSG00000020490	Bin_318663	chr11	58725001	58730000	chr11	+	58731410	58740660	Butr1	0.018	-0.511
ENSMUSG00000020514	Bin_318515	chr11	57985001	57990000	chr11	+	57985163	57993067	Mrpl22	-0.119	0.365
ENSMUSG00000020573	Bin_337862	chr12	32875001	32880000	chr12	-	32858338	32893524	Pik3cg	0.866	-0.116
ENSMUSG00000020573	Bin_337879	chr12	32960001	32965000	chr12	-	32858338	32893524	Pik3cg	1.165	-0.121
ENSMUSG00000020577	Bin_338645	chr12	36790001	36795000	chr12	-	36741144	36769087	Tspan13	1.43	-2.166
ENSMUSG00000020593	Bin_334572	chr12	16425001	16430000	chr12	-	16542475	16596576	Lpin1	0.344	-2.417
ENSMUSG00000020593	Bin_334601	chr12	16570001	16575000	chr12	-	16542475	16596576	Lpin1	0.297	-1.215
ENSMUSG00000020599	Bin_328733	chr11	109075001	109080000	chr11	-	109086669	109159443	Rgs9	0.653	-0.54
ENSMUSG00000020644	Bin_336469	chr12	25910001	25915000	chr12	-	25778666	25780957	Id2	0.218	-0.244
ENSMUSG00000020650	Bin_337746	chr12	32295001	32300000	chr12	-	32280219	32319462	Bcap29	0.782	-0.1
ENSMUSG00000020669	Bin_337619	chr12	31660001	31665000	chr12	+	31596533	31645027	Sh3yl1	0.454	-0.666
ENSMUSG00000020689	Bin_327820	chr11	104510001	104515000	chr11	+	104469314	104531790	Itgb3	-0.031	0.215
ENSMUSG00000020691	Bin_327914	chr11	104980001	104985000	chr11	+	104987739	105001708	Mettl2	1.398	-1.428
ENSMUSG00000020701	Bin_323365	chr11	82235001	82240000	chr11	+	82202402	82259834	Tmem132e	2.539	-1.285
ENSMUSG00000020701	Bin_323378	chr11	82300001	82305000	chr11	+	82202402	82259834	Tmem132e	1.583	-1.73
ENSMUSG00000020773	Bin_330110	chr11	115960001	115965000	chr11	-	115967066	115988524	Trim47	0.041	-0.052
ENSMUSG00000020775	Bin_330118	chr11	116000001	116005000	chr11	-	115993131	116000182	Mrpl38	0.489	-0.136
ENSMUSG00000020798	Bin_321389	chr11	72355001	72360000	chr11	-	72308421	72364008	Spns3	0.174	-1.488
ENSMUSG00000020806	Bin_330212	chr11	116470001	116475000	chr11	-	116459479	116488333	Rhbdf2	0.712	-0.159
ENSMUSG00000020812	Bin_330223	chr11	116525001	116530000	chr11	+	116532974	116537113	1810032O08Rik	2.405	-1.171
ENSMUSG00000020841	Bin_322246	chr11	76640001	76645000	chr11	-	76591926	76660520	Cpd	0.099	-0.203
ENSMUSG00000020841	Bin_322253	chr11	76675001	76680000	chr11	-	76591926	76660520	Cpd	-0.454	0.062
ENSMUSG00000020866	Bin_325772	chr11	94270001	94275000	chr11	-	94269705	94335414	Cacna1g	1.879	-0.315
ENSMUSG00000020869	Bin_325815	chr11	94485001	94490000	chr11	+	94491081	94506530	Lrrc59	-1.038	0.086
ENSMUSG00000020941	Bin_327538	chr11	103100001	103105000	chr11	-	103081076	103128786	Map3k14	-1.649	0.5
ENSMUSG00000021007	Bin_351257	chr12	99850001	99855000	chr12	+	99866367	99908025	Spata7	1.005	-0.335
ENSMUSG00000021007	Bin_351268	chr12	99905001	99910000	chr12	+	99866367	99908025	Spata7	2.17	-2.725
ENSMUSG00000021023	Bin_342563	chr12	56380001	56385000	chr12	+	56403624	56483478	1110008L16Rik	0.686	-0.469
ENSMUSG00000021023	Bin_342564	chr12	56385001	56390000	chr12	+	56403624	56483478	1110008L16Rik	1.347	-0.89
ENSMUSG00000021023	Bin_342567	chr12	56400001	56405000	chr12	+	56403624	56483478	1110008L16Rik	0.006	-0.036
ENSMUSG00000021025	Bin_342608	chr12	56605001	56610000	chr12	-	56590398	56593634	Nfkbia	-0.507	1.322
ENSMUSG00000021069	Bin_345546	chr12	71295001	71300000	chr12	-	71291798	71332475	Pygl	1.503	-1.152
ENSMUSG00000021069	Bin_345548	chr12	71305001	71310000	chr12	-	71291798	71332475	Pygl	2.564	-0.845
ENSMUSG00000021069	Bin_345553	chr12	71330001	71335000	chr12	-	71291798	71332475	Pygl	0.639	-1.729
ENSMUSG00000021108	Bin_346246	chr12	74795001	74800000	chr12	+	74685783	74879172	Prkch	0.22	-1.356
ENSMUSG00000021116	Bin_347283	chr12	79980001	79985000	chr12	+	79962806	79987997	Eif2s1	0.881	-0.589
ENSMUSG00000021179	Bin_351564	chr12	101385001	101390000	chr12	-	101363662	101397863	BC002230	-0.276	1.476
ENSMUSG00000021193	Bin_356827	chr13	6440001	6445000	chr13	+	6547403	6579385	Pitrm1	-0.85	2.052
ENSMUSG00000021193	Bin_356836	chr13	6485001	6490000	chr13	+	6547403	6579385	Pitrm1	1.06	-1.434
ENSMUSG00000021193	Bin_356843	chr13	6520001	6525000	chr13	+	6547403	6579385	Pitrm1	0.173	-0.925
ENSMUSG00000021193	Bin_356849	chr13	6550001	6555000	chr13	+	6547403	6579385	Pitrm1	-0.943	0.8
ENSMUSG00000021200	Bin_352208	chr12	104605001	104610000	chr12	-	104559352	104594211	Asb2	0.041	-0.867
ENSMUSG00000021262	Bin_353252	chr12	109825001	109830000	chr12	+	109792930	109926723	Evl	0.597	-0.485
ENSMUSG00000021262	Bin_353254	chr12	109835001	109840000	chr12	+	109792930	109926723	Evl	0.218	-0.777
ENSMUSG00000021275	Bin_353712	chr12	112125001	112130000	chr12	+	112127474	112210604	Tecpr2	1.116	-1.781
ENSMUSG00000021277	Bin_353775	chr12	112440001	112445000	chr12	+	112404581	112505364	Traf3	-0.043	0.827
ENSMUSG00000021277	Bin_353785	chr12	112490001	112495000	chr12	+	112404581	112505364	Traf3	0.772	-0.267
ENSMUSG00000021311	Bin_357997	chr13	12290001	12295000	chr13	-	12279086	12350267	Mtr	0.051	-3.212
ENSMUSG00000021322	Bin_359688	chr13	20745001	20750000	chr13	+	20885988	21116121	Aoah	-0.028	0.626
ENSMUSG00000021322	Bin_359691	chr13	20760001	20765000	chr13	+	20885988	21116121	Aoah	-0.223	1.128
ENSMUSG00000021322	Bin_359692	chr13	20765001	20770000	chr13	+	20885988	21116121	Aoah	1.199	-0.52
ENSMUSG00000021322	Bin_359696	chr13	20785001	20790000	chr13	+	20885988	21116121	Aoah	-0.494	1.112
ENSMUSG00000021322	Bin_359701	chr13	20810001	20815000	chr13	+	20885988	21116121	Aoah	0.647	-0.827
ENSMUSG00000021356	Bin_361711	chr13	30860001	30865000	chr13	+	30841095	30858796	Irf4	1.71	-0.692
ENSMUSG00000021360	Bin_363725	chr13	40930001	40935000	chr13	+	40955501	41056260	Gcnt2	-0.829	0.081
ENSMUSG00000021366	Bin_363960	chr13	42105001	42110000	chr13	+	42147390	42280395	Hivep1	0.807	-0.25
ENSMUSG00000021366	Bin_363966	chr13	42135001	42140000	chr13	+	42147390	42280395	Hivep1	0.698	-0.193
ENSMUSG00000021366	Bin_363983	chr13	42220001	42225000	chr13	+	42147390	42280395	Hivep1	-0.224	1.136
ENSMUSG00000021375	Bin_364947	chr13	47040001	47045000	chr13	-	46844456	47025087	Kif13a	-0.429	0.25
ENSMUSG00000021384	Bin_365412	chr13	49365001	49370000	chr13	-	49326059	49344075	Susd3	0.765	-0.8
ENSMUSG00000021395	Bin_365770	chr13	51155001	51160000	chr13	+	51196267	51247915	Spin1	-0.745	1.972
ENSMUSG00000021395	Bin_365787	chr13	51240001	51245000	chr13	+	51196267	51247915	Spin1	1.313	-0.721
ENSMUSG00000021417	Bin_362566	chr13	35135001	35140000	chr13	-	35069617	35118963	Eci2	-0.151	0.28
ENSMUSG00000021417	Bin_362580	chr13	35205001	35210000	chr13	-	35069617	35118963	Eci2	1.032	-1.48
ENSMUSG00000021417	Bin_362586	chr13	35235001	35240000	chr13	-	35069617	35118963	Eci2	-0.053	1.735
ENSMUSG00000021417	Bin_362587	chr13	35240001	35245000	chr13	-	35069617	35118963	Eci2	-0.286	0.591
ENSMUSG00000021423	Bin_363010	chr13	37355001	37360000	chr13	+	37437214	37510905	Ly86	-0.204	0.002
ENSMUSG00000021423	Bin_363011	chr13	37360001	37365000	chr13	+	37437214	37510905	Ly86	0.033	-0.968
ENSMUSG00000021423	Bin_363038	chr13	37495001	37500000	chr13	+	37437214	37510905	Ly86	0.08	-0.364
ENSMUSG00000021423	Bin_363055	chr13	37580001	37585000	chr13	+	37437214	37510905	Ly86	1.265	-0.824
ENSMUSG00000021457	Bin_366071	chr13	52660001	52665000	chr13	+	52678542	52744161	Sykb	0.077	-0.099
ENSMUSG00000021457	Bin_366102	chr13	52815001	52820000	chr13	+	52678542	52744161	Sykb	0.21	-0.035
ENSMUSG00000021457	Bin_366105	chr13	52830001	52835000	chr13	+	52678542	52744161	Sykb	-0.608	0.515
ENSMUSG00000021466	Bin_368288	chr13	63745001	63750000	chr13	-	63610261	63674474	Ptch1	1.099	-0.791
ENSMUSG00000021477	Bin_368430	chr13	64455001	64460000	chr13	-	64464522	64471614	Ctsl	-0.662	0.138
ENSMUSG00000021583	Bin_370502	chr13	74815001	74820000	chr13	+	74777320	74829983	Erap1	-1.108	0.435
ENSMUSG00000021583	Bin_370503	chr13	74820001	74825000	chr13	+	74777320	74829983	Erap1	0.366	-0.513
ENSMUSG00000021585	Bin_370508	chr13	74845001	74850000	chr13	-	74831691	74945958	Cast	-0.037	0.798
ENSMUSG00000021585	Bin_370509	chr13	74850001	74855000	chr13	-	74831691	74945958	Cast	1.284	-2.066
ENSMUSG00000021585	Bin_370523	chr13	74920001	74925000	chr13	-	74831691	74945958	Cast	-1.442	1.644
ENSMUSG00000021591	Bin_370729	chr13	75950001	75955000	chr13	+	75977316	75987599	Glrx	-0.78	1.19
ENSMUSG00000021591	Bin_370736	chr13	75985001	75990000	chr13	+	75977316	75987599	Glrx	-0.07	0.02
ENSMUSG00000021595	Bin_369496	chr13	69785001	69790000	chr13	+	69672624	69774658	Nsun2	-0.31	0.563
ENSMUSG00000021596	Bin_370837	chr13	76490001	76495000	chr13	+	76521983	77171071	Mctp1	1.239	-1.162
ENSMUSG00000021596	Bin_370840	chr13	76505001	76510000	chr13	+	76521983	77171071	Mctp1	-0.182	0.078
ENSMUSG00000021596	Bin_370864	chr13	76625001	76630000	chr13	+	76521983	77171071	Mctp1	1.675	-0.735
ENSMUSG00000021596	Bin_370870	chr13	76655001	76660000	chr13	+	76521983	77171071	Mctp1	0.137	-0.412
ENSMUSG00000021596	Bin_370880	chr13	76705001	76710000	chr13	+	76521983	77171071	Mctp1	0.939	-0.392
ENSMUSG00000021596	Bin_370894	chr13	76775001	76780000	chr13	+	76521983	77171071	Mctp1	-0.07	0.1
ENSMUSG00000021596	Bin_370899	chr13	76800001	76805000	chr13	+	76521983	77171071	Mctp1	0.851	-0.209
ENSMUSG00000021596	Bin_370917	chr13	76890001	76895000	chr13	+	76521983	77171071	Mctp1	0.295	-0.224
ENSMUSG00000021596	Bin_370923	chr13	76920001	76925000	chr13	+	76521983	77171071	Mctp1	-1.576	0.086
ENSMUSG00000021596	Bin_370941	chr13	77010001	77015000	chr13	+	76521983	77171071	Mctp1	0.42	-1.349
ENSMUSG00000021608	Bin_370257	chr13	73590001	73595000	chr13	+	73604645	73653870	Lpcat1	-0.19	0.983
ENSMUSG00000021611	Bin_370296	chr13	73785001	73790000	chr13	+	73764449	73786489	Tert	0.935	-0.336
ENSMUSG00000021645	Bin_375716	chr13	100885001	100890000	chr13	+	100894807	100907645	Smn1	-0.813	1.153
ENSMUSG00000021699	Bin_377398	chr13	109295001	109300000	chr13	+	109240142	110743669	Pde4d	0.301	-0.82
ENSMUSG00000021699	Bin_377400	chr13	109305001	109310000	chr13	+	109240142	110743669	Pde4d	-0.083	0.365
ENSMUSG00000021699	Bin_377412	chr13	109365001	109370000	chr13	+	109240142	110743669	Pde4d	0.493	-1.853
ENSMUSG00000021699	Bin_377476	chr13	109685001	109690000	chr13	+	109240142	110743669	Pde4d	1.636	-0.475
ENSMUSG00000021699	Bin_377510	chr13	109855001	109860000	chr13	+	109240142	110743669	Pde4d	-0.232	0.75
ENSMUSG00000021699	Bin_377540	chr13	110005001	110010000	chr13	+	109240142	110743669	Pde4d	0.881	-1.298
ENSMUSG00000021699	Bin_377543	chr13	110020001	110025000	chr13	+	109240142	110743669	Pde4d	0.558	-0.466
ENSMUSG00000021699	Bin_377649	chr13	110550001	110555000	chr13	+	109240142	110743669	Pde4d	0.108	-0.881
ENSMUSG00000021699	Bin_377650	chr13	110555001	110560000	chr13	+	109240142	110743669	Pde4d	0.123	-0.099
ENSMUSG00000021699	Bin_377685	chr13	110730001	110735000	chr13	+	109240142	110743669	Pde4d	-0.547	0.87
ENSMUSG00000021702	Bin_374236	chr13	93485001	93490000	chr13	-	93521545	93564773	Thbs4	-0.156	1.318
ENSMUSG00000021702	Bin_374238	chr13	93495001	93500000	chr13	-	93521545	93564773	Thbs4	-0.865	0.776
ENSMUSG00000021702	Bin_374254	chr13	93575001	93580000	chr13	-	93521545	93564773	Thbs4	1.911	-0.28
ENSMUSG00000021703	Bin_374213	chr13	93370001	93375000	chr13	+	93381093	93481899	Serinc5	0.092	-0.243
ENSMUSG00000021703	Bin_374227	chr13	93440001	93445000	chr13	+	93381093	93481899	Serinc5	-1.472	0.25
ENSMUSG00000021710	Bin_376497	chr13	104790001	104795000	chr13	-	104813488	104899694	Nln	-0.178	0.441
ENSMUSG00000021710	Bin_376505	chr13	104830001	104835000	chr13	-	104813488	104899694	Nln	0.478	-0.563
ENSMUSG00000021720	Bin_376749	chr13	106050001	106055000	chr13	-	105921444	106061119	Rnf180	0.361	-0.373
ENSMUSG00000021720	Bin_376757	chr13	106090001	106095000	chr13	-	105921444	106061119	Rnf180	-1.788	1.516
ENSMUSG00000021720	Bin_376761	chr13	106110001	106115000	chr13	-	105921444	106061119	Rnf180	-0.226	1.768
ENSMUSG00000021720	Bin_376766	chr13	106135001	106140000	chr13	-	105921444	106061119	Rnf180	0.023	-0.13
ENSMUSG00000021725	Bin_379054	chr13	117575001	117580000	chr13	-	117643631	117814323	Parp8	0.807	-0.878
ENSMUSG00000021725	Bin_379073	chr13	117670001	117675000	chr13	-	117643631	117814323	Parp8	-0.928	0.44
ENSMUSG00000021725	Bin_379076	chr13	117685001	117690000	chr13	-	117643631	117814323	Parp8	-0.123	0.5
ENSMUSG00000021725	Bin_379083	chr13	117720001	117725000	chr13	-	117643631	117814323	Parp8	-0.831	0.714
ENSMUSG00000021725	Bin_379085	chr13	117730001	117735000	chr13	-	117643631	117814323	Parp8	-0.336	1.841
ENSMUSG00000021731	Bin_379340	chr13	119005001	119010000	chr13	-	119168917	119176059	Mrps30	-0.62	0.995
ENSMUSG00000021731	Bin_379349	chr13	119050001	119055000	chr13	-	119168917	119176059	Mrps30	0.226	-0.123
ENSMUSG00000021731	Bin_379360	chr13	119105001	119110000	chr13	-	119168917	119176059	Mrps30	-0.419	0.233
ENSMUSG00000021731	Bin_379372	chr13	119165001	119170000	chr13	-	119168917	119176059	Mrps30	-0.611	2.167
ENSMUSG00000021773	Bin_384136	chr14	22700001	22705000	chr14	-	22665083	22668199	Comtd1	0.408	-0.143
ENSMUSG00000021775	Bin_383385	chr14	18945001	18950000	chr14	-	19036568	19071641	Nr1d2	-0.442	0.588
ENSMUSG00000021775	Bin_383387	chr14	18955001	18960000	chr14	-	19036568	19071641	Nr1d2	-0.047	0.577
ENSMUSG00000021775	Bin_383394	chr14	18990001	18995000	chr14	-	19036568	19071641	Nr1d2	-0.708	0.823
ENSMUSG00000021775	Bin_383397	chr14	19005001	19010000	chr14	-	19036568	19071641	Nr1d2	1.215	-2.002
ENSMUSG00000021775	Bin_383405	chr14	19045001	19050000	chr14	-	19036568	19071641	Nr1d2	0.337	-0.329
ENSMUSG00000021779	Bin_383210	chr14	18070001	18075000	chr14	+	18493474	18870602	Thrb	0.729	-0.017
ENSMUSG00000021779	Bin_383211	chr14	18075001	18080000	chr14	+	18493474	18870602	Thrb	-0.744	1.964
ENSMUSG00000021779	Bin_383220	chr14	18120001	18125000	chr14	+	18493474	18870602	Thrb	1.458	-0.239
ENSMUSG00000021779	Bin_383226	chr14	18150001	18155000	chr14	+	18493474	18870602	Thrb	-0.385	0.787
ENSMUSG00000021779	Bin_383252	chr14	18280001	18285000	chr14	+	18493474	18870602	Thrb	0.767	-0.283
ENSMUSG00000021779	Bin_383259	chr14	18315001	18320000	chr14	+	18493474	18870602	Thrb	0.759	-0.361
ENSMUSG00000021779	Bin_383268	chr14	18360001	18365000	chr14	+	18493474	18870602	Thrb	-0.985	0.5
ENSMUSG00000021779	Bin_383277	chr14	18405001	18410000	chr14	+	18493474	18870602	Thrb	1.688	-1.911
ENSMUSG00000021779	Bin_383309	chr14	18565001	18570000	chr14	+	18493474	18870602	Thrb	0.661	-1.822
ENSMUSG00000021779	Bin_383360	chr14	18820001	18825000	chr14	+	18493474	18870602	Thrb	-0.915	0.25
ENSMUSG00000021786	Bin_382933	chr14	16685001	16690000	chr14	-	17071170	17082322	Oxsm	-0.482	0.15
ENSMUSG00000021786	Bin_382934	chr14	16690001	16695000	chr14	-	17071170	17082322	Oxsm	0.935	-3.864
ENSMUSG00000021786	Bin_382945	chr14	16745001	16750000	chr14	-	17071170	17082322	Oxsm	-1.134	0.246
ENSMUSG00000021786	Bin_382946	chr14	16750001	16755000	chr14	-	17071170	17082322	Oxsm	0.021	-0.301
ENSMUSG00000021786	Bin_382948	chr14	16760001	16765000	chr14	-	17071170	17082322	Oxsm	0.117	-0.176
ENSMUSG00000021786	Bin_382955	chr14	16795001	16800000	chr14	-	17071170	17082322	Oxsm	1.696	-0.175
ENSMUSG00000021786	Bin_382959	chr14	16815001	16820000	chr14	-	17071170	17082322	Oxsm	0.872	-0.222
ENSMUSG00000021786	Bin_382974	chr14	16890001	16895000	chr14	-	17071170	17082322	Oxsm	0.411	-1.595
ENSMUSG00000021786	Bin_382980	chr14	16920001	16925000	chr14	-	17071170	17082322	Oxsm	1.062	-0.26
ENSMUSG00000021786	Bin_382991	chr14	16975001	16980000	chr14	-	17071170	17082322	Oxsm	-0.104	1.862
ENSMUSG00000021786	Bin_382995	chr14	16995001	17000000	chr14	-	17071170	17082322	Oxsm	0.096	-1.009
ENSMUSG00000021786	Bin_382997	chr14	17005001	17010000	chr14	-	17071170	17082322	Oxsm	0.32	-0.462
ENSMUSG00000021786	Bin_383003	chr14	17035001	17040000	chr14	-	17071170	17082322	Oxsm	0.413	-0.424
ENSMUSG00000021794	Bin_386621	chr14	35125001	35130000	chr14	+	35123913	35158330	Glud1	0.328	-0.379
ENSMUSG00000021796	Bin_386646	chr14	35250001	35255000	chr14	-	35223920	35316527	Bmpr1a	0.863	-0.149
ENSMUSG00000021807	Bin_383735	chr14	20695001	20700000	chr14	-	20630624	20643045	2700060E02Rik	2.313	-0.263
ENSMUSG00000021820	Bin_383914	chr14	21590001	21595000	chr14	-	21554097	21613310	Camk2g	0.829	-1.828
ENSMUSG00000021823	Bin_383948	chr14	21760001	21765000	chr14	+	21748655	21852895	Vcl	-0.639	0.924
ENSMUSG00000021843	Bin_389247	chr14	48255001	48260000	chr14	+	48283431	48356238	Ktn1	0.17	-1.118
ENSMUSG00000021843	Bin_389253	chr14	48285001	48290000	chr14	+	48283431	48356238	Ktn1	0.374	-2.182
ENSMUSG00000021880	Bin_389947	chr14	51755001	51760000	chr14	+	51748743	51750797	Rnase6	-0.144	1.459
ENSMUSG00000021892	Bin_386035	chr14	32195001	32200000	chr14	-	32173066	32249264	Sh3bp5	0.689	-0.493
ENSMUSG00000021892	Bin_386043	chr14	32235001	32240000	chr14	-	32173066	32249264	Sh3bp5	0.408	-0.077
ENSMUSG00000021892	Bin_386049	chr14	32265001	32270000	chr14	-	32173066	32249264	Sh3bp5	-0.116	2.011
ENSMUSG00000021905	Bin_386175	chr14	32895001	32900000	chr14	-	32893752	32898878	Dph3	-0.135	0.707
ENSMUSG00000021906	Bin_386182	chr14	32930001	32935000	chr14	+	32898560	32916388	Oxnad1	0.182	-2.781
ENSMUSG00000021932	Bin_392129	chr14	62665001	62670000	chr14	+	62911426	62991829	Rnaseh2b	1.552	-0.751
ENSMUSG00000021993	Bin_391895	chr14	61495001	61500000	chr14	+	61403403	61524315	Mipep	-0.462	0.122
ENSMUSG00000021998	Bin_394708	chr14	75560001	75565000	chr14	+	75530908	75630649	Lcp1	0.926	-0.291
ENSMUSG00000022009	Bin_394903	chr14	76535001	76540000	chr14	+	76510698	76537186	Nufip1	0.374	-0.5
ENSMUSG00000022009	Bin_394908	chr14	76560001	76565000	chr14	+	76510698	76537186	Nufip1	-1.125	0.926
ENSMUSG00000022010	Bin_394947	chr14	76755001	76760000	chr14	+	76814768	76907572	Tsc22d1	0.285	-0.288
ENSMUSG00000022014	Bin_395254	chr14	78290001	78295000	chr14	+	78304046	78397975	Epsti1	0.626	-1.196
ENSMUSG00000022019	Bin_397196	chr14	88000001	88005000	chr14	+	87816390	87945315	Tdrd3	0.131	-2.227
ENSMUSG00000022019	Bin_397228	chr14	88160001	88165000	chr14	+	87816390	87945315	Tdrd3	-0.107	0.493
ENSMUSG00000022020	Bin_395553	chr14	79785001	79790000	chr14	-	79734011	79790585	Naa16	0.747	-0.952
ENSMUSG00000022022	Bin_395557	chr14	79805001	79810000	chr14	+	79797579	79823457	Mtrf1	0.473	-1.276
ENSMUSG00000022041	Bin_392949	chr14	66765001	66770000	chr14	+	66759797	66771785	Chrna2	-0.362	0.4
ENSMUSG00000022102	Bin_393836	chr14	71200001	71205000	chr14	+	71165843	71178302	Dok2	0.513	-1.978
ENSMUSG00000022102	Bin_393841	chr14	71225001	71230000	chr14	+	71165843	71178302	Dok2	1.86	-0.934
ENSMUSG00000022103	Bin_393893	chr14	71485001	71490000	chr14	+	71289927	71379645	Gfra2	0.339	-0.095
ENSMUSG00000022103	Bin_393928	chr14	71660001	71665000	chr14	+	71289927	71379645	Gfra2	0.138	-1.728
ENSMUSG00000022103	Bin_393935	chr14	71695001	71700000	chr14	+	71289927	71379645	Gfra2	0.7	-0.706
ENSMUSG00000022103	Bin_393954	chr14	71790001	71795000	chr14	+	71289927	71379645	Gfra2	-0.082	0.113
ENSMUSG00000022110	Bin_394402	chr14	74030001	74035000	chr14	+	73925126	73995949	Sucla2	-0.801	1.355
ENSMUSG00000022110	Bin_394411	chr14	74075001	74080000	chr14	+	73925126	73995949	Sucla2	-0.411	1.271
ENSMUSG00000022111	Bin_400011	chr14	102075001	102080000	chr14	+	102053184	102095341	Uchl3	-0.546	0.475
ENSMUSG00000022114	Bin_400865	chr14	106345001	106350000	chr14	-	106291166	106296036	Spry2	-0.159	0.514
ENSMUSG00000022114	Bin_400869	chr14	106365001	106370000	chr14	-	106291166	106296036	Spry2	-0.077	0.496
ENSMUSG00000022114	Bin_400874	chr14	106390001	106395000	chr14	-	106291166	106296036	Spry2	0.581	-0.048
ENSMUSG00000022116	Bin_400757	chr14	105805001	105810000	chr14	+	105898005	105904839	4930449E01Rik	0.849	-0.285
ENSMUSG00000022116	Bin_400762	chr14	105830001	105835000	chr14	+	105898005	105904839	4930449E01Rik	-0.1	0.92
ENSMUSG00000022116	Bin_400775	chr14	105895001	105900000	chr14	+	105898005	105904839	4930449E01Rik	2.004	-0.527
ENSMUSG00000022141	Bin_406303	chr15	8340001	8345000	chr15	-	8241225	8394463	Nipbl	-0.295	0.24
ENSMUSG00000022186	Bin_405450	chr15	4075001	4080000	chr15	+	3976383	4105344	Oxct1	1.724	-0.25
ENSMUSG00000022186	Bin_405468	chr15	4165001	4170000	chr15	+	3976383	4105344	Oxct1	-0.707	0.547
ENSMUSG00000022186	Bin_405476	chr15	4205001	4210000	chr15	+	3976383	4105344	Oxct1	0.744	-0.918
ENSMUSG00000022194	Bin_390699	chr14	55515001	55520000	chr14	+	55511337	55517006	Pabpn1	-1.059	0.827
ENSMUSG00000022194	Bin_390700	chr14	55520001	55525000	chr14	+	55511337	55517006	Pabpn1	-1.734	1.215
ENSMUSG00000022197	Bin_407127	chr15	12460001	12465000	chr15	-	12286809	12669679	Pdzd2	0.712	-0.001
ENSMUSG00000022197	Bin_407149	chr15	12570001	12575000	chr15	-	12286809	12669679	Pdzd2	0.96	-0.336
ENSMUSG00000022205	Bin_407022	chr15	11935001	11940000	chr15	-	11911094	11926738	Sub1	1.862	-1.29
ENSMUSG00000022210	Bin_390810	chr14	56070001	56075000	chr14	+	56097595	56109175	Dhrs4	0.782	-2.085
ENSMUSG00000022240	Bin_410671	chr15	30180001	30185000	chr15	+	30102348	30959066	Ctnnd2	-0.727	0.482
ENSMUSG00000022241	Bin_406920	chr15	11425001	11430000	chr15	-	11313418	11329413	Tars	1.699	-0.602
ENSMUSG00000022241	Bin_406945	chr15	11550001	11555000	chr15	-	11313418	11329413	Tars	-0.468	0.161
ENSMUSG00000022257	Bin_411460	chr15	34125001	34130000	chr15	+	34167781	34214050	Laptm4b	-0.178	0.777
ENSMUSG00000022257	Bin_411473	chr15	34190001	34195000	chr15	+	34167781	34214050	Laptm4b	0.281	-0.905
ENSMUSG00000022261	Bin_411185	chr15	32750001	32755000	chr15	+	32850478	32964485	Sdc2	0.26	-0.01
ENSMUSG00000022261	Bin_411189	chr15	32770001	32775000	chr15	+	32850478	32964485	Sdc2	-0.239	0.034
ENSMUSG00000022261	Bin_411191	chr15	32780001	32785000	chr15	+	32850478	32964485	Sdc2	-1.317	2.429
ENSMUSG00000022261	Bin_411192	chr15	32785001	32790000	chr15	+	32850478	32964485	Sdc2	-1.4	1.647
ENSMUSG00000022261	Bin_411193	chr15	32790001	32795000	chr15	+	32850478	32964485	Sdc2	1.115	-0.447
ENSMUSG00000022262	Bin_410261	chr15	28130001	28135000	chr15	+	28133507	28401800	Dnahc5	-1.161	0.305
ENSMUSG00000022262	Bin_410271	chr15	28180001	28185000	chr15	+	28133507	28401800	Dnahc5	0.113	-0.127
ENSMUSG00000022262	Bin_410307	chr15	28360001	28365000	chr15	+	28133507	28401800	Dnahc5	-0.783	0.786
ENSMUSG00000022262	Bin_410315	chr15	28400001	28405000	chr15	+	28133507	28401800	Dnahc5	-1.509	0.053
ENSMUSG00000022262	Bin_410321	chr15	28430001	28435000	chr15	+	28133507	28401800	Dnahc5	0.625	-1.512
ENSMUSG00000022262	Bin_410326	chr15	28455001	28460000	chr15	+	28133507	28401800	Dnahc5	-0.622	1.479
ENSMUSG00000022262	Bin_410335	chr15	28500001	28505000	chr15	+	28133507	28401800	Dnahc5	0.586	-0.228
ENSMUSG00000022262	Bin_410343	chr15	28540001	28545000	chr15	+	28133507	28401800	Dnahc5	1.607	-1.681
ENSMUSG00000022262	Bin_410376	chr15	28705001	28710000	chr15	+	28133507	28401800	Dnahc5	0.387	-2.498
ENSMUSG00000022262	Bin_410386	chr15	28755001	28760000	chr15	+	28133507	28401800	Dnahc5	-0.007	2.079
ENSMUSG00000022262	Bin_410397	chr15	28810001	28815000	chr15	+	28133507	28401800	Dnahc5	1.426	-1.074
ENSMUSG00000022262	Bin_410406	chr15	28855001	28860000	chr15	+	28133507	28401800	Dnahc5	1.012	-0.214
ENSMUSG00000022263	Bin_410233	chr15	27990001	27995000	chr15	-	27660407	27955603	Trio	1.299	-0.014
ENSMUSG00000022265	Bin_410083	chr15	27240001	27245000	chr15	+	27396432	27524664	Ank	-0.906	1.46
ENSMUSG00000022265	Bin_410111	chr15	27380001	27385000	chr15	+	27396432	27524664	Ank	0.11	-0.917
ENSMUSG00000022265	Bin_410112	chr15	27385001	27390000	chr15	+	27396432	27524664	Ank	0.321	-0.926
ENSMUSG00000022265	Bin_410120	chr15	27425001	27430000	chr15	+	27396432	27524664	Ank	0.88	-1.755
ENSMUSG00000022272	Bin_409746	chr15	25555001	25560000	chr15	+	25552280	25743428	Myo10	1.348	-0.008
ENSMUSG00000022272	Bin_409772	chr15	25685001	25690000	chr15	+	25552280	25743428	Myo10	-0.069	1.858
ENSMUSG00000022292	Bin_412220	chr15	37925001	37930000	chr15	-	37853707	37891073	Rrm2b	1.374	-0.661
ENSMUSG00000022305	Bin_412593	chr15	39790001	39795000	chr15	-	39702149	39775540	Lrp12	-0.342	0.656
ENSMUSG00000022305	Bin_412598	chr15	39815001	39820000	chr15	-	39702149	39775540	Lrp12	0.137	-0.038
ENSMUSG00000022307	Bin_412877	chr15	41210001	41215000	chr15	+	41279028	41692594	Oxr1	-0.45	1.067
ENSMUSG00000022307	Bin_412879	chr15	41220001	41225000	chr15	+	41279028	41692594	Oxr1	-0.467	0.688
ENSMUSG00000022307	Bin_412907	chr15	41360001	41365000	chr15	+	41279028	41692594	Oxr1	-0.123	2.976
ENSMUSG00000022309	Bin_413146	chr15	42555001	42560000	chr15	-	42256273	42508523	Angpt1	-0.234	0.727
ENSMUSG00000022309	Bin_413177	chr15	42710001	42715000	chr15	-	42256273	42508523	Angpt1	-0.219	0.498
ENSMUSG00000022329	Bin_411611	chr15	34880001	34885000	chr15	-	34805251	35085561	Stk3	0.516	-1.458
ENSMUSG00000022329	Bin_411618	chr15	34915001	34920000	chr15	-	34805251	35085561	Stk3	0.476	-0.473
ENSMUSG00000022329	Bin_411619	chr15	34920001	34925000	chr15	-	34805251	35085561	Stk3	0.161	-0.723
ENSMUSG00000022332	Bin_418395	chr15	68800001	68805000	chr15	+	68758850	68923942	Khdrbs3	-2.563	1.484
ENSMUSG00000022332	Bin_418430	chr15	68975001	68980000	chr15	+	68758850	68923942	Khdrbs3	-0.27	0.965
ENSMUSG00000022336	Bin_413265	chr15	43150001	43155000	chr15	-	43081586	43114282	Eif3e	-0.394	1.03
ENSMUSG00000022336	Bin_413266	chr15	43155001	43160000	chr15	-	43081586	43114282	Eif3e	-1.346	0.405
ENSMUSG00000022336	Bin_413268	chr15	43165001	43170000	chr15	-	43081586	43114282	Eif3e	-1.58	2.134
ENSMUSG00000022346	Bin_416950	chr15	61575001	61580000	chr15	+	61816946	61821929	Myc	0.665	-0.888
ENSMUSG00000022346	Bin_416965	chr15	61650001	61655000	chr15	+	61816946	61821929	Myc	0.359	-0.539
ENSMUSG00000022346	Bin_416967	chr15	61660001	61665000	chr15	+	61816946	61821929	Myc	0.198	-0.068
ENSMUSG00000022346	Bin_416984	chr15	61745001	61750000	chr15	+	61816946	61821929	Myc	1.162	-0.406
ENSMUSG00000022346	Bin_416992	chr15	61785001	61790000	chr15	+	61816946	61821929	Myc	-0.681	0.25
ENSMUSG00000022346	Bin_416998	chr15	61815001	61820000	chr15	+	61816946	61821929	Myc	-0.57	1.121
ENSMUSG00000022346	Bin_416999	chr15	61820001	61825000	chr15	+	61816946	61821929	Myc	0.391	-0.054
ENSMUSG00000022346	Bin_417003	chr15	61840001	61845000	chr15	+	61816946	61821929	Myc	-0.907	0.539
ENSMUSG00000022362	Bin_416205	chr15	57850001	57855000	chr15	-	57853831	57907980	9130401M01Rik	-0.565	2.028
ENSMUSG00000022408	Bin_420737	chr15	80510001	80515000	chr15	+	80501783	80530850	Fam83f	0.769	-1.068
ENSMUSG00000022419	Bin_415638	chr15	55015001	55020000	chr15	+	54943872	55090826	Deptor	0.392	-0.742
ENSMUSG00000022438	Bin_421455	chr15	84100001	84105000	chr15	+	84062473	84146118	Parvb	0.884	-1.2
ENSMUSG00000022439	Bin_421471	chr15	84180001	84185000	chr15	+	84154456	84173408	Parvg	-0.731	0.325
ENSMUSG00000022466	Bin_424100	chr15	97325001	97330000	chr15	-	97505536	97536253	Rpap3	0.878	-1.817
ENSMUSG00000022466	Bin_424116	chr15	97405001	97410000	chr15	-	97505536	97536253	Rpap3	-0.835	0.841
ENSMUSG00000022471	Bin_421004	chr15	81845001	81850000	chr15	+	81818265	81870515	Xrcc6	0.187	-0.349
ENSMUSG00000022487	Bin_425284	chr15	103245001	103250000	chr15	-	103232836	103260901	Gtsf1	0.305	-0.022
ENSMUSG00000022500	Bin_427528	chr16	10970001	10975000	chr16	-	10959368	11066250	Litaf	1.187	-0.896
ENSMUSG00000022500	Bin_427532	chr16	10990001	10995000	chr16	-	10959368	11066250	Litaf	0.383	-0.264
ENSMUSG00000022500	Bin_427542	chr16	11040001	11045000	chr16	-	10959368	11066250	Litaf	1.634	-1.018
ENSMUSG00000022508	Bin_430157	chr16	24115001	24120000	chr16	-	23965138	23988938	Bcl6	0.789	-2.96
ENSMUSG00000022508	Bin_430160	chr16	24130001	24135000	chr16	-	23965138	23988938	Bcl6	1.661	-0.535
ENSMUSG00000022508	Bin_430163	chr16	24145001	24150000	chr16	-	23965138	23988938	Bcl6	0.689	-1.211
ENSMUSG00000022512	Bin_430601	chr16	26335001	26340000	chr16	-	26356728	26371927	Cldn1	-0.666	0.883
ENSMUSG00000022514	Bin_430654	chr16	26600001	26605000	chr16	+	26581790	26730203	Il1rap	-0.748	0.481
ENSMUSG00000022533	Bin_431409	chr16	30375001	30380000	chr16	-	30312509	30388923	Atp13a3	-0.868	0.968
ENSMUSG00000022540	Bin_426337	chr16	5015001	5020000	chr16	-	5008823	5013620	Rogdi	0.165	-0.471
ENSMUSG00000022548	Bin_431594	chr16	31300001	31305000	chr16	-	31296278	31314894	Apod	0.086	-0.214
ENSMUSG00000022548	Bin_431600	chr16	31330001	31335000	chr16	-	31296278	31314894	Apod	-1.01	0.25
ENSMUSG00000022557	Bin_419896	chr15	76305001	76310000	chr15	-	76283426	76307699	Bop1	0.785	-1.4
ENSMUSG00000022558	Bin_419877	chr15	76210001	76215000	chr15	+	76210691	76283468	Heatr7a	-0.76	1.502
ENSMUSG00000022558	Bin_419888	chr15	76265001	76270000	chr15	+	76210691	76283468	Heatr7a	-0.373	0.774
ENSMUSG00000022582	Bin_419635	chr15	75000001	75005000	chr15	+	74987123	74989169	Ly6g	-0.016	0.083
ENSMUSG00000022601	Bin_436529	chr16	55975001	55980000	chr16	+	55966388	56009026	Rpl24	-0.172	1.65
ENSMUSG00000022607	Bin_419285	chr15	73250001	73255000	chr15	-	73035535	73253621	Ptk2	0.966	-0.747
ENSMUSG00000022615	Bin_422476	chr15	89205001	89210000	chr15	-	89203876	89207179	Tymp	0.678	-0.116
ENSMUSG00000022636	Bin_435868	chr16	52670001	52675000	chr16	-	52249109	52454187	Alcam	-0.173	0.729
ENSMUSG00000022637	Bin_435733	chr16	51995001	52000000	chr16	+	52031662	52208160	Cblb	0.38	-0.25
ENSMUSG00000022639	Bin_435475	chr16	50705001	50710000	chr16	-	50719410	50732862	5330426P16Rik	1.43	-0.902
ENSMUSG00000022651	Bin_435110	chr16	48880001	48885000	chr16	+	48872721	48874611	Retnlg	-0.264	0.872
ENSMUSG00000022656	Bin_434599	chr16	46325001	46330000	chr16	-	46387819	46498638	Pvrl3	-1.741	2.149
ENSMUSG00000022656	Bin_434607	chr16	46365001	46370000	chr16	-	46387819	46498638	Pvrl3	-0.352	0.237
ENSMUSG00000022656	Bin_434636	chr16	46510001	46515000	chr16	-	46387819	46498638	Pvrl3	-0.64	0.639
ENSMUSG00000022656	Bin_434685	chr16	46755001	46760000	chr16	-	46387819	46498638	Pvrl3	0.266	-0.79
ENSMUSG00000022656	Bin_434686	chr16	46760001	46765000	chr16	-	46387819	46498638	Pvrl3	-0.328	0.181
ENSMUSG00000022657	Bin_434550	chr16	46080001	46085000	chr16	-	46035770	46120364	Cd96	-0.026	0.132
ENSMUSG00000022659	Bin_434453	chr16	45595001	45600000	chr16	+	45610536	45622980	Gcet2	1.614	-0.5
ENSMUSG00000022659	Bin_434457	chr16	45615001	45620000	chr16	+	45610536	45622980	Gcet2	0.956	-0.567
ENSMUSG00000022661	Bin_434400	chr16	45330001	45335000	chr16	-	45382248	45409166	Cd200	-0.556	1.612
ENSMUSG00000022661	Bin_434412	chr16	45390001	45395000	chr16	-	45382248	45409166	Cd200	-1.264	0.167
ENSMUSG00000022671	Bin_428486	chr16	15760001	15765000	chr16	-	15848534	15863462	Mzt2	-0.561	0.476
ENSMUSG00000022671	Bin_428500	chr16	15830001	15835000	chr16	-	15848534	15863462	Mzt2	1.207	-0.706
ENSMUSG00000022674	Bin_428437	chr16	15515001	15520000	chr16	-	15552770	15594617	Ube2v2	0.572	-1.895
ENSMUSG00000022674	Bin_428441	chr16	15535001	15540000	chr16	-	15552770	15594617	Ube2v2	-0.52	0.709
ENSMUSG00000022674	Bin_428446	chr16	15560001	15565000	chr16	-	15552770	15594617	Ube2v2	1.071	-0.039
ENSMUSG00000022682	Bin_428085	chr16	13755001	13760000	chr16	+	13780792	13814933	Rrn3	0.881	-0.595
ENSMUSG00000022685	Bin_428054	chr16	13600001	13605000	chr16	-	13538057	13668263	Parn	0.793	-0.563
ENSMUSG00000022685	Bin_428064	chr16	13650001	13655000	chr16	-	13538057	13668263	Parn	-1.78	1.695
ENSMUSG00000022686	Bin_429282	chr16	19740001	19745000	chr16	+	19760301	19772846	B3gnt5	0.604	-1.002
ENSMUSG00000022686	Bin_429295	chr16	19805001	19810000	chr16	+	19760301	19772846	B3gnt5	-0.769	0.784
ENSMUSG00000022696	Bin_434201	chr16	44335001	44340000	chr16	-	44240293	44333309	Sidt1	-0.143	0.467
ENSMUSG00000022704	Bin_434108	chr16	43870001	43875000	chr16	-	43861520	43926922	Qtrtd1	1.394	-0.832
ENSMUSG00000022708	Bin_433987	chr16	43265001	43270000	chr16	+	42875994	43642715	Zbtb20	-1.038	0.449
ENSMUSG00000022747	Bin_437035	chr16	58505001	58510000	chr16	-	58468238	58524356	St3gal6	1.182	-2.45
ENSMUSG00000022773	Bin_428747	chr16	17065001	17070000	chr16	+	17069789	17087138	Ypel1	-0.506	1.007
ENSMUSG00000022788	Bin_428623	chr16	16445001	16450000	chr16	-	16417010	16600642	Fgd4	0.356	-0.652
ENSMUSG00000022793	Bin_433087	chr16	38765001	38770000	chr16	+	38742377	38769162	B4galt4	0.655	-0.953
ENSMUSG00000022793	Bin_433088	chr16	38770001	38775000	chr16	+	38742377	38769162	B4galt4	0.706	-0.139
ENSMUSG00000022820	Bin_432870	chr16	37680001	37685000	chr16	-	37647256	37654539	Ndufb4	0.131	-1.691
ENSMUSG00000022856	Bin_429722	chr16	21940001	21945000	chr16	-	21934400	21947617	Tmem41a	-0.043	0.16
ENSMUSG00000022865	Bin_440988	chr16	78270001	78275000	chr16	+	78301741	78360030	Cxadr	-0.037	0.318
ENSMUSG00000022876	Bin_440528	chr16	75970001	75975000	chr16	-	75859038	76022515	Samsn1	-1.363	1.019
ENSMUSG00000022912	Bin_437964	chr16	63150001	63155000	chr16	+	62854133	62929172	Pros1	-0.031	1.238
ENSMUSG00000022912	Bin_437974	chr16	63200001	63205000	chr16	+	62854133	62929172	Pros1	-0.158	1.323
ENSMUSG00000022912	Bin_437980	chr16	63230001	63235000	chr16	+	62854133	62929172	Pros1	-1.187	1.265
ENSMUSG00000022912	Bin_437985	chr16	63255001	63260000	chr16	+	62854133	62929172	Pros1	0.216	-1.493
ENSMUSG00000022912	Bin_437988	chr16	63270001	63275000	chr16	+	62854133	62929172	Pros1	0.867	-0.306
ENSMUSG00000022947	Bin_444071	chr16	93685001	93690000	chr16	+	93683460	93691235	Cbr3	1.424	-0.197
ENSMUSG00000022952	Bin_443887	chr16	92765001	92770000	chr16	-	92601712	92826311	Runx1	1.514	-0.436
ENSMUSG00000022952	Bin_443909	chr16	92875001	92880000	chr16	-	92601712	92826311	Runx1	1.285	-2.317
ENSMUSG00000022982	Bin_443376	chr16	90210001	90215000	chr16	+	90220987	90226567	Sod1	-1.522	0.25
ENSMUSG00000023025	Bin_424597	chr15	99810001	99815000	chr15	+	99800505	99846782	Larp4	1.006	-0.091
ENSMUSG00000023032	Bin_424765	chr15	100650001	100655000	chr15	+	100592178	100654399	Slc4a8	1.213	-0.145
ENSMUSG00000023087	Bin_85958	chr3	50835001	50840000	chr3	+	51028369	51055566	Ccrn4l	1.178	-0.558
ENSMUSG00000023087	Bin_85961	chr3	50850001	50855000	chr3	+	51028369	51055566	Ccrn4l	0.472	-0.043
ENSMUSG00000023088	Bin_428219	chr16	14425001	14430000	chr16	+	14361651	14475830	Abcc1	0.814	-1.866
ENSMUSG00000023110	Bin_390619	chr14	55115001	55120000	chr14	-	55126024	55136362	Prmt5	0.696	-1.045
ENSMUSG00000023110	Bin_390624	chr14	55140001	55145000	chr14	-	55126024	55136362	Prmt5	0.727	-0.947
ENSMUSG00000023132	Bin_378317	chr13	113890001	113895000	chr13	-	113884033	113891187	Gzma	-0.345	2.702
ENSMUSG00000023156	Bin_381377	chr14	8905001	8910000	chr14	+	8912827	8924360	Rpp14	0.082	-1.09
ENSMUSG00000023243	Bin_383795	chr14	20995001	21000000	chr14	-	20959280	21001004	Kcnk5	1.915	-1.354
ENSMUSG00000023456	Bin_194298	chr6	124760001	124765000	chr6	-	124760604	124764314	Tpi1	1.517	-0.321
ENSMUSG00000023800	Bin_445688	chr17	3450001	3455000	chr17	+	3326573	3519397	Tiam2	1.809	-1.648
ENSMUSG00000023809	Bin_446486	chr17	7440001	7445000	chr17	+	7374464	7507662	Rps6ka2	-0.253	0.683
ENSMUSG00000023827	Bin_447438	chr17	12200001	12205000	chr17	+	12311570	12412511	Agpat4	0.501	-0.359
ENSMUSG00000023827	Bin_447439	chr17	12205001	12210000	chr17	+	12311570	12412511	Agpat4	-0.201	0.433
ENSMUSG00000023852	Bin_448157	chr17	15795001	15800000	chr17	+	15841931	15909574	Chd1	0.442	-0.5
ENSMUSG00000023852	Bin_448179	chr17	15905001	15910000	chr17	+	15841931	15909574	Chd1	-0.604	0.395
ENSMUSG00000023852	Bin_448181	chr17	15915001	15920000	chr17	+	15841931	15909574	Chd1	0.07	-0.208
ENSMUSG00000023868	Bin_446801	chr17	9015001	9020000	chr17	+	8718237	9179513	Pde10a	0.91	-0.8
ENSMUSG00000023915	Bin_453645	chr17	43235001	43240000	chr17	+	43153504	43226137	Tnfrsf21	-0.002	1.604
ENSMUSG00000023921	Bin_453229	chr17	41155001	41160000	chr17	+	41071656	41098582	Mut	0.3	-0.097
ENSMUSG00000023921	Bin_453231	chr17	41165001	41170000	chr17	+	41071656	41098582	Mut	0.371	-1.929
ENSMUSG00000023921	Bin_453235	chr17	41185001	41190000	chr17	+	41071656	41098582	Mut	-0.25	0.435
ENSMUSG00000023921	Bin_453241	chr17	41215001	41220000	chr17	+	41071656	41098582	Mut	1.163	-2.896
ENSMUSG00000023921	Bin_453265	chr17	41335001	41340000	chr17	+	41071656	41098582	Mut	-0.172	0.265
ENSMUSG00000023921	Bin_453286	chr17	41440001	41445000	chr17	+	41071656	41098582	Mut	-0.154	0.378
ENSMUSG00000023921	Bin_453314	chr17	41580001	41585000	chr17	+	41071656	41098582	Mut	0.27	-0.379
ENSMUSG00000023921	Bin_453340	chr17	41710001	41715000	chr17	+	41071656	41098582	Mut	-0.136	1.159
ENSMUSG00000023926	Bin_453189	chr17	40955001	40960000	chr17	+	40948075	40977703	Rhag	-0.551	0.798
ENSMUSG00000023926	Bin_453194	chr17	40980001	40985000	chr17	+	40948075	40977703	Rhag	1.846	-1.433
ENSMUSG00000023927	Bin_455324	chr17	51630001	51635000	chr17	-	51875512	51972615	Satb1	-1.888	0.669
ENSMUSG00000023927	Bin_455334	chr17	51680001	51685000	chr17	-	51875512	51972615	Satb1	0.605	-0.41
ENSMUSG00000023927	Bin_455337	chr17	51695001	51700000	chr17	-	51875512	51972615	Satb1	-1.6	0.983
ENSMUSG00000023927	Bin_455345	chr17	51735001	51740000	chr17	-	51875512	51972615	Satb1	1.092	-3.129
ENSMUSG00000023927	Bin_455387	chr17	51945001	51950000	chr17	-	51875512	51972615	Satb1	0.778	-1.233
ENSMUSG00000023927	Bin_455400	chr17	52010001	52015000	chr17	-	51875512	51972615	Satb1	-0.782	0.78
ENSMUSG00000023927	Bin_455419	chr17	52105001	52110000	chr17	-	51875512	51972615	Satb1	1.501	-1.298
ENSMUSG00000023927	Bin_455434	chr17	52180001	52185000	chr17	-	51875512	51972615	Satb1	0.476	-0.074
ENSMUSG00000023927	Bin_455441	chr17	52215001	52220000	chr17	-	51875512	51972615	Satb1	-0.377	0.13
ENSMUSG00000023927	Bin_455444	chr17	52230001	52235000	chr17	-	51875512	51972615	Satb1	-0.043	0.185
ENSMUSG00000023927	Bin_455445	chr17	52235001	52240000	chr17	-	51875512	51972615	Satb1	-0.565	1.602
ENSMUSG00000023959	Bin_453894	chr17	44480001	44485000	chr17	+	44325521	44417117	Clic5	0.077	-1.941
ENSMUSG00000023961	Bin_453847	chr17	44245001	44250000	chr17	-	44233257	44242758	Enpp4	-0.157	0.771
ENSMUSG00000024013	Bin_450905	chr17	29535001	29540000	chr17	+	29497859	29516605	Fgd2	0.364	-0.245
ENSMUSG00000024014	Bin_450917	chr17	29595001	29600000	chr17	+	29627757	29632390	Pim1	-0.586	0.702
ENSMUSG00000024014	Bin_450919	chr17	29605001	29610000	chr17	+	29627757	29632390	Pim1	0.07	-0.134
ENSMUSG00000024014	Bin_450923	chr17	29625001	29630000	chr17	+	29627757	29632390	Pim1	1.042	-0.431
ENSMUSG00000024052	Bin_459322	chr17	71620001	71625000	chr17	+	71531900	71599157	Lpin2	0.109	-1.894
ENSMUSG00000024063	Bin_459644	chr17	73230001	73235000	chr17	+	73267645	73291282	Lbh	1.02	-1.003
ENSMUSG00000024063	Bin_459657	chr17	73295001	73300000	chr17	+	73267645	73291282	Lbh	0.407	-0.117
ENSMUSG00000024066	Bin_459845	chr17	74235001	74240000	chr17	-	74233248	74299522	Xdh	1.252	-1.395
ENSMUSG00000024078	Bin_460036	chr17	75190001	75195000	chr17	+	75117090	75262910	Ttc27	0.013	-1.519
ENSMUSG00000024078	Bin_460043	chr17	75225001	75230000	chr17	+	75117090	75262910	Ttc27	1.342	-0.808
ENSMUSG00000024083	Bin_457912	chr17	64570001	64575000	chr17	-	64630354	64681256	Pja2	0.446	-0.108
ENSMUSG00000024083	Bin_457943	chr17	64725001	64730000	chr17	-	64630354	64681256	Pja2	-0.744	0.275
ENSMUSG00000024084	Bin_460894	chr17	79480001	79485000	chr17	+	79451246	79489583	Qpct	0.575	-1.375
ENSMUSG00000024109	Bin_463089	chr17	90455001	90460000	chr17	-	90432984	91492145	Nrxn1	-0.182	1.12
ENSMUSG00000024109	Bin_463105	chr17	90535001	90540000	chr17	-	90432984	91492145	Nrxn1	1.28	-0.214
ENSMUSG00000024109	Bin_463174	chr17	90880001	90885000	chr17	-	90432984	91492145	Nrxn1	0.482	-0.5
ENSMUSG00000024109	Bin_463175	chr17	90885001	90890000	chr17	-	90432984	91492145	Nrxn1	-0.642	2.586
ENSMUSG00000024109	Bin_463284	chr17	91430001	91435000	chr17	-	90432984	91492145	Nrxn1	1.744	-0.477
ENSMUSG00000024154	Bin_462808	chr17	89050001	89055000	chr17	+	89068000	89114492	Gtf2a1l	0.107	-0.816
ENSMUSG00000024154	Bin_462823	chr17	89125001	89130000	chr17	+	89068000	89114492	Gtf2a1l	0.931	-1.143
ENSMUSG00000024180	Bin_450248	chr17	26250001	26255000	chr17	+	26250261	26260199	Tmem8	0.373	-1.935
ENSMUSG00000024193	Bin_450410	chr17	27060001	27065000	chr17	+	27070072	27074835	Phf1	-1.114	2.165
ENSMUSG00000024211	Bin_174943	chr6	27985001	27990000	chr6	-	27225121	28085178	Grm8	-1.244	0.25
ENSMUSG00000024211	Bin_174948	chr6	28010001	28015000	chr6	-	27225121	28085178	Grm8	0.013	-0.481
ENSMUSG00000024211	Bin_174969	chr6	28115001	28120000	chr6	-	27225121	28085178	Grm8	0.404	-0.469
ENSMUSG00000024242	Bin_461222	chr17	81120001	81125000	chr17	-	80979852	81127433	Map4k3	0.384	-0.4
ENSMUSG00000024247	Bin_461671	chr17	83365001	83370000	chr17	+	83614623	83624410	Pkdcc	-0.378	0.49
ENSMUSG00000024247	Bin_461673	chr17	83375001	83380000	chr17	+	83614623	83624410	Pkdcc	-0.438	0.086
ENSMUSG00000024247	Bin_461676	chr17	83390001	83395000	chr17	+	83614623	83624410	Pkdcc	0.376	-0.124
ENSMUSG00000024247	Bin_461708	chr17	83550001	83555000	chr17	+	83614623	83624410	Pkdcc	0.197	-0.61
ENSMUSG00000024247	Bin_461712	chr17	83570001	83575000	chr17	+	83614623	83624410	Pkdcc	0.508	-1.756
ENSMUSG00000024247	Bin_461725	chr17	83635001	83640000	chr17	+	83614623	83624410	Pkdcc	0.781	-0.25
ENSMUSG00000024273	Bin_468978	chr18	24625001	24630000	chr18	+	24629362	24636266	2700062C07Rik	-0.509	0.321
ENSMUSG00000024273	Bin_468982	chr18	24645001	24650000	chr18	+	24629362	24636266	2700062C07Rik	1.231	-0.997
ENSMUSG00000024300	Bin_451742	chr17	33720001	33725000	chr17	+	33692664	33744709	Myo1f	0.674	-1.198
ENSMUSG00000024312	Bin_451814	chr17	34080001	34085000	chr17	+	34077605	34086640	Wdr46	-0.095	0.75
ENSMUSG00000024346	Bin_471367	chr18	36570001	36575000	chr18	-	36563333	36614149	Pfdn1	0.026	-0.487
ENSMUSG00000024346	Bin_471378	chr18	36625001	36630000	chr18	-	36563333	36614149	Pfdn1	-1.299	1.418
ENSMUSG00000024357	Bin_471175	chr18	35610001	35615000	chr18	-	35426054	35658579	Sil1	2.073	-0.598
ENSMUSG00000024357	Bin_471179	chr18	35630001	35635000	chr18	-	35426054	35658579	Sil1	-0.216	1.945
ENSMUSG00000024357	Bin_471183	chr18	35650001	35655000	chr18	-	35426054	35658579	Sil1	-0.152	1.243
ENSMUSG00000024420	Bin_466898	chr18	14225001	14230000	chr18	-	13845522	14131242	Zfp521	-0.135	2.624
ENSMUSG00000024431	Bin_472005	chr18	39760001	39765000	chr18	-	39570199	39650955	Nr3c1	0.175	-0.004
ENSMUSG00000024431	Bin_472010	chr18	39785001	39790000	chr18	-	39570199	39650955	Nr3c1	0.878	-0.257
ENSMUSG00000024451	Bin_471685	chr18	38160001	38165000	chr18	-	38132278	38157228	Arap3	-0.592	0.6
ENSMUSG00000024498	Bin_472580	chr18	42635001	42640000	chr18	+	42671141	42735439	Tcerg1	0.19	-1.318
ENSMUSG00000024498	Bin_472587	chr18	42670001	42675000	chr18	+	42671141	42735439	Tcerg1	0.461	-1.888
ENSMUSG00000024525	Bin_477539	chr18	67430001	67435000	chr18	+	67448907	67478800	Impa2	1.687	-1.112
ENSMUSG00000024537	Bin_477614	chr18	67805001	67810000	chr18	+	67801253	67813816	Psmg2	1.891	-0.75
ENSMUSG00000024548	Bin_479904	chr18	79255001	79260000	chr18	-	78947119	79306130	Setbp1	0.807	-0.335
ENSMUSG00000024548	Bin_479944	chr18	79455001	79460000	chr18	-	78947119	79306130	Setbp1	1.237	-0.278
ENSMUSG00000024548	Bin_479953	chr18	79500001	79505000	chr18	-	78947119	79306130	Setbp1	-0.405	1.836
ENSMUSG00000024556	Bin_478844	chr18	73955001	73960000	chr18	-	73929694	73975046	Me2	0.811	-1.096
ENSMUSG00000024587	Bin_476998	chr18	64725001	64730000	chr18	-	64659319	64676211	Nars	1.304	-0.043
ENSMUSG00000024593	Bin_475499	chr18	57230001	57235000	chr18	+	57292744	57457121	Megf10	1.731	-0.059
ENSMUSG00000024593	Bin_475528	chr18	57375001	57380000	chr18	+	57292744	57457121	Megf10	0.274	-0.344
ENSMUSG00000024642	Bin_485068	chr19	14300001	14305000	chr19	-	14522562	14672473	Tle4	1.336	-0.02
ENSMUSG00000024642	Bin_485075	chr19	14335001	14340000	chr19	-	14522562	14672473	Tle4	0.149	-0.196
ENSMUSG00000024642	Bin_485113	chr19	14525001	14530000	chr19	-	14522562	14672473	Tle4	-1.117	0.575
ENSMUSG00000024642	Bin_485144	chr19	14680001	14685000	chr19	-	14522562	14672473	Tle4	0.705	-0.977
ENSMUSG00000024647	Bin_481399	chr18	86730001	86735000	chr18	+	86880502	86887675	Cbln2	0.441	-1.542
ENSMUSG00000024647	Bin_481409	chr18	86780001	86785000	chr18	+	86880502	86887675	Cbln2	1.681	-1.27
ENSMUSG00000024647	Bin_481410	chr18	86785001	86790000	chr18	+	86880502	86887675	Cbln2	2.989	-0.871
ENSMUSG00000024647	Bin_481415	chr18	86810001	86815000	chr18	+	86880502	86887675	Cbln2	-0.041	1.542
ENSMUSG00000024647	Bin_481423	chr18	86850001	86855000	chr18	+	86880502	86887675	Cbln2	0.256	-1.284
ENSMUSG00000024647	Bin_481426	chr18	86865001	86870000	chr18	+	86880502	86887675	Cbln2	1.736	-0.89
ENSMUSG00000024647	Bin_481453	chr18	87000001	87005000	chr18	+	86880502	86887675	Cbln2	-0.641	0.478
ENSMUSG00000024647	Bin_481457	chr18	87020001	87025000	chr18	+	86880502	86887675	Cbln2	1.547	-1.823
ENSMUSG00000024647	Bin_481473	chr18	87100001	87105000	chr18	+	86880502	86887675	Cbln2	1.043	-1.165
ENSMUSG00000024647	Bin_481476	chr18	87115001	87120000	chr18	+	86880502	86887675	Cbln2	1.537	-2.247
ENSMUSG00000024647	Bin_481488	chr18	87175001	87180000	chr18	+	86880502	86887675	Cbln2	0.272	-0.114
ENSMUSG00000024647	Bin_481516	chr18	87315001	87320000	chr18	+	86880502	86887675	Cbln2	-0.047	0.705
ENSMUSG00000024647	Bin_481518	chr18	87325001	87330000	chr18	+	86880502	86887675	Cbln2	-0.393	0.189
ENSMUSG00000024647	Bin_481531	chr18	87390001	87395000	chr18	+	86880502	86887675	Cbln2	-0.04	0.407
ENSMUSG00000024675	Bin_484497	chr19	11445001	11450000	chr19	+	11479260	11501736	Ms4a4c	-0.317	1.206
ENSMUSG00000024675	Bin_484506	chr19	11490001	11495000	chr19	+	11479260	11501736	Ms4a4c	0.907	-0.818
ENSMUSG00000024677	Bin_484524	chr19	11580001	11585000	chr19	+	11591002	11605746	Ms4a6b	-0.354	0.655
ENSMUSG00000024680	Bin_484546	chr19	11690001	11695000	chr19	-	11690013	11698209	Ms4a2	0.489	-0.549
ENSMUSG00000024691	Bin_484735	chr19	12635001	12640000	chr19	+	12620230	12664258	Fam111a	0.413	-2.043
ENSMUSG00000024726	Bin_485955	chr19	18735001	18740000	chr19	+	18745270	18779278	2410127L17Rik	-0.948	0.863
ENSMUSG00000024749	Bin_486425	chr19	21085001	21090000	chr19	-	20857948	21028692	Tmc1	-0.412	0.191
ENSMUSG00000024749	Bin_486435	chr19	21135001	21140000	chr19	-	20857948	21028692	Tmc1	-0.2	0.375
ENSMUSG00000024754	Bin_486569	chr19	21805001	21810000	chr19	+	21852832	21932817	Tmem2	0.621	-0.768
ENSMUSG00000024754	Bin_486585	chr19	21885001	21890000	chr19	+	21852832	21932817	Tmem2	-0.672	1.426
ENSMUSG00000024766	Bin_488942	chr19	33670001	33675000	chr19	-	33592230	33836441	Lipo1	0.496	-0.571
ENSMUSG00000024766	Bin_488943	chr19	33675001	33680000	chr19	-	33592230	33836441	Lipo1	0.069	-0.117
ENSMUSG00000024778	Bin_489080	chr19	34360001	34365000	chr19	+	34365149	34402260	Fas	0.235	-0.742
ENSMUSG00000024778	Bin_489087	chr19	34395001	34400000	chr19	+	34365149	34402260	Fas	0.751	-2.969
ENSMUSG00000024785	Bin_488040	chr19	29160001	29165000	chr19	+	29175865	29218333	Rcl1	-0.459	1.407
ENSMUSG00000024785	Bin_488041	chr19	29165001	29170000	chr19	+	29175865	29218333	Rcl1	-1.287	0.831
ENSMUSG00000024805	Bin_489507	chr19	36495001	36500000	chr19	+	36453557	36530682	Pcgf5	0.846	-0.204
ENSMUSG00000024810	Bin_488201	chr19	29965001	29970000	chr19	+	29999604	30035208	Il33	1.945	-1.529
ENSMUSG00000024887	Bin_488627	chr19	32095001	32100000	chr19	-	32059144	32135959	Asah2	0.842	-0.009
ENSMUSG00000024887	Bin_488630	chr19	32110001	32115000	chr19	-	32059144	32135959	Asah2	0.054	-0.244
ENSMUSG00000024887	Bin_488639	chr19	32155001	32160000	chr19	-	32059144	32135959	Asah2	-0.199	0.208
ENSMUSG00000024897	Bin_486973	chr19	23825001	23830000	chr19	+	23833366	24024087	Apba1	-0.215	1.454
ENSMUSG00000024897	Bin_486982	chr19	23870001	23875000	chr19	+	23833366	24024087	Apba1	0.35	-0.511
ENSMUSG00000024897	Bin_486983	chr19	23875001	23880000	chr19	+	23833366	24024087	Apba1	1.083	-0.381
ENSMUSG00000024897	Bin_487013	chr19	24025001	24030000	chr19	+	23833366	24024087	Apba1	2.903	-0.318
ENSMUSG00000024978	Bin_493138	chr19	54650001	54655000	chr19	-	55142142	55201824	Gpam	0.001	-0.935
ENSMUSG00000024978	Bin_493179	chr19	54855001	54860000	chr19	-	55142142	55201824	Gpam	0.871	-0.348
ENSMUSG00000024978	Bin_493206	chr19	54990001	54995000	chr19	-	55142142	55201824	Gpam	-0.331	0.206
ENSMUSG00000024978	Bin_493216	chr19	55040001	55045000	chr19	-	55142142	55201824	Gpam	0.223	-0.688
ENSMUSG00000024978	Bin_493233	chr19	55125001	55130000	chr19	-	55142142	55201824	Gpam	0.681	-0.286
ENSMUSG00000024978	Bin_493243	chr19	55175001	55180000	chr19	-	55142142	55201824	Gpam	0.799	-0.886
ENSMUSG00000024985	Bin_493423	chr19	56075001	56080000	chr19	+	55816300	56008144	Tcf7l2	-0.12	0.612
ENSMUSG00000024999	Bin_489987	chr19	38895001	38900000	chr19	-	38862618	38893727	Noc3l	1.723	-0.211
ENSMUSG00000025001	Bin_490009	chr19	39005001	39010000	chr19	+	39005405	39045541	Hells	0.416	-2.25
ENSMUSG00000025014	Bin_490426	chr19	41090001	41095000	chr19	+	41103765	41134013	Dntt	0.688	-0.779
ENSMUSG00000025014	Bin_490433	chr19	41125001	41130000	chr19	+	41103765	41134013	Dntt	0.287	-1.03
ENSMUSG00000025020	Bin_490548	chr19	41700001	41705000	chr19	-	41674747	41818155	Slit1	0.322	-0.273
ENSMUSG00000025020	Bin_490552	chr19	41720001	41725000	chr19	-	41674747	41818155	Slit1	0.506	-0.539
ENSMUSG00000025047	Bin_491642	chr19	47170001	47175000	chr19	+	47165256	47205633	Pdcd11	0.225	-0.641
ENSMUSG00000025047	Bin_491645	chr19	47185001	47190000	chr19	+	47165256	47205633	Pdcd11	0.579	-0.419
ENSMUSG00000025064	Bin_491758	chr19	47750001	47755000	chr19	-	47720834	47766584	Col17a1	1.091	-0.768
ENSMUSG00000025077	Bin_493524	chr19	56580001	56585000	chr19	-	56603649	56622516	Dclre1a	1.684	-1.245
ENSMUSG00000025085	Bin_493660	chr19	57260001	57265000	chr19	-	57107223	57389409	Ablim1	0.881	-0.967
ENSMUSG00000025086	Bin_493707	chr19	57495001	57500000	chr19	+	57527396	57565495	Trub1	2.762	-0.063
ENSMUSG00000025089	Bin_493906	chr19	58490001	58495000	chr19	-	58310094	58530399	Gfra1	0.271	-1.564
ENSMUSG00000025196	Bin_491015	chr19	44035001	44040000	chr19	-	44030797	44061046	Cpn1	-0.132	2.267
ENSMUSG00000025217	Bin_491297	chr19	45445001	45450000	chr19	+	45438224	45607831	Btrc	0.286	-0.855
ENSMUSG00000025235	Bin_267939	chr9	59180001	59185000	chr9	-	59169773	59201315	Bbs4	-0.604	0.484
ENSMUSG00000025235	Bin_267941	chr9	59190001	59195000	chr9	-	59169773	59201315	Bbs4	0.583	-0.56
ENSMUSG00000025270	Bin_523870	chrX	146965001	146970000	chrX	+	146981918	147005181	Alas2	-0.058	0.32
ENSMUSG00000025277	Bin_381367	chr14	8855001	8860000	chr14	+	8835416	8889069	Abhd6	-0.304	0.187
ENSMUSG00000025277	Bin_381368	chr14	8860001	8865000	chr14	+	8835416	8889069	Abhd6	1.495	-0.561
ENSMUSG00000025279	Bin_381354	chr14	8790001	8795000	chr14	-	8797047	8827087	Dnase1l3	-0.504	1.109
ENSMUSG00000025283	Bin_524808	chrX	151655001	151660000	chrX	-	151647675	151650992	Sat1	-0.073	0.119
ENSMUSG00000025323	Bin_355200	chr12	119565001	119570000	chr12	-	119473406	119539913	Sp4	1.777	-0.037
ENSMUSG00000025323	Bin_355203	chr12	119580001	119585000	chr12	-	119473406	119539913	Sp4	1.162	-1.209
ENSMUSG00000025323	Bin_355211	chr12	119620001	119625000	chr12	-	119473406	119539913	Sp4	0.2	-0.711
ENSMUSG00000025323	Bin_355212	chr12	119625001	119630000	chr12	-	119473406	119539913	Sp4	0.119	-0.26
ENSMUSG00000025328	Bin_135780	chr4	140345001	140350000	chr4	-	140341280	140366563	Padi3	2.886	-3.043
ENSMUSG00000025362	Bin_306532	chr10	128065001	128070000	chr10	-	128061586	128063562	Rps26	0.606	-0.067
ENSMUSG00000025403	Bin_306310	chr10	126955001	126960000	chr10	-	126954195	126959491	Shmt2	0.105	-0.714
ENSMUSG00000025436	Bin_306182	chr10	126315001	126320000	chr10	-	126305486	126338427	Xrcc6bp1	-0.512	1.146
ENSMUSG00000025453	Bin_379512	chr13	119865001	119870000	chr13	-	120124255	120197804	Nnt	-1.066	1
ENSMUSG00000025453	Bin_379519	chr13	119900001	119905000	chr13	-	120124255	120197804	Nnt	0.073	-1.108
ENSMUSG00000025453	Bin_379532	chr13	119965001	119970000	chr13	-	120124255	120197804	Nnt	0.165	-0.87
ENSMUSG00000025453	Bin_379534	chr13	119975001	119980000	chr13	-	120124255	120197804	Nnt	-0.024	0.376
ENSMUSG00000025453	Bin_379541	chr13	120010001	120015000	chr13	-	120124255	120197804	Nnt	0.82	-1.018
ENSMUSG00000025453	Bin_379554	chr13	120075001	120080000	chr13	-	120124255	120197804	Nnt	-0.328	0.368
ENSMUSG00000025453	Bin_379555	chr13	120080001	120085000	chr13	-	120124255	120197804	Nnt	-0.681	0.531
ENSMUSG00000025453	Bin_379558	chr13	120095001	120100000	chr13	-	120124255	120197804	Nnt	0.09	-0.517
ENSMUSG00000025465	Bin_228710	chr7	147300001	147305000	chr7	-	147291609	147302375	Echs1	0.89	-1.732
ENSMUSG00000025545	Bin_404110	chr14	122570001	122575000	chr14	+	122580916	122801454	Clybl	1.052	-0.521
ENSMUSG00000025545	Bin_404146	chr14	122750001	122755000	chr14	+	122580916	122801454	Clybl	0.442	-2.352
ENSMUSG00000025591	Bin_243559	chr8	69020001	69025000	chr8	-	68998229	69010429	1810029B16Rik	-0.572	0.25
ENSMUSG00000025592	Bin_516630	chrX	110765001	110770000	chrX	+	110411119	110949995	Dach2	0.024	-0.464
ENSMUSG00000025647	Bin_277890	chr9	108935001	108940000	chr9	+	108941079	108960238	Shisa5	-0.94	0.42
ENSMUSG00000025790	Bin_215575	chr7	81625001	81630000	chr7	-	81420305	81699666	Slco3a1	0.764	-0.409
ENSMUSG00000025790	Bin_215600	chr7	81750001	81755000	chr7	-	81420305	81699666	Slco3a1	0.177	-0.381
ENSMUSG00000025790	Bin_215627	chr7	81885001	81890000	chr7	-	81420305	81699666	Slco3a1	0.126	-0.075
ENSMUSG00000025791	Bin_127642	chr4	99655001	99660000	chr4	+	99602019	99659899	Pgm2	-0.985	0.746
ENSMUSG00000025795	Bin_305098	chr10	120895001	120900000	chr10	-	120847406	120913306	Rassf3	-0.342	1.574
ENSMUSG00000025795	Bin_305102	chr10	120915001	120920000	chr10	-	120847406	120913306	Rassf3	0.386	-0.379
ENSMUSG00000025877	Bin_366569	chr13	55150001	55155000	chr13	-	55107346	55122746	Hk3	1.308	-2.07
ENSMUSG00000025888	Bin_257148	chr9	5225001	5230000	chr9	+	5298517	5307265	Casp1	-0.531	0.25
ENSMUSG00000025888	Bin_257152	chr9	5245001	5250000	chr9	+	5298517	5307265	Casp1	0.821	-0.34
ENSMUSG00000025888	Bin_257154	chr9	5255001	5260000	chr9	+	5298517	5307265	Casp1	0.302	-1.311
ENSMUSG00000025920	Bin_3286	chr1	16425001	16430000	chr1	-	16218755	16510193	Stau2	1.199	-1.352
ENSMUSG00000025920	Bin_3290	chr1	16445001	16450000	chr1	-	16218755	16510193	Stau2	-0.32	0.687
ENSMUSG00000025920	Bin_3303	chr1	16510001	16515000	chr1	-	16218755	16510193	Stau2	-0.257	1.314
ENSMUSG00000025932	Bin_2856	chr1	14275001	14280000	chr1	-	14159035	14300281	Eya1	0.814	-1.441
ENSMUSG00000025932	Bin_2872	chr1	14355001	14360000	chr1	-	14159035	14300281	Eya1	0.094	-0.893
ENSMUSG00000025932	Bin_2874	chr1	14365001	14370000	chr1	-	14159035	14300281	Eya1	-1.54	1.674
ENSMUSG00000025932	Bin_2889	chr1	14440001	14445000	chr1	-	14159035	14300281	Eya1	-0.459	0.433
ENSMUSG00000025932	Bin_2893	chr1	14460001	14465000	chr1	-	14159035	14300281	Eya1	0.659	-1.241
ENSMUSG00000025932	Bin_2894	chr1	14465001	14470000	chr1	-	14159035	14300281	Eya1	0.278	-1.156
ENSMUSG00000025932	Bin_2902	chr1	14505001	14510000	chr1	-	14159035	14300281	Eya1	0.495	-2.101
ENSMUSG00000025938	Bin_2594	chr1	12965001	12970000	chr1	-	12856630	12981258	Slco5a1	0.285	-1.58
ENSMUSG00000025938	Bin_2610	chr1	13045001	13050000	chr1	-	12856630	12981258	Slco5a1	0.442	-0.856
ENSMUSG00000025956	Bin_12929	chr1	64640001	64645000	chr1	-	64653047	64663816	Mettl21a	1.091	-1.638
ENSMUSG00000025993	Bin_9201	chr1	46000001	46005000	chr1	-	45964915	45982439	Slc40a1	-0.403	0.087
ENSMUSG00000025997	Bin_13906	chr1	69525001	69530000	chr1	-	69577788	69732534	Ikzf2	-0.562	0.594
ENSMUSG00000025997	Bin_13935	chr1	69670001	69675000	chr1	-	69577788	69732534	Ikzf2	-0.368	2.663
ENSMUSG00000025997	Bin_13949	chr1	69740001	69745000	chr1	-	69577788	69732534	Ikzf2	0.893	-0.492
ENSMUSG00000026009	Bin_12215	chr1	61070001	61075000	chr1	+	61034771	61057164	Icos	0.605	-1.619
ENSMUSG00000026074	Bin_8005	chr1	40020001	40025000	chr1	+	39957758	40083155	Map4k4	1.107	-1.584
ENSMUSG00000026090	Bin_7538	chr1	37685001	37690000	chr1	-	37668522	37776930	2010300C02Rik	1.148	-0.122
ENSMUSG00000026090	Bin_7544	chr1	37715001	37720000	chr1	-	37668522	37776930	2010300C02Rik	0.203	-0.739
ENSMUSG00000026090	Bin_7554	chr1	37765001	37770000	chr1	-	37668522	37776930	2010300C02Rik	-0.455	0.642
ENSMUSG00000026102	Bin_10576	chr1	52875001	52880000	chr1	-	52846257	52874532	Inpp1	-0.628	0.889
ENSMUSG00000026103	Bin_10445	chr1	52220001	52225000	chr1	-	52220292	52290076	Gls	-0.204	0.364
ENSMUSG00000026104	Bin_10441	chr1	52200001	52205000	chr1	+	52176282	52218704	Stat1	-0.015	1.134
ENSMUSG00000026107	Bin_10308	chr1	51535001	51540000	chr1	-	51526342	51535243	Obfc2a	0.848	-0.602
ENSMUSG00000026107	Bin_10321	chr1	51600001	51605000	chr1	-	51526342	51535243	Obfc2a	-0.517	0.15
ENSMUSG00000026107	Bin_10324	chr1	51615001	51620000	chr1	-	51526342	51535243	Obfc2a	-0.758	1.022
ENSMUSG00000026113	Bin_7474	chr1	37365001	37370000	chr1	+	37356710	37467581	Inpp4a	1.599	-0.396
ENSMUSG00000026113	Bin_7488	chr1	37435001	37440000	chr1	+	37356710	37467581	Inpp4a	1.852	-0.965
ENSMUSG00000026131	Bin_6838	chr1	34185001	34190000	chr1	+	33965125	34365495	Dst	-0.26	1.573
ENSMUSG00000026158	Bin_4690	chr1	23445001	23450000	chr1	-	23373263	23390014	Ogfrl1	-0.795	0.934
ENSMUSG00000026158	Bin_4696	chr1	23475001	23480000	chr1	-	23373263	23390014	Ogfrl1	-0.516	0.963
ENSMUSG00000026158	Bin_4702	chr1	23505001	23510000	chr1	-	23373263	23390014	Ogfrl1	0.609	-1.11
ENSMUSG00000026158	Bin_4703	chr1	23510001	23515000	chr1	-	23373263	23390014	Ogfrl1	0.364	-1.048
ENSMUSG00000026172	Bin_14928	chr1	74635001	74640000	chr1	+	74634863	74639017	Bcs1l	-0.892	0.045
ENSMUSG00000026187	Bin_14471	chr1	72350001	72355000	chr1	+	72353995	72441526	Xrcc5	0.996	-1.786
ENSMUSG00000026187	Bin_14482	chr1	72405001	72410000	chr1	+	72353995	72441526	Xrcc5	-1.779	0.794
ENSMUSG00000026192	Bin_14317	chr1	71580001	71585000	chr1	+	71603724	71626205	Atic	0.079	-0.962
ENSMUSG00000026238	Bin_17680	chr1	88395001	88400000	chr1	+	88423311	88427273	Ptma	1.352	-1.729
ENSMUSG00000026245	Bin_15691	chr1	78450001	78455000	chr1	-	78414533	78485434	Farsb	0.856	-0.93
ENSMUSG00000026248	Bin_15955	chr1	79770001	79775000	chr1	+	79772593	79778020	Mrpl44	-0.113	1.129
ENSMUSG00000026260	Bin_18863	chr1	94310001	94315000	chr1	-	94335587	94370437	Ndufa10	-0.011	0.024
ENSMUSG00000026271	Bin_18973	chr1	94860001	94865000	chr1	+	94869696	94882968	Gpr35	0.296	-0.025
ENSMUSG00000026335	Bin_20002	chr1	100005001	100010000	chr1	-	99691691	99992223	Pam	0.021	-0.997
ENSMUSG00000026335	Bin_20021	chr1	100100001	100105000	chr1	-	99691691	99992223	Pam	-0.015	0.064
ENSMUSG00000026335	Bin_20023	chr1	100110001	100115000	chr1	-	99691691	99992223	Pam	-0.13	1.012
ENSMUSG00000026342	Bin_25491	chr1	127450001	127455000	chr1	+	127457593	127492261	Slc35f5	0.722	-1.261
ENSMUSG00000026357	Bin_29312	chr1	146555001	146560000	chr1	-	146599813	146622565	Rgs18	1.374	-1.213
ENSMUSG00000026360	Bin_29153	chr1	145760001	145765000	chr1	-	145846468	145851291	Rgs2	-0.132	1.167
ENSMUSG00000026360	Bin_29183	chr1	145910001	145915000	chr1	-	145846468	145851291	Rgs2	-0.142	0.384
ENSMUSG00000026377	Bin_24049	chr1	120240001	120245000	chr1	+	120218416	120230399	Mki67ip	0.476	-0.049
ENSMUSG00000026383	Bin_24298	chr1	121485001	121490000	chr1	-	121441610	121545577	Epb4.1l5	-0.039	1.319
ENSMUSG00000026490	Bin_36397	chr1	181980001	181985000	chr1	+	181890603	182095734	Cdc42bpa	-0.952	0.911
ENSMUSG00000026491	Bin_36338	chr1	181685001	181690000	chr1	-	181675025	181733811	Ahctf1	1.272	-1.131
ENSMUSG00000026491	Bin_36351	chr1	181750001	181755000	chr1	-	181675025	181733811	Ahctf1	-0.872	0.948
ENSMUSG00000026491	Bin_36360	chr1	181795001	181800000	chr1	-	181675025	181733811	Ahctf1	0.402	-1.625
ENSMUSG00000026526	Bin_35503	chr1	177510001	177515000	chr1	-	177530505	177555766	Fh1	1.123	-0.864
ENSMUSG00000026548	Bin_34874	chr1	174365001	174370000	chr1	+	174405489	174408706	Slamf9	-0.063	0.051
ENSMUSG00000026548	Bin_34875	chr1	174370001	174375000	chr1	+	174405489	174408706	Slamf9	-0.515	0.285
ENSMUSG00000026548	Bin_34882	chr1	174405001	174410000	chr1	+	174405489	174408706	Slamf9	0.625	-1.604
ENSMUSG00000026556	Bin_34790	chr1	173945001	173950000	chr1	-	173931091	173958575	Vangl2	0.228	-0.322
ENSMUSG00000026572	Bin_33422	chr1	167105001	167110000	chr1	-	167067986	167090904	Tbx19	-0.015	0.547
ENSMUSG00000026574	Bin_33324	chr1	166615001	166620000	chr1	+	166726863	166754397	Dpt	0.016	-0.081
ENSMUSG00000026574	Bin_33325	chr1	166620001	166625000	chr1	+	166726863	166754397	Dpt	0.17	-0.079
ENSMUSG00000026574	Bin_33326	chr1	166625001	166630000	chr1	+	166726863	166754397	Dpt	-0.362	1.441
ENSMUSG00000026574	Bin_33332	chr1	166655001	166660000	chr1	+	166726863	166754397	Dpt	-0.257	0.321
ENSMUSG00000026574	Bin_33333	chr1	166660001	166665000	chr1	+	166726863	166754397	Dpt	0.728	-0.41
ENSMUSG00000026574	Bin_33334	chr1	166665001	166670000	chr1	+	166726863	166754397	Dpt	-0.474	0.196
ENSMUSG00000026585	Bin_33142	chr1	165705001	165710000	chr1	+	165709714	165847240	Kifap3	0.289	-0.03
ENSMUSG00000026585	Bin_33149	chr1	165740001	165745000	chr1	+	165709714	165847240	Kifap3	0.218	-0.825
ENSMUSG00000026596	Bin_31701	chr1	158500001	158505000	chr1	+	158488917	158579699	Abl2	1.051	-1.153
ENSMUSG00000026616	Bin_39400	chr1	196995001	197000000	chr1	-	196963005	197002909	Cr2	0.189	-0.455
ENSMUSG00000026648	Bin_40109	chr2	3340001	3345000	chr2	+	3341403	3381402	Dclre1c	1.759	-0.673
ENSMUSG00000026657	Bin_40225	chr2	3920001	3925000	chr2	+	3938763	4535089	Frmd4a	0.858	-0.009
ENSMUSG00000026657	Bin_40265	chr2	4120001	4125000	chr2	+	3938763	4535089	Frmd4a	0.119	-0.382
ENSMUSG00000026657	Bin_40321	chr2	4400001	4405000	chr2	+	3938763	4535089	Frmd4a	2.265	-0.036
ENSMUSG00000026657	Bin_40334	chr2	4465001	4470000	chr2	+	3938763	4535089	Frmd4a	2.34	-0.203
ENSMUSG00000026687	Bin_33858	chr1	169285001	169290000	chr1	+	169280122	169298661	Aldh9a1	-0.934	0.013
ENSMUSG00000026701	Bin_32633	chr1	163160001	163165000	chr1	-	163170243	163181350	Prdx6	-2.656	0.102
ENSMUSG00000026712	Bin_42285	chr2	14220001	14225000	chr2	+	14151041	14253684	Mrc1	-0.573	0.389
ENSMUSG00000026712	Bin_42291	chr2	14250001	14255000	chr2	+	14151041	14253684	Mrc1	0.28	-0.77
ENSMUSG00000026727	Bin_42068	chr2	13135001	13140000	chr2	-	12998594	13193058	Rsu1	0.575	-0.985
ENSMUSG00000026728	Bin_42149	chr2	13540001	13545000	chr2	+	13495554	13504453	Vim	0.438	-0.565
ENSMUSG00000026728	Bin_42157	chr2	13580001	13585000	chr2	+	13495554	13504453	Vim	-0.476	0.445
ENSMUSG00000026728	Bin_42161	chr2	13600001	13605000	chr2	+	13495554	13504453	Vim	-0.575	1.424
ENSMUSG00000026737	Bin_43197	chr2	18780001	18785000	chr2	-	18763882	18919753	Pip4k2a	0.532	-0.25
ENSMUSG00000026748	Bin_42691	chr2	16250001	16255000	chr2	+	16277931	16677466	Plxdc2	1.262	-1.352
ENSMUSG00000026748	Bin_42722	chr2	16405001	16410000	chr2	+	16277931	16677466	Plxdc2	2.002	-0.02
ENSMUSG00000026748	Bin_42749	chr2	16540001	16545000	chr2	+	16277931	16677466	Plxdc2	0.324	-0.087
ENSMUSG00000026748	Bin_42750	chr2	16545001	16550000	chr2	+	16277931	16677466	Plxdc2	-0.323	0.453
ENSMUSG00000026748	Bin_42768	chr2	16635001	16640000	chr2	+	16277931	16677466	Plxdc2	1.632	-0.392
ENSMUSG00000026748	Bin_42782	chr2	16705001	16710000	chr2	+	16277931	16677466	Plxdc2	-0.055	1.097
ENSMUSG00000026748	Bin_42783	chr2	16710001	16715000	chr2	+	16277931	16677466	Plxdc2	0.923	-0.523
ENSMUSG00000026778	Bin_41654	chr2	11065001	11070000	chr2	+	11093740	11222853	Prkcq	-0.206	0.3
ENSMUSG00000026778	Bin_41671	chr2	11150001	11155000	chr2	+	11093740	11222853	Prkcq	0.713	-0.382
ENSMUSG00000026784	Bin_43985	chr2	22720001	22725000	chr2	+	22751042	22795786	Pdss1	0.896	-0.098
ENSMUSG00000026784	Bin_43987	chr2	22730001	22735000	chr2	+	22751042	22795786	Pdss1	-1.468	0.711
ENSMUSG00000026827	Bin_50863	chr2	57110001	57115000	chr2	+	57090046	57223130	Gpd2	-0.507	0.25
ENSMUSG00000026832	Bin_51058	chr2	58085001	58090000	chr2	-	57981548	58047943	Cytip	-0.242	0.841
ENSMUSG00000026833	Bin_45046	chr2	28025001	28030000	chr2	+	28048512	28086256	Olfm1	0.409	-1.246
ENSMUSG00000026857	Bin_45573	chr2	30660001	30665000	chr2	+	30663346	30678553	Mettl11a	0.437	-0.912
ENSMUSG00000026866	Bin_48136	chr2	43475001	43480000	chr2	+	43410849	43538235	Kynu	1.738	-0.69
ENSMUSG00000026866	Bin_48142	chr2	43505001	43510000	chr2	+	43410849	43538235	Kynu	0.129	-0.976
ENSMUSG00000026875	Bin_46400	chr2	34795001	34800000	chr2	-	34797270	34817292	Traf1	0.763	-1.408
ENSMUSG00000026875	Bin_46404	chr2	34815001	34820000	chr2	-	34797270	34817292	Traf1	1.418	-0.23
ENSMUSG00000026883	Bin_46522	chr2	35405001	35410000	chr2	+	35413786	35586514	Dab2ip	0.305	-1.116
ENSMUSG00000026885	Bin_46587	chr2	35730001	35735000	chr2	-	35606761	35835433	Ttll11	-0.737	0.26
ENSMUSG00000026885	Bin_46592	chr2	35755001	35760000	chr2	-	35606761	35835433	Ttll11	2.012	-0.12
ENSMUSG00000026885	Bin_46593	chr2	35760001	35765000	chr2	-	35606761	35835433	Ttll11	1.107	-1.85
ENSMUSG00000026893	Bin_51945	chr2	62520001	62525000	chr2	+	62502342	62532166	Gca	-0.779	1.569
ENSMUSG00000026904	Bin_51816	chr2	61875001	61880000	chr2	+	61884519	62164787	Slc4a10	-0.306	0.285
ENSMUSG00000026904	Bin_51847	chr2	62030001	62035000	chr2	+	61884519	62164787	Slc4a10	0.196	-0.184
ENSMUSG00000026904	Bin_51853	chr2	62060001	62065000	chr2	+	61884519	62164787	Slc4a10	-0.298	2.112
ENSMUSG00000026904	Bin_51859	chr2	62090001	62095000	chr2	+	61884519	62164787	Slc4a10	0.73	-1.309
ENSMUSG00000026923	Bin_44709	chr2	26340001	26345000	chr2	-	26313423	26372183	Notch1	0.755	-0.336
ENSMUSG00000026923	Bin_44715	chr2	26370001	26375000	chr2	-	26313423	26372183	Notch1	-0.284	2.156
ENSMUSG00000026981	Bin_44280	chr2	24195001	24200000	chr2	+	24192373	24207014	Il1rn	0.855	-0.624
ENSMUSG00000026994	Bin_52620	chr2	65895001	65900000	chr2	-	65920823	65963051	Galnt3	0.584	-0.411
ENSMUSG00000027011	Bin_55181	chr2	78700001	78705000	chr2	+	78708281	78761450	Ube2e3	-1.254	0.912
ENSMUSG00000027011	Bin_55192	chr2	78755001	78760000	chr2	+	78708281	78761450	Ube2e3	-0.881	0.518
ENSMUSG00000027030	Bin_53065	chr2	68120001	68125000	chr2	-	68048502	68310325	Stk39	1.229	-0.921
ENSMUSG00000027035	Bin_53192	chr2	68755001	68760000	chr2	+	68699498	68952339	Lass6	0.298	-0.595
ENSMUSG00000027035	Bin_53193	chr2	68760001	68765000	chr2	+	68699498	68952339	Lass6	1.054	-1.838
ENSMUSG00000027076	Bin_56375	chr2	84670001	84675000	chr2	+	84667154	84670370	Timm10	-0.191	0.5
ENSMUSG00000027078	Bin_56370	chr2	84645001	84650000	chr2	+	84638985	84650492	Ube2l6	1.248	-0.551
ENSMUSG00000027087	Bin_56168	chr2	83635001	83640000	chr2	+	83564554	83647073	Itgav	0.515	-2.056
ENSMUSG00000027131	Bin_61881	chr2	112200001	112205000	chr2	-	112203168	112208184	Tmem85	0.415	-0.547
ENSMUSG00000027131	Bin_61882	chr2	112205001	112210000	chr2	-	112203168	112208184	Tmem85	0.433	-0.332
ENSMUSG00000027204	Bin_64513	chr2	125360001	125365000	chr2	-	125126330	125333729	Fbn1	-1.71	0.221
ENSMUSG00000027219	Bin_63893	chr2	122260001	122265000	chr2	+	122251126	122286873	Slc28a2	-0.089	1.797
ENSMUSG00000027253	Bin_57701	chr2	91300001	91305000	chr2	+	91297668	91354058	Lrp4	0.125	-0.967
ENSMUSG00000027300	Bin_65527	chr2	130430001	130435000	chr2	-	130415738	130455774	Ubox5	0.085	-0.338
ENSMUSG00000027309	Bin_65549	chr2	130540001	130545000	chr2	-	130531936	130732142	4930402H24Rik	0.842	-0.325
ENSMUSG00000027309	Bin_65552	chr2	130555001	130560000	chr2	-	130531936	130732142	4930402H24Rik	-0.131	1.841
ENSMUSG00000027374	Bin_64928	chr2	127435001	127440000	chr2	+	127412958	127432565	Mrps5	1.198	-0.93
ENSMUSG00000027395	Bin_65226	chr2	128925001	128930000	chr2	+	128926731	128952330	Polr1b	0.662	-0.2
ENSMUSG00000027404	Bin_65437	chr2	129980001	129985000	chr2	-	129997150	130005139	Snrpb	1.327	-1.378
ENSMUSG00000027405	Bin_65458	chr2	130085001	130090000	chr2	+	130100166	130105049	Nop56	2.107	-0.05
ENSMUSG00000027424	Bin_68264	chr2	144115001	144120000	chr2	+	144096399	144106963	8430406I07Rik	0.138	-2.184
ENSMUSG00000027424	Bin_68265	chr2	144120001	144125000	chr2	+	144096399	144106963	8430406I07Rik	-0.195	0.138
ENSMUSG00000027435	Bin_69093	chr2	148260001	148265000	chr2	-	148262376	148269299	Cd93	-0.187	0.5
ENSMUSG00000027459	Bin_69801	chr2	151800001	151805000	chr2	-	151795134	151805955	Fam110a	0.356	-0.055
ENSMUSG00000027474	Bin_70022	chr2	152905001	152910000	chr2	+	152891691	152907471	BC020535	0.865	-0.561
ENSMUSG00000027478	Bin_70138	chr2	153485001	153490000	chr2	+	153475186	153513466	Dnmt3b	1.009	-0.691
ENSMUSG00000027533	Bin_77781	chr3	9950001	9955000	chr3	+	10012548	10016607	Fabp5	-0.576	0.427
ENSMUSG00000027533	Bin_77783	chr3	9960001	9965000	chr3	+	10012548	10016607	Fabp5	-0.327	0.14
ENSMUSG00000027533	Bin_77787	chr3	9980001	9985000	chr3	+	10012548	10016607	Fabp5	-0.078	1.467
ENSMUSG00000027533	Bin_77789	chr3	9990001	9995000	chr3	+	10012548	10016607	Fabp5	-0.104	0.187
ENSMUSG00000027551	Bin_73198	chr2	168785001	168790000	chr2	-	168718831	168781087	Zfp64	0.434	-0.563
ENSMUSG00000027559	Bin_78757	chr3	14830001	14835000	chr3	+	14863538	14872351	Car3	0.714	-0.101
ENSMUSG00000027562	Bin_78775	chr3	14920001	14925000	chr3	+	14886426	14900769	Car2	0.017	-0.376
ENSMUSG00000027562	Bin_78778	chr3	14935001	14940000	chr3	+	14886426	14900769	Car2	0.481	-0.102
ENSMUSG00000027562	Bin_78808	chr3	15085001	15090000	chr3	+	14886426	14900769	Car2	0.394	-0.816
ENSMUSG00000027562	Bin_78810	chr3	15095001	15100000	chr3	+	14886426	14900769	Car2	1.153	-0.259
ENSMUSG00000027562	Bin_78812	chr3	15105001	15110000	chr3	+	14886426	14900769	Car2	2.306	-1.547
ENSMUSG00000027602	Bin_70457	chr2	155080001	155085000	chr2	+	155102033	155103809	Map1lc3a	-0.059	0.092
ENSMUSG00000027603	Bin_70511	chr2	155350001	155355000	chr2	-	155316115	155343973	Ggt7	-0.329	1
ENSMUSG00000027663	Bin_82229	chr3	32190001	32195000	chr3	-	32233718	32264600	Zmat3	0.442	-0.085
ENSMUSG00000027663	Bin_82231	chr3	32200001	32205000	chr3	-	32233718	32264600	Zmat3	1.136	-0.857
ENSMUSG00000027663	Bin_82232	chr3	32205001	32210000	chr3	-	32233718	32264600	Zmat3	0.368	-0.819
ENSMUSG00000027667	Bin_82274	chr3	32415001	32420000	chr3	+	32414217	32419607	Zfp639	-1.381	0.25
ENSMUSG00000027692	Bin_81425	chr3	28170001	28175000	chr3	+	28162136	28574780	Tnik	0.02	-2.199
ENSMUSG00000027698	Bin_81214	chr3	27115001	27120000	chr3	+	27081887	27183530	Nceh1	0.138	-1.15
ENSMUSG00000027712	Bin_83064	chr3	36365001	36370000	chr3	-	36347847	36374765	Anxa5	-0.444	0.749
ENSMUSG00000027739	Bin_86047	chr3	51280001	51285000	chr3	+	51287888	51299827	Rab33b	-0.708	0.4
ENSMUSG00000027765	Bin_87946	chr3	60775001	60780000	chr3	+	60806717	60812901	P2ry1	-1.006	0.339
ENSMUSG00000027765	Bin_87948	chr3	60785001	60790000	chr3	+	60806717	60812901	P2ry1	1.143	-1.44
ENSMUSG00000027765	Bin_87957	chr3	60830001	60835000	chr3	+	60806717	60812901	P2ry1	-1.328	0.688
ENSMUSG00000027765	Bin_87963	chr3	60860001	60865000	chr3	+	60806717	60812901	P2ry1	-0.1	1.168
ENSMUSG00000027765	Bin_87964	chr3	60865001	60870000	chr3	+	60806717	60812901	P2ry1	-0.379	0.692
ENSMUSG00000027765	Bin_87982	chr3	60955001	60960000	chr3	+	60806717	60812901	P2ry1	-0.68	0.785
ENSMUSG00000027765	Bin_87988	chr3	60985001	60990000	chr3	+	60806717	60812901	P2ry1	-0.514	0.603
ENSMUSG00000027775	Bin_89270	chr3	67395001	67400000	chr3	+	67386690	67408153	Mfsd1	2.525	-0.564
ENSMUSG00000027775	Bin_89290	chr3	67495001	67500000	chr3	+	67386690	67408153	Mfsd1	-0.019	1.258
ENSMUSG00000027775	Bin_89294	chr3	67515001	67520000	chr3	+	67386690	67408153	Mfsd1	-0.836	0.802
ENSMUSG00000027776	Bin_89492	chr3	68505001	68510000	chr3	+	68494566	68502469	Il12a	2.63	-0.135
ENSMUSG00000027776	Bin_89493	chr3	68510001	68515000	chr3	+	68494566	68502469	Il12a	0.646	-1.206
ENSMUSG00000027778	Bin_89536	chr3	68725001	68730000	chr3	-	68696421	68808492	Ift80	-0.387	1.232
ENSMUSG00000027778	Bin_89538	chr3	68735001	68740000	chr3	-	68696421	68808492	Ift80	1.261	-0.213
ENSMUSG00000027787	Bin_89696	chr3	69525001	69530000	chr3	+	69525907	69552964	Nmd3	0.568	-1.311
ENSMUSG00000027823	Bin_88552	chr3	63805001	63810000	chr3	+	63780028	63826501	Gmps	0.127	-0.092
ENSMUSG00000027823	Bin_88554	chr3	63815001	63820000	chr3	+	63780028	63826501	Gmps	0.113	-0.504
ENSMUSG00000027834	Bin_90869	chr3	75390001	75395000	chr3	+	75361469	75447417	Serpini1	-1.409	0.45
ENSMUSG00000027834	Bin_90877	chr3	75430001	75435000	chr3	+	75361469	75447417	Serpini1	-1.092	0.303
ENSMUSG00000027875	Bin_95403	chr3	98060001	98065000	chr3	+	98084358	98114661	Hmgcs2	0.941	-1.123
ENSMUSG00000027963	Bin_98936	chr3	115725001	115730000	chr3	+	115710380	115731934	Extl2	1.121	-0.938
ENSMUSG00000027984	Bin_101970	chr3	130895001	130900000	chr3	-	130936337	130975019	Hadh	-0.451	0.161
ENSMUSG00000027997	Bin_101719	chr3	129640001	129645000	chr3	+	129604343	129617021	Casp6	1.666	-1.124
ENSMUSG00000028013	Bin_102392	chr3	133005001	133010000	chr3	+	132973074	133041199	Ppa2	-0.728	1.567
ENSMUSG00000028018	Bin_102326	chr3	132675001	132680000	chr3	-	132644717	132754997	Gstcd	-1.095	0.809
ENSMUSG00000028018	Bin_102327	chr3	132680001	132685000	chr3	-	132644717	132754997	Gstcd	-2.007	1.002
ENSMUSG00000028018	Bin_102330	chr3	132695001	132700000	chr3	-	132644717	132754997	Gstcd	-0.255	0.75
ENSMUSG00000028018	Bin_102337	chr3	132730001	132735000	chr3	-	132644717	132754997	Gstcd	0.225	-0.565
ENSMUSG00000028018	Bin_102342	chr3	132755001	132760000	chr3	-	132644717	132754997	Gstcd	-1.026	0.462
ENSMUSG00000028019	Bin_91955	chr3	80820001	80825000	chr3	+	80840338	81017962	Pdgfc	-0.118	1.243
ENSMUSG00000028024	Bin_101581	chr3	128950001	128955000	chr3	-	128972093	129035638	Enpep	1.024	-0.866
ENSMUSG00000028024	Bin_101595	chr3	129020001	129025000	chr3	-	128972093	129035638	Enpep	0.347	-0.012
ENSMUSG00000028029	Bin_102255	chr3	132320001	132325000	chr3	-	132323462	132346843	Aimp1	-0.234	0.845
ENSMUSG00000028037	Bin_106064	chr3	151365001	151370000	chr3	-	151393886	151412911	Ifi44	0.25	-0.748
ENSMUSG00000028037	Bin_106068	chr3	151385001	151390000	chr3	-	151393886	151412911	Ifi44	1.068	-2.061
ENSMUSG00000028037	Bin_106071	chr3	151400001	151405000	chr3	-	151393886	151412911	Ifi44	0.262	-1.393
ENSMUSG00000028063	Bin_93452	chr3	88305001	88310000	chr3	-	88285070	88313878	Lmna	1.177	-0.286
ENSMUSG00000028064	Bin_93444	chr3	88265001	88270000	chr3	-	88239881	88265104	Sema4a	0.451	-1.199
ENSMUSG00000028069	Bin_93359	chr3	87840001	87845000	chr3	+	87847030	87859915	Gpatch4	0.363	-1.094
ENSMUSG00000028071	Bin_93323	chr3	87660001	87665000	chr3	+	87650677	87659644	Sh2d2a	0.441	-0.732
ENSMUSG00000028076	Bin_93151	chr3	86800001	86805000	chr3	-	86799756	86803363	Cd1d1	-0.858	1.198
ENSMUSG00000028076	Bin_93153	chr3	86810001	86815000	chr3	-	86799756	86803363	Cd1d1	-0.019	0.254
ENSMUSG00000028081	Bin_92980	chr3	85945001	85950000	chr3	-	85941862	85946624	Rps3a	-0.221	0.688
ENSMUSG00000028081	Bin_92982	chr3	85955001	85960000	chr3	-	85941862	85946624	Rps3a	-0.024	0.894
ENSMUSG00000028081	Bin_92983	chr3	85960001	85965000	chr3	-	85941862	85946624	Rps3a	-0.209	0.342
ENSMUSG00000028089	Bin_95263	chr3	97360001	97365000	chr3	-	97364665	97414126	Chd1l	-0.451	1.135
ENSMUSG00000028089	Bin_95274	chr3	97415001	97420000	chr3	-	97364665	97414126	Chd1l	-3.28	0.191
ENSMUSG00000028096	Bin_95126	chr3	96675001	96680000	chr3	-	96672204	96709269	Gpr89	1.475	-0.442
ENSMUSG00000028121	Bin_100205	chr3	122070001	122075000	chr3	+	122122698	122233098	Bcar3	0.333	-0.059
ENSMUSG00000028121	Bin_100206	chr3	122075001	122080000	chr3	+	122122698	122233098	Bcar3	1.575	-0.428
ENSMUSG00000028121	Bin_100211	chr3	122100001	122105000	chr3	+	122122698	122233098	Bcar3	1.294	-0.04
ENSMUSG00000028138	Bin_103411	chr3	138100001	138105000	chr3	+	138106057	138118463	Adh5	0.134	-0.701
ENSMUSG00000028145	Bin_94610	chr3	94095001	94100000	chr3	+	94114011	94136462	Them4	-1.373	0.473
ENSMUSG00000028145	Bin_94615	chr3	94120001	94125000	chr3	+	94114011	94136462	Them4	1.622	-0.102
ENSMUSG00000028159	Bin_103317	chr3	137630001	137635000	chr3	-	137593971	137644509	Dapp1	1.868	-1.317
ENSMUSG00000028159	Bin_103319	chr3	137640001	137645000	chr3	-	137593971	137644509	Dapp1	-2.328	0.07
ENSMUSG00000028173	Bin_107667	chr3	159380001	159385000	chr3	+	159502701	159598797	Wls	0.664	-0.023
ENSMUSG00000028173	Bin_107673	chr3	159410001	159415000	chr3	+	159502701	159598797	Wls	-0.266	1.299
ENSMUSG00000028173	Bin_107677	chr3	159430001	159435000	chr3	+	159502701	159598797	Wls	-0.306	0.208
ENSMUSG00000028173	Bin_107683	chr3	159460001	159465000	chr3	+	159502701	159598797	Wls	0.105	-0.424
ENSMUSG00000028173	Bin_107685	chr3	159470001	159475000	chr3	+	159502701	159598797	Wls	-0.13	1.3
ENSMUSG00000028173	Bin_107695	chr3	159520001	159525000	chr3	+	159502701	159598797	Wls	-0.932	0.034
ENSMUSG00000028179	Bin_107272	chr3	157405001	157410000	chr3	-	157557212	157588041	Cth	-0.483	0.65
ENSMUSG00000028179	Bin_107277	chr3	157430001	157435000	chr3	-	157557212	157588041	Cth	2.793	-0.608
ENSMUSG00000028179	Bin_107284	chr3	157465001	157470000	chr3	-	157557212	157588041	Cth	0.221	-1.281
ENSMUSG00000028179	Bin_107302	chr3	157555001	157560000	chr3	-	157557212	157588041	Cth	0.327	-1.002
ENSMUSG00000028184	Bin_105443	chr3	148260001	148265000	chr3	-	148478550	148652280	Lphn2	-0.167	0.055
ENSMUSG00000028184	Bin_105456	chr3	148325001	148330000	chr3	-	148478550	148652280	Lphn2	-0.566	0.75
ENSMUSG00000028184	Bin_105464	chr3	148365001	148370000	chr3	-	148478550	148652280	Lphn2	0.021	-1.12
ENSMUSG00000028184	Bin_105466	chr3	148375001	148380000	chr3	-	148478550	148652280	Lphn2	-0.363	0.332
ENSMUSG00000028184	Bin_105467	chr3	148380001	148385000	chr3	-	148478550	148652280	Lphn2	-0.497	0.25
ENSMUSG00000028184	Bin_105470	chr3	148395001	148400000	chr3	-	148478550	148652280	Lphn2	0.937	-0.441
ENSMUSG00000028184	Bin_105480	chr3	148445001	148450000	chr3	-	148478550	148652280	Lphn2	-0.173	1.564
ENSMUSG00000028184	Bin_105484	chr3	148465001	148470000	chr3	-	148478550	148652280	Lphn2	-0.764	0.063
ENSMUSG00000028184	Bin_105518	chr3	148635001	148640000	chr3	-	148478550	148652280	Lphn2	1.393	-0.638
ENSMUSG00000028228	Bin_111605	chr4	19470001	19475000	chr4	-	19446401	19497255	Cpne3	2.869	-0.99
ENSMUSG00000028233	Bin_108418	chr4	3535001	3540000	chr4	+	3502022	3543766	Tgs1	0.154	-0.622
ENSMUSG00000028251	Bin_112050	chr4	21695001	21700000	chr4	-	21684529	21694359	2610029I01Rik	0.707	-0.273
ENSMUSG00000028264	Bin_114538	chr4	34135001	34140000	chr4	-	34111849	34137166	Spaca1	0.073	-0.75
ENSMUSG00000028266	Bin_104511	chr3	143600001	143605000	chr3	-	143851494	143868184	Lmo4	0.877	-0.798
ENSMUSG00000028266	Bin_104519	chr3	143640001	143645000	chr3	-	143851494	143868184	Lmo4	-0.481	0.041
ENSMUSG00000028266	Bin_104524	chr3	143665001	143670000	chr3	-	143851494	143868184	Lmo4	0.773	-0.49
ENSMUSG00000028266	Bin_104530	chr3	143695001	143700000	chr3	-	143851494	143868184	Lmo4	0.833	-0.214
ENSMUSG00000028266	Bin_104533	chr3	143710001	143715000	chr3	-	143851494	143868184	Lmo4	-0.016	0.218
ENSMUSG00000028266	Bin_104563	chr3	143860001	143865000	chr3	-	143851494	143868184	Lmo4	-1.288	0.236
ENSMUSG00000028266	Bin_104566	chr3	143875001	143880000	chr3	-	143851494	143868184	Lmo4	-0.015	2.024
ENSMUSG00000028266	Bin_104576	chr3	143925001	143930000	chr3	-	143851494	143868184	Lmo4	-0.779	0.412
ENSMUSG00000028266	Bin_104598	chr3	144035001	144040000	chr3	-	143851494	143868184	Lmo4	2.286	-1.184
ENSMUSG00000028277	Bin_114335	chr4	33120001	33125000	chr4	+	33118391	33139338	Ube2j1	0.11	-0.553
ENSMUSG00000028337	Bin_117029	chr4	46590001	46595000	chr4	-	46549809	46615074	Coro2a	1.435	-1.303
ENSMUSG00000028337	Bin_117032	chr4	46605001	46610000	chr4	-	46549809	46615074	Coro2a	-0.179	0.702
ENSMUSG00000028341	Bin_117319	chr4	48040001	48045000	chr4	+	48058025	48099319	Nr4a3	-0.924	0.812
ENSMUSG00000028354	Bin_35294	chr1	176465001	176470000	chr1	+	176431956	176752848	Fmn2	0.076	-0.358
ENSMUSG00000028367	Bin_119306	chr4	57975001	57980000	chr4	-	57956245	57969283	Txn1	0.383	-1.922
ENSMUSG00000028397	Bin_122510	chr4	73995001	74000000	chr4	+	73888401	74051764	Kdm4c	0.856	-0.38
ENSMUSG00000028397	Bin_122514	chr4	74015001	74020000	chr4	+	73888401	74051764	Kdm4c	0.61	-0.437
ENSMUSG00000028397	Bin_122527	chr4	74080001	74085000	chr4	+	73888401	74051764	Kdm4c	0.089	-0.266
ENSMUSG00000028398	Bin_122687	chr4	74880001	74885000	chr4	-	74923258	74924209	3110001D03Rik	2.252	-0.118
ENSMUSG00000028398	Bin_122690	chr4	74895001	74900000	chr4	-	74923258	74924209	3110001D03Rik	1.326	-0.956
ENSMUSG00000028420	Bin_118476	chr4	53825001	53830000	chr4	+	53838917	53874891	Tmem38b	0.447	-0.823
ENSMUSG00000028420	Bin_118479	chr4	53840001	53845000	chr4	+	53838917	53874891	Tmem38b	1.314	-1.284
ENSMUSG00000028420	Bin_118481	chr4	53850001	53855000	chr4	+	53838917	53874891	Tmem38b	-1.241	0.127
ENSMUSG00000028455	Bin_116319	chr4	43040001	43045000	chr4	-	43040562	43044582	Stoml2	-0.163	0.336
ENSMUSG00000028458	Bin_116402	chr4	43455001	43460000	chr4	+	43454811	43460936	Tesk1	1.607	-0.073
ENSMUSG00000028476	Bin_116487	chr4	43880001	43885000	chr4	+	43888402	43957678	Reck	0.183	-1.939
ENSMUSG00000028476	Bin_116491	chr4	43900001	43905000	chr4	+	43888402	43957678	Reck	0.846	-1.244
ENSMUSG00000028476	Bin_116500	chr4	43945001	43950000	chr4	+	43888402	43957678	Reck	-0.323	1.638
ENSMUSG00000028476	Bin_116502	chr4	43955001	43960000	chr4	+	43888402	43957678	Reck	2.651	-0.975
ENSMUSG00000028483	Bin_124329	chr4	83090001	83095000	chr4	+	83063628	83113580	Snapc3	-0.183	0.584
ENSMUSG00000028494	Bin_124974	chr4	86315001	86320000	chr4	-	86294290	86315964	Plin2	0.227	-1.072
ENSMUSG00000028521	Bin_128285	chr4	102870001	102875000	chr4	-	102843254	102887769	Slc35d1	-0.403	0.389
ENSMUSG00000028524	Bin_128193	chr4	102410001	102415000	chr4	+	102413902	102646233	Sgip1	0.983	-0.324
ENSMUSG00000028524	Bin_128230	chr4	102595001	102600000	chr4	+	102413902	102646233	Sgip1	0.133	-0.2
ENSMUSG00000028525	Bin_128081	chr4	101850001	101855000	chr4	+	101760148	102279864	Pde4b	-0.134	0.947
ENSMUSG00000028525	Bin_128112	chr4	102005001	102010000	chr4	+	101760148	102279864	Pde4b	1.491	-0.251
ENSMUSG00000028525	Bin_128167	chr4	102280001	102285000	chr4	+	101760148	102279864	Pde4b	0.542	-0.127
ENSMUSG00000028544	Bin_130017	chr4	111530001	111535000	chr4	-	111547980	111575523	Slc5a9	0.015	-0.159
ENSMUSG00000028556	Bin_127435	chr4	98620001	98625000	chr4	-	98603356	98787606	Dock7	-0.669	1
ENSMUSG00000028557	Bin_129541	chr4	109150001	109155000	chr4	-	109123703	109157333	Rnf11	0.157	-0.655
ENSMUSG00000028557	Bin_129544	chr4	109165001	109170000	chr4	-	109123703	109157333	Rnf11	1.169	-0.177
ENSMUSG00000028573	Bin_126783	chr4	95360001	95365000	chr4	+	95224198	95593630	Fggy	0.835	-1.832
ENSMUSG00000028573	Bin_126804	chr4	95465001	95470000	chr4	+	95224198	95593630	Fggy	0.449	-2.009
ENSMUSG00000028613	Bin_129216	chr4	107525001	107530000	chr4	+	107474866	107549445	Lrp8	-1.496	1.617
ENSMUSG00000028617	Bin_129095	chr4	106920001	106925000	chr4	-	106906119	106926137	Lrrc42	0.169	-0.563
ENSMUSG00000028651	Bin_132278	chr4	122835001	122840000	chr4	-	122804358	122817194	Ppie	0.433	-0.043
ENSMUSG00000028656	Bin_132224	chr4	122565001	122570000	chr4	-	122536290	122563299	Cap1	0.962	-0.017
ENSMUSG00000028657	Bin_132216	chr4	122525001	122530000	chr4	+	122513485	122536418	Ppt1	1.569	-1.501
ENSMUSG00000028683	Bin_131049	chr4	116690001	116695000	chr4	+	116692007	116759911	Eif2b3	0.783	-2.897
ENSMUSG00000028698	Bin_130892	chr4	115905001	115910000	chr4	+	115894223	115975661	Pik3r3	0.392	-0.069
ENSMUSG00000028743	Bin_135484	chr4	138865001	138870000	chr4	+	138866659	138874341	Akr7a5	-1.036	1.223
ENSMUSG00000028766	Bin_135182	chr4	137355001	137360000	chr4	-	137297648	137352299	Alpl	-0.725	1.645
ENSMUSG00000028792	Bin_133450	chr4	128695001	128700000	chr4	+	128669202	128688773	Ak2	0.505	-0.151
ENSMUSG00000028834	Bin_134484	chr4	133865001	133870000	chr4	+	133871035	133885544	Trim63	-1.04	0.357
ENSMUSG00000028882	Bin_134190	chr4	132395001	132400000	chr4	-	132382844	132399084	Ppp1r8	0.555	-0.544
ENSMUSG00000028931	Bin_138075	chr4	151820001	151825000	chr4	-	151764851	151851980	Kcnab2	0.862	-0.336
ENSMUSG00000028953	Bin_143652	chr5	24070001	24075000	chr5	-	24071161	24083217	Abcf2	0.618	-0.296
ENSMUSG00000029004	Bin_143441	chr5	23015001	23020000	chr5	+	22940259	23010053	Mll5	1.735	-0.055
ENSMUSG00000029050	Bin_138616	chr4	154525001	154530000	chr4	-	154528184	154596701	Ski	-0.657	0.216
ENSMUSG00000029082	Bin_147679	chr5	44205001	44210000	chr5	+	44210125	44234510	Bst1	1.01	-0.941
ENSMUSG00000029090	Bin_148937	chr5	50495001	50500000	chr5	-	50351190	50450235	Gpr125	0.756	-2.438
ENSMUSG00000029090	Bin_148938	chr5	50500001	50505000	chr5	-	50351190	50450235	Gpr125	0.101	-0.127
ENSMUSG00000029101	Bin_145896	chr5	35290001	35295000	chr5	+	35292094	35382293	Rgs12	-0.413	1.158
ENSMUSG00000029148	Bin_145146	chr5	31540001	31545000	chr5	+	31543237	31553939	Nrbp1	1.635	-0.642
ENSMUSG00000029166	Bin_145070	chr5	31160001	31165000	chr5	+	31117014	31168479	Mapre3	0.523	-0.42
ENSMUSG00000029167	Bin_149232	chr5	51970001	51975000	chr5	-	51845488	51958964	Ppargc1a	-0.364	0.75
ENSMUSG00000029167	Bin_149269	chr5	52155001	52160000	chr5	-	51845488	51958964	Ppargc1a	-0.895	2.339
ENSMUSG00000029204	Bin_152086	chr5	66240001	66245000	chr5	+	66254808	66287939	Rhoh	-0.382	0.5
ENSMUSG00000029204	Bin_152087	chr5	66245001	66250000	chr5	+	66254808	66287939	Rhoh	1.344	-1.611
ENSMUSG00000029238	Bin_154175	chr5	76685001	76690000	chr5	-	76639992	76733817	Clock	0.639	-1.542
ENSMUSG00000029246	Bin_154313	chr5	77375001	77380000	chr5	-	77342274	77380603	Ppat	0.339	-0.588
ENSMUSG00000029291	Bin_156637	chr5	88995001	89000000	chr5	+	88994065	89080415	Rufy3	-0.359	0.797
ENSMUSG00000029298	Bin_159941	chr5	105515001	105520000	chr5	-	105507413	105539311	Gbp9	0.148	-1.014
ENSMUSG00000029304	Bin_159804	chr5	104830001	104835000	chr5	+	104864137	104870069	Spp1	-0.574	0.627
ENSMUSG00000029313	Bin_159669	chr5	104155001	104160000	chr5	+	104121393	104284341	Aff1	-0.401	2.666
ENSMUSG00000029313	Bin_159686	chr5	104240001	104245000	chr5	+	104121393	104284341	Aff1	-1.685	0.917
ENSMUSG00000029319	Bin_159050	chr5	101060001	101065000	chr5	-	101083742	101104159	Coq2	1.475	-0.503
ENSMUSG00000029319	Bin_159061	chr5	101115001	101120000	chr5	-	101083742	101104159	Coq2	-0.904	0.634
ENSMUSG00000029333	Bin_158786	chr5	99740001	99745000	chr5	-	99646445	99681946	Rasgef1b	-0.386	0.102
ENSMUSG00000029338	Bin_158496	chr5	98290001	98295000	chr5	-	98313707	98459981	Antxr2	0.528	-0.664
ENSMUSG00000029338	Bin_158525	chr5	98435001	98440000	chr5	-	98313707	98459981	Antxr2	-0.496	0.964
ENSMUSG00000029338	Bin_158529	chr5	98455001	98460000	chr5	-	98313707	98459981	Antxr2	-0.155	0.282
ENSMUSG00000029338	Bin_158533	chr5	98475001	98480000	chr5	-	98313707	98459981	Antxr2	-0.014	0.534
ENSMUSG00000029370	Bin_157048	chr5	91050001	91055000	chr5	-	91032102	91069513	Rassf6	-0.786	0.134
ENSMUSG00000029385	Bin_157577	chr5	93695001	93700000	chr5	+	93696283	93705257	Ccng2	0.131	-0.172
ENSMUSG00000029394	Bin_163799	chr5	124805001	124810000	chr5	-	124795426	124804680	Cdk2ap1	0.525	-1.661
ENSMUSG00000029394	Bin_163800	chr5	124810001	124815000	chr5	-	124795426	124804680	Cdk2ap1	0.591	-0.632
ENSMUSG00000029397	Bin_157279	chr5	92205001	92210000	chr5	-	92377930	92392094	Rchy1	2.103	-0.829
ENSMUSG00000029397	Bin_157290	chr5	92260001	92265000	chr5	-	92377930	92392094	Rchy1	-0.585	0.148
ENSMUSG00000029397	Bin_157309	chr5	92355001	92360000	chr5	-	92377930	92392094	Rchy1	-0.141	0.694
ENSMUSG00000029446	Bin_164895	chr5	130285001	130290000	chr5	-	130271434	130293129	Psph	0.487	-1.89
ENSMUSG00000029467	Bin_163422	chr5	122920001	122925000	chr5	-	122903531	122952183	Atp2a2	1.837	-0.939
ENSMUSG00000029467	Bin_163426	chr5	122940001	122945000	chr5	-	122903531	122952183	Atp2a2	0.981	-0.764
ENSMUSG00000029475	Bin_163529	chr5	123455001	123460000	chr5	-	123320677	123465089	Kdm2b	0.372	-0.475
ENSMUSG00000029484	Bin_158248	chr5	97050001	97055000	chr5	+	97222404	97274987	Anxa3	-0.301	0.75
ENSMUSG00000029484	Bin_158275	chr5	97185001	97190000	chr5	+	97222404	97274987	Anxa3	1.85	-2.008
ENSMUSG00000029534	Bin_172871	chr6	17625001	17630000	chr6	+	17642933	17893025	St7	-1.439	1.002
ENSMUSG00000029534	Bin_172891	chr6	17725001	17730000	chr6	+	17642933	17893025	St7	0.626	-1.21
ENSMUSG00000029534	Bin_172895	chr6	17745001	17750000	chr6	+	17642933	17893025	St7	-0.563	2.156
ENSMUSG00000029534	Bin_172927	chr6	17905001	17910000	chr6	+	17642933	17893025	St7	-0.693	0.001
ENSMUSG00000029571	Bin_171943	chr6	12985001	12990000	chr6	+	13019759	13039269	Tmem106b	0.54	-0.888
ENSMUSG00000029571	Bin_171944	chr6	12990001	12995000	chr6	+	13019759	13039269	Tmem106b	-0.071	1.663
ENSMUSG00000029635	Bin_168266	chr5	147140001	147145000	chr5	+	147042806	147114450	Cdk8	-0.835	0.8
ENSMUSG00000029638	Bin_171044	chr6	8490001	8495000	chr6	+	8459600	8547548	Glcci1	-0.299	0.144
ENSMUSG00000029642	Bin_168416	chr5	147890001	147895000	chr5	+	147888626	147922937	Polr1d	0.329	-1.747
ENSMUSG00000029651	Bin_168661	chr5	149115001	149120000	chr5	+	148768896	149127641	Mtus2	0.156	-0.005
ENSMUSG00000029658	Bin_168914	chr5	150380001	150385000	chr5	+	150331254	150414470	Wdr95	-0.528	0.034
ENSMUSG00000029673	Bin_165367	chr5	132645001	132650000	chr5	-	131913205	133019214	Auts2	0.455	-0.255
ENSMUSG00000029673	Bin_165368	chr5	132650001	132655000	chr5	-	131913205	133019214	Auts2	-0.038	0.306
ENSMUSG00000029673	Bin_165398	chr5	132800001	132805000	chr5	-	131913205	133019214	Auts2	0.344	-3.643
ENSMUSG00000029674	Bin_165865	chr5	135135001	135140000	chr5	-	135131909	135164460	Limk1	-0.444	0.903
ENSMUSG00000029752	Bin_170859	chr6	7565001	7570000	chr6	-	7625169	7643254	Asns	-0.228	2.089
ENSMUSG00000029752	Bin_170865	chr6	7595001	7600000	chr6	-	7625169	7643254	Asns	-0.733	1.162
ENSMUSG00000029752	Bin_170871	chr6	7625001	7630000	chr6	-	7625169	7643254	Asns	0.768	-0.831
ENSMUSG00000029752	Bin_170876	chr6	7650001	7655000	chr6	-	7625169	7643254	Asns	0.544	-0.515
ENSMUSG00000029752	Bin_170887	chr6	7705001	7710000	chr6	-	7625169	7643254	Asns	1.701	-1.243
ENSMUSG00000029798	Bin_180853	chr6	57535001	57540000	chr6	+	57530986	57615130	Herc6	0.882	-0.893
ENSMUSG00000029798	Bin_180855	chr6	57545001	57550000	chr6	+	57530986	57615130	Herc6	1.374	-1.903
ENSMUSG00000029802	Bin_181059	chr6	58565001	58570000	chr6	+	58534517	58642863	Abcg2	-0.312	2.358
ENSMUSG00000029802	Bin_181076	chr6	58650001	58655000	chr6	+	58534517	58642863	Abcg2	0.025	-0.828
ENSMUSG00000029804	Bin_181089	chr6	58715001	58720000	chr6	+	58781459	58870392	Herc3	-0.135	0.765
ENSMUSG00000029804	Bin_181093	chr6	58735001	58740000	chr6	+	58781459	58870392	Herc3	-0.96	0.396
ENSMUSG00000029822	Bin_179411	chr6	50325001	50330000	chr6	-	50243326	50406200	Osbpl3	-0.902	0.679
ENSMUSG00000029832	Bin_179624	chr6	51390001	51395000	chr6	+	51382669	51408767	Nfe2l3	-0.639	0.406
ENSMUSG00000029833	Bin_176914	chr6	37840001	37845000	chr6	+	37820811	37916296	Trim24	1.434	-0.446
ENSMUSG00000029833	Bin_176930	chr6	37920001	37925000	chr6	+	37820811	37916296	Trim24	0.818	-0.582
ENSMUSG00000029833	Bin_176931	chr6	37925001	37930000	chr6	+	37820811	37916296	Trim24	-0.002	0.541
ENSMUSG00000029918	Bin_177305	chr6	39795001	39800000	chr6	-	39751803	39760987	Mrps33	1.563	-1.558
ENSMUSG00000029918	Bin_177320	chr6	39870001	39875000	chr6	-	39751803	39760987	Mrps33	0.053	-0.067
ENSMUSG00000030000	Bin_186548	chr6	86010001	86015000	chr6	+	86028078	86069549	Add2	-3.097	0.299
ENSMUSG00000030029	Bin_188278	chr6	94660001	94665000	chr6	-	94554523	94650152	Lrig1	-0.073	0.75
ENSMUSG00000030041	Bin_185927	chr6	82905001	82910000	chr6	+	82896896	82980177	D6Mm5e	0.388	-0.828
ENSMUSG00000030047	Bin_186839	chr6	87465001	87470000	chr6	-	87408539	87483253	Arhgap25	-1.814	0.11
ENSMUSG00000030047	Bin_186847	chr6	87505001	87510000	chr6	-	87408539	87483253	Arhgap25	-1.597	0.482
ENSMUSG00000030055	Bin_186896	chr6	87750001	87755000	chr6	-	87738847	87762158	Rab43	0.1	-0.471
ENSMUSG00000030057	Bin_186906	chr6	87800001	87805000	chr6	-	87792609	87801100	Cnbp	-0.661	0.56
ENSMUSG00000030086	Bin_187234	chr6	89440001	89445000	chr6	-	89333140	89545646	Chchd6	0.372	-0.039
ENSMUSG00000030086	Bin_187247	chr6	89505001	89510000	chr6	-	89333140	89545646	Chchd6	0.726	-1.711
ENSMUSG00000030086	Bin_187254	chr6	89540001	89545000	chr6	-	89333140	89545646	Chchd6	0.404	-0.776
ENSMUSG00000030110	Bin_192978	chr6	118160001	118165000	chr6	-	118101766	118147762	Ret	0.267	-0.787
ENSMUSG00000030110	Bin_192980	chr6	118170001	118175000	chr6	-	118101766	118147762	Ret	-0.336	0.25
ENSMUSG00000030123	Bin_192538	chr6	115960001	115965000	chr6	-	115904829	115945023	Plxnd1	-1.011	0.607
ENSMUSG00000030126	Bin_192545	chr6	115995001	116000000	chr6	-	115968636	116143504	Tmcc1	-1.619	0.246
ENSMUSG00000030126	Bin_192561	chr6	116075001	116080000	chr6	-	115968636	116143504	Tmcc1	0.536	-0.342
ENSMUSG00000030126	Bin_192562	chr6	116080001	116085000	chr6	-	115968636	116143504	Tmcc1	0.163	-0.489
ENSMUSG00000030126	Bin_192563	chr6	116085001	116090000	chr6	-	115968636	116143504	Tmcc1	-0.347	1.357
ENSMUSG00000030162	Bin_195235	chr6	129445001	129450000	chr6	-	129435264	129457183	Olr1	-0.132	0.962
ENSMUSG00000030165	Bin_195257	chr6	129555001	129560000	chr6	+	129541800	129548793	Klrd1	1.488	-0.108
ENSMUSG00000030172	Bin_193279	chr6	119665001	119670000	chr6	-	119520822	119798168	Erc1	1.784	-1.432
ENSMUSG00000030172	Bin_193285	chr6	119695001	119700000	chr6	-	119520822	119798168	Erc1	3.087	-0.911
ENSMUSG00000030172	Bin_193293	chr6	119735001	119740000	chr6	-	119520822	119798168	Erc1	1.334	-0.09
ENSMUSG00000030187	Bin_195581	chr6	131175001	131180000	chr6	-	131169241	131197380	Klra2	-0.493	0.464
ENSMUSG00000030213	Bin_196645	chr6	136495001	136500000	chr6	+	136467372	136555898	Atf7ip	-0.432	0.03
ENSMUSG00000030214	Bin_196678	chr6	136660001	136665000	chr6	-	136560591	136610449	Plbd1	0.257	-0.321
ENSMUSG00000030223	Bin_196801	chr6	137275001	137280000	chr6	+	137200820	137413150	Ptpro	-1.753	1.088
ENSMUSG00000030224	Bin_196879	chr6	137665001	137670000	chr6	+	137683599	137700453	Strap	1.742	-0.693
ENSMUSG00000030224	Bin_196883	chr6	137685001	137690000	chr6	+	137683599	137700453	Strap	-0.942	1.38
ENSMUSG00000030231	Bin_197429	chr6	140415001	140420000	chr6	+	140372620	140544804	Plekha5	0.079	-0.896
ENSMUSG00000030254	Bin_191867	chr6	112605001	112610000	chr6	-	112569844	112646680	Rad18	-0.347	0.107
ENSMUSG00000030255	Bin_198523	chr6	145885001	145890000	chr6	+	145880161	145913743	Sspn	-0.278	1.171
ENSMUSG00000030256	Bin_198504	chr6	145790001	145795000	chr6	-	145806763	145814078	Bhlhe41	0.997	-0.232
ENSMUSG00000030257	Bin_191893	chr6	112735001	112740000	chr6	-	112667965	112897260	Srgap3	1.735	-0.75
ENSMUSG00000030257	Bin_191905	chr6	112795001	112800000	chr6	-	112667965	112897260	Srgap3	1.437	-1.053
ENSMUSG00000030268	Bin_198326	chr6	144900001	144905000	chr6	-	144942355	145024704	Bcat1	0.005	-0.06
ENSMUSG00000030283	Bin_197915	chr6	142845001	142850000	chr6	-	142770065	142912972	St8sia1	-0.169	0.154
ENSMUSG00000030283	Bin_197938	chr6	142960001	142965000	chr6	-	142770065	142912972	St8sia1	1.569	-0.677
ENSMUSG00000030287	Bin_198605	chr6	146295001	146300000	chr6	-	146056821	146450745	Itpr2	0.461	-1.146
ENSMUSG00000030306	Bin_199018	chr6	148360001	148365000	chr6	-	148180952	148392911	Tmtc1	-0.717	0.443
ENSMUSG00000030306	Bin_199025	chr6	148395001	148400000	chr6	-	148180952	148392911	Tmtc1	0.938	-1.088
ENSMUSG00000030319	Bin_192492	chr6	115730001	115735000	chr6	+	115724556	115754911	Cand2	-0.345	0.765
ENSMUSG00000030322	Bin_192505	chr6	115795001	115800000	chr6	-	115790715	115803389	Mbd4	0.231	-0.418
ENSMUSG00000030325	Bin_195095	chr6	128745001	128750000	chr6	-	128728503	128739233	Klrb1c	1.313	-0.922
ENSMUSG00000030342	Bin_194421	chr6	125375001	125380000	chr6	-	125410284	125444809	Cd9	2.376	-0.515
ENSMUSG00000030361	Bin_195059	chr6	128565001	128570000	chr6	-	128559245	128572952	Klrb1a	1.041	-0.724
ENSMUSG00000030421	Bin_206996	chr7	38730001	38735000	chr7	-	38745012	38804571	C80913	0.03	-0.489
ENSMUSG00000030421	Bin_207012	chr7	38810001	38815000	chr7	-	38745012	38804571	C80913	2.629	-0.992
ENSMUSG00000030427	Bin_200023	chr7	3865001	3870000	chr7	-	3859882	3867105	Lilra6	-0.386	0.354
ENSMUSG00000030427	Bin_200025	chr7	3875001	3880000	chr7	-	3859882	3867105	Lilra6	0.189	-0.28
ENSMUSG00000030443	Bin_200507	chr7	6285001	6290000	chr7	-	6267262	6282887	Zfp583	-0.212	1.482
ENSMUSG00000030465	Bin_243842	chr8	70435001	70440000	chr8	-	70212981	70586185	Psd3	0.162	-0.415
ENSMUSG00000030474	Bin_209432	chr7	50910001	50915000	chr7	-	50906440	50915531	Siglece	0.078	-0.516
ENSMUSG00000030505	Bin_210665	chr7	57075001	57080000	chr7	+	57033716	57113635	Prmt3	0.835	-0.073
ENSMUSG00000030557	Bin_214134	chr7	74420001	74425000	chr7	-	74376049	74517744	Mef2a	-0.014	0.06
ENSMUSG00000030557	Bin_214162	chr7	74560001	74565000	chr7	-	74376049	74517744	Mef2a	0.122	-0.982
ENSMUSG00000030600	Bin_205100	chr7	29250001	29255000	chr7	+	29237257	29252567	Lrfn1	2.305	-1.162
ENSMUSG00000030609	Bin_216459	chr7	86045001	86050000	chr7	+	86040740	86056095	Aen	-0.118	1.457
ENSMUSG00000030616	Bin_218749	chr7	97495001	97500000	chr7	+	97497209	97558948	Sytl2	1.404	-0.049
ENSMUSG00000030621	Bin_218596	chr7	96730001	96735000	chr7	+	96780902	97002869	Me3	-0.289	0.335
ENSMUSG00000030621	Bin_218598	chr7	96740001	96745000	chr7	+	96780902	97002869	Me3	-0.538	0.853
ENSMUSG00000030621	Bin_218618	chr7	96840001	96845000	chr7	+	96780902	97002869	Me3	-0.407	0.2
ENSMUSG00000030621	Bin_218651	chr7	97005001	97010000	chr7	+	96780902	97002869	Me3	-1.052	0.456
ENSMUSG00000030650	Bin_224403	chr7	125765001	125770000	chr7	+	125740811	125818600	Tmc5	0.507	-0.524
ENSMUSG00000030660	Bin_223966	chr7	123580001	123585000	chr7	-	123480790	123586972	Pik3c2a	-0.572	1.072
ENSMUSG00000030660	Bin_223969	chr7	123595001	123600000	chr7	-	123480790	123586972	Pik3c2a	0.397	-1.856
ENSMUSG00000030670	Bin_223587	chr7	121685001	121690000	chr7	-	121693680	121706486	Cyp2r1	-0.826	0.203
ENSMUSG00000030670	Bin_223591	chr7	121705001	121710000	chr7	-	121693680	121706486	Cyp2r1	0.534	-0.052
ENSMUSG00000030670	Bin_223594	chr7	121720001	121725000	chr7	-	121693680	121706486	Cyp2r1	0.031	-1.346
ENSMUSG00000030670	Bin_223597	chr7	121735001	121740000	chr7	-	121693680	121706486	Cyp2r1	-2.542	1.252
ENSMUSG00000030689	Bin_226050	chr7	134000001	134005000	chr7	-	133995094	134005891	Ino80e	1.691	-1.028
ENSMUSG00000030691	Bin_220900	chr7	108250001	108255000	chr7	+	108257289	108432919	Fchsd2	1.67	-1.564
ENSMUSG00000030691	Bin_220904	chr7	108270001	108275000	chr7	+	108257289	108432919	Fchsd2	1.765	-0.702
ENSMUSG00000030706	Bin_220794	chr7	107720001	107725000	chr7	-	107694265	107756811	Mrpl48	-0.078	0.25
ENSMUSG00000030706	Bin_220798	chr7	107740001	107745000	chr7	-	107694265	107756811	Mrpl48	-0.768	1.445
ENSMUSG00000030714	Bin_226013	chr7	133815001	133820000	chr7	+	133792823	133816439	Ccdc101	0.189	-0.029
ENSMUSG00000030730	Bin_225968	chr7	133590001	133595000	chr7	-	133589372	133606622	Atp2a1	0.05	-0.528
ENSMUSG00000030748	Bin_225788	chr7	132690001	132695000	chr7	+	132695785	132722986	Il4ra	0.645	-0.251
ENSMUSG00000030766	Bin_225346	chr7	130480001	130485000	chr7	-	130422664	130513429	Arhgap17	0.637	-0.012
ENSMUSG00000030786	Bin_226298	chr7	135240001	135245000	chr7	+	135206154	135271674	Itgam	0.163	-0.58
ENSMUSG00000030789	Bin_226304	chr7	135270001	135275000	chr7	+	135273061	135294171	Itgax	1.19	-0.892
ENSMUSG00000030830	Bin_226139	chr7	134445001	134450000	chr7	+	134439774	134478651	Itgal	-0.886	1.153
ENSMUSG00000030844	Bin_226355	chr7	135525001	135530000	chr7	-	135517135	135562272	Rgs10	0.563	-0.98
ENSMUSG00000030861	Bin_226962	chr7	138560001	138565000	chr7	+	138554115	138589725	Acadsb	-0.26	0.181
ENSMUSG00000030884	Bin_224803	chr7	127765001	127770000	chr7	+	127778690	127802992	Uqcrc2	0.335	-3.822
ENSMUSG00000030924	Bin_224640	chr7	126950001	126955000	chr7	+	126937520	126992457	2610020H08Rik	1.633	-0.873
ENSMUSG00000030956	Bin_227244	chr7	139970001	139975000	chr7	-	139903765	140005569	Fam53b	1.378	-0.107
ENSMUSG00000030956	Bin_227245	chr7	139975001	139980000	chr7	-	139903765	140005569	Fam53b	1.711	-0.915
ENSMUSG00000030983	Bin_227432	chr7	140910001	140915000	chr7	+	140901016	140912828	Bccip	-0.078	0.39
ENSMUSG00000031068	Bin_228197	chr7	144735001	144740000	chr7	+	144629331	144660277	Glrx3	2.041	-1.856
ENSMUSG00000031068	Bin_228220	chr7	144850001	144855000	chr7	+	144629331	144660277	Glrx3	0.434	-0.62
ENSMUSG00000031068	Bin_228222	chr7	144860001	144865000	chr7	+	144629331	144660277	Glrx3	-0.704	1
ENSMUSG00000031068	Bin_228237	chr7	144935001	144940000	chr7	+	144629331	144660277	Glrx3	-0.593	0.803
ENSMUSG00000031109	Bin_503807	chrX	46650001	46655000	chrX	-	46362884	46641436	Enox2	0.132	-0.056
ENSMUSG00000031112	Bin_504097	chrX	48100001	48105000	chrX	+	48194224	48246274	2610018G03Rik	-0.269	0.108
ENSMUSG00000031112	Bin_504110	chrX	48165001	48170000	chrX	+	48194224	48246274	2610018G03Rik	0.517	-0.659
ENSMUSG00000031129	Bin_275019	chr9	94580001	94585000	chr9	+	94570328	95130864	Slc9a9	0.587	-1.248
ENSMUSG00000031129	Bin_275114	chr9	95055001	95060000	chr9	+	94570328	95130864	Slc9a9	-0.144	0.25
ENSMUSG00000031129	Bin_275119	chr9	95080001	95085000	chr9	+	94570328	95130864	Slc9a9	-0.246	1.396
ENSMUSG00000031129	Bin_275132	chr9	95145001	95150000	chr9	+	94570328	95130864	Slc9a9	-0.198	0.173
ENSMUSG00000031129	Bin_275133	chr9	95150001	95155000	chr9	+	94570328	95130864	Slc9a9	-0.169	0.274
ENSMUSG00000031137	Bin_505816	chrX	56695001	56700000	chrX	-	56315322	56821248	Fgf13	-0.854	1.967
ENSMUSG00000031137	Bin_505855	chrX	56890001	56895000	chrX	-	56315322	56821248	Fgf13	0.135	-0.074
ENSMUSG00000031137	Bin_505861	chrX	56920001	56925000	chrX	-	56315322	56821248	Fgf13	0.282	-0.148
ENSMUSG00000031196	Bin_508991	chrX	72570001	72575000	chrX	-	72418054	72627954	F8	-0.271	0.61
ENSMUSG00000031196	Bin_508997	chrX	72600001	72605000	chrX	-	72418054	72627954	F8	-0.361	0.881
ENSMUSG00000031214	Bin_513634	chrX	95785001	95790000	chrX	-	95749616	96086364	Ophn1	0.563	-0.311
ENSMUSG00000031214	Bin_513637	chrX	95800001	95805000	chrX	-	95749616	96086364	Ophn1	-0.087	0.891
ENSMUSG00000031214	Bin_513696	chrX	96095001	96100000	chrX	-	95749616	96086364	Ophn1	0.466	-0.918
ENSMUSG00000031224	Bin_514889	chrX	102060001	102065000	chrX	-	102050294	102052606	Magee2	-0.282	0.606
ENSMUSG00000031255	Bin_520572	chrX	130475001	130480000	chrX	-	130470924	130516351	Sytl4	0.417	-1.042
ENSMUSG00000031353	Bin_526318	chrX	159205001	159210000	chrX	+	159198334	159217024	Rbbp7	-0.334	1.053
ENSMUSG00000031355	Bin_527549	chrX	165360001	165365000	chrX	+	165233031	165742367	Arhgap6	-0.333	0.373
ENSMUSG00000031355	Bin_527570	chrX	165465001	165470000	chrX	+	165233031	165742367	Arhgap6	0.45	-0.25
ENSMUSG00000031367	Bin_526536	chrX	160295001	160300000	chrX	+	160346949	160371598	Ap1s2	-0.324	0.623
ENSMUSG00000031467	Bin_233521	chr8	18830001	18835000	chr8	+	18846277	18891361	Agpat5	-0.496	1.268
ENSMUSG00000031482	Bin_234457	chr8	23510001	23515000	chr8	-	23486026	23509093	Slc25a15	2.92	-0.012
ENSMUSG00000031494	Bin_230503	chr8	3740001	3745000	chr8	-	3743395	3748984	Cd209a	1.12	-0.667
ENSMUSG00000031495	Bin_230531	chr8	3880001	3885000	chr8	-	3871827	3878555	Cd209d	0.915	-3.219
ENSMUSG00000031495	Bin_230534	chr8	3895001	3900000	chr8	-	3871827	3878555	Cd209d	0.429	-0.042
ENSMUSG00000031495	Bin_230535	chr8	3900001	3905000	chr8	-	3871827	3878555	Cd209d	1.415	-1.524
ENSMUSG00000031520	Bin_240819	chr8	55320001	55325000	chr8	+	55162886	55271808	Vegfc	0.451	-0.303
ENSMUSG00000031520	Bin_240831	chr8	55380001	55385000	chr8	+	55162886	55271808	Vegfc	-0.762	0.391
ENSMUSG00000031553	Bin_234917	chr8	25810001	25815000	chr8	-	25787697	25836324	Adam3	-1.145	0.574
ENSMUSG00000031561	Bin_239671	chr8	49580001	49585000	chr8	-	49313036	49760044	Odz3	1.004	-0.265
ENSMUSG00000031561	Bin_239675	chr8	49600001	49605000	chr8	-	49313036	49760044	Odz3	1.059	-2.032
ENSMUSG00000031561	Bin_239725	chr8	49850001	49855000	chr8	-	49313036	49760044	Odz3	0.536	-0.832
ENSMUSG00000031644	Bin_242466	chr8	63555001	63560000	chr8	+	63471992	63610143	Nek1	0.119	-0.651
ENSMUSG00000031657	Bin_247891	chr8	90680001	90685000	chr8	+	90661754	90695926	Heatr3	1.13	-0.272
ENSMUSG00000031667	Bin_248489	chr8	93670001	93675000	chr8	-	93635940	93658364	Aktip	-0.287	0.5
ENSMUSG00000031681	Bin_246158	chr8	82015001	82020000	chr8	-	81862294	81923417	Smad1	-0.436	2.295
ENSMUSG00000031683	Bin_246028	chr8	81365001	81370000	chr8	-	81328764	81345039	Lsm6	0.028	-1.413
ENSMUSG00000031697	Bin_247320	chr8	87825001	87830000	chr8	+	87823531	87832177	Orc6	0.651	-0.793
ENSMUSG00000031698	Bin_247330	chr8	87875001	87880000	chr8	-	87848202	87910244	Mylk3	-0.579	0.037
ENSMUSG00000031700	Bin_247357	chr8	88010001	88015000	chr8	+	88016475	88051459	Gpt2	-0.788	0.25
ENSMUSG00000031712	Bin_246734	chr8	84895001	84900000	chr8	-	84855536	84927121	Il15	0.484	-0.061
ENSMUSG00000031712	Bin_246739	chr8	84920001	84925000	chr8	-	84855536	84927121	Il15	-1.254	0.984
ENSMUSG00000031730	Bin_252178	chr8	112115001	112120000	chr8	-	112115243	112132573	Dhodh	-0.657	2.45
ENSMUSG00000031736	Bin_248727	chr8	94860001	94865000	chr8	-	94849937	94880019	4933436C20Rik	1.101	-0.321
ENSMUSG00000031766	Bin_249128	chr8	96865001	96870000	chr8	+	96853092	96890113	Slc12a3	0.721	-0.473
ENSMUSG00000031786	Bin_249267	chr8	97560001	97565000	chr8	+	97579003	97602041	Ccdc135	0.252	-0.84
ENSMUSG00000031811	Bin_254576	chr8	124105001	124110000	chr8	-	124075879	124102706	Fbxo31	1.167	-0.177
ENSMUSG00000031812	Bin_254578	chr8	124115001	124120000	chr8	+	124114368	124121947	Map1lc3b	0.656	-2.318
ENSMUSG00000031827	Bin_254227	chr8	122360001	122365000	chr8	-	122333125	122364479	Cotl1	-0.171	1.865
ENSMUSG00000031840	Bin_244410	chr8	73275001	73280000	chr8	+	73278578	73282576	Rab3a	0.047	-3.823
ENSMUSG00000031842	Bin_244406	chr8	73255001	73260000	chr8	+	73247619	73275085	Pde4c	-0.503	0.534
ENSMUSG00000031864	Bin_244018	chr8	71315001	71320000	chr8	+	71317828	71353309	Ints10	0.517	-0.145
ENSMUSG00000031871	Bin_250967	chr8	106060001	106065000	chr8	+	106625525	106668402	Cdh5	1.187	-1.034
ENSMUSG00000031871	Bin_250974	chr8	106095001	106100000	chr8	+	106625525	106668402	Cdh5	0.649	-0.399
ENSMUSG00000031871	Bin_251011	chr8	106280001	106285000	chr8	+	106625525	106668402	Cdh5	0.173	-0.039
ENSMUSG00000031871	Bin_251026	chr8	106355001	106360000	chr8	+	106625525	106668402	Cdh5	2.192	-0.846
ENSMUSG00000031871	Bin_251076	chr8	106605001	106610000	chr8	+	106625525	106668402	Cdh5	-0.91	0.579
ENSMUSG00000031910	Bin_251621	chr8	109330001	109335000	chr8	+	109394142	109408466	Has3	0.88	-2.296
ENSMUSG00000031917	Bin_251671	chr8	109580001	109585000	chr8	+	109580777	109584826	Nip7	-0.286	0.508
ENSMUSG00000031967	Bin_254959	chr8	126020001	126025000	chr8	+	126001803	126027816	Afg3l1	0.102	-2.317
ENSMUSG00000031984	Bin_255229	chr8	127370001	127375000	chr8	-	127363255	127386929	2810004N23Rik	-0.471	0.062
ENSMUSG00000032021	Bin_264268	chr9	40825001	40830000	chr9	-	40780881	40812669	Crtam	0.121	-1.255
ENSMUSG00000032026	Bin_265760	chr9	48285001	48290000	chr9	-	48276619	48288716	Rexo2	-1.405	0.5
ENSMUSG00000032028	Bin_265711	chr9	48040001	48045000	chr9	-	48126089	48161537	Fam55b	0.979	-2.563
ENSMUSG00000032051	Bin_266458	chr9	51775001	51780000	chr9	-	51751412	51771661	Fdx1	0.048	-0.714
ENSMUSG00000032066	Bin_266173	chr9	50350001	50355000	chr9	-	50341192	50363286	Bco2	-0.108	0.015
ENSMUSG00000032125	Bin_263542	chr9	37195001	37200000	chr9	+	37209482	37221608	Robo4	0.231	-0.369
ENSMUSG00000032128	Bin_263553	chr9	37250001	37255000	chr9	-	37223254	37240760	Robo3	0.064	-0.295
ENSMUSG00000032184	Bin_271199	chr9	75480001	75485000	chr9	+	75473539	75485580	Lysmd2	0.532	-1.184
ENSMUSG00000032192	Bin_271128	chr9	75125001	75130000	chr9	+	75159202	75193678	Gnb5	-1.186	1.755
ENSMUSG00000032192	Bin_271132	chr9	75145001	75150000	chr9	+	75159202	75193678	Gnb5	0.399	-2.188
ENSMUSG00000032192	Bin_271138	chr9	75175001	75180000	chr9	+	75159202	75193678	Gnb5	1.083	-2.619
ENSMUSG00000032198	Bin_260434	chr9	21655001	21660000	chr9	-	21604628	21657079	Dock6	-1.072	0.876
ENSMUSG00000032198	Bin_260438	chr9	21675001	21680000	chr9	-	21604628	21657079	Dock6	-1.637	0.711
ENSMUSG00000032204	Bin_270288	chr9	70925001	70930000	chr9	-	70958466	71016489	Aqp9	0.041	-1.113
ENSMUSG00000032204	Bin_270290	chr9	70935001	70940000	chr9	-	70958466	71016489	Aqp9	-0.051	0.143
ENSMUSG00000032204	Bin_270310	chr9	71035001	71040000	chr9	-	70958466	71016489	Aqp9	-0.533	0.036
ENSMUSG00000032207	Bin_270254	chr9	70755001	70760000	chr9	-	70645936	70800033	Lipc	-0.529	0.254
ENSMUSG00000032207	Bin_270259	chr9	70780001	70785000	chr9	-	70645936	70800033	Lipc	-1.368	1.239
ENSMUSG00000032207	Bin_270274	chr9	70855001	70860000	chr9	-	70645936	70800033	Lipc	1.023	-0.65
ENSMUSG00000032216	Bin_270609	chr9	72530001	72535000	chr9	+	72510364	72597649	Nedd4	0.533	-0.173
ENSMUSG00000032228	Bin_270454	chr9	71755001	71760000	chr9	-	71692059	71959626	Tcf12	0.68	-0.473
ENSMUSG00000032228	Bin_270465	chr9	71810001	71815000	chr9	-	71692059	71959626	Tcf12	-0.074	0.242
ENSMUSG00000032232	Bin_270401	chr9	71490001	71495000	chr9	-	71474316	71619409	Cgnl1	0.927	-0.163
ENSMUSG00000032232	Bin_270436	chr9	71665001	71670000	chr9	-	71474316	71619409	Cgnl1	1.195	-0.996
ENSMUSG00000032253	Bin_272670	chr9	82835001	82840000	chr9	-	82759766	82869096	Phip	0.285	-0.196
ENSMUSG00000032253	Bin_272679	chr9	82880001	82885000	chr9	-	82759766	82869096	Phip	-0.293	0.147
ENSMUSG00000032278	Bin_268468	chr9	61825001	61830000	chr9	-	61801288	61874663	Paqr5	2.367	-0.78
ENSMUSG00000032279	Bin_266988	chr9	54425001	54430000	chr9	+	54434288	54452468	Idh3a	-0.022	1.506
ENSMUSG00000032285	Bin_267009	chr9	54530001	54535000	chr9	+	54546680	54564122	Dnaja4	1.048	-0.953
ENSMUSG00000032285	Bin_267012	chr9	54545001	54550000	chr9	+	54546680	54564122	Dnaja4	1.801	-0.25
ENSMUSG00000032300	Bin_267529	chr9	57130001	57135000	chr9	-	57100129	57110406	1700017B05Rik	0.062	-1.344
ENSMUSG00000032352	Bin_271584	chr9	77405001	77410000	chr9	-	77278630	77392677	Lrrc1	0.491	-0.082
ENSMUSG00000032360	Bin_271340	chr9	76185001	76190000	chr9	-	76073710	76171385	Hcrtr2	0.588	-0.978
ENSMUSG00000032369	Bin_274496	chr9	91965001	91970000	chr9	+	92144895	92166813	Plscr1	-0.428	0.435
ENSMUSG00000032369	Bin_274502	chr9	91995001	92000000	chr9	+	92144895	92166813	Plscr1	-0.274	1.615
ENSMUSG00000032369	Bin_274515	chr9	92060001	92065000	chr9	+	92144895	92166813	Plscr1	-0.156	0.044
ENSMUSG00000032373	Bin_269405	chr9	66510001	66515000	chr9	+	66561493	66614652	Car12	0.952	-1.061
ENSMUSG00000032373	Bin_269423	chr9	66600001	66605000	chr9	+	66561493	66614652	Car12	-0.466	0.167
ENSMUSG00000032374	Bin_274631	chr9	92640001	92645000	chr9	+	92437061	92503266	Plod2	-1.18	0.688
ENSMUSG00000032374	Bin_274632	chr9	92645001	92650000	chr9	+	92437061	92503266	Plod2	1.22	-1.472
ENSMUSG00000032374	Bin_274636	chr9	92665001	92670000	chr9	+	92437061	92503266	Plod2	0.262	-0.859
ENSMUSG00000032374	Bin_274684	chr9	92905001	92910000	chr9	+	92437061	92503266	Plod2	-0.434	0.498
ENSMUSG00000032374	Bin_274688	chr9	92925001	92930000	chr9	+	92437061	92503266	Plod2	-0.133	0.357
ENSMUSG00000032374	Bin_274709	chr9	93030001	93035000	chr9	+	92437061	92503266	Plod2	-0.145	0.261
ENSMUSG00000032374	Bin_274713	chr9	93050001	93055000	chr9	+	92437061	92503266	Plod2	2.637	-1.954
ENSMUSG00000032374	Bin_274739	chr9	93180001	93185000	chr9	+	92437061	92503266	Plod2	0.655	-1.22
ENSMUSG00000032377	Bin_274566	chr9	92315001	92320000	chr9	+	92352216	92388348	Plscr4	-1.493	0.411
ENSMUSG00000032377	Bin_274571	chr9	92340001	92345000	chr9	+	92352216	92388348	Plscr4	0.256	-0.077
ENSMUSG00000032386	Bin_269245	chr9	65710001	65715000	chr9	-	65678943	65756601	Trip4	0.966	-1.086
ENSMUSG00000032411	Bin_275316	chr9	96065001	96070000	chr9	+	96096694	96224065	Tfdp2	0.379	-0.705
ENSMUSG00000032411	Bin_275325	chr9	96110001	96115000	chr9	+	96096694	96224065	Tfdp2	-1.215	1.311
ENSMUSG00000032411	Bin_275327	chr9	96120001	96125000	chr9	+	96096694	96224065	Tfdp2	-0.204	1.175
ENSMUSG00000032423	Bin_273781	chr9	88390001	88395000	chr9	-	88344567	88377412	Syncrip	-0.561	1.097
ENSMUSG00000032425	Bin_273789	chr9	88430001	88435000	chr9	+	88442858	88465924	Zfp949	0.997	-0.604
ENSMUSG00000032440	Bin_279310	chr9	116035001	116040000	chr9	-	115993415	116084383	Tgfbr2	-0.646	1.212
ENSMUSG00000032440	Bin_279312	chr9	116045001	116050000	chr9	-	115993415	116084383	Tgfbr2	1.25	-0.002
ENSMUSG00000032440	Bin_279340	chr9	116185001	116190000	chr9	-	115993415	116084383	Tgfbr2	-0.875	0.286
ENSMUSG00000032440	Bin_279349	chr9	116230001	116235000	chr9	-	115993415	116084383	Tgfbr2	0.006	-0.654
ENSMUSG00000032440	Bin_279358	chr9	116275001	116280000	chr9	-	115993415	116084383	Tgfbr2	0.406	-0.25
ENSMUSG00000032456	Bin_275734	chr9	98155001	98160000	chr9	+	98187854	98320946	Nmnat3	0.395	-0.209
ENSMUSG00000032456	Bin_275750	chr9	98235001	98240000	chr9	+	98187854	98320946	Nmnat3	-0.231	0.5
ENSMUSG00000032459	Bin_275821	chr9	98590001	98595000	chr9	-	98489152	98502098	Mrps22	-0.289	1.194
ENSMUSG00000032470	Bin_275965	chr9	99310001	99315000	chr9	-	99285841	99337300	Mras	-0.72	0.22
ENSMUSG00000032475	Bin_276182	chr9	100395001	100400000	chr9	-	100392712	100446472	Nck1	1.062	-1.609
ENSMUSG00000032503	Bin_278517	chr9	112070001	112075000	chr9	-	111967595	112138442	Arpp21	-1.035	0.5
ENSMUSG00000032507	Bin_278890	chr9	113935001	113940000	chr9	-	113872755	113955309	Fbxl2	-0.615	0.75
ENSMUSG00000032556	Bin_276781	chr9	103390001	103395000	chr9	-	103327250	103382658	Bfsp2	-0.064	1.314
ENSMUSG00000032558	Bin_276869	chr9	103830001	103835000	chr9	+	103904874	103946060	Nphp3	-2.669	1.63
ENSMUSG00000032558	Bin_276881	chr9	103890001	103895000	chr9	+	103904874	103946060	Nphp3	0.68	-0.892
ENSMUSG00000032580	Bin_277632	chr9	107645001	107650000	chr9	-	107642826	107673333	Rbm5	2.291	-1.542
ENSMUSG00000032580	Bin_277637	chr9	107670001	107675000	chr9	-	107642826	107673333	Rbm5	0.074	-0.422
ENSMUSG00000032589	Bin_277709	chr9	108030001	108035000	chr9	-	107998354	108092715	Bsn	0.945	-0.478
ENSMUSG00000032599	Bin_277840	chr9	108685001	108690000	chr9	+	108686127	108708664	Ip6k2	-0.301	1.529
ENSMUSG00000032656	Bin_475458	chr18	57025001	57030000	chr18	-	56921370	57085202	1999-02-01	-0.484	0.034
ENSMUSG00000032690	Bin_163077	chr5	121195001	121200000	chr5	-	121180342	121199862	Oas2	-0.979	0.934
ENSMUSG00000032718	Bin_196259	chr6	134565001	134570000	chr6	-	134559228	134582506	Mansc1	1.39	-1.471
ENSMUSG00000032727	Bin_378035	chr13	112480001	112485000	chr13	+	112476386	112508804	Mier3	0.075	-1.708
ENSMUSG00000032733	Bin_267458	chr9	56775001	56780000	chr9	-	56765007	56776178	Snx33	-0.349	1.275
ENSMUSG00000032737	Bin_221047	chr7	108985001	108990000	chr7	-	108971147	108986740	Inppl1	-0.5	0.75
ENSMUSG00000032740	Bin_312775	chr11	29285001	29290000	chr11	+	29273658	29410812	Ccdc88a	0.1	-0.071
ENSMUSG00000032740	Bin_312780	chr11	29310001	29315000	chr11	+	29273658	29410812	Ccdc88a	0.342	-0.707
ENSMUSG00000032740	Bin_312782	chr11	29320001	29325000	chr11	+	29273658	29410812	Ccdc88a	0.918	-1.255
ENSMUSG00000032740	Bin_312786	chr11	29340001	29345000	chr11	+	29273658	29410812	Ccdc88a	-0.368	0.2
ENSMUSG00000032744	Bin_132294	chr4	122915001	122920000	chr4	+	122910799	122927118	Heyl	-0.586	0.665
ENSMUSG00000032776	Bin_215055	chr7	79025001	79030000	chr7	-	79222718	79451481	Mctp2	-0.928	1.866
ENSMUSG00000032776	Bin_215063	chr7	79065001	79070000	chr7	-	79222718	79451481	Mctp2	0.815	-1.85
ENSMUSG00000032776	Bin_215074	chr7	79120001	79125000	chr7	-	79222718	79451481	Mctp2	-0.158	0.877
ENSMUSG00000032776	Bin_215106	chr7	79280001	79285000	chr7	-	79222718	79451481	Mctp2	0.95	-0.751
ENSMUSG00000032776	Bin_215110	chr7	79300001	79305000	chr7	-	79222718	79451481	Mctp2	-1.247	1.516
ENSMUSG00000032776	Bin_215114	chr7	79320001	79325000	chr7	-	79222718	79451481	Mctp2	0.646	-1.256
ENSMUSG00000032776	Bin_215117	chr7	79335001	79340000	chr7	-	79222718	79451481	Mctp2	-0.687	1.261
ENSMUSG00000032818	Bin_479565	chr18	77560001	77565000	chr18	+	77520697	77681080	Loxhd1	0.304	-0.161
ENSMUSG00000032818	Bin_479579	chr18	77630001	77635000	chr18	+	77520697	77681080	Loxhd1	-0.774	0.335
ENSMUSG00000032834	Bin_296453	chr10	77670001	77675000	chr10	-	77633655	77647894	Pwp2	0.548	-1.734
ENSMUSG00000032875	Bin_220866	chr7	108080001	108085000	chr7	-	108018260	108080675	Arhgef17	1.097	-0.627
ENSMUSG00000032913	Bin_96640	chr3	104245001	104250000	chr3	-	104257907	104315840	Lrig2	-0.712	0.593
ENSMUSG00000032913	Bin_96647	chr3	104280001	104285000	chr3	-	104257907	104315840	Lrig2	0.852	-0.514
ENSMUSG00000032913	Bin_96654	chr3	104315001	104320000	chr3	-	104257907	104315840	Lrig2	-0.854	0.356
ENSMUSG00000032913	Bin_96656	chr3	104325001	104330000	chr3	-	104257907	104315840	Lrig2	-0.707	1.31
ENSMUSG00000032913	Bin_96657	chr3	104330001	104335000	chr3	-	104257907	104315840	Lrig2	0.121	-1.249
ENSMUSG00000032940	Bin_440460	chr16	75630001	75635000	chr16	+	75593089	75603074	Rbm11	0.389	-1.155
ENSMUSG00000033032	Bin_476437	chr18	61920001	61925000	chr18	-	61889915	61946356	Afap1l1	1.885	-0.129
ENSMUSG00000033060	Bin_400076	chr14	102400001	102405000	chr14	+	102129145	102349230	Lmo7	1.162	-1.362
ENSMUSG00000033066	Bin_320386	chr11	67340001	67345000	chr11	+	67268939	67502492	Gas7	-0.341	0.459
ENSMUSG00000033082	Bin_195226	chr6	129400001	129405000	chr6	-	129339308	129402018	Clec1a	-0.723	0.679
ENSMUSG00000033088	Bin_420393	chr15	78790001	78795000	chr15	+	78778154	78836299	Triobp	1.611	-1.224
ENSMUSG00000033105	Bin_296115	chr10	75980001	75985000	chr10	+	75994333	76019883	Lss	0.566	-0.949
ENSMUSG00000033192	Bin_248841	chr8	95430001	95435000	chr8	+	95379249	95443178	Lpcat2	2.073	-1.987
ENSMUSG00000033285	Bin_95777	chr3	99930001	99935000	chr3	-	99942103	99966330	Wdr3	-0.442	0.821
ENSMUSG00000033295	Bin_131306	chr4	117975001	117980000	chr4	-	117880818	117964010	Ptprf	1.268	-0.388
ENSMUSG00000033306	Bin_430196	chr16	24310001	24315000	chr16	+	24393436	24992662	Lpp	-0.79	1.291
ENSMUSG00000033306	Bin_430250	chr16	24580001	24585000	chr16	+	24393436	24992662	Lpp	0.294	-0.071
ENSMUSG00000033306	Bin_430252	chr16	24590001	24595000	chr16	+	24393436	24992662	Lpp	-0.581	0.588
ENSMUSG00000033306	Bin_430275	chr16	24705001	24710000	chr16	+	24393436	24992662	Lpp	0.067	-0.321
ENSMUSG00000033306	Bin_430276	chr16	24710001	24715000	chr16	+	24393436	24992662	Lpp	0.857	-0.394
ENSMUSG00000033307	Bin_295983	chr10	75320001	75325000	chr10	-	75322098	75322995	Mif	-0.466	0.778
ENSMUSG00000033307	Bin_295984	chr10	75325001	75330000	chr10	-	75322098	75322995	Mif	0.888	-0.81
ENSMUSG00000033386	Bin_99100	chr3	116545001	116550000	chr3	+	116581145	116606668	Frrs1	0.109	-0.492
ENSMUSG00000033427	Bin_295894	chr10	74875001	74880000	chr10	+	74869656	74904424	Upb1	0.141	-0.925
ENSMUSG00000033467	Bin_160843	chr5	110025001	110030000	chr5	-	109983730	109988012	Crlf2	-0.492	0.25
ENSMUSG00000033467	Bin_160847	chr5	110045001	110050000	chr5	-	109983730	109988012	Crlf2	0.131	-0.931
ENSMUSG00000033470	Bin_394258	chr14	73310001	73315000	chr14	-	73428935	73448921	Cysltr2	-0.07	0.313
ENSMUSG00000033470	Bin_394264	chr14	73340001	73345000	chr14	-	73428935	73448921	Cysltr2	-1.52	3.329
ENSMUSG00000033470	Bin_394276	chr14	73400001	73405000	chr14	-	73428935	73448921	Cysltr2	1.123	-1.395
ENSMUSG00000033470	Bin_394281	chr14	73425001	73430000	chr14	-	73428935	73448921	Cysltr2	-0.487	1.347
ENSMUSG00000033470	Bin_394286	chr14	73450001	73455000	chr14	-	73428935	73448921	Cysltr2	-0.045	0.206
ENSMUSG00000033487	Bin_394158	chr14	72810001	72815000	chr14	-	72937753	73109810	Fndc3a	-0.869	1.094
ENSMUSG00000033487	Bin_394167	chr14	72855001	72860000	chr14	-	72937753	73109810	Fndc3a	0.821	-1.423
ENSMUSG00000033487	Bin_394180	chr14	72920001	72925000	chr14	-	72937753	73109810	Fndc3a	-0.083	0.071
ENSMUSG00000033487	Bin_394197	chr14	73005001	73010000	chr14	-	72937753	73109810	Fndc3a	0.479	-1.035
ENSMUSG00000033487	Bin_394199	chr14	73015001	73020000	chr14	-	72937753	73109810	Fndc3a	0.818	-0.042
ENSMUSG00000033487	Bin_394208	chr14	73060001	73065000	chr14	-	72937753	73109810	Fndc3a	0.348	-0.49
ENSMUSG00000033487	Bin_394226	chr14	73150001	73155000	chr14	-	72937753	73109810	Fndc3a	-0.103	1.506
ENSMUSG00000033487	Bin_394233	chr14	73185001	73190000	chr14	-	72937753	73109810	Fndc3a	-0.509	0.697
ENSMUSG00000033487	Bin_394235	chr14	73195001	73200000	chr14	-	72937753	73109810	Fndc3a	-0.767	2.203
ENSMUSG00000033508	Bin_186660	chr6	86570001	86575000	chr6	+	86578168	86579696	Asprv1	-0.635	0.568
ENSMUSG00000033508	Bin_186662	chr6	86580001	86585000	chr6	+	86578168	86579696	Asprv1	-0.112	0.5
ENSMUSG00000033545	Bin_252569	chr8	114070001	114075000	chr8	+	114059997	114149930	Znrf1	-0.858	0.486
ENSMUSG00000033554	Bin_98915	chr3	115620001	115625000	chr3	+	115591083	115637279	Dph5	-0.623	1.082
ENSMUSG00000033577	Bin_272139	chr9	80180001	80185000	chr9	+	80012838	80159536	Myo6	0.745	-1.19
ENSMUSG00000033701	Bin_31493	chr1	157460001	157465000	chr1	+	157405250	157534363	Acbd6	0.059	-0.943
ENSMUSG00000033705	Bin_63538	chr2	120485001	120490000	chr2	+	120454862	120557633	Stard9	0.697	-1.007
ENSMUSG00000033721	Bin_97627	chr3	109180001	109185000	chr3	+	109143571	109488616	Vav3	-2.173	1.675
ENSMUSG00000033721	Bin_97634	chr3	109215001	109220000	chr3	+	109143571	109488616	Vav3	0.679	-0.134
ENSMUSG00000033721	Bin_97635	chr3	109220001	109225000	chr3	+	109143571	109488616	Vav3	-0.72	0.979
ENSMUSG00000033721	Bin_97661	chr3	109350001	109355000	chr3	+	109143571	109488616	Vav3	0.327	-0.681
ENSMUSG00000033722	Bin_31422	chr1	157105001	157110000	chr1	-	157059603	157079870	BC034090	0.075	-0.225
ENSMUSG00000033722	Bin_31423	chr1	157110001	157115000	chr1	-	157059603	157079870	BC034090	0.323	-1.506
ENSMUSG00000033767	Bin_92545	chr3	83770001	83775000	chr3	-	83702131	83844083	D930015E06Rik	-0.711	0.274
ENSMUSG00000033769	Bin_186290	chr6	84720001	84725000	chr6	-	84568480	85019507	Exoc6b	-0.01	0.779
ENSMUSG00000033769	Bin_186300	chr6	84770001	84775000	chr6	-	84568480	85019507	Exoc6b	1.232	-0.129
ENSMUSG00000033769	Bin_186301	chr6	84775001	84780000	chr6	-	84568480	85019507	Exoc6b	1.208	-0.985
ENSMUSG00000033854	Bin_351227	chr12	99700001	99705000	chr12	-	99672204	99816150	Kcnk10	-0.218	1.308
ENSMUSG00000033854	Bin_351231	chr12	99720001	99725000	chr12	-	99672204	99816150	Kcnk10	-0.525	0.501
ENSMUSG00000033854	Bin_351237	chr12	99750001	99755000	chr12	-	99672204	99816150	Kcnk10	1.056	-0.259
ENSMUSG00000033885	Bin_381381	chr14	8925001	8930000	chr14	+	8930725	8997625	Pxk	-0.006	0.543
ENSMUSG00000033900	Bin_92212	chr3	82105001	82110000	chr3	+	82161994	82199190	Mtap9	1.624	-1.495
ENSMUSG00000033900	Bin_92217	chr3	82130001	82135000	chr3	+	82161994	82199190	Mtap9	-1.345	0.253
ENSMUSG00000033900	Bin_92236	chr3	82225001	82230000	chr3	+	82161994	82199190	Mtap9	-0.904	0.704
ENSMUSG00000033909	Bin_330541	chr11	118115001	118120000	chr11	-	118120965	118151558	Usp36	2.153	-1.033
ENSMUSG00000033949	Bin_473304	chr18	46255001	46260000	chr18	-	46324956	46372261	Trim36	-0.245	0.103
ENSMUSG00000033960	Bin_464979	chr18	4630001	4635000	chr18	+	4634927	4682866	9430020K01Rik	1.201	-1.726
ENSMUSG00000033960	Bin_464985	chr18	4660001	4665000	chr18	+	4634927	4682866	9430020K01Rik	-0.373	0.02
ENSMUSG00000033960	Bin_464997	chr18	4720001	4725000	chr18	+	4634927	4682866	9430020K01Rik	0.234	-0.184
ENSMUSG00000033972	Bin_449485	chr17	22435001	22440000	chr17	-	22474956	22498367	Zfp944	1.062	-2.792
ENSMUSG00000033972	Bin_449490	chr17	22460001	22465000	chr17	-	22474956	22498367	Zfp944	0.4	-0.087
ENSMUSG00000033981	Bin_91903	chr3	80560001	80565000	chr3	-	80488858	80606713	Gria2	-1.716	1.594
ENSMUSG00000033985	Bin_130993	chr4	116410001	116415000	chr4	+	116393553	116478561	Tesk2	-1.003	0.75
ENSMUSG00000033985	Bin_130995	chr4	116420001	116425000	chr4	+	116393553	116478561	Tesk2	-1.54	1.513
ENSMUSG00000033991	Bin_370800	chr13	76305001	76310000	chr13	+	76236182	76327764	Ttc37	-0.061	0.02
ENSMUSG00000034009	Bin_91700	chr3	79545001	79550000	chr3	-	79448638	79541716	Rxfp1	0.333	-1.895
ENSMUSG00000034028	Bin_481914	chr18	89305001	89310000	chr18	+	89366823	89439593	Cd226	-0.661	0.578
ENSMUSG00000034028	Bin_481920	chr18	89335001	89340000	chr18	+	89366823	89439593	Cd226	0.163	-0.022
ENSMUSG00000034035	Bin_130964	chr4	116265001	116270000	chr4	+	116269259	116272871	Ccdc17	1.77	-2.355
ENSMUSG00000034035	Bin_130965	chr4	116270001	116275000	chr4	+	116269259	116272871	Ccdc17	-0.491	0.355
ENSMUSG00000034088	Bin_19068	chr1	95335001	95340000	chr1	-	95302517	95375385	Hdlbp	-0.185	1.074
ENSMUSG00000034101	Bin_56324	chr2	84415001	84420000	chr2	-	84440228	84490922	Ctnnd1	0.225	-0.756
ENSMUSG00000034101	Bin_56330	chr2	84445001	84450000	chr2	-	84440228	84490922	Ctnnd1	0.48	-0.266
ENSMUSG00000034165	Bin_454541	chr17	47715001	47720000	chr17	+	47642000	47736632	Ccnd3	0.111	-0.471
ENSMUSG00000034171	Bin_130840	chr4	115645001	115650000	chr4	-	115639750	115690531	Faah	-0.603	0.055
ENSMUSG00000034171	Bin_130841	chr4	115650001	115655000	chr4	-	115639750	115690531	Faah	-0.086	1.622
ENSMUSG00000034171	Bin_130842	chr4	115655001	115660000	chr4	-	115639750	115690531	Faah	1.208	-0.62
ENSMUSG00000034194	Bin_393616	chr14	70100001	70105000	chr14	-	70097112	70117552	R3hcc1	-0.477	0.413
ENSMUSG00000034265	Bin_446091	chr17	5465001	5470000	chr17	+	5492600	5753891	Zdhhc14	0.931	-2.002
ENSMUSG00000034265	Bin_446109	chr17	5555001	5560000	chr17	+	5492600	5753891	Zdhhc14	3.013	-2.486
ENSMUSG00000034265	Bin_446120	chr17	5610001	5615000	chr17	+	5492600	5753891	Zdhhc14	0.985	-2.134
ENSMUSG00000034265	Bin_446127	chr17	5645001	5650000	chr17	+	5492600	5753891	Zdhhc14	0.407	-0.205
ENSMUSG00000034297	Bin_324156	chr11	86190001	86195000	chr11	-	86080535	86171104	Med13	-0.416	0.983
ENSMUSG00000034312	Bin_187484	chr6	90690001	90695000	chr6	-	90609592	90760117	Iqsec1	0.296	-0.088
ENSMUSG00000034321	Bin_490609	chr19	42005001	42010000	chr19	-	41997470	42007804	Exosc1	-0.113	2.004
ENSMUSG00000034341	Bin_330107	chr11	115945001	115950000	chr11	-	115939887	115948309	Wbp2	-1.146	0.752
ENSMUSG00000034390	Bin_253736	chr8	119905001	119910000	chr8	+	119780919	119985403	4933407C03Rik	0.775	-1.172
ENSMUSG00000034401	Bin_129982	chr4	111355001	111360000	chr4	+	111392589	111501789	Spata6	-0.182	1.361
ENSMUSG00000034413	Bin_450300	chr17	26510001	26515000	chr17	+	26551910	26583283	Neurl1b	1.235	-0.852
ENSMUSG00000034422	Bin_432508	chr16	35870001	35875000	chr16	-	35832960	35871630	Parp14	2.829	-0.448
ENSMUSG00000034424	Bin_253659	chr8	119520001	119525000	chr8	-	119505710	119517437	Gcsh	0.569	-0.034
ENSMUSG00000034432	Bin_18461	chr1	92300001	92305000	chr1	+	92500000	92509916	Cops8	-1.666	1.402
ENSMUSG00000034432	Bin_18479	chr1	92390001	92395000	chr1	+	92500000	92509916	Cops8	-0.219	1.55
ENSMUSG00000034438	Bin_159933	chr5	105475001	105480000	chr5	-	105443172	105482580	Gbp8	-0.342	0.283
ENSMUSG00000034459	Bin_489158	chr19	34750001	34755000	chr19	+	34715361	34724499	Ifit1	-0.878	0.131
ENSMUSG00000034459	Bin_489160	chr19	34760001	34765000	chr19	+	34715361	34724499	Ifit1	1.071	-0.465
ENSMUSG00000034591	Bin_297459	chr10	82700001	82705000	chr10	-	82693593	82800627	Slc41a2	0.298	-1.319
ENSMUSG00000034593	Bin_271112	chr9	75045001	75050000	chr9	+	74918822	75071495	Myo5a	1.092	-0.975
ENSMUSG00000034613	Bin_305352	chr10	122165001	122170000	chr10	+	122115818	122382851	Ppm1h	0.598	-0.162
ENSMUSG00000034617	Bin_369214	chr13	68375001	68380000	chr13	-	68699657	68720998	Mtrr	0.634	-0.464
ENSMUSG00000034617	Bin_369231	chr13	68460001	68465000	chr13	-	68699657	68720998	Mtrr	0.146	-0.119
ENSMUSG00000034617	Bin_369244	chr13	68525001	68530000	chr13	-	68699657	68720998	Mtrr	0.101	-1.133
ENSMUSG00000034617	Bin_369270	chr13	68655001	68660000	chr13	-	68699657	68720998	Mtrr	-0.01	0.599
ENSMUSG00000034620	Bin_305223	chr10	121520001	121525000	chr10	-	121515170	121534427	Tmem5	-0.245	2.036
ENSMUSG00000034620	Bin_305228	chr10	121545001	121550000	chr10	-	121515170	121534427	Tmem5	-0.142	0.066
ENSMUSG00000034620	Bin_305232	chr10	121565001	121570000	chr10	-	121515170	121534427	Tmem5	0.235	-0.708
ENSMUSG00000034620	Bin_305237	chr10	121590001	121595000	chr10	-	121515170	121534427	Tmem5	0.411	-0.485
ENSMUSG00000034620	Bin_305239	chr10	121600001	121605000	chr10	-	121515170	121534427	Tmem5	0.556	-0.361
ENSMUSG00000034620	Bin_305252	chr10	121665001	121670000	chr10	-	121515170	121534427	Tmem5	-1.41	0.381
ENSMUSG00000034641	Bin_329888	chr11	114850001	114855000	chr11	-	114843588	114851236	Cd300ld	-1.7	0.487
ENSMUSG00000034647	Bin_458280	chr17	66410001	66415000	chr17	-	66316841	66426429	Ankrd12	0.437	-0.429
ENSMUSG00000034656	Bin_247161	chr8	87030001	87035000	chr8	+	86912339	87164145	Cacna1a	-1.185	0.4
ENSMUSG00000034656	Bin_247174	chr8	87095001	87100000	chr8	+	86912339	87164145	Cacna1a	-0.163	1.907
ENSMUSG00000034663	Bin_158330	chr5	97460001	97465000	chr5	+	97426708	97520886	Bmp2k	0.787	-0.139
ENSMUSG00000034731	Bin_395422	chr14	79130001	79135000	chr14	-	78969416	79124896	Dgkh	1.009	-1.472
ENSMUSG00000034793	Bin_327328	chr11	102050001	102055000	chr11	+	102050934	102055395	G6pc3	0.816	-1.096
ENSMUSG00000034800	Bin_64921	chr2	127400001	127405000	chr2	-	127400398	127412830	Zfp661	-0.175	0.252
ENSMUSG00000034800	Bin_64923	chr2	127410001	127415000	chr2	-	127400398	127412830	Zfp661	-0.405	0.333
ENSMUSG00000034826	Bin_157416	chr5	92890001	92895000	chr5	-	92844566	92864245	Nup54	1.511	-0.536
ENSMUSG00000034855	Bin_157392	chr5	92770001	92775000	chr5	-	92775664	92777915	Cxcl10	1.211	-1.814
ENSMUSG00000035000	Bin_51888	chr2	62235001	62240000	chr2	-	62168130	62250288	Dpp4	-0.058	0.116
ENSMUSG00000035042	Bin_323589	chr11	83355001	83360000	chr11	-	83339280	83344020	Ccl5	0.976	-0.44
ENSMUSG00000035051	Bin_461136	chr17	80690001	80695000	chr17	-	80637644	80689816	Dhx57	1.062	-0.352
ENSMUSG00000035105	Bin_342256	chr12	54845001	54850000	chr12	-	55279968	55304847	Egln3	0.32	-2.282
ENSMUSG00000035105	Bin_342285	chr12	54990001	54995000	chr12	-	55279968	55304847	Egln3	-1.167	2.65
ENSMUSG00000035105	Bin_342309	chr12	55110001	55115000	chr12	-	55279968	55304847	Egln3	0.045	-0.445
ENSMUSG00000035109	Bin_64550	chr2	125545001	125550000	chr2	-	125453183	125549884	Shc4	-1.207	0.581
ENSMUSG00000035125	Bin_185709	chr6	81815001	81820000	chr6	+	81873663	81909909	AW146020	-0.014	2.413
ENSMUSG00000035125	Bin_185710	chr6	81820001	81825000	chr6	+	81873663	81909909	AW146020	0.444	-0.307
ENSMUSG00000035126	Bin_128252	chr4	102705001	102710000	chr4	-	102710670	102787160	Wdr78	0.248	-2.078
ENSMUSG00000035133	Bin_341991	chr12	53520001	53525000	chr12	+	53617064	53668839	Arhgap5	-0.186	0.077
ENSMUSG00000035142	Bin_341921	chr12	53170001	53175000	chr12	+	53198724	53413731	Nubpl	1.353	-0.778
ENSMUSG00000035142	Bin_341923	chr12	53180001	53185000	chr12	+	53198724	53413731	Nubpl	0.546	-0.699
ENSMUSG00000035142	Bin_341934	chr12	53235001	53240000	chr12	+	53198724	53413731	Nubpl	1.104	-1.205
ENSMUSG00000035142	Bin_341947	chr12	53300001	53305000	chr12	+	53198724	53413731	Nubpl	-0.25	0.601
ENSMUSG00000035142	Bin_341950	chr12	53315001	53320000	chr12	+	53198724	53413731	Nubpl	0.009	-0.669
ENSMUSG00000035142	Bin_341951	chr12	53320001	53325000	chr12	+	53198724	53413731	Nubpl	0.09	-0.279
ENSMUSG00000035142	Bin_341957	chr12	53350001	53355000	chr12	+	53198724	53413731	Nubpl	0.491	-0.065
ENSMUSG00000035142	Bin_341969	chr12	53410001	53415000	chr12	+	53198724	53413731	Nubpl	1.633	-0.015
ENSMUSG00000035164	Bin_266492	chr9	51945001	51950000	chr9	-	51920090	51976216	Zc3h12c	0.061	-1.305
ENSMUSG00000035212	Bin_127981	chr4	101350001	101355000	chr4	+	101320323	101331969	Leprot	0.095	-0.633
ENSMUSG00000035248	Bin_367528	chr13	59945001	59950000	chr13	-	59873240	59924508	Zcchc6	0.893	-0.227
ENSMUSG00000035298	Bin_220568	chr7	106590001	106595000	chr7	+	106614514	106622532	Klhl35	0.01	-0.471
ENSMUSG00000035298	Bin_220569	chr7	106595001	106600000	chr7	+	106614514	106622532	Klhl35	0.447	-0.522
ENSMUSG00000035298	Bin_220570	chr7	106600001	106605000	chr7	+	106614514	106622532	Klhl35	1.086	-3.987
ENSMUSG00000035314	Bin_220554	chr7	106520001	106525000	chr7	+	106530059	106609493	Gdpd5	1.147	-1.159
ENSMUSG00000035356	Bin_436495	chr16	55805001	55810000	chr16	-	55811488	55839012	Nfkbiz	-0.528	0.068
ENSMUSG00000035390	Bin_200183	chr7	4665001	4670000	chr7	+	4642206	4667599	Brsk1	0.895	-1.207
ENSMUSG00000035413	Bin_323042	chr11	80620001	80625000	chr11	+	80623677	80635535	Tmem98	0.086	-0.011
ENSMUSG00000035413	Bin_323043	chr11	80625001	80630000	chr11	+	80623677	80635535	Tmem98	-0.176	0.75
ENSMUSG00000035439	Bin_244491	chr8	73680001	73685000	chr8	-	73772460	73796833	Haus8	0.596	-1.032
ENSMUSG00000035439	Bin_244493	chr8	73690001	73695000	chr8	-	73772460	73796833	Haus8	0.71	-0.32
ENSMUSG00000035439	Bin_244494	chr8	73695001	73700000	chr8	-	73772460	73796833	Haus8	-0.005	0.127
ENSMUSG00000035439	Bin_244495	chr8	73700001	73705000	chr8	-	73772460	73796833	Haus8	0.686	-3.129
ENSMUSG00000035439	Bin_244503	chr8	73740001	73745000	chr8	-	73772460	73796833	Haus8	-1.115	1.392
ENSMUSG00000035439	Bin_244505	chr8	73750001	73755000	chr8	-	73772460	73796833	Haus8	1.887	-2.11
ENSMUSG00000035469	Bin_391567	chr14	59855001	59860000	chr14	+	59820046	59856102	Rcbtb1	-0.409	0.214
ENSMUSG00000035513	Bin_45260	chr2	29095001	29100000	chr2	-	29050061	29108525	Ntng2	-0.176	1.803
ENSMUSG00000035539	Bin_116890	chr4	45895001	45900000	chr4	+	45903175	45963639	E230008N13Rik	0.159	-0.188
ENSMUSG00000035696	Bin_116543	chr4	44160001	44165000	chr4	-	44139082	44246661	Rnf38	1.361	-0.701
ENSMUSG00000035704	Bin_220153	chr7	104515001	104520000	chr7	+	104520116	104540663	Alg8	0.504	-0.051
ENSMUSG00000035722	Bin_296811	chr10	79460001	79465000	chr10	+	79459239	79478317	Abca7	0.069	-1.209
ENSMUSG00000035824	Bin_251108	chr8	106765001	106770000	chr8	-	106750591	106772458	Tk2	0.014	-0.082
ENSMUSG00000035868	Bin_449353	chr17	21775001	21780000	chr17	+	21794549	21799507	3110052M02Rik	-0.327	0.744
ENSMUSG00000035891	Bin_421840	chr15	86025001	86030000	chr15	-	85969558	86016571	Cerk	-0.18	0.382
ENSMUSG00000035954	Bin_339534	chr12	41235001	41240000	chr12	+	41172640	41573073	Dock4	1.655	-1.387
ENSMUSG00000035954	Bin_339536	chr12	41245001	41250000	chr12	+	41172640	41573073	Dock4	1.899	-0.196
ENSMUSG00000035954	Bin_339586	chr12	41495001	41500000	chr12	+	41172640	41573073	Dock4	1.525	-0.353
ENSMUSG00000036030	Bin_270638	chr9	72675001	72680000	chr9	+	72655081	72765098	Prtg	-0.708	0.518
ENSMUSG00000036180	Bin_244257	chr8	72510001	72515000	chr8	-	72430968	72520278	Gatad2a	0.809	-0.364
ENSMUSG00000036273	Bin_422931	chr15	91480001	91485000	chr15	+	91503606	91646551	Lrrk2	-0.288	0.699
ENSMUSG00000036295	Bin_339730	chr12	42215001	42220000	chr12	-	42178260	42212338	Lrrn3	-0.02	0.882
ENSMUSG00000036334	Bin_87627	chr3	59180001	59185000	chr3	-	59120657	59148178	Igsf10	0.145	-2.15
ENSMUSG00000036334	Bin_87631	chr3	59200001	59205000	chr3	-	59120657	59148178	Igsf10	-0.107	0.276
ENSMUSG00000036334	Bin_87636	chr3	59225001	59230000	chr3	-	59120657	59148178	Igsf10	0.721	-0.527
ENSMUSG00000036334	Bin_87639	chr3	59240001	59245000	chr3	-	59120657	59148178	Igsf10	-1.041	0.572
ENSMUSG00000036334	Bin_87649	chr3	59290001	59295000	chr3	-	59120657	59148178	Igsf10	0.902	-1.17
ENSMUSG00000036334	Bin_87651	chr3	59300001	59305000	chr3	-	59120657	59148178	Igsf10	0.318	-0.352
ENSMUSG00000036334	Bin_87657	chr3	59330001	59335000	chr3	-	59120657	59148178	Igsf10	0.347	-1.831
ENSMUSG00000036356	Bin_243996	chr8	71205001	71210000	chr8	-	70880680	71259045	Csgalnact1	-0.604	0.326
ENSMUSG00000036356	Bin_244001	chr8	71230001	71235000	chr8	-	70880680	71259045	Csgalnact1	1.277	-0.384
ENSMUSG00000036368	Bin_460976	chr17	79890001	79895000	chr17	+	80014240	80081492	Fam82a1	0.518	-1.704
ENSMUSG00000036371	Bin_182794	chr6	67240001	67245000	chr6	+	67216973	67239296	Serbp1	0.102	-0.762
ENSMUSG00000036377	Bin_154283	chr5	77225001	77230000	chr5	+	77086708	77302579	C530008M17Rik	0.091	-0.527
ENSMUSG00000036381	Bin_87575	chr3	58920001	58925000	chr3	-	58918548	58934546	P2ry14	0.528	-0.494
ENSMUSG00000036390	Bin_182747	chr6	67005001	67010000	chr6	-	66985090	66987451	Gadd45a	-1.317	0.992
ENSMUSG00000036390	Bin_182750	chr6	67020001	67025000	chr6	-	66985090	66987451	Gadd45a	-0.889	0.523
ENSMUSG00000036402	Bin_182710	chr6	66820001	66825000	chr6	+	66846391	66971344	Gng12	0.244	-0.245
ENSMUSG00000036402	Bin_182717	chr6	66855001	66860000	chr6	+	66846391	66971344	Gng12	0.312	-0.75
ENSMUSG00000036402	Bin_182719	chr6	66865001	66870000	chr6	+	66846391	66971344	Gng12	0.535	-1.68
ENSMUSG00000036427	Bin_206248	chr7	34990001	34995000	chr7	-	34987141	35015308	Gpi1	0.078	-1.863
ENSMUSG00000036452	Bin_471810	chr18	38785001	38790000	chr18	+	38761188	39535938	Arhgap26	1.667	-2.18
ENSMUSG00000036452	Bin_471822	chr18	38845001	38850000	chr18	+	38761188	39535938	Arhgap26	3.3	-0.124
ENSMUSG00000036452	Bin_471921	chr18	39340001	39345000	chr18	+	38761188	39535938	Arhgap26	0.844	-2.237
ENSMUSG00000036452	Bin_471935	chr18	39410001	39415000	chr18	+	38761188	39535938	Arhgap26	0.482	-2.814
ENSMUSG00000036478	Bin_300096	chr10	95885001	95890000	chr10	+	96079635	96085447	Btg1	-0.713	0.631
ENSMUSG00000036478	Bin_300113	chr10	95970001	95975000	chr10	+	96079635	96085447	Btg1	-0.069	0.41
ENSMUSG00000036478	Bin_300133	chr10	96070001	96075000	chr10	+	96079635	96085447	Btg1	0.438	-0.789
ENSMUSG00000036478	Bin_300135	chr10	96080001	96085000	chr10	+	96079635	96085447	Btg1	0.566	-0.25
ENSMUSG00000036526	Bin_167122	chr5	141420001	141425000	chr5	-	141348953	141476550	Card11	1.776	-1.041
ENSMUSG00000036526	Bin_167129	chr5	141455001	141460000	chr5	-	141348953	141476550	Card11	-0.209	0.357
ENSMUSG00000036528	Bin_222196	chr7	114730001	114735000	chr7	+	114738565	114892096	Ppfibp2	-0.313	0.248
ENSMUSG00000036565	Bin_167061	chr5	141115001	141120000	chr5	-	141096540	141124985	Ttyh3	-1.891	1.11
ENSMUSG00000036611	Bin_261149	chr9	25230001	25235000	chr9	+	25289132	25411695	Eepd1	-0.563	0.528
ENSMUSG00000036611	Bin_261154	chr9	25255001	25260000	chr9	+	25289132	25411695	Eepd1	-0.677	2.53
ENSMUSG00000036769	Bin_499124	chrX	23235001	23240000	chrX	+	23270177	23383151	Wdr44	0.064	-2.12
ENSMUSG00000036769	Bin_499138	chrX	23305001	23310000	chrX	+	23270177	23383151	Wdr44	-0.453	0.355
ENSMUSG00000036792	Bin_49258	chr2	49085001	49090000	chr2	+	48805030	49177804	Mbd5	0.211	-0.285
ENSMUSG00000036989	Bin_221801	chr7	112755001	112760000	chr7	-	112752977	112782085	Trim3	1.077	-1.124
ENSMUSG00000037012	Bin_293266	chr10	61735001	61740000	chr10	-	61731603	61842656	Hk1	-1.337	0.74
ENSMUSG00000037104	Bin_462503	chr17	87525001	87530000	chr17	+	87507019	87536923	Socs5	1.031	-0.494
ENSMUSG00000037161	Bin_86027	chr3	51180001	51185000	chr3	-	51192337	51200660	4930583H14Rik	1.861	-0.701
ENSMUSG00000037161	Bin_86030	chr3	51195001	51200000	chr3	-	51192337	51200660	4930583H14Rik	-0.734	1.442
ENSMUSG00000037347	Bin_498392	chrX	19575001	19580000	chrX	+	19636686	19674647	Chst7	-0.307	0.505
ENSMUSG00000037347	Bin_498399	chrX	19610001	19615000	chrX	+	19636686	19674647	Chst7	0.15	-0.265
ENSMUSG00000037369	Bin_498050	chrX	17865001	17870000	chrX	+	17739701	17857062	Kdm6a	-0.909	0.519
ENSMUSG00000037419	Bin_258941	chr9	14190001	14195000	chr9	-	14158434	14185951	Endod1	-2.937	0.25
ENSMUSG00000037419	Bin_258946	chr9	14215001	14220000	chr9	-	14158434	14185951	Endod1	-0.02	0.182
ENSMUSG00000037419	Bin_258949	chr9	14230001	14235000	chr9	-	14158434	14185951	Endod1	-0.194	0.373
ENSMUSG00000037443	Bin_134458	chr4	133735001	133740000	chr4	-	133685773	133743027	Ccdc21	-0.313	0.354
ENSMUSG00000037474	Bin_38661	chr1	193300001	193305000	chr1	-	193361244	193399413	Dtl	1.317	-1.681
ENSMUSG00000037499	Bin_38623	chr1	193110001	193115000	chr1	-	193130668	193142073	Nenf	-1.297	1.042
ENSMUSG00000037552	Bin_205080	chr7	29150001	29155000	chr7	-	29144623	29157681	Plekhg2	0.108	-0.372
ENSMUSG00000037601	Bin_325684	chr11	93830001	93835000	chr11	-	93818293	93829835	Nme1	2.084	-0.466
ENSMUSG00000037685	Bin_152458	chr5	68100001	68105000	chr5	-	68009379	68238671	Atp8a1	0.062	-0.918
ENSMUSG00000037685	Bin_152491	chr5	68265001	68270000	chr5	-	68009379	68238671	Atp8a1	1.759	-1.643
ENSMUSG00000037685	Bin_152499	chr5	68305001	68310000	chr5	-	68009379	68238671	Atp8a1	0.056	-1.451
ENSMUSG00000037685	Bin_152500	chr5	68310001	68315000	chr5	-	68009379	68238671	Atp8a1	0.545	-0.047
ENSMUSG00000037716	Bin_267692	chr9	57945001	57950000	chr9	-	57876484	57966630	Ccdc33	0.689	-0.25
ENSMUSG00000037833	Bin_387888	chr14	41460001	41465000	chr14	-	41627078	41706555	Sh2d4b	0.09	-0.98
ENSMUSG00000037833	Bin_387910	chr14	41570001	41575000	chr14	-	41627078	41706555	Sh2d4b	2.175	-1.979
ENSMUSG00000037833	Bin_387915	chr14	41595001	41600000	chr14	-	41627078	41706555	Sh2d4b	0.741	-0.63
ENSMUSG00000037833	Bin_387927	chr14	41655001	41660000	chr14	-	41627078	41706555	Sh2d4b	-0.104	0.643
ENSMUSG00000037887	Bin_229109	chr7	149295001	149300000	chr7	-	149265395	149281748	Dusp8	-0.096	1.504
ENSMUSG00000037922	Bin_102959	chr3	135840001	135845000	chr3	-	135716327	135989030	Bank1	0.46	-1.444
ENSMUSG00000037922	Bin_102964	chr3	135865001	135870000	chr3	-	135716327	135989030	Bank1	-0.327	0.54
ENSMUSG00000037922	Bin_102974	chr3	135915001	135920000	chr3	-	135716327	135989030	Bank1	0.47	-1.694
ENSMUSG00000037922	Bin_102983	chr3	135960001	135965000	chr3	-	135716327	135989030	Bank1	-1.094	1.641
ENSMUSG00000037922	Bin_102984	chr3	135965001	135970000	chr3	-	135716327	135989030	Bank1	-0.247	0.963
ENSMUSG00000037922	Bin_102990	chr3	135995001	136000000	chr3	-	135716327	135989030	Bank1	0.419	-0.711
ENSMUSG00000037922	Bin_103001	chr3	136050001	136055000	chr3	-	135716327	135989030	Bank1	-0.451	0.165
ENSMUSG00000037922	Bin_103012	chr3	136105001	136110000	chr3	-	135716327	135989030	Bank1	-0.561	2.768
ENSMUSG00000037922	Bin_103016	chr3	136125001	136130000	chr3	-	135716327	135989030	Bank1	1.229	-0.5
ENSMUSG00000037922	Bin_103019	chr3	136140001	136145000	chr3	-	135716327	135989030	Bank1	-0.424	0.249
ENSMUSG00000037922	Bin_103021	chr3	136150001	136155000	chr3	-	135716327	135989030	Bank1	-0.06	0.546
ENSMUSG00000037926	Bin_322357	chr11	77195001	77200000	chr11	+	77029789	77273722	Ssh2	1.451	-0.79
ENSMUSG00000037940	Bin_246497	chr8	83710001	83715000	chr8	+	83866455	84648935	Inpp4b	-0.051	0.891
ENSMUSG00000037940	Bin_246501	chr8	83730001	83735000	chr8	+	83866455	84648935	Inpp4b	-0.314	3.833
ENSMUSG00000037940	Bin_246503	chr8	83740001	83745000	chr8	+	83866455	84648935	Inpp4b	-0.903	2.384
ENSMUSG00000037940	Bin_246527	chr8	83860001	83865000	chr8	+	83866455	84648935	Inpp4b	-0.24	2.151
ENSMUSG00000037940	Bin_246546	chr8	83955001	83960000	chr8	+	83866455	84648935	Inpp4b	-0.025	0.188
ENSMUSG00000037940	Bin_246547	chr8	83960001	83965000	chr8	+	83866455	84648935	Inpp4b	0.795	-0.12
ENSMUSG00000037940	Bin_246599	chr8	84220001	84225000	chr8	+	83866455	84648935	Inpp4b	0.943	-0.944
ENSMUSG00000037940	Bin_246604	chr8	84245001	84250000	chr8	+	83866455	84648935	Inpp4b	-0.375	0.567
ENSMUSG00000037940	Bin_246605	chr8	84250001	84255000	chr8	+	83866455	84648935	Inpp4b	0.684	-0.21
ENSMUSG00000037940	Bin_246651	chr8	84480001	84485000	chr8	+	83866455	84648935	Inpp4b	0.203	-0.722
ENSMUSG00000037940	Bin_246659	chr8	84520001	84525000	chr8	+	83866455	84648935	Inpp4b	0.272	-1.65
ENSMUSG00000037949	Bin_280540	chr9	122185001	122190000	chr9	-	122084997	122203492	Ano10	-0.239	1.744
ENSMUSG00000037949	Bin_280541	chr9	122190001	122195000	chr9	-	122084997	122203492	Ano10	-0.044	0.376
ENSMUSG00000037949	Bin_280544	chr9	122205001	122210000	chr9	-	122084997	122203492	Ano10	0.276	-0.327
ENSMUSG00000037962	Bin_163936	chr5	125490001	125495000	chr5	+	125483817	125492917	Fam101a	0.187	-0.312
ENSMUSG00000038024	Bin_124991	chr4	86400001	86405000	chr4	+	86394459	86496507	Dennd4c	-0.06	0.07
ENSMUSG00000038024	Bin_124999	chr4	86440001	86445000	chr4	+	86394459	86496507	Dennd4c	1.319	-0.015
ENSMUSG00000038068	Bin_365062	chr13	47615001	47620000	chr13	+	47218089	47343360	Rnf144b	0.245	-0.325
ENSMUSG00000038068	Bin_365070	chr13	47655001	47660000	chr13	+	47218089	47343360	Rnf144b	0.75	-0.134
ENSMUSG00000038070	Bin_124647	chr4	84680001	84685000	chr4	+	84530213	84777825	Cntln	0.549	-0.304
ENSMUSG00000038119	Bin_263141	chr9	35190001	35195000	chr9	+	35228713	35315236	Cdon	0.34	-0.081
ENSMUSG00000038119	Bin_263148	chr9	35225001	35230000	chr9	+	35228713	35315236	Cdon	0.711	-0.055
ENSMUSG00000038156	Bin_223445	chr7	120975001	120980000	chr7	+	120909512	121186884	Spon1	2.711	-0.25
ENSMUSG00000038156	Bin_223449	chr7	120995001	121000000	chr7	+	120909512	121186884	Spon1	0.617	-1.418
ENSMUSG00000038156	Bin_223450	chr7	121000001	121005000	chr7	+	120909512	121186884	Spon1	1.463	-0.357
ENSMUSG00000038170	Bin_95319	chr3	97640001	97645000	chr3	-	97493747	97692630	Pde4dip	3.138	-1.717
ENSMUSG00000038170	Bin_95320	chr3	97645001	97650000	chr3	-	97493747	97692630	Pde4dip	0.035	-0.552
ENSMUSG00000038173	Bin_239363	chr8	48040001	48045000	chr8	+	48072279	48180249	Enpp6	-0.026	1.021
ENSMUSG00000038173	Bin_239401	chr8	48230001	48235000	chr8	+	48072279	48180249	Enpp6	0.755	-0.768
ENSMUSG00000038178	Bin_321993	chr11	75375001	75380000	chr11	+	75345196	75391077	Slc43a2	0.592	-2.192
ENSMUSG00000038179	Bin_34719	chr1	173590001	173595000	chr1	-	173562534	173579149	Slamf7	-0.35	0.183
ENSMUSG00000038279	Bin_194362	chr6	125080001	125085000	chr6	+	125081901	125094771	Nop2	0.689	-1.058
ENSMUSG00000038279	Bin_194363	chr6	125085001	125090000	chr6	+	125081901	125094771	Nop2	-0.364	0.124
ENSMUSG00000038335	Bin_321861	chr11	74715001	74720000	chr11	+	74711573	74722844	Tsr1	0.628	-0.206
ENSMUSG00000038342	Bin_163604	chr5	123830001	123835000	chr5	+	123844807	123915306	Mlxip	-0.629	0.582
ENSMUSG00000038349	Bin_11197	chr1	55980001	55985000	chr1	+	55463232	55808646	Plcl1	0.27	-0.599
ENSMUSG00000038349	Bin_11231	chr1	56150001	56155000	chr1	+	55463232	55808646	Plcl1	0.104	-0.411
ENSMUSG00000038349	Bin_11240	chr1	56195001	56200000	chr1	+	55463232	55808646	Plcl1	-0.37	0.075
ENSMUSG00000038368	Bin_125257	chr4	87730001	87735000	chr4	+	87740533	88056915	BC057079	-0.622	1.803
ENSMUSG00000038368	Bin_125296	chr4	87925001	87930000	chr4	+	87740533	88056915	BC057079	0.148	-0.598
ENSMUSG00000038368	Bin_125306	chr4	87975001	87980000	chr4	+	87740533	88056915	BC057079	3.095	-0.516
ENSMUSG00000038368	Bin_125313	chr4	88010001	88015000	chr4	+	87740533	88056915	BC057079	0.263	-0.369
ENSMUSG00000038368	Bin_125316	chr4	88025001	88030000	chr4	+	87740533	88056915	BC057079	-0.166	0.054
ENSMUSG00000038370	Bin_34625	chr1	173120001	173125000	chr1	-	173103393	173126399	Pcp4l1	-0.106	2.939
ENSMUSG00000038371	Bin_222739	chr7	117445001	117450000	chr7	-	117451527	117758436	Sbf2	1.847	-0.629
ENSMUSG00000038371	Bin_222770	chr7	117600001	117605000	chr7	-	117451527	117758436	Sbf2	0.138	-0.397
ENSMUSG00000038371	Bin_222774	chr7	117620001	117625000	chr7	-	117451527	117758436	Sbf2	0.574	-0.521
ENSMUSG00000038371	Bin_222797	chr7	117735001	117740000	chr7	-	117451527	117758436	Sbf2	1.629	-0.998
ENSMUSG00000038388	Bin_179348	chr6	50010001	50015000	chr6	+	50060240	50148597	Mpp6	0.129	-0.934
ENSMUSG00000038388	Bin_179355	chr6	50045001	50050000	chr6	+	50060240	50148597	Mpp6	1.224	-0.808
ENSMUSG00000038408	Bin_361877	chr13	31690001	31695000	chr13	-	31657361	31674382	1700018A04Rik	0.96	-0.788
ENSMUSG00000038462	Bin_361668	chr13	30645001	30650000	chr13	-	30632177	30637231	Uqcrfs1	0.284	-1.355
ENSMUSG00000038510	Bin_288911	chr10	39960001	39965000	chr10	-	39943052	39966785	Rpf2	0.606	-0.14
ENSMUSG00000038546	Bin_364258	chr13	43595001	43600000	chr13	-	43498042	43576342	Ranbp9	0.312	-1.784
ENSMUSG00000038594	Bin_291540	chr10	53105001	53110000	chr10	-	53016060	53068936	Gm9766	-0.163	0.389
ENSMUSG00000038600	Bin_176962	chr6	38080001	38085000	chr6	-	37998483	38074586	Atp6v0a4	1.119	-0.104
ENSMUSG00000038607	Bin_119517	chr4	59030001	59035000	chr4	+	59047960	59054775	Gng10	1.368	-0.25
ENSMUSG00000038608	Bin_16120	chr1	80595001	80600000	chr1	-	80497648	80755128	Dock10	2.122	-1.533
ENSMUSG00000038608	Bin_16176	chr1	80875001	80880000	chr1	-	80497648	80755128	Dock10	-0.767	1.007
ENSMUSG00000038668	Bin_119416	chr4	58525001	58530000	chr4	-	58448127	58566770	Lpar1	-0.029	0.83
ENSMUSG00000038702	Bin_22666	chr1	113325001	113330000	chr1	-	113755279	113761486	Dsel	-0.34	0.487
ENSMUSG00000038702	Bin_22686	chr1	113425001	113430000	chr1	-	113755279	113761486	Dsel	-0.795	0.106
ENSMUSG00000038702	Bin_22687	chr1	113430001	113435000	chr1	-	113755279	113761486	Dsel	1.831	-1.957
ENSMUSG00000038702	Bin_22694	chr1	113465001	113470000	chr1	-	113755279	113761486	Dsel	2.236	-0.488
ENSMUSG00000038702	Bin_22717	chr1	113580001	113585000	chr1	-	113755279	113761486	Dsel	-0.43	0.808
ENSMUSG00000038702	Bin_22735	chr1	113670001	113675000	chr1	-	113755279	113761486	Dsel	1.513	-1.99
ENSMUSG00000038702	Bin_22740	chr1	113695001	113700000	chr1	-	113755279	113761486	Dsel	0.711	-1.574
ENSMUSG00000038702	Bin_22752	chr1	113755001	113760000	chr1	-	113755279	113761486	Dsel	-0.151	0.75
ENSMUSG00000038702	Bin_22772	chr1	113855001	113860000	chr1	-	113755279	113761486	Dsel	0.058	-0.302
ENSMUSG00000038763	Bin_216894	chr7	88220001	88225000	chr7	+	88202486	88250498	Alpk3	-0.711	0.855
ENSMUSG00000038793	Bin_36571	chr1	182850001	182855000	chr1	+	182865153	182868531	Lefty1	0.985	-0.575
ENSMUSG00000038797	Bin_216845	chr7	87975001	87980000	chr7	+	88005806	88021402	Zscan2	-0.253	0.186
ENSMUSG00000038872	Bin_251933	chr8	110890001	110895000	chr8	+	111238544	111485536	Zfhx3	-0.741	0.292
ENSMUSG00000038872	Bin_251948	chr8	110965001	110970000	chr8	+	111238544	111485536	Zfhx3	-0.538	0.278
ENSMUSG00000038872	Bin_251949	chr8	110970001	110975000	chr8	+	111238544	111485536	Zfhx3	0.403	-0.982
ENSMUSG00000038872	Bin_251999	chr8	111220001	111225000	chr8	+	111238544	111485536	Zfhx3	-0.027	0.54
ENSMUSG00000038884	Bin_260235	chr9	20660001	20665000	chr9	+	20673086	20678751	A230050P20Rik	-0.459	0.876
ENSMUSG00000038888	Bin_209435	chr7	50925001	50930000	chr7	+	50927386	50933668	Ctu1	0.295	-3.166
ENSMUSG00000038917	Bin_231935	chr8	10900001	10905000	chr8	-	10924427	10928457	3930402G23Rik	2.002	-0.469
ENSMUSG00000038936	Bin_36314	chr1	181565001	181570000	chr1	+	181598341	181617320	Sccpdh	-0.026	1.1
ENSMUSG00000038991	Bin_363246	chr13	38535001	38540000	chr13	-	38591948	38620693	Txndc5	-0.519	0.733
ENSMUSG00000038991	Bin_363253	chr13	38570001	38575000	chr13	-	38591948	38620693	Txndc5	-1.798	0.993
ENSMUSG00000038991	Bin_363269	chr13	38650001	38655000	chr13	-	38591948	38620693	Txndc5	-0.157	0.75
ENSMUSG00000039007	Bin_411235	chr15	33000001	33005000	chr15	+	33012884	33524307	Pgcp	-1.218	1.51
ENSMUSG00000039007	Bin_411261	chr15	33130001	33135000	chr15	+	33012884	33524307	Pgcp	0.576	-0.522
ENSMUSG00000039007	Bin_411262	chr15	33135001	33140000	chr15	+	33012884	33524307	Pgcp	-0.029	0.871
ENSMUSG00000039096	Bin_325801	chr11	94415001	94420000	chr11	-	94401112	94410569	Rsad1	0.288	-0.613
ENSMUSG00000039109	Bin_362965	chr13	37130001	37135000	chr13	-	36959047	37142113	F13a1	-0.005	0.35
ENSMUSG00000039109	Bin_362991	chr13	37260001	37265000	chr13	-	36959047	37142113	F13a1	0.147	-0.697
ENSMUSG00000039153	Bin_453985	chr17	44935001	44940000	chr17	-	44632936	44951746	Runx2	2.754	-1.16
ENSMUSG00000039153	Bin_454010	chr17	45060001	45065000	chr17	-	44632936	44951746	Runx2	0.99	-0.979
ENSMUSG00000039153	Bin_454011	chr17	45065001	45070000	chr17	-	44632936	44951746	Runx2	-1.865	3.362
ENSMUSG00000039159	Bin_175387	chr6	30205001	30210000	chr6	-	30161289	30254539	Ube2h	1.062	-0.186
ENSMUSG00000039167	Bin_105970	chr3	150895001	150900000	chr3	+	151100851	151208050	Eltd1	-0.759	1.532
ENSMUSG00000039167	Bin_106014	chr3	151115001	151120000	chr3	+	151100851	151208050	Eltd1	0.53	-0.946
ENSMUSG00000039182	Bin_358512	chr13	14865001	14870000	chr13	+	14722525	14730469	AW209491	-0.097	1.669
ENSMUSG00000039182	Bin_358513	chr13	14870001	14875000	chr13	+	14722525	14730469	AW209491	0.564	-0.94
ENSMUSG00000039182	Bin_358519	chr13	14900001	14905000	chr13	+	14722525	14730469	AW209491	-0.395	0.115
ENSMUSG00000039219	Bin_358387	chr13	14240001	14245000	chr13	+	14155499	14291870	Arid4b	0.189	-1.801
ENSMUSG00000039219	Bin_358399	chr13	14300001	14305000	chr13	+	14155499	14291870	Arid4b	-0.388	0.162
ENSMUSG00000039234	Bin_100395	chr3	123020001	123025000	chr3	+	122970414	123068553	Sec24d	0.573	-0.67
ENSMUSG00000039270	Bin_121742	chr4	70155001	70160000	chr4	-	70088099	70196029	Megf9	-0.554	0.5
ENSMUSG00000039270	Bin_121760	chr4	70245001	70250000	chr4	-	70088099	70196029	Megf9	-0.492	0.4
ENSMUSG00000039270	Bin_121765	chr4	70270001	70275000	chr4	-	70088099	70196029	Megf9	-0.543	0.421
ENSMUSG00000039270	Bin_121788	chr4	70385001	70390000	chr4	-	70088099	70196029	Megf9	0.162	-1.329
ENSMUSG00000039270	Bin_121790	chr4	70395001	70400000	chr4	-	70088099	70196029	Megf9	-1.855	0.682
ENSMUSG00000039286	Bin_81306	chr3	27575001	27580000	chr3	-	27315084	27610229	Fndc3b	2.373	-1.456
ENSMUSG00000039298	Bin_121711	chr4	70000001	70005000	chr4	-	69877890	70071477	Cdk5rap2	-0.113	0.354
ENSMUSG00000039298	Bin_121717	chr4	70030001	70035000	chr4	-	69877890	70071477	Cdk5rap2	-0.682	1.594
ENSMUSG00000039304	Bin_81237	chr3	27230001	27235000	chr3	+	27215950	27241349	Tnfsf10	0.338	-1.903
ENSMUSG00000039315	Bin_146697	chr5	39295001	39300000	chr5	-	39097701	39268051	Clnk	-2.145	0.087
ENSMUSG00000039315	Bin_146713	chr5	39375001	39380000	chr5	-	39097701	39268051	Clnk	-0.221	0.871
ENSMUSG00000039315	Bin_146715	chr5	39385001	39390000	chr5	-	39097701	39268051	Clnk	-0.035	0.23
ENSMUSG00000039315	Bin_146720	chr5	39410001	39415000	chr5	-	39097701	39268051	Clnk	0.157	-1.097
ENSMUSG00000039315	Bin_146723	chr5	39425001	39430000	chr5	-	39097701	39268051	Clnk	0.558	-0.054
ENSMUSG00000039315	Bin_146727	chr5	39445001	39450000	chr5	-	39097701	39268051	Clnk	1.878	-0.741
ENSMUSG00000039315	Bin_146732	chr5	39470001	39475000	chr5	-	39097701	39268051	Clnk	1.447	-0.553
ENSMUSG00000039315	Bin_146733	chr5	39475001	39480000	chr5	-	39097701	39268051	Clnk	0.392	-0.689
ENSMUSG00000039328	Bin_236199	chr8	32220001	32225000	chr8	+	32222292	32241954	Rnf122	1.702	-0.265
ENSMUSG00000039345	Bin_427027	chr16	8465001	8470000	chr16	+	8470881	8490777	Mettl22	-0.048	0.387
ENSMUSG00000039384	Bin_37147	chr1	185730001	185735000	chr1	+	185837181	185899515	Dusp10	-0.223	0.012
ENSMUSG00000039384	Bin_37175	chr1	185870001	185875000	chr1	+	185837181	185899515	Dusp10	-0.74	1.116
ENSMUSG00000039384	Bin_37192	chr1	185955001	185960000	chr1	+	185837181	185899515	Dusp10	-0.27	0.462
ENSMUSG00000039384	Bin_37205	chr1	186020001	186025000	chr1	+	185837181	185899515	Dusp10	-1.071	0.25
ENSMUSG00000039384	Bin_37224	chr1	186115001	186120000	chr1	+	185837181	185899515	Dusp10	0.897	-0.421
ENSMUSG00000039405	Bin_218594	chr7	96720001	96725000	chr7	-	96656295	96666096	Prss23	-1.789	1.442
ENSMUSG00000039509	Bin_255045	chr8	126450001	126455000	chr8	-	126421023	126473165	Nup133	0.484	-1.282
ENSMUSG00000039530	Bin_237783	chr8	40140001	40145000	chr8	+	40068899	40250466	Tusc3	0.981	-0.09
ENSMUSG00000039530	Bin_237785	chr8	40150001	40155000	chr8	+	40068899	40250466	Tusc3	0.371	-1.978
ENSMUSG00000039530	Bin_237803	chr8	40240001	40245000	chr8	+	40068899	40250466	Tusc3	0.275	-0.268
ENSMUSG00000039530	Bin_237811	chr8	40280001	40285000	chr8	+	40068899	40250466	Tusc3	0.364	-0.486
ENSMUSG00000039640	Bin_330987	chr11	120345001	120350000	chr11	+	120345927	120350379	Mrpl12	0.62	-1.051
ENSMUSG00000039661	Bin_236041	chr8	31430001	31435000	chr8	+	32199943	32207519	Dusp26	0.154	-0.791
ENSMUSG00000039661	Bin_236043	chr8	31440001	31445000	chr8	+	32199943	32207519	Dusp26	-0.143	1.382
ENSMUSG00000039661	Bin_236057	chr8	31510001	31515000	chr8	+	32199943	32207519	Dusp26	-0.391	0.686
ENSMUSG00000039661	Bin_236058	chr8	31515001	31520000	chr8	+	32199943	32207519	Dusp26	0.543	-0.559
ENSMUSG00000039661	Bin_236073	chr8	31590001	31595000	chr8	+	32199943	32207519	Dusp26	1.306	-2.537
ENSMUSG00000039661	Bin_236084	chr8	31645001	31650000	chr8	+	32199943	32207519	Dusp26	0.653	-0.561
ENSMUSG00000039661	Bin_236089	chr8	31670001	31675000	chr8	+	32199943	32207519	Dusp26	0.229	-1.274
ENSMUSG00000039661	Bin_236100	chr8	31725001	31730000	chr8	+	32199943	32207519	Dusp26	0.488	-0.755
ENSMUSG00000039661	Bin_236122	chr8	31835001	31840000	chr8	+	32199943	32207519	Dusp26	0.075	-0.865
ENSMUSG00000039661	Bin_236154	chr8	31995001	32000000	chr8	+	32199943	32207519	Dusp26	0.338	-0.147
ENSMUSG00000039661	Bin_236187	chr8	32160001	32165000	chr8	+	32199943	32207519	Dusp26	-0.637	0.561
ENSMUSG00000039676	Bin_406498	chr15	9315001	9320000	chr15	+	9365783	9395790	Capsl	-0.062	2.547
ENSMUSG00000039676	Bin_406502	chr15	9335001	9340000	chr15	+	9365783	9395790	Capsl	-0.611	0.498
ENSMUSG00000039676	Bin_406512	chr15	9385001	9390000	chr15	+	9365783	9395790	Capsl	1.951	-3.304
ENSMUSG00000039676	Bin_406516	chr15	9405001	9410000	chr15	+	9365783	9395790	Capsl	2.065	-0.5
ENSMUSG00000039683	Bin_167172	chr5	141670001	141675000	chr5	+	141717444	142691540	Sdk1	1.888	-0.719
ENSMUSG00000039683	Bin_167199	chr5	141805001	141810000	chr5	+	141717444	142691540	Sdk1	-0.075	0.406
ENSMUSG00000039683	Bin_167200	chr5	141810001	141815000	chr5	+	141717444	142691540	Sdk1	1.912	-0.06
ENSMUSG00000039715	Bin_45420	chr2	29895001	29900000	chr2	-	29887066	29904401	Wdr34	-1.227	0.032
ENSMUSG00000039735	Bin_100239	chr3	122240001	122245000	chr3	-	122241637	122322585	Fnbp1l	-1.922	2.596
ENSMUSG00000039735	Bin_100248	chr3	122285001	122290000	chr3	-	122241637	122322585	Fnbp1l	0.25	-3.429
ENSMUSG00000039735	Bin_100256	chr3	122325001	122330000	chr3	-	122241637	122322585	Fnbp1l	0.17	-0.138
ENSMUSG00000039735	Bin_100260	chr3	122345001	122350000	chr3	-	122241637	122322585	Fnbp1l	2.451	-1.021
ENSMUSG00000039735	Bin_100262	chr3	122355001	122360000	chr3	-	122241637	122322585	Fnbp1l	-2.485	0.25
ENSMUSG00000039748	Bin_35556	chr1	177775001	177780000	chr1	+	177810909	177841527	Exo1	-0.768	1.264
ENSMUSG00000039770	Bin_459617	chr17	73095001	73100000	chr17	+	73186044	73200535	Ypel5	-0.572	0.378
ENSMUSG00000039770	Bin_459622	chr17	73120001	73125000	chr17	+	73186044	73200535	Ypel5	-0.278	0.632
ENSMUSG00000039770	Bin_459637	chr17	73195001	73200000	chr17	+	73186044	73200535	Ypel5	0.632	-0.773
ENSMUSG00000039782	Bin_147457	chr5	43095001	43100000	chr5	+	43624702	43680963	Cpeb2	0.98	-1.312
ENSMUSG00000039782	Bin_147458	chr5	43100001	43105000	chr5	+	43624702	43680963	Cpeb2	-0.826	0.837
ENSMUSG00000039782	Bin_147469	chr5	43155001	43160000	chr5	+	43624702	43680963	Cpeb2	0.543	-0.658
ENSMUSG00000039782	Bin_147480	chr5	43210001	43215000	chr5	+	43624702	43680963	Cpeb2	0.035	-0.307
ENSMUSG00000039782	Bin_147481	chr5	43215001	43220000	chr5	+	43624702	43680963	Cpeb2	-0.649	0.01
ENSMUSG00000039782	Bin_147484	chr5	43230001	43235000	chr5	+	43624702	43680963	Cpeb2	1.52	-0.117
ENSMUSG00000039782	Bin_147499	chr5	43305001	43310000	chr5	+	43624702	43680963	Cpeb2	0.673	-0.716
ENSMUSG00000039782	Bin_147516	chr5	43390001	43395000	chr5	+	43624702	43680963	Cpeb2	0.382	-0.525
ENSMUSG00000039782	Bin_147525	chr5	43435001	43440000	chr5	+	43624702	43680963	Cpeb2	-1.423	0.532
ENSMUSG00000039782	Bin_147537	chr5	43495001	43500000	chr5	+	43624702	43680963	Cpeb2	-1.488	0.566
ENSMUSG00000039782	Bin_147579	chr5	43705001	43710000	chr5	+	43624702	43680963	Cpeb2	-0.829	1.947
ENSMUSG00000039835	Bin_284525	chr10	18030001	18035000	chr10	+	18110128	18253698	Nhsl1	0.444	-0.141
ENSMUSG00000039942	Bin_405675	chr15	5200001	5205000	chr15	-	5156661	5194187	Ptger4	-0.125	0.279
ENSMUSG00000039942	Bin_405679	chr15	5220001	5225000	chr15	-	5156661	5194187	Ptger4	0.17	-0.225
ENSMUSG00000039942	Bin_405683	chr15	5240001	5245000	chr15	-	5156661	5194187	Ptger4	-0.021	0.129
ENSMUSG00000039942	Bin_405692	chr15	5285001	5290000	chr15	-	5156661	5194187	Ptger4	-0.567	1.042
ENSMUSG00000039942	Bin_405698	chr15	5315001	5320000	chr15	-	5156661	5194187	Ptger4	0.427	-0.862
ENSMUSG00000039942	Bin_405699	chr15	5320001	5325000	chr15	-	5156661	5194187	Ptger4	-0.204	0.247
ENSMUSG00000039942	Bin_405712	chr15	5385001	5390000	chr15	-	5156661	5194187	Ptger4	-1.253	0.961
ENSMUSG00000039942	Bin_405713	chr15	5390001	5395000	chr15	-	5156661	5194187	Ptger4	0.788	-0.269
ENSMUSG00000039942	Bin_405715	chr15	5400001	5405000	chr15	-	5156661	5194187	Ptger4	-0.216	0.035
ENSMUSG00000039942	Bin_405720	chr15	5425001	5430000	chr15	-	5156661	5194187	Ptger4	-0.082	0.821
ENSMUSG00000039942	Bin_405747	chr15	5560001	5565000	chr15	-	5156661	5194187	Ptger4	-0.431	0.74
ENSMUSG00000039943	Bin_66576	chr2	135675001	135680000	chr2	+	135484747	135840329	Plcb4	0.746	-0.2
ENSMUSG00000039943	Bin_66595	chr2	135770001	135775000	chr2	+	135484747	135840329	Plcb4	-0.212	1.558
ENSMUSG00000039994	Bin_306454	chr10	127675001	127680000	chr10	+	127669119	127689997	Timeless	-0.287	0.167
ENSMUSG00000040061	Bin_63153	chr2	118560001	118565000	chr2	-	118533253	118554174	Plcb2	1.007	-0.841
ENSMUSG00000040093	Bin_63110	chr2	118345001	118350000	chr2	-	118354493	118375423	Bmf	1.897	-1.848
ENSMUSG00000040111	Bin_264126	chr9	40115001	40120000	chr9	-	40100818	40338968	Gramd1b	-0.53	1.323
ENSMUSG00000040111	Bin_264163	chr9	40300001	40305000	chr9	-	40100818	40338968	Gramd1b	0.355	-0.039
ENSMUSG00000040111	Bin_264180	chr9	40385001	40390000	chr9	-	40100818	40338968	Gramd1b	0.556	-0.733
ENSMUSG00000040112	Bin_198748	chr6	147010001	147015000	chr6	+	146991286	147019425	Mrps35	0.518	-0.074
ENSMUSG00000040118	Bin_141928	chr5	15450001	15455000	chr5	+	15440509	15880329	Cacna2d1	-0.581	0.499
ENSMUSG00000040128	Bin_114374	chr4	33315001	33320000	chr4	-	33332398	33377138	Pnrc1	0.958	-0.286
ENSMUSG00000040136	Bin_209934	chr7	53420001	53425000	chr7	-	53359893	53435403	Abcc8	1.098	-0.942
ENSMUSG00000040139	Bin_228167	chr7	144585001	144590000	chr7	-	144567257	144602445	9430038I01Rik	0.255	-0.226
ENSMUSG00000040151	Bin_104607	chr3	144080001	144085000	chr3	-	144094067	144233145	Hs2st1	1.329	-1.477
ENSMUSG00000040151	Bin_104624	chr3	144165001	144170000	chr3	-	144094067	144233145	Hs2st1	1.249	-0.826
ENSMUSG00000040151	Bin_104626	chr3	144175001	144180000	chr3	-	144094067	144233145	Hs2st1	1.253	-0.399
ENSMUSG00000040151	Bin_104636	chr3	144225001	144230000	chr3	-	144094067	144233145	Hs2st1	-0.403	1.548
ENSMUSG00000040158	Bin_321516	chr11	72990001	72995000	chr11	+	72990585	72996664	Tax1bp3	1.654	-1.216
ENSMUSG00000040209	Bin_77715	chr3	9620001	9625000	chr3	-	9427011	9610085	Zfp704	1.155	-0.251
ENSMUSG00000040213	Bin_104264	chr3	142365001	142370000	chr3	+	142364015	142407874	Ccbl2	0.769	-1.035
ENSMUSG00000040234	Bin_198660	chr6	146570001	146575000	chr6	-	146550874	146591346	Tm7sf3	2.449	-2.201
ENSMUSG00000040253	Bin_104226	chr3	142175001	142180000	chr3	+	142193302	142213047	Gbp7	-0.262	0.099
ENSMUSG00000040253	Bin_104232	chr3	142205001	142210000	chr3	+	142193302	142213047	Gbp7	-1.496	0.25
ENSMUSG00000040263	Bin_254615	chr8	124300001	124305000	chr8	-	124320213	124353469	Klhdc4	-0.193	0.044
ENSMUSG00000040264	Bin_104219	chr3	142140001	142145000	chr3	+	142159864	142185308	Gbp5	0.337	-0.449
ENSMUSG00000040269	Bin_77573	chr3	8910001	8915000	chr3	-	8802146	8923918	Mrps28	0.096	-0.988
ENSMUSG00000040270	Bin_114174	chr4	32315001	32320000	chr4	+	32325779	32673083	Bach2	-0.291	1.164
ENSMUSG00000040289	Bin_77522	chr3	8655001	8660000	chr3	-	8663362	8667039	Hey1	0.117	-0.025
ENSMUSG00000040322	Bin_97579	chr3	108940001	108945000	chr3	+	108926067	108971375	Slc25a24	-0.449	0.204
ENSMUSG00000040339	Bin_97553	chr3	108810001	108815000	chr3	-	108773915	108830525	Fam102b	-1.8	2.202
ENSMUSG00000040387	Bin_112661	chr4	24750001	24755000	chr4	-	24539701	24778271	Klhl32	0.236	-0.171
ENSMUSG00000040387	Bin_112663	chr4	24760001	24765000	chr4	-	24539701	24778271	Klhl32	2.561	-0.807
ENSMUSG00000040389	Bin_97476	chr3	108425001	108430000	chr3	+	108394197	108448637	Wdr47	0.918	-0.059
ENSMUSG00000040389	Bin_97477	chr3	108430001	108435000	chr3	+	108394197	108448637	Wdr47	0.728	-0.647
ENSMUSG00000040405	Bin_316233	chr11	46575001	46580000	chr11	+	46548582	46593080	Havcr1	-0.298	0.077
ENSMUSG00000040463	Bin_321369	chr11	72255001	72260000	chr11	+	72254857	72265270	Mybbp1a	0.082	-1.717
ENSMUSG00000040488	Bin_204868	chr7	28090001	28095000	chr7	-	28090155	28122711	Ltbp4	0.083	-0.53
ENSMUSG00000040522	Bin_527212	chrX	163675001	163680000	chrX	-	163680626	163702261	Tlr8	-0.124	1.551
ENSMUSG00000040522	Bin_527220	chrX	163715001	163720000	chrX	-	163680626	163702261	Tlr8	-0.337	0.65
ENSMUSG00000040524	Bin_269217	chr9	65570001	65575000	chr9	-	65539391	65675371	Zfp609	0.772	-1.197
ENSMUSG00000040537	Bin_140460	chr5	8110001	8115000	chr5	-	8072352	8368160	Adam22	-0.144	0.709
ENSMUSG00000040550	Bin_110664	chr4	14765001	14770000	chr4	-	14736645	14753734	Otud6b	0.863	-1.024
ENSMUSG00000040570	Bin_140544	chr5	8530001	8535000	chr5	-	8490334	8622952	Rundc3b	-0.023	0.247
ENSMUSG00000040592	Bin_328152	chr11	106170001	106175000	chr11	-	106172655	106176076	Cd79b	-1.004	0.868
ENSMUSG00000040592	Bin_328155	chr11	106185001	106190000	chr11	-	106172655	106176076	Cd79b	0.37	-0.356
ENSMUSG00000040594	Bin_313569	chr11	33255001	33260000	chr11	-	33111794	33413746	Ranbp17	-0.232	0.4
ENSMUSG00000040624	Bin_282253	chr10	6670001	6675000	chr10	-	6379238	6606177	Plekhg1	-0.852	0.269
ENSMUSG00000040624	Bin_282258	chr10	6695001	6700000	chr10	-	6379238	6606177	Plekhg1	1.653	-0.458
ENSMUSG00000040631	Bin_249235	chr8	97400001	97405000	chr8	-	97387728	97400212	Dok4	0.463	-0.8
ENSMUSG00000040631	Bin_249238	chr8	97415001	97420000	chr8	-	97387728	97400212	Dok4	-0.998	2.079
ENSMUSG00000040688	Bin_449967	chr17	24845001	24850000	chr17	-	24834894	24844605	Tbl3	1.674	-0.725
ENSMUSG00000040732	Bin_444480	chr16	95730001	95735000	chr16	-	95580776	95808200	Erg	-0.178	0.436
ENSMUSG00000040732	Bin_444481	chr16	95735001	95740000	chr16	-	95580776	95808200	Erg	-0.008	0.714
ENSMUSG00000040746	Bin_321010	chr11	70460001	70465000	chr11	+	70460737	70464923	Rnf167	0.268	-0.403
ENSMUSG00000040747	Bin_97108	chr3	106585001	106590000	chr3	-	106561779	106593067	Cd53	1.645	-0.455
ENSMUSG00000040809	Bin_96979	chr3	105940001	105945000	chr3	-	105950472	106022425	Chi3l3	0.617	-0.921
ENSMUSG00000040809	Bin_96980	chr3	105945001	105950000	chr3	-	105950472	106022425	Chi3l3	0.558	-1.379
ENSMUSG00000040809	Bin_96983	chr3	105960001	105965000	chr3	-	105950472	106022425	Chi3l3	-0.389	1.655
ENSMUSG00000040809	Bin_96985	chr3	105970001	105975000	chr3	-	105950472	106022425	Chi3l3	-0.343	0.659
ENSMUSG00000040809	Bin_96988	chr3	105985001	105990000	chr3	-	105950472	106022425	Chi3l3	1.016	-0.113
ENSMUSG00000040850	Bin_313064	chr11	30730001	30735000	chr11	+	30671726	30780361	Psme4	0.683	-0.257
ENSMUSG00000040929	Bin_487828	chr19	28100001	28105000	chr19	-	27836211	28085656	Rfx3	-0.246	0.503
ENSMUSG00000040929	Bin_487829	chr19	28105001	28110000	chr19	-	27836211	28085656	Rfx3	0.498	-1.893
ENSMUSG00000040929	Bin_487834	chr19	28130001	28135000	chr19	-	27836211	28085656	Rfx3	-0.166	0.578
ENSMUSG00000040929	Bin_487835	chr19	28135001	28140000	chr19	-	27836211	28085656	Rfx3	1.016	-1.88
ENSMUSG00000040957	Bin_466439	chr18	11930001	11935000	chr18	+	11997729	12104136	Cables1	1.475	-1.154
ENSMUSG00000040990	Bin_525688	chrX	156055001	156060000	chrX	+	156065204	156416001	Sh3kbp1	0.675	-0.328
ENSMUSG00000040990	Bin_525716	chrX	156195001	156200000	chrX	+	156065204	156416001	Sh3kbp1	-0.04	0.609
ENSMUSG00000040990	Bin_525718	chrX	156205001	156210000	chrX	+	156065204	156416001	Sh3kbp1	0.695	-2.239
ENSMUSG00000040990	Bin_525725	chrX	156240001	156245000	chrX	+	156065204	156416001	Sh3kbp1	1.523	-0.338
ENSMUSG00000040990	Bin_525745	chrX	156340001	156345000	chrX	+	156065204	156416001	Sh3kbp1	0.219	-0.807
ENSMUSG00000040990	Bin_525749	chrX	156360001	156365000	chrX	+	156065204	156416001	Sh3kbp1	2.486	-1.224
ENSMUSG00000041012	Bin_279059	chr9	114780001	114785000	chr9	-	114698463	114753270	Cmtm8	1.474	-0.933
ENSMUSG00000041028	Bin_387188	chr14	37960001	37965000	chr14	-	37934004	37948452	Ghitm	-0.46	1.287
ENSMUSG00000041112	Bin_359579	chr13	20200001	20205000	chr13	+	20182488	20698397	Elmo1	-0.008	0.349
ENSMUSG00000041112	Bin_359584	chr13	20225001	20230000	chr13	+	20182488	20698397	Elmo1	1.322	-0.25
ENSMUSG00000041112	Bin_359617	chr13	20390001	20395000	chr13	+	20182488	20698397	Elmo1	1.488	-0.608
ENSMUSG00000041112	Bin_359626	chr13	20435001	20440000	chr13	+	20182488	20698397	Elmo1	-0.052	0.684
ENSMUSG00000041112	Bin_359641	chr13	20510001	20515000	chr13	+	20182488	20698397	Elmo1	-0.495	1.185
ENSMUSG00000041112	Bin_359645	chr13	20530001	20535000	chr13	+	20182488	20698397	Elmo1	-0.261	1
ENSMUSG00000041112	Bin_359654	chr13	20575001	20580000	chr13	+	20182488	20698397	Elmo1	-0.674	3.144
ENSMUSG00000041143	Bin_135417	chr4	138530001	138535000	chr4	+	138528803	138615086	Tmco4	-0.957	1.815
ENSMUSG00000041272	Bin_109066	chr4	6775001	6780000	chr4	-	6613500	6918704	Tox	-0.883	1.847
ENSMUSG00000041272	Bin_109075	chr4	6820001	6825000	chr4	-	6613500	6918704	Tox	0.72	-0.298
ENSMUSG00000041272	Bin_109097	chr4	6930001	6935000	chr4	-	6613500	6918704	Tox	0.118	-2.235
ENSMUSG00000041313	Bin_168692	chr5	149270001	149275000	chr5	-	149138986	149211480	Slc7a1	0.289	-1.932
ENSMUSG00000041360	Bin_487714	chr19	27530001	27535000	chr19	-	27463192	27504310	D19Bwg1357e	0.278	-1.784
ENSMUSG00000041361	Bin_270379	chr9	71380001	71385000	chr9	-	71352154	71440167	Gcom1	1.258	-1.708
ENSMUSG00000041390	Bin_172473	chr6	15635001	15640000	chr6	+	15670661	15752169	Mdfic	-0.625	0.029
ENSMUSG00000041390	Bin_172497	chr6	15755001	15760000	chr6	+	15670661	15752169	Mdfic	0.905	-3.841
ENSMUSG00000041390	Bin_172502	chr6	15780001	15785000	chr6	+	15670661	15752169	Mdfic	0.564	-0.8
ENSMUSG00000041390	Bin_172560	chr6	16070001	16075000	chr6	+	15670661	15752169	Mdfic	0.548	-2.322
[truncated: 1,069 more rows]
