# Supplementary material for: Changes in long-range rDNA-genomic interactions associate with altered RNA polymerase II gene programs during malignant transformation
Source: Commun Biol. 2019 Jan 28;2:39. doi: 10.1038/s42003-019-0284-y (PMC6349880; doi:10.1038/s42003-019-0284-y)
Supplement: Supplementary file 8 — Supplementary Data 7 [file 42003_2019_284_MOESM8_ESM.xls]

## Sheet: prem IDR replicate peaks
Ensembl.Gene.ID	chr_rep1	peak start_rep1	peak stop_rep1	chr_rep2	peak start_rep2	peak stop_rep2	Associated.Gene.Name
ENSMUSG00000000440	chr6	115414209	115416301	chr6	115414215	115416309	Pparg
ENSMUSG00000000560	chr5	71469581	71471657	chr5	71469585	71471634	Gabra2
ENSMUSG00000001095	chr11	78227599	78229696	chr11	78227605	78229614	Slc13a2
ENSMUSG00000020651	chr12	32242607	32246985	chr12	32242622	32246980	Slc26a4
ENSMUSG00000021070	chr12	106761934	106764057	chr12	106761931	106764062	Bdkrb2
ENSMUSG00000002688	chr12	51959244	51961348	chr12	51959336	51961293	Prkd1
ENSMUSG00000003032	chr4	55549021	55551450	chr4	55549091	55551448	Klf4
ENSMUSG00000003227	chr10	58050712	58052811	chr10	58050757	58052753	Edar
ENSMUSG00000004031	chr1	160085369	160087498	chr1	160085376	160087479	Fam5b
ENSMUSG00000004110	chr1	156508660	156510756	chr1	156508648	156510753	Cacna1e
ENSMUSG00000004637	chr8	116959850	116961955	chr8	116959845	116961953	Wwox
ENSMUSG00000004837	chr11	61466839	61468938	chr11	61466831	61468936	Grap
ENSMUSG00000005124	chr15	66720442	66722538	chr15	66720453	66722535	Wisp1
ENSMUSG00000005355	chr10	78150365	78152619	chr10	78149171	78152451	Casp14
ENSMUSG00000005397	chr13	13561283	13563405	chr13	13561276	13563367	Nid1
ENSMUSG00000007892	chr9	61569269	61571365	chr9	61569268	61571963	Rplp1
ENSMUSG00000009647	chr10	58948172	58950273	chr10	58948204	58950276	Ccdc109a
ENSMUSG00000014453	chr14	64013717	64016024	chr14	64013749	64016011	Blk
ENSMUSG00000020694	chr11	105041876	105044502	chr11	105041882	105044480	Tlk2
ENSMUSG00000015354	chr9	95542278	95544376	chr9	95542370	95544352	Pcolce2
ENSMUSG00000017188	chr11	101141575	101143675	chr11	101141654	101143676	Ccdc56
ENSMUSG00000017922	chr13	27284686	27286786	chr13	27284687	27286773	Prl3c1
ENSMUSG00000022329	chr15	35153908	35156015	chr15	35153932	35156009	Stk3
ENSMUSG00000019579	chr17	56338407	56340543	chr17	56338416	56340516	D17Wsu104e
ENSMUSG00000019814	chr10	12950826	12953193	chr10	12950829	12953127	Ltv1
ENSMUSG00000019987	chr10	24642822	24644926	chr10	24642902	24644964	Arg1
ENSMUSG00000020037	chr10	84336552	84338648	chr10	84336544	84338642	Rfx4
ENSMUSG00000020092	chr10	60835764	60837830	chr10	60835757	60837863	X99384
ENSMUSG00000020216	chr10	80275861	80278008	chr10	80275881	80278489	Jsrp1
ENSMUSG00000020393	chr11	5199066	5201538	chr11	5198301	5201447	Kremen1
ENSMUSG00000020393	chr11	5208546	5210642	chr11	5208626	5210616	Kremen1
ENSMUSG00000020405	chr11	43414886	43416977	chr11	43414466	43416979	Fabp6
ENSMUSG00000020623	chr11	110247051	110249275	chr11	110247105	110249280	Map2k6
ENSMUSG00000020644	chr12	25995156	25997259	chr12	25995151	25997260	Id2
ENSMUSG00000021010	chr12	54585778	54587871	chr12	54585856	54587804	Npas3
ENSMUSG00000021367	chr13	42531104	42533199	chr13	42531103	42533200	Edn1
ENSMUSG00000021413	chr13	34942980	34945095	chr13	34943076	34945076	Prpf4b
ENSMUSG00000021423	chr13	37573301	37575773	chr13	37573318	37575454	Ly86
ENSMUSG00000021478	chr13	53922717	53924815	chr13	53922739	53924794	Drd1a
ENSMUSG00000021614	chr13	89889046	89891272	chr13	89889170	89891228	Vcan
ENSMUSG00000021624	chr13	103429251	103431335	chr13	103429670	103431078	Cd180
ENSMUSG00000021701	chr13	111392236	111394340	chr13	111392230	111394348	Plk2
ENSMUSG00000021749	chr14	9353688	9355886	chr14	9353703	9355846	Oit1
ENSMUSG00000021804	chr14	37857170	37859272	chr14	37857173	37859236	Rgr
ENSMUSG00000021872	chr14	51634988	51637086	chr14	51635058	51637058	Rnase10
ENSMUSG00000022076	chr14	96920311	96922451	chr14	96920371	96922403	Klhl1
ENSMUSG00000022114	chr14	106387947	106390050	chr14	106387953	106390579	Spry2
ENSMUSG00000022131	chr14	118573557	118575647	chr14	118573651	118575556	Gpr180
ENSMUSG00000022241	chr15	11412624	11414710	chr15	11412699	11414716	Tars
ENSMUSG00000022336	chr15	43196537	43198786	chr15	43196542	43198568	Eif3e
ENSMUSG00000022508	chr16	24041166	24043267	chr16	24041186	24043244	Bcl6
ENSMUSG00000022682	chr16	13783323	13785557	chr16	13783325	13785555	Rrn3
ENSMUSG00000022867	chr16	76865344	76867474	chr16	76865372	76867466	Usp25
ENSMUSG00000022867	chr16	76807016	76809132	chr16	76807009	76809069	Usp25
ENSMUSG00000023066	chr18	89174060	89176158	chr18	89174055	89176142	Rttn
ENSMUSG00000023087	chr3	50840839	50843000	chr3	50839289	50843002	Ccrn4l
ENSMUSG00000023943	chr17	54215914	54218082	chr17	54215924	54218104	Sult1c1
ENSMUSG00000024107	chr17	89355926	89358218	chr17	89355966	89358172	Lhcgr
ENSMUSG00000024107	chr17	89135075	89137170	chr17	89135156	89137068	Lhcgr
ENSMUSG00000024107	chr17	89365564	89367697	chr17	89365608	89367704	Lhcgr
ENSMUSG00000057440	chr18	7705620	7707839	chr18	7705693	7707706	Mpp7
ENSMUSG00000024302	chr18	23442769	23444871	chr18	23442841	23444837	Dtna
ENSMUSG00000024472	chr18	44641320	44643424	chr18	44641386	44643377	Dcp2
ENSMUSG00000024481	chr18	47033477	47035695	chr18	47033557	47035667	4833403I15Rik
ENSMUSG00000024535	chr18	53420534	53422640	chr18	53420569	53422629	Snx24
ENSMUSG00000024546	chr18	69169019	69171216	chr18	69169028	69171178	4930546C10Rik
ENSMUSG00000024546	chr18	69055816	69058119	chr18	69056009	69058113	4930546C10Rik
ENSMUSG00000024546	chr18	68850718	68852934	chr18	68850621	68852911	4930546C10Rik
ENSMUSG00000024546	chr18	68997242	68999359	chr18	68997236	68999326	4930546C10Rik
ENSMUSG00000024600	chr18	58611153	58613245	chr18	58611157	58613165	Slc27a6
ENSMUSG00000024659	chr19	20510856	20513013	chr19	20510894	20513307	Anxa1
ENSMUSG00000024659	chr19	20501186	20503303	chr19	20501283	20503234	Anxa1
ENSMUSG00000024664	chr19	10124251	10126347	chr19	10124334	10126322	Fads3
ENSMUSG00000024750	chr19	21283069	21285356	chr19	21283134	21285349	Zfand5
ENSMUSG00000024754	chr19	21823574	21825686	chr19	21822951	21825664	Tmem2
ENSMUSG00000024768	chr19	34042733	34044846	chr19	34042734	34044827	Lipf
ENSMUSG00000024912	chr19	5449158	5451326	chr19	5449275	5451275	Fosl1
ENSMUSG00000025006	chr19	40581953	40584348	chr19	40581976	40584304	Sorbs1
ENSMUSG00000036225	chr18	15355886	15358371	chr18	15355926	15358038	Kctd1
ENSMUSG00000025202	chr19	44289386	44291750	chr19	44289442	44291640	Scd3
ENSMUSG00000025239	chr9	123369945	123372314	chr9	123370030	123372304	Limd1
ENSMUSG00000025277	chr14	8837628	8839739	chr14	8837623	8839737	Abhd6
ENSMUSG00000025461	chr7	147406148	147408268	chr7	147406213	147408270	Cd163l1
ENSMUSG00000025754	chr7	84176378	84178548	chr7	84176444	84178533	Agbl1
ENSMUSG00000025766	chr3	41823905	41826004	chr3	41823899	41825989	D3Ertd751e
ENSMUSG00000025929	chr1	20712945	20715041	chr1	20712975	20715033	Il17a
ENSMUSG00000025946	chr1	65433279	65435346	chr1	65433404	65435046	Pth2r
ENSMUSG00000025986	chr1	47104732	47106837	chr1	47104789	47106821	Slc39a10
ENSMUSG00000025997	chr1	69716308	69718422	chr1	69716321	69718404	Ikzf2
ENSMUSG00000025997	chr1	69502307	69504455	chr1	69502293	69504463	Ikzf2
ENSMUSG00000026182	chr1	73076110	73078209	chr1	73076109	73078183	Tnp1
ENSMUSG00000026196	chr1	71124897	71133923	chr1	71124896	71134223	Bard1
ENSMUSG00000026272	chr1	95042488	95044622	chr1	95042547	95044560	Agxt
ENSMUSG00000026285	chr1	95942006	95944119	chr1	95941593	95944088	Pdcd1
ENSMUSG00000026322	chr18	62507298	62509398	chr18	62507310	62509197	Htr4
ENSMUSG00000026322	chr18	62467638	62470144	chr18	62467684	62470162	Htr4
ENSMUSG00000026343	chr1	127582843	127585092	chr1	127582858	127585049	Gpr39
ENSMUSG00000026357	chr1	146624586	146626692	chr1	146624207	146626694	Rgs18
ENSMUSG00000026491	chr1	181780001	181782094	chr1	181780049	181782051	Ahctf1
ENSMUSG00000026544	chr1	174573784	174575977	chr1	174573846	174575925	Dusp23
ENSMUSG00000026603	chr1	191823226	191825318	chr1	191823255	191825224	Smyd2
ENSMUSG00000026640	chr1	196119965	196122079	chr1	196119960	196122012	Plxna2
ENSMUSG00000026866	chr2	43393119	43395206	chr2	43393113	43395716	Kynu
ENSMUSG00000027718	chr3	37142500	37144598	chr3	37140723	37144605	Il21
ENSMUSG00000027803	chr3	57355705	57357788	chr3	57355711	57357793	Wwtr1
ENSMUSG00000027881	chr3	108718668	108720768	chr3	108718724	108720752	Prpf38b
ENSMUSG00000028032	chr3	131260062	131262177	chr3	131260093	131262087	Papss1
ENSMUSG00000028172	chr3	134462207	134464338	chr3	134456411	134464317	Tacr3
ENSMUSG00000028261	chr4	24809677	24811776	chr4	24809680	24811777	Ndufaf4
ENSMUSG00000028287	chr4	39494156	39496555	chr4	39494123	39496560	1700009N14Rik
ENSMUSG00000015243	chr4	53185649	53187750	chr4	53185633	53187738	Abca1
ENSMUSG00000028351	chr4	68611439	68613532	chr4	68611469	68613527	Dbc1
ENSMUSG00000028777	chr5	17543399	17545487	chr5	17543477	17545485	Gnat3
ENSMUSG00000028869	chr4	124705799	124707899	chr4	124705807	124707881	Gnl2
ENSMUSG00000029169	chr5	52482004	52484173	chr5	52482043	52484157	Dhx15
ENSMUSG00000029169	chr5	52349431	52351913	chr5	52349477	52351885	Dhx15
ENSMUSG00000029169	chr5	52499209	52501321	chr5	52499250	52501256	Dhx15
ENSMUSG00000029335	chr5	99185264	99187580	chr5	99185326	99189243	Bmp3
ENSMUSG00000029338	chr5	98258038	98260230	chr5	98256746	98260211	Antxr2
ENSMUSG00000029380	chr5	91310115	91312294	chr5	91310075	91312801	Cxcl1
ENSMUSG00000029385	chr5	93688823	93690941	chr5	93688829	93690909	Ccng2
ENSMUSG00000029445	chr5	123632881	123634972	chr5	123632916	123636335	Hpd
ENSMUSG00000029553	chr6	16621503	16623773	chr6	16621573	16623738	Tcfec
ENSMUSG00000029553	chr6	16454464	16456666	chr6	16454552	16456644	Tcfec
ENSMUSG00000038656	chr5	146213890	146215976	chr5	146213886	146215956	Cyp3a16
ENSMUSG00000029752	chr6	7677813	7679903	chr6	7677871	7679864	Asns
ENSMUSG00000029814	chr6	49185481	49187602	chr6	49183849	49187625	Igf2bp3
ENSMUSG00000029831	chr6	50704875	50706992	chr6	50704892	50706997	Npvf
ENSMUSG00000030017	chr6	78517683	78519810	chr6	78516456	78519789	Reg3g
ENSMUSG00000030051	chr6	87611067	87613155	chr6	87610634	87613116	Aplf
ENSMUSG00000030077	chr6	103479026	103482448	chr6	103479006	103482401	Chl1
ENSMUSG00000030255	chr6	145880288	145882562	chr6	145880365	145882546	Sspn
ENSMUSG00000030282	chr6	142703577	142706258	chr6	142703655	142705718	Cmas
ENSMUSG00000030303	chr6	147907573	147909661	chr6	147907647	147909667	Far2
ENSMUSG00000030314	chr6	114509702	114524954	chr6	114510450	114524861	Atg7
ENSMUSG00000030314	chr6	114578202	114581535	chr6	114579229	114581511	Atg7
ENSMUSG00000030780	chr7	135448405	135450504	chr7	135448439	135450536	BC017158
ENSMUSG00000031004	chr7	143229476	143231567	chr7	143229549	143231477	Mki67
ENSMUSG00000031004	chr7	143233030	143235135	chr7	143233098	143235118	Mki67
ENSMUSG00000031004	chr7	143189819	143191955	chr7	143189830	143191942	Mki67
ENSMUSG00000036279	chr16	43573008	43575169	chr16	43573010	43575128	Zbtb20
ENSMUSG00000031204	chrX	92674512	92676610	chrX	92674522	92676598	Asb12
ENSMUSG00000031212	chrX	94304467	94306589	chrX	94304472	94307168	Pgr15l
ENSMUSG00000031258	chrX	130683578	130685779	chrX	130683575	130685691	Xkrx
ENSMUSG00000031517	chr8	56028811	56030948	chr8	56028818	56030975	Gpm6a
ENSMUSG00000031517	chr8	56063480	56065603	chr8	56062264	56066174	Gpm6a
ENSMUSG00000031529	chr8	36196933	36199059	chr8	36196931	36199064	Tnks
ENSMUSG00000031613	chr8	58876144	58878252	chr8	58876152	58878176	Hpgd
ENSMUSG00000031669	chr8	98173310	98176894	chr8	98173473	98176606	Gins3
ENSMUSG00000031737	chr8	94926784	94928874	chr8	94926809	94928793	Irx5
ENSMUSG00000031871	chr8	106143850	106145953	chr8	106142820	106145933	Cdh5
ENSMUSG00000043067	chr9	24345487	24347582	chr9	24345446	24347607	Dpy19l1
ENSMUSG00000032012	chr9	43445050	43447284	chr9	43444909	43447263	Pvrl1
ENSMUSG00000032013	chr9	43275879	43277977	chr9	43275876	43277974	Trim29
ENSMUSG00000032013	chr9	43117163	43119336	chr9	43117187	43119324	Trim29
ENSMUSG00000032181	chr9	75537595	75539677	chr9	75537656	75539652	Scg3
ENSMUSG00000032357	chr9	76806400	76808507	chr9	76806398	76808998	Tinag
ENSMUSG00000032376	chr9	66439117	66441928	chr9	66439424	66441654	Usp3
ENSMUSG00000032451	chr9	97276936	97279036	chr9	97276946	97279030	Trim42
ENSMUSG00000032796	chr17	68089683	68091889	chr17	68089679	68091921	Lama1
ENSMUSG00000039851	chr16	91072723	91074796	chr16	91072729	91074719	4932438H23Rik
ENSMUSG00000032937	chr17	89765729	89768202	chr17	89765807	89767843	Fshr
ENSMUSG00000032937	chr17	89742400	89744597	chr17	89742484	89744529	Fshr
ENSMUSG00000033940	chr6	113552597	113554926	chr6	113551052	113554894	6720456B07Rik
ENSMUSG00000039899	chr5	20872999	20875103	chr5	20873002	20875048	Fgl2
ENSMUSG00000041052	chr4	19774542	19776625	chr4	19774551	19776548	Slc7a13
ENSMUSG00000037910	chr3	47875071	47877175	chr3	47875173	47877173	1700018B24Rik
ENSMUSG00000037910	chr3	48434191	48436292	chr3	48434198	48436298	1700018B24Rik
ENSMUSG00000037910	chr3	47955735	47957831	chr3	47955699	47957812	1700018B24Rik
ENSMUSG00000039934	chr5	20658514	20662437	chr5	20658518	20662876	Pion
ENSMUSG00000036023	chr14	51453904	51456114	chr14	51453918	51456099	Parp2
ENSMUSG00000041468	chr5	147477169	147479276	chr5	147477174	147479290	Gpr12
ENSMUSG00000033350	chr9	95325328	95327453	chr9	95325326	95327465	Chst2
ENSMUSG00000039385	chr15	13071059	13073158	chr15	13071140	13073137	Cdh6
ENSMUSG00000039385	chr15	13312299	13314886	chr15	13311690	13314810	Cdh6
ENSMUSG00000039968	chr5	20430535	20432621	chr5	20430553	20432607	Rsbn1l
ENSMUSG00000042213	chr6	116190720	116193220	chr6	116190718	116192801	Anubl1
ENSMUSG00000033717	chr19	54575975	54578048	chr19	54576070	54577957	Adra2a
ENSMUSG00000022353	chr15	58951029	58953142	chr15	58951051	58953134	Mtss1
ENSMUSG00000035910	chr13	25141298	25143515	chr13	25141309	25143466	Dcdc2a
ENSMUSG00000038013	chr11	98723986	98726185	chr11	98724026	98726064	Wipf2
ENSMUSG00000066000	chr4	146993821	146995916	chr4	146993707	146997237	2610305D13Rik
ENSMUSG00000040234	chr6	146582235	146584697	chr6	146581734	146584698	Tm7sf3
ENSMUSG00000034690	chr7	5989222	5991322	chr7	5989234	5991293	Nlrp4c
ENSMUSG00000037720	chr5	67647558	67649659	chr5	67647559	67649644	Tmem33
ENSMUSG00000036745	chr3	147302976	147305117	chr3	147303016	147305088	Ttll7
ENSMUSG00000036745	chr3	146831852	146833950	chr3	146831857	146833871	Ttll7
ENSMUSG00000033306	chr16	24295813	24297903	chr16	24296162	24297801	Lpp
ENSMUSG00000039910	chr10	17167033	17169167	chr10	17166365	17169159	Cited2
ENSMUSG00000038175	chr13	45492954	45495046	chr13	45492952	45494961	Mylip
ENSMUSG00000035842	chr17	66503276	66505356	chr17	66503319	66505321	Ddx11
ENSMUSG00000039182	chr13	14903171	14905316	chr13	14903141	14905183	AW209491
ENSMUSG00000035171	chr19	21680003	21682098	chr19	21680023	21682083	1110059E24Rik
ENSMUSG00000036521	chr7	32091057	32093152	chr7	32091106	32093153	Abpe
ENSMUSG00000035202	chr9	123261833	123264330	chr9	123261844	123264319	Lars2
ENSMUSG00000059146	chr7	85685435	85687531	chr7	85685438	85687500	Ntrk3
ENSMUSG00000035105	chr12	54863131	54865233	chr12	54863133	54865227	Egln3
ENSMUSG00000035105	chr12	55141607	55143715	chr12	55141635	55143727	Egln3
ENSMUSG00000060429	chr15	56051574	56054641	chr15	56051617	56054562	Sntb1
ENSMUSG00000060429	chr15	55884405	55886552	chr15	55884417	55886535	Sntb1
ENSMUSG00000037138	chr1	38742780	38744859	chr1	38742859	38744855	Aff3
ENSMUSG00000038168	chr16	26145077	26147160	chr16	26145083	26147081	Leprel1
ENSMUSG00000036461	chr14	79879366	79882233	chr14	79879384	79882235	Elf1
ENSMUSG00000036368	chr17	79919180	79921319	chr17	79919218	79921263	Fam82a1
ENSMUSG00000034258	chr12	87073032	87075261	chr12	87073167	87075273	Mfsd7c
ENSMUSG00000036545	chr11	50379200	50381412	chr11	50379224	50381359	Adamts2
ENSMUSG00000036568	chr17	46992720	46996607	chr17	46992902	46996597	BC032203
ENSMUSG00000038077	chr6	126694319	126696446	chr6	126694322	126696445	Kcna6
ENSMUSG00000015829	chr1	161637234	161643588	chr1	161637231	161645370	Tnr
ENSMUSG00000040147	chrX	16427283	16429447	chrX	16427296	16429434	Maob
ENSMUSG00000042541	chr6	6491503	6493601	chr6	6491501	6493600	Shfm1
ENSMUSG00000056912	chr10	100469648	100471719	chr10	100469574	100471686	1700017N19Rik
ENSMUSG00000056912	chr10	100168523	100170607	chr10	100168552	100170639	1700017N19Rik
ENSMUSG00000038255	chr11	98173678	98175866	chr11	98173679	98175844	Neurod2
ENSMUSG00000034518	chr8	77500658	77502770	chr8	77500656	77502764	Hmgxb4
ENSMUSG00000036231	chr12	36607381	36609487	chr12	36607458	36609461	Agr3
ENSMUSG00000062078	chr17	10239645	10241710	chr17	10239754	10241595	Qk
ENSMUSG00000038349	chr1	56187515	56189618	chr1	56187594	56189596	Plcl1
ENSMUSG00000038349	chr1	56068381	56070480	chr1	56068447	56070480	Plcl1
ENSMUSG00000033740	chr1	6627679	6629819	chr1	6625591	6629747	St18
ENSMUSG00000036295	chr12	42240683	42242795	chr12	42240680	42242801	Lrrn3
ENSMUSG00000058318	chr2	91932831	91934948	chr2	91932779	91934957	Phf21a
ENSMUSG00000021559	chr13	60776934	60779055	chr13	60776936	60779061	Dapk1
ENSMUSG00000035891	chr15	86024274	86026685	chr15	86024276	86026695	Cerk
ENSMUSG00000034310	chr5	128704740	128706836	chr5	128704764	128707449	Tmem132d
ENSMUSG00000004347	chr6	56182630	56184760	chr6	56182628	56184761	Pde1c
ENSMUSG00000042425	chrX	136920800	136922903	chrX	136920808	136922814	Frmpd3
ENSMUSG00000042717	chr6	14587248	14592006	chr6	14587380	14591946	Ppp1r3a
ENSMUSG00000040124	chr1	165353165	165355259	chr1	165353179	165355183	Gorab
ENSMUSG00000058173	chr9	15276068	15278237	chr9	15276057	15279403	BC017612
ENSMUSG00000034689	chr14	95970320	95972483	chr14	95970235	95972438	4921530L21Rik
ENSMUSG00000071229	chr14	122424003	122426131	chr14	122424069	122426117	Timm8a2
ENSMUSG00000041660	chr2	110132754	110134862	chr2	110132752	110134872	Bbox1
ENSMUSG00000040490	chr17	49008303	49010401	chr17	49008333	49009716	Lrfn2
ENSMUSG00000040913	chr19	45733088	45736022	chr19	45733214	45735450	Fbxw4
ENSMUSG00000039174	chr3	124319381	124321496	chr3	124319400	124321426	1700003H04Rik
ENSMUSG00000033850	chr2	85627514	85630032	chr2	85627509	85629702	Olfr1015
ENSMUSG00000032758	chr6	133870594	133872704	chr6	133870603	133873343	Kap
ENSMUSG00000041754	chr17	48392832	48394902	chr17	48390942	48394812	Trem3
ENSMUSG00000040459	chr8	8979506	8981608	chr8	8979576	8981545	Arglu1
ENSMUSG00000041886	chr12	120706923	120709047	chr12	120706923	120709007	Macc1
ENSMUSG00000038599	chr1	184558956	184561057	chr1	184558944	184561057	Capn8
ENSMUSG00000037960	chr13	49316222	49318307	chr13	49316019	49318258	1110007C09Rik
ENSMUSG00000036158	chr15	93790638	93792981	chr15	93790655	93792930	Prickle1
ENSMUSG00000034639	chr6	107851704	107853808	chr6	107851688	107860572	Setmar
ENSMUSG00000034639	chr6	107752213	107754325	chr6	107752217	107754273	Setmar
ENSMUSG00000034648	chr6	107715459	107717589	chr6	107715489	107717598	Lrrn1
ENSMUSG00000039470	chr8	41500562	41503008	chr8	41500667	41502902	Zdhhc2
ENSMUSG00000036951	chr3	59723056	59725150	chr3	59723054	59725151	C130079G13Rik
ENSMUSG00000043859	chr10	71423694	71425805	chr10	71423779	71425780	1700049L16Rik
ENSMUSG00000043859	chr10	71514084	71516191	chr10	71514107	71516103	1700049L16Rik
ENSMUSG00000048031	chr3	87228026	87230144	chr3	87228026	87230153	Fcrl5
ENSMUSG00000078627	chr11	105339117	105341234	chr11	105336291	105341151	2006-02-01
ENSMUSG00000051031	chr12	95704265	95706360	chr12	95701546	95706357	Gm9726
ENSMUSG00000037362	chr15	54577528	54579759	chr15	54577599	54579727	Nov
ENSMUSG00000046733	chr6	134992274	134994382	chr6	134992280	134994377	Gprc5a
ENSMUSG00000045178	chr16	66895985	66898092	chr16	66896014	66897995	4933411O13Rik
ENSMUSG00000044071	chr10	122724759	122726871	chr10	122724770	122726783	Fam19a2
ENSMUSG00000045052	chr19	60485405	60487508	chr19	60485398	60487515	Prlhr
ENSMUSG00000050377	chr13	113366613	113369955	chr13	113366219	113369876	Il31ra
ENSMUSG00000059708	chrX	34184662	34186817	chrX	34184660	34186717	Akap17b
ENSMUSG00000044903	chr7	19296215	19298313	chr7	19296269	19298299	Psg22
ENSMUSG00000043430	chr5	36463021	36465147	chr5	36463038	36465544	Psapl1
ENSMUSG00000043753	chr4	89563547	89565658	chr4	89563569	89565594	Dmrta1
ENSMUSG00000050158	chr16	19378132	19380230	chr16	19378038	19380196	Olfr165
ENSMUSG00000053441	chr18	58998108	59000210	chr18	58998058	59000223	Adamts19
ENSMUSG00000025877	chr13	55130942	55133058	chr13	55130950	55133012	Hk3
ENSMUSG00000022141	chr15	8392646	8396590	chr15	8392827	8395787	Nipbl
ENSMUSG00000027788	chr3	69843515	69845633	chr3	69843522	69845629	Otol1
ENSMUSG00000043319	chr12	104130151	104132255	chr12	104130151	104132258	Cox8c
ENSMUSG00000035093	chr2	125607173	125609549	chr2	125607212	125609546	Secisbp2l
ENSMUSG00000050234	chr4	126991734	126993825	chr4	126991739	126993724	Gja4
ENSMUSG00000042878	chr19	5453394	5456281	chr19	5453490	5456234	Ccdc85b
ENSMUSG00000045883	chr19	13229487	13231610	chr19	13229133	13231598	Olfr1461
ENSMUSG00000047995	chr9	24452110	24454206	chr9	24452195	24454140	Cypt4
ENSMUSG00000003929	chr17	33505754	33507863	chr17	33499022	33507868	Zfp81
ENSMUSG00000044442	chr16	87164138	87166880	chr16	87164140	87166887	N6amt1
ENSMUSG00000055194	chr13	112032289	112034378	chr13	112032379	112034249	Actbl2
ENSMUSG00000045515	chr1	42806275	42808366	chr1	42806276	42808274	Pou3f3
ENSMUSG00000046985	chr5	44778571	44780644	chr5	44778547	44780667	Tapt1
ENSMUSG00000050138	chr17	88222352	88224454	chr17	88222370	88224362	Kcnk12
ENSMUSG00000050069	chr1	176647734	176649841	chr1	176647744	176649826	Grem2
ENSMUSG00000050069	chr1	176869332	176871427	chr1	176863355	176870943	Grem2
ENSMUSG00000056708	chr1	156948648	156950746	chr1	156948644	156950748	Ier5
ENSMUSG00000044921	chr10	102130247	102132356	chr10	102130247	102132361	Rassf9
ENSMUSG00000046442	chr11	87178666	87180758	chr11	87178667	87180762	Ppm1e
ENSMUSG00000043673	chr12	11033825	11035926	chr12	11032754	11036126	Kcns3
ENSMUSG00000048706	chr4	80525005	80527203	chr4	80525069	80527191	D4Bwg0951e
ENSMUSG00000050777	chr1	121948339	121950437	chr1	121948311	121950439	Tmem37
ENSMUSG00000048875	chr18	50921591	50923702	chr18	50921671	50923665	Hdhd1a
ENSMUSG00000038094	chr16	29501639	29503732	chr16	29501639	29503719	Atp13a4
ENSMUSG00000046173	chr17	10047198	10049380	chr17	10047232	10049282	Pabpc6
ENSMUSG00000046173	chr17	9766587	9768695	chr17	9766605	9768687	Pabpc6
ENSMUSG00000041372	chr6	120250615	120252708	chr6	120250618	120252705	B4galnt3
ENSMUSG00000049708	chr9	38920469	38922569	chr9	38920479	38922569	Olfr27
ENSMUSG00000049690	chr1	128253845	128255944	chr1	128253869	128255929	Nckap5
ENSMUSG00000047674	chr3	140486454	140488580	chr3	140486446	140488590	Pdha2
ENSMUSG00000047674	chr3	140092798	140094924	chr3	140092828	140094956	Pdha2
ENSMUSG00000049791	chr7	96578663	96580756	chr7	96578701	96580697	Fzd4
ENSMUSG00000014592	chr4	150920238	150922337	chr4	150920314	150922254	Camta1
ENSMUSG00000040374	chr3	5859330	5863684	chr3	5859323	5864084	Pxmp3
ENSMUSG00000050478	chr10	129185564	129187676	chr10	129185656	129189562	Olfr807
ENSMUSG00000048106	chr3	19765674	19768092	chr3	19765771	19768024	4632415L05Rik
ENSMUSG00000043060	chr12	65195759	65197860	chr12	65195839	65198652	Fscb
ENSMUSG00000051276	chr4	154086154	154088231	chr4	154086229	154088224	Actrt2
ENSMUSG00000021366	chr13	42187795	42189904	chr13	42187885	42190583	Hivep1
ENSMUSG00000046178	chr6	9316499	9318587	chr6	9316521	9320337	Nxph1
ENSMUSG00000026609	chr1	190154658	190156760	chr1	190154662	190156759	Ush2a
ENSMUSG00000036273	chr15	91515900	91518130	chr15	91515905	91518124	Lrrk2
ENSMUSG00000045534	chr6	126451368	126453478	chr6	126451386	126453468	Kcna5
ENSMUSG00000045534	chr6	126431827	126433927	chr6	126431819	126433864	Kcna5
ENSMUSG00000046755	chr11	91188871	91190987	chr11	91188897	91190961	Kif2b
ENSMUSG00000044362	chr7	97553987	97557443	chr7	97553112	97557434	Ccdc89
ENSMUSG00000050505	chr14	88723582	88725736	chr14	88723580	88725716	Pcdh20
ENSMUSG00000024978	chr19	54664630	54666781	chr19	54664681	54666724	Gpam
ENSMUSG00000049583	chr7	94737882	94740022	chr7	94737922	94740825	Grm5
ENSMUSG00000045336	chr1	56853404	56855516	chr1	56853424	56856217	Hsfy2
ENSMUSG00000045930	chr12	59507921	59509998	chr12	59507950	59509950	Clec14a
ENSMUSG00000046413	chr8	94248249	94250343	chr8	94248274	94250295	D230002A01Rik
ENSMUSG00000049551	chr5	135740405	135742495	chr5	135740501	135742499	Fzd9
ENSMUSG00000044690	chr10	71212519	71214682	chr10	71212551	71214618	Gm4798
ENSMUSG00000043773	chr9	121837610	121842036	chr9	121837664	121841974	1700048O20Rik
ENSMUSG00000020102	chr10	124772886	124774998	chr10	124772916	124774987	Slc16a7
ENSMUSG00000021994	chr14	29260465	29262589	chr14	29260479	29262583	Wnt5a
ENSMUSG00000004654	chr6	55326342	55328465	chr6	55326355	55328415	Ghrhr
ENSMUSG00000052076	chr12	27740977	27743086	chr12	27741027	27743003	Gm9866
ENSMUSG00000027630	chr3	21596345	21598472	chr3	21595731	21598554	Tbl1xr1
ENSMUSG00000019775	chr10	4278254	4280373	chr10	4278293	4280379	Rgs17
ENSMUSG00000019775	chr10	4157553	4159646	chr10	4157597	4159609	Rgs17
ENSMUSG00000052551	chr13	8191875	8193974	chr13	8191958	8193961	Adarb2
ENSMUSG00000014601	chr3	107434346	107436439	chr3	107434478	107436350	Fam40a
ENSMUSG00000024256	chr17	93373726	93375833	chr17	93373734	93375839	Adcyap1
ENSMUSG00000024256	chr17	93090488	93092649	chr17	93090072	93092649	Adcyap1
ENSMUSG00000052981	chr13	69862592	69864732	chr13	69862593	69864727	Ube2ql1
ENSMUSG00000053101	chr13	19915459	19917608	chr13	19915487	19917602	Gpr141
ENSMUSG00000035948	chr10	106375359	106377479	chr10	106375392	106377467	Acss3
ENSMUSG00000032571	chr9	105506395	105508494	chr9	105506403	105508493	Pik3r4
ENSMUSG00000053465	chr14	119685144	119687254	chr14	119682629	119687257	Hs6st3
ENSMUSG00000053469	chr15	66505024	66507235	chr15	66505094	66507166	Tg
ENSMUSG00000053536	chr19	31385655	31387763	chr19	31385747	31387759	Cstf2t
ENSMUSG00000038517	chr11	96993966	96996056	chr11	96994007	96995996	Tbkbp1
ENSMUSG00000053626	chr8	66693676	66695796	chr8	66693713	66695792	Tll1
ENSMUSG00000020704	chr11	81759258	81761333	chr11	81759312	81761270	Accn1
ENSMUSG00000054000	chr4	93022409	93024557	chr4	93022452	93024501	Tusc1
ENSMUSG00000054117	chr15	88300922	88303008	chr15	88301034	88302915	Zdhhc25
ENSMUSG00000054141	chr9	18522694	18524817	chr9	18522707	18525366	Olfr24
ENSMUSG00000022262	chr15	28733628	28735781	chr15	28732562	28735779	Dnahc5
ENSMUSG00000054364	chr12	8420200	8422293	chr12	8420254	8422232	Rhob
ENSMUSG00000054408	chr8	55391117	55393228	chr8	55391116	55393237	Spcs3
ENSMUSG00000054555	chr7	141388835	141390951	chr7	141388837	141390937	Adam12
ENSMUSG00000024290	chr18	10199895	10202014	chr18	10199906	10203194	Rock1
ENSMUSG00000054863	chr15	87634187	87636349	chr15	87634245	87636337	Fam19a5
ENSMUSG00000054863	chr15	87797435	87799543	chr15	87797418	87799544	Fam19a5
ENSMUSG00000029207	chr5	66856595	66858732	chr5	66856653	66858700	Apbb2
ENSMUSG00000054988	chr3	20463160	20465190	chr3	20463170	20465158	Agtr1b
ENSMUSG00000054988	chr3	20340594	20342699	chr3	20339070	20342668	Agtr1b
ENSMUSG00000026245	chr1	78428424	78430535	chr1	78428442	78431133	Farsb
ENSMUSG00000055170	chr10	117949381	117951451	chr10	117949386	117951415	Ifng
ENSMUSG00000055170	chr10	118079239	118081323	chr10	118079319	118081253	Ifng
ENSMUSG00000021676	chr13	96598032	96600359	chr13	96598087	96600341	Iqgap2
ENSMUSG00000030849	chr7	137426862	137429040	chr7	137426942	137428964	Fgfr2
ENSMUSG00000055322	chr1	73899104	73901198	chr1	73899097	73901199	Tns1
ENSMUSG00000024246	chr17	81552213	81554298	chr17	81552238	81554310	Thumpd2
ENSMUSG00000036533	chr17	79839355	79841457	chr17	79839359	79841369	Cdc42ep3
ENSMUSG00000036533	chr17	79836182	79838273	chr17	79835283	79837455	Cdc42ep3
ENSMUSG00000049872	chr10	33794279	33796393	chr10	33793234	33796391	Fam26e
ENSMUSG00000055811	chr16	88438653	88440928	chr16	88438595	88440903	Cldn17
ENSMUSG00000022523	chr16	28138867	28141005	chr16	28138872	28140998	Fgf12
ENSMUSG00000056427	chr11	34884332	34886464	chr11	34884348	34886461	Slit3
ENSMUSG00000035270	chr16	56223883	56225991	chr16	56223884	56225994	Impg2
ENSMUSG00000056115	chr2	51481197	51483307	chr2	51481198	51483310	Tas2r134
ENSMUSG00000056223	chr13	65040138	65042268	chr13	65040134	65047356	4930458L03Rik
ENSMUSG00000046794	chr8	36249641	36251739	chr8	36249737	36251719	Ppp1r3b
ENSMUSG00000019907	chr10	107665755	107667879	chr10	107665793	107668420	Ppp1r12a
ENSMUSG00000039706	chr5	45073554	45075827	chr5	45073598	45075802	Ldb2
ENSMUSG00000056755	chr6	109903294	109906039	chr6	109902648	109906021	Grm7
ENSMUSG00000056755	chr6	109801009	109803116	chr6	109801030	109803084	Grm7
ENSMUSG00000056755	chr6	109797684	109799779	chr6	109797761	109799760	Grm7
ENSMUSG00000056755	chr6	110194672	110196769	chr6	110193827	110196774	Grm7
ENSMUSG00000056755	chr6	110009124	110011239	chr6	110009171	110011239	Grm7
ENSMUSG00000060376	chr7	26432326	26434422	chr7	26432404	26434416	Bckdha
ENSMUSG00000035566	chr14	85695484	85697778	chr14	85695484	85697744	Pcdh17
ENSMUSG00000031963	chr9	23360903	23362979	chr9	23360940	23362936	Bmper
ENSMUSG00000000197	chr14	123849094	123851924	chr14	123849820	123851927	Nalcn
ENSMUSG00000061163	chr9	19378855	19380979	chr9	19378864	19381192	Olfr854
ENSMUSG00000050963	chr15	34795675	34797798	chr15	34795682	34797768	Kcns2
ENSMUSG00000060534	chr18	71744779	71746905	chr18	71744805	71746871	Dcc
ENSMUSG00000060534	chr18	71802304	71804414	chr18	71802314	71804398	Dcc
ENSMUSG00000060534	chr18	72301245	72303379	chr18	72301273	72303351	Dcc
ENSMUSG00000006386	chr4	94388676	94390770	chr4	94388705	94390706	Tek
ENSMUSG00000041669	chr12	104497897	104500004	chr12	104498002	104500000	Prima1
ENSMUSG00000020105	chr10	125162352	125164463	chr10	125162375	125164842	Lrig3
ENSMUSG00000058153	chr5	113125878	113127968	chr5	113125276	113127933	Sez6l
ENSMUSG00000058301	chr8	72875568	72878118	chr8	72875660	72878141	Upf1
ENSMUSG00000061653	chr6	89916177	89918294	chr6	89916381	89918209	Vmn1r46
ENSMUSG00000075552	chr5	146331441	146333526	chr5	146331441	146333508	Cyp3a41b
ENSMUSG00000075552	chr5	146372413	146374513	chr5	146372430	146374511	Cyp3a41b
ENSMUSG00000084136	chr13	22816336	22818464	chr13	22815230	22818188	Vmn1r207-ps
ENSMUSG00000061782	chr7	115801903	115804012	chr7	115801908	115803994	Olfr510
ENSMUSG00000059877	chr13	107121441	107123539	chr13	107120939	107123503	Dph3b-ps
ENSMUSG00000058443	chr9	49988901	49991323	chr9	49988915	49991357	Rpl10-ps3
ENSMUSG00000032192	chr9	75160041	75162158	chr9	75160044	75162153	Gnb5
ENSMUSG00000074571	chr2	169375833	169377927	chr2	169375836	169377841	1700101G07Rik
ENSMUSG00000062456	chr19	32506842	32508956	chr19	32504939	32508939	Rpl9-ps6
ENSMUSG00000060796	chr14	111512109	111514231	chr14	111512108	111514217	Gm6280
ENSMUSG00000056851	chr15	102300122	102302679	chr15	102300064	102302666	Pcbp2
ENSMUSG00000060284	chr15	102191570	102193680	chr15	102191593	102193670	Sp7
ENSMUSG00000060856	chr7	112120007	112122161	chr7	112114574	112122154	Olfr671
ENSMUSG00000060509	chr9	123781193	123783288	chr9	123781191	123783334	Xcr1
ENSMUSG00000061080	chr16	41458647	41460747	chr16	41458649	41460656	Lsamp
ENSMUSG00000057506	chr19	44235351	44237441	chr19	44235348	44237410	Bloc1s2
ENSMUSG00000063632	chr12	28122274	28125278	chr12	28122315	28124454	Sox11
ENSMUSG00000040896	chr3	105276219	105278370	chr3	105276256	105278308	Kcnd3
ENSMUSG00000038143	chr8	48381018	48383077	chr8	48381106	48382973	Stox2
ENSMUSG00000036885	chr3	61827496	61830977	chr3	61828843	61831951	Arhgef26
ENSMUSG00000059821	chr9	19180310	19182417	chr9	19180324	19182421	Olfr847
ENSMUSG00000020836	chr11	77276959	77279055	chr11	77276976	77279050	Coro6
ENSMUSG00000063177	chr7	51328000	51330100	chr7	51328125	51329871	Klk1b27
ENSMUSG00000063177	chr7	51324412	51326506	chr7	51324500	51326496	Klk1b27
ENSMUSG00000024044	chr17	69232464	69234546	chr17	69232555	69234461	Epb4.1l3
ENSMUSG00000024044	chr17	69159572	69161819	chr17	69159559	69161791	Epb4.1l3
ENSMUSG00000030930	chr7	139536956	139539026	chr7	139537057	139538917	Chst15
ENSMUSG00000080921	chr6	140745513	140747610	chr6	140745499	140747607	Rpl38-ps2
ENSMUSG00000056972	chr7	69511835	69513943	chr7	69511837	69513926	Magel2
ENSMUSG00000056863	chr7	113971047	113973606	chr7	113970128	113974436	Olfr702
ENSMUSG00000030528	chr7	87692181	87694260	chr7	87692255	87694254	Blm
ENSMUSG00000058005	chr3	93628652	93630785	chr3	93628671	93630734	Tdpoz3
ENSMUSG00000074505	chr9	16133040	16135139	chr9	16133048	16135122	Fat3
ENSMUSG00000074505	chr9	16092076	16094167	chr9	16092080	16094173	Fat3
ENSMUSG00000064515	chr6	60178260	60180359	chr6	60178274	60180277	n-R5s162
ENSMUSG00000064678	chr5	59658774	59660947	chr5	59658748	59660920	U6
ENSMUSG00000064678	chr5	59270999	59273104	chr5	59264347	59273105	U6
ENSMUSG00000064678	chr5	59686596	59688724	chr5	59686544	59688686	U6
ENSMUSG00000064754	chr16	30828608	30830722	chr16	30828601	30830727	U6
ENSMUSG00000064812	chr15	21585215	21587327	chr15	21585214	21587332	U6
ENSMUSG00000065051	chr6	18610914	18613020	chr6	18610915	18612937	U6
ENSMUSG00000065082	chr10	30697270	30699368	chr10	30697357	30699368	U6
ENSMUSG00000065233	chr12	68486593	68488706	chr12	68486608	68488706	n-R5s60
ENSMUSG00000065457	chr8	39237518	39239645	chr8	39237524	39239634	Mir383
ENSMUSG00000065524	chr10	91317886	91319993	chr10	91318004	91319981	Mir135a-2
ENSMUSG00000065538	chr12	118363919	118366007	chr12	118363997	118365994	Mir153
ENSMUSG00000065568	chr7	69003924	69006038	chr7	69003056	69006016	Mir344
ENSMUSG00000065696	chr10	114463685	114465779	chr10	114463693	114465697	U6
ENSMUSG00000065912	chr9	47093073	47095167	chr9	47093080	47095169	U6
ENSMUSG00000065942	chr5	106604782	106606898	chr5	106603515	106606899	U6
ENSMUSG00000087034	chr5	60130571	60132689	chr5	60130569	60133201	Cbfa2t2-ps1
ENSMUSG00000025326	chr7	66331380	66333478	chr7	66330874	66335811	Ube3a
ENSMUSG00000033676	chr7	64841991	64844137	chr7	64841999	64844061	Gabrb3
ENSMUSG00000032343	chr9	80344814	80348124	chr9	80344810	80347255	Impg1
ENSMUSG00000036095	chr12	38938020	38940124	chr12	38938020	38940026	Dgkb
ENSMUSG00000028354	chr1	176549467	176551556	chr1	176549466	176551593	Fmn2
ENSMUSG00000066749	chr9	37654176	37656288	chr9	37654194	37656397	Olfr877
ENSMUSG00000066797	chr1	155992978	155995073	chr1	155992983	155994994	Zfp648
ENSMUSG00000064247	chr5	110502482	110504595	chr5	110502462	110504600	Plcxd1
ENSMUSG00000004730	chr17	57475249	57477335	chr17	57475269	57477315	Emr1
ENSMUSG00000034384	chr5	106766135	106768217	chr5	106766186	106768140	Barhl2
ENSMUSG00000024201	chr17	56464426	56466836	chr17	56464545	56466716	Kdm4b
ENSMUSG00000067101	chr5	99077647	99079734	chr5	99077723	99079726	1700010H22Rik
ENSMUSG00000025272	chrX	147094984	147097182	chrX	147095060	147097166	Tro
ENSMUSG00000039191	chr5	53940905	53942989	chr5	53940984	53942992	Rbpj
ENSMUSG00000026070	chr1	40544609	40546706	chr1	40544593	40546709	Il18r1
ENSMUSG00000026070	chr1	40536436	40538538	chr1	40536445	40540267	Il18r1
ENSMUSG00000067773	chr1	18604658	18606819	chr1	18604674	18606776	Defb41
ENSMUSG00000033597	chr17	24630340	24632440	chr17	24630342	24632440	Caskin1
ENSMUSG00000022122	chr14	104313779	104315872	chr14	104313793	104315791	Ednrb
ENSMUSG00000016918	chr1	12737590	12739683	chr1	12737599	12739677	Sulf1
ENSMUSG00000022026	chr14	81279994	81282151	chr14	81280002	81282249	Olfm4
ENSMUSG00000022026	chr14	81296713	81298794	chr14	81296792	81298790	Olfm4
ENSMUSG00000033487	chr14	73256561	73258667	chr14	73256581	73258670	Fndc3a
ENSMUSG00000068102	chr6	109168653	109170749	chr6	109168727	109170715	Gm6749
ENSMUSG00000068102	chr6	109296929	109299031	chr6	109295626	109299010	Gm6749
ENSMUSG00000068102	chr6	109433108	109435199	chr6	109433124	109435122	Gm6749
ENSMUSG00000030077	chr6	103263582	103265732	chr6	103263575	103265741	Chl1
ENSMUSG00000028360	chr3	153678075	153680180	chr3	153678084	153680135	Slc44a5
ENSMUSG00000068748	chr6	22833310	22835411	chr6	22833328	22835390	Ptprz1
ENSMUSG00000069049	chrY	344914	347349	chrY	344941	347355	Eif2s3y
ENSMUSG00000069072	chr3	31199745	31201864	chr3	31199839	31201890	Slc7a14
ENSMUSG00000005534	chr8	3312423	3314548	chr8	3312439	3314480	Insr
ENSMUSG00000026021	chr1	59730962	59733084	chr1	59730972	59733530	Sumo1
ENSMUSG00000041138	chr13	19789186	19791325	chr13	19789324	19791074	Txndc3
ENSMUSG00000056153	chr18	89062279	89064843	chr18	89062327	89064755	Socs6
ENSMUSG00000024589	chr18	65262654	65264761	chr18	65262652	65264766	Nedd4l
ENSMUSG00000069391	chr18	40704471	40706635	chr18	40704487	40706624	Gm4838
ENSMUSG00000027966	chr3	113583554	113585684	chr3	113583572	113585647	Col11a1
ENSMUSG00000035681	chr10	111969445	111971555	chr10	111969439	111971548	Kcnc2
ENSMUSG00000069601	chr10	69021776	69023899	chr10	69021805	69023882	Ank3
ENSMUSG00000069601	chr10	69411207	69413300	chr10	69411261	69413300	Ank3
ENSMUSG00000069671	chr10	32064722	32066836	chr10	32064724	32066837	Nkain2
ENSMUSG00000069885	chr10	43169150	43171623	chr10	43169158	43171644	Gm10281
ENSMUSG00000069972	chr7	95693099	95695186	chr7	95693358	95695073	Gm10159
ENSMUSG00000070220	chr5	126673528	126675656	chr5	126673556	126675618	U6
ENSMUSG00000070247	chr16	82433055	82435176	chr16	82433098	82435135	U6
ENSMUSG00000066687	chr9	48543298	48545411	chr9	48543319	48545397	Zbtb16
ENSMUSG00000066687	chr9	48609387	48611467	chr9	48609436	48611360	Zbtb16
ENSMUSG00000066687	chr9	48677064	48679173	chr9	48677088	48679155	Zbtb16
ENSMUSG00000070408	chr5	28852482	28854598	chr5	28852497	28854598	Gm10290
ENSMUSG00000049690	chr1	127894200	127896320	chr1	127894210	127896274	Nckap5
ENSMUSG00000029108	chr5	58124205	58126302	chr5	58124233	58126223	Pcdh7
ENSMUSG00000070867	chr4	114057413	114059498	chr4	114057401	114059490	Gm12824
ENSMUSG00000075225	chr10	41301075	41303174	chr10	41301071	41303163	Ccdc162
ENSMUSG00000071065	chr10	129171506	129173619	chr10	129171501	129173622	Olfr806
ENSMUSG00000030223	chr6	137421565	137423677	chr6	137421575	137423601	Ptpro
ENSMUSG00000071147	chr6	133026061	133028187	chr6	133026076	133028155	Tas2r140
ENSMUSG00000022123	chr14	103862514	103865090	chr14	103862627	103864831	Scel
ENSMUSG00000071252	chr13	77442252	77445294	chr13	77442255	77445306	2210408I21Rik
ENSMUSG00000071359	chr10	22486495	22488628	chr10	22474051	22490186	Tbpl1
ENSMUSG00000020600	chr12	8536622	8538722	chr12	8536621	8538718	Slc7a15
ENSMUSG00000071629	chr19	13588290	13590841	chr19	13588304	13591148	Olfr1477
ENSMUSG00000072049	chrX	121267711	121269815	chrX	121266240	121271010	Vmn2r121
ENSMUSG00000071356	chr6	78270297	78272400	chr6	78270339	78272410	Reg3b
ENSMUSG00000073383	chr17	53290789	53294192	chr17	53289066	53294848	Kcnh8
ENSMUSG00000052469	chr17	13497818	13500085	chr17	13497790	13500123	Gm9880
ENSMUSG00000071984	chr17	7808126	7810230	chr17	7808119	7810228	Fndc1
ENSMUSG00000071984	chr17	7796292	7798403	chr17	7796294	7799369	Fndc1
ENSMUSG00000073526	chr18	80078485	80080569	chr18	80076178	80080495	Gm10528
ENSMUSG00000001804	chr18	20607753	20609905	chr18	20607804	20609906	Dsg4
ENSMUSG00000073722	chr1	26760449	26762561	chr1	26760456	26762536	4931408C20Rik
ENSMUSG00000041670	chr1	22651004	22653098	chr1	22651092	22653094	Rims1
ENSMUSG00000073797	chr4	93510081	93512183	chr4	93509778	93512212	Gm12650
ENSMUSG00000073914	chr7	112201218	112203347	chr7	112201269	112203348	Olfr677
ENSMUSG00000073940	chr7	110962396	110969823	chr7	110962876	110971115	Hbb-b2
ENSMUSG00000074006	chr7	105288665	105290763	chr7	105288682	105290677	Omp
ENSMUSG00000043719	chr9	105720707	105722805	chr9	105720743	105722784	Col6a6
ENSMUSG00000004994	chr8	86845327	86847466	chr8	86845349	86847456	Ccdc130
ENSMUSG00000074266	chr3	113117786	113119888	chr3	113116091	113119833	Amy2a3
ENSMUSG00000074300	chr8	67732498	67734631	chr8	67732499	67734602	BC030870
ENSMUSG00000003505	chr7	18910201	18912319	chr7	18910233	18912278	Psg18
ENSMUSG00000031523	chr8	37864980	37867108	chr8	37864988	37867105	Dlc1
ENSMUSG00000074505	chr9	15919774	15921880	chr9	15919820	15921824	Fat3
ENSMUSG00000001911	chr8	87324342	87326501	chr8	87322702	87326681	Nfix
ENSMUSG00000032715	chr2	152168385	152170508	chr2	152168400	152170486	Trib3
ENSMUSG00000043336	chr16	57390212	57392807	chr16	57390258	57392803	Filip1l
ENSMUSG00000075173	chr2	86552394	86554510	chr2	86552403	86554500	Olfr1089
ENSMUSG00000075232	chr10	40008751	40010858	chr10	40008776	40010861	Amd1
ENSMUSG00000075266	chr10	29689742	29691863	chr10	29689741	29691865	Cenpw
ENSMUSG00000051065	chr16	28959239	28961323	chr16	28959557	28961235	1600021P15Rik
ENSMUSG00000075478	chr14	109258734	109260875	chr14	109258757	109260873	Slitrk1
ENSMUSG00000056493	chr5	142903309	142905437	chr5	142903331	142905430	Foxk1
ENSMUSG00000018076	chr5	119365509	119367614	chr5	119365510	119367613	Med13l
ENSMUSG00000063142	chr14	24610726	24612812	chr14	24610798	24612715	Kcnma1
ENSMUSG00000073072	chr6	50996454	50998549	chr6	50996452	50998554	G930045G22Rik
ENSMUSG00000073085	chrX	73671713	73673820	chrX	73671725	73673771	4930428D18Rik
ENSMUSG00000075764	chr17	94179075	94181239	chr17	94179108	94181166	U6
ENSMUSG00000075764	chr17	94044027	94046124	chr17	94044026	94046129	U6
ENSMUSG00000075798	chr5	152536105	152538279	chr5	152536103	152538279	U6
ENSMUSG00000075813	chr17	4276457	4278554	chr17	4276463	4278451	U6
ENSMUSG00000075813	chr17	4625180	4627560	chr17	4625242	4627495	U6
ENSMUSG00000076064	chr16	28654704	28656820	chr16	28652596	28656816	Mir690
ENSMUSG00000076067	chr6	27754697	27756803	chr6	27754708	27756785	Mir592
ENSMUSG00000076147	chr18	66336607	66338675	chr18	66336685	66338586	Mir694
ENSMUSG00000076318	chr11	28616781	28618879	chr11	28616818	28618829	Mir216b
ENSMUSG00000047261	chr16	42313671	42315768	chr16	42313741	42315735	Gap43
ENSMUSG00000089672	chr10	51199110	51201209	chr10	51199119	51201129	Gp49a
ENSMUSG00000032656	chr18	57092577	57094693	chr18	57092585	57094691	1999-02-01
ENSMUSG00000037944	chr11	99036848	99038949	chr11	99035799	99038844	Ccr7
ENSMUSG00000076453	chr14	80106313	80108410	chr14	80106318	80109144	Mir759
ENSMUSG00000076508	chr6	67802155	67804186	chr6	67798081	67804186	Igkv17-127
ENSMUSG00000076513	chr6	67960911	67963003	chr6	67960905	67963009	Igkv1-122
ENSMUSG00000076545	chr6	69166006	69168133	chr6	69166075	69168125	Igkv4-72
ENSMUSG00000076612	chr12	114521055	114523149	chr12	114521147	114523157	Ighg2c
ENSMUSG00000076623	chr12	114685210	114687359	chr12	114685190	114687363	Gm16783
ENSMUSG00000076671	chr12	115506036	115508162	chr12	115506052	115508115	Gm16931
ENSMUSG00000076689	chr12	115819372	115821475	chr12	115819382	115821469	Ighv1-9
ENSMUSG00000076984	chr6	74628476	74630609	chr6	74626856	74630577	AC174081.1
ENSMUSG00000077036	chr12	22144260	22146353	chr12	22144260	22146254	AC126045.1
ENSMUSG00000077051	chr8	15518770	15521128	chr8	15518779	15521106	AC122806.1
ENSMUSG00000077066	chr3	6115065	6117167	chr3	6115062	6117180	AC124080.1
ENSMUSG00000077182	chr6	74327641	74329789	chr6	74327635	74329771	SNORA17
ENSMUSG00000077444	chr4	4612969	4615053	chr4	4609339	4614965	SNORA17
ENSMUSG00000077573	chr16	58104238	58106347	chr16	58104248	58106290	SNORA17
ENSMUSG00000077573	chr16	58063209	58065304	chr16	58063938	58065218	SNORA17
ENSMUSG00000077868	chr17	49242497	49244670	chr17	49242506	49244658	AC154247.1
ENSMUSG00000077912	chr3	4338001	4340134	chr3	4337451	4339728	n-R5s194
ENSMUSG00000078234	chr4	139538960	139541060	chr4	139538957	139542570	Klhdc7a
ENSMUSG00000063376	chr4	88285980	88289435	chr4	88284506	88289423	Ifna13
ENSMUSG00000062593	chr10	51223213	51225320	chr10	51218269	51225316	Lilrb4
ENSMUSG00000019768	chr10	5731141	5733147	chr10	5731057	5733150	Esr1
ENSMUSG00000078550	chr3	84796922	84799024	chr3	84796940	84799012	Dear1
ENSMUSG00000051497	chr11	110866684	110868901	chr11	110866685	110868795	Kcnj16
ENSMUSG00000038296	chr7	118901131	118903179	chr7	118901139	118903167	Galntl4
ENSMUSG00000005610	chr7	118365532	118367560	chr7	118364031	118366912	Eif4g2
ENSMUSG00000005611	chr7	118141527	118144645	chr7	118142556	118144645	Mrvi1
ENSMUSG00000032913	chr3	104295635	104297857	chr3	104295667	104297849	Lrig2
ENSMUSG00000028533	chr4	91802979	91805121	chr4	91802997	91806586	Izumo3
ENSMUSG00000078657	chr3	92920628	92922718	chr3	92920669	92922682	Crnn
ENSMUSG00000039270	chr4	70178538	70180782	chr4	70178533	70180804	Megf9
ENSMUSG00000030519	chr7	71826538	71828635	chr7	71826549	71828565	Apba2
ENSMUSG00000027748	chr3	53887027	53889127	chr3	53886487	53889045	Trpc4
ENSMUSG00000048312	chr7	48315346	48317448	chr7	48315352	48317445	Gm4884
ENSMUSG00000057060	chr8	128727234	128729511	chr8	128727237	128729498	Slc35f3
ENSMUSG00000023033	chr15	100861925	100864057	chr15	100861937	100864028	Scn8a
ENSMUSG00000055435	chr8	118357353	118359448	chr8	118357439	118359394	Maf
ENSMUSG00000055435	chr8	118511836	118513997	chr8	118511933	118513946	Maf
ENSMUSG00000027519	chr2	173492522	173494638	chr2	173492584	173494628	Rab22a
ENSMUSG00000047907	chr2	169571332	169573406	chr2	169571343	169573415	Tshz2
ENSMUSG00000025453	chr13	120024368	120026473	chr13	120024377	120026461	Nnt
ENSMUSG00000020354	chr11	47386803	47388914	chr11	47386812	47388895	Sgcd
ENSMUSG00000020399	chr11	46299611	46301735	chr11	46299687	46301725	Havcr2
ENSMUSG00000051864	chr15	86186170	86188283	chr15	86186185	86188251	Tbc1d22a
ENSMUSG00000051864	chr15	86317317	86319395	chr15	86317355	86319396	Tbc1d22a
ENSMUSG00000044502	chr11	31594794	31596905	chr11	31594803	31596893	Bod1
ENSMUSG00000052922	chr2	158072358	158074429	chr2	158072433	158074380	Bpi
ENSMUSG00000022390	chr15	81574566	81577460	chr15	81574774	81576888	Zc3h7b
ENSMUSG00000021612	chr13	73796200	73798264	chr13	73796265	73798208	Slc6a18
ENSMUSG00000018008	chr15	78422984	78425080	chr15	78422989	78425131	Cyth4
ENSMUSG00000037014	chr2	148200920	148203046	chr2	148200953	148203009	Sstr4
ENSMUSG00000038068	chr13	47583698	47585798	chr13	47583774	47591564	Rnf144b
ENSMUSG00000066392	chr12	91576659	91578757	chr12	91576709	91578745	Nrxn3
ENSMUSG00000031561	chr8	49667591	49669711	chr8	49667604	49669670	Odz3
ENSMUSG00000079067	chr5	84357623	84359725	chr5	84357623	84359722	Hmgn2-ps1
ENSMUSG00000041112	chr13	20438436	20440588	chr13	20436917	20440567	Elmo1
ENSMUSG00000021318	chr13	15606277	15608314	chr13	15606327	15608314	Gli3
ENSMUSG00000079098	chr14	53769092	53771197	chr14	53768744	53771197	Gm11046
ENSMUSG00000035431	chr12	59134406	59136513	chr12	59132712	59137463	Sstr1
ENSMUSG00000074916	chr2	118758263	118760356	chr2	118759086	118760260	Chst14
ENSMUSG00000020646	chr12	25562606	25564749	chr12	25562647	25564709	Mboat2
ENSMUSG00000091071	chr12	20808392	20810493	chr12	20808482	20810482	1700030C10Rik
ENSMUSG00000014725	chr14	69442134	69444208	chr14	69442190	69444148	Adam28
ENSMUSG00000027168	chr2	105500492	105503317	chr2	105501231	105503301	Pax6
ENSMUSG00000040310	chr2	93481604	93483712	chr2	93481620	93483676	Alx4
ENSMUSG00000058318	chr2	92007253	92009355	chr2	92007252	92009357	Phf21a
ENSMUSG00000030228	chr6	139713011	139715110	chr6	139713087	139715101	Pik3c2g
ENSMUSG00000058690	chr14	37793746	37795835	chr14	37793752	37795830	Gcap14
ENSMUSG00000015968	chr14	31097122	31099200	chr14	31097221	31098503	Cacna1d
ENSMUSG00000044647	chr2	65667709	65669797	chr2	65667776	65669744	Csrnp3
ENSMUSG00000044647	chr2	65623111	65625213	chr2	65623113	65625181	Csrnp3
ENSMUSG00000024084	chr17	79485623	79489179	chr17	79484628	79489167	Qpct
ENSMUSG00000059742	chr2	62953920	62956039	chr2	62952796	62956018	Kcnh7
ENSMUSG00000059742	chr2	62916997	62919114	chr2	62911780	62919108	Kcnh7
ENSMUSG00000031309	chrX	155642973	155645082	chrX	155642965	155645115	Rps6ka3
ENSMUSG00000024059	chr17	72257223	72259301	chr17	72256797	72259241	Clip4
ENSMUSG00000026828	chr2	57738833	57740921	chr2	57738844	57740941	Galnt5
ENSMUSG00000036192	chr19	19112915	19115031	chr19	19112917	19115026	Rorb
ENSMUSG00000089675	chr1	89980138	89982266	chr1	89980161	89982244	Ugt1a8
ENSMUSG00000039316	chr17	50227796	50229898	chr17	50227812	50229896	Rftn1
ENSMUSG00000033460	chrX	131239819	131241976	chrX	131239825	131241951	Armcx1
ENSMUSG00000031255	chrX	130523638	130526707	chrX	130524284	130526658	Sytl4
ENSMUSG00000000627	chr6	82885839	82887944	chr6	82885849	82887939	Sema4f
ENSMUSG00000029125	chr5	38413345	38415549	chr5	38413313	38415473	Stx18
ENSMUSG00000025969	chr1	62839048	62841146	chr1	62839118	62841076	Nrp2
ENSMUSG00000039542	chr9	49608294	49610394	chr9	49608497	49610286	Ncam1
ENSMUSG00000022641	chr16	50295184	50297297	chr16	50295178	50297295	Bbx
ENSMUSG00000022687	chr16	44568606	44570715	chr16	44568609	44571220	Boc
ENSMUSG00000079575	chr6	46683704	46685822	chr6	46683732	46687076	Rbpsuh-rs3
ENSMUSG00000061082	chrX	50489601	50491721	chrX	50489618	50491708	Plac1
ENSMUSG00000002107	chr2	7000482	7002580	chr2	7000487	7002500	Celf2
ENSMUSG00000022836	chr16	34972147	34974303	chr16	34972217	34974258	Mylk
ENSMUSG00000026655	chr2	3649990	3652224	chr2	3649972	3652204	Fam107b
ENSMUSG00000059974	chr9	29241567	29243654	chr9	29241562	29243655	Ntm
ENSMUSG00000031170	chrX	7847730	7849840	chrX	7847728	7849824	Slc38a5
ENSMUSG00000053914	chr9	14248392	14250853	chr9	14248457	14250783	Kdm4d
ENSMUSG00000032000	chr9	7907126	7909242	chr9	7907203	7909218	Birc3
ENSMUSG00000041624	chr9	3532622	3534903	chr9	3532651	3534867	Gucy1a2
ENSMUSG00000033628	chr18	29997126	29999259	chr18	29996710	29999207	Pik3c3
ENSMUSG00000033628	chr18	29974205	29976311	chr18	29974277	29976255	Pik3c3
ENSMUSG00000033628	chr18	29758165	29760285	chr18	29758211	29760250	Pik3c3
ENSMUSG00000033628	chr18	29634225	29636324	chr18	29634281	29636326	Pik3c3
ENSMUSG00000033628	chr18	29648085	29650211	chr18	29648087	29650183	Pik3c3
ENSMUSG00000008658	chr16	6663719	6665889	chr16	6663786	6665826	Rbfox1
ENSMUSG00000008658	chr16	6288533	6290638	chr16	6288538	6290624	Rbfox1
ENSMUSG00000008658	chr16	6562264	6564355	chr16	6562257	6564298	Rbfox1
ENSMUSG00000027500	chr3	8499030	8501132	chr3	8499092	8501063	Stmn2
ENSMUSG00000080181	chr11	112263466	112265566	chr11	112263545	112265541	Gm11678
ENSMUSG00000080338	chr16	39506709	39510073	chr16	39506715	39510520	AC161816.1
ENSMUSG00000080375	chr12	16021282	16023436	chr12	16021356	16023369	AC102435.1
ENSMUSG00000080375	chr12	16088818	16090925	chr12	16088910	16090816	AC102435.1
ENSMUSG00000080409	chr9	115258930	115261063	chr9	115258927	115261081	Mir467h
ENSMUSG00000080423	chr4	67542856	67544971	chr4	67542948	67544973	BX649539.1
ENSMUSG00000080424	chr3	85126912	85129127	chr3	85126953	85129124	Mir466k
ENSMUSG00000080481	chr3	22771900	22774008	chr3	22771916	22773916	AC138200.1
ENSMUSG00000080586	chr5	82791065	82793166	chr5	82791065	82793258	Mir1187
ENSMUSG00000080633	chr1	197104403	197107725	chr1	197102817	197108358	AC109145.1
ENSMUSG00000034109	chr3	75811384	75813465	chr3	75811484	75813401	Golim4
ENSMUSG00000022500	chr16	10974218	10976252	chr16	10974156	10976292	Litaf
ENSMUSG00000036585	chr18	38979946	38982036	chr18	38980041	38981957	Fgf1
ENSMUSG00000020023	chr10	94054163	94056275	chr10	94054163	94056294	Tmcc3
ENSMUSG00000080815	chr4	67074259	67076411	chr4	67074302	67076407	Hmgb1-rs18
ENSMUSG00000024501	chr18	43527987	43530192	chr18	43528051	43530186	Dpysl3
ENSMUSG00000063600	chr3	29138408	29140554	chr3	29138444	29140486	Egfem1
ENSMUSG00000085718	chr11	53310540	53312636	chr11	53310548	53313446	Rpl9-ps3
ENSMUSG00000070509	chr7	80380972	80383072	chr7	80380912	80383073	Rgma
ENSMUSG00000037610	chr3	31709461	31711566	chr3	31709541	31711546	Kcnmb2
ENSMUSG00000084129	chr11	40976609	40978736	chr11	40976645	40978712	Hmgb1-ps1
ENSMUSG00000054690	chr3	137005398	137007489	chr3	137005411	137007481	Emcn
ENSMUSG00000081940	chrX	72171936	72174068	chrX	72171972	72174070	Xlr3e-ps
ENSMUSG00000082412	chr2	141634454	141636534	chr2	141634795	141636562	Fau-ps1
ENSMUSG00000071141	chr6	136419515	136421592	chr6	136419599	136421526	Rpl36a-ps3
ENSMUSG00000083312	chr11	50944612	50946713	chr11	50943448	50946711	Olfr1374-ps1
ENSMUSG00000027506	chr3	9047848	9049951	chr3	9047861	9049890	Tpd52
ENSMUSG00000021288	chr12	113007331	113009434	chr12	113006468	113009866	Klc1
ENSMUSG00000061576	chr5	27269657	27271747	chr5	27269672	27271732	Dpp6
ENSMUSG00000024500	chr18	43072562	43074682	chr18	43072555	43074682	Ppp2r2b
ENSMUSG00000082874	chr11	21837532	21839676	chr11	21837572	21839629	Rpl15-ps1
ENSMUSG00000083239	chr4	60093488	60095736	chr4	60093511	60095695	Mup-ps1
ENSMUSG00000064115	chr16	68003940	68006301	chr16	68001561	68006294	Cadm2
ENSMUSG00000081144	chr2	39188318	39190431	chr2	39188328	39191939	Vmn2r-ps2
ENSMUSG00000083424	chr2	108747145	108749266	chr2	108747251	108749251	Rpl35a-ps4
ENSMUSG00000028152	chr3	138572994	138575057	chr3	138572954	138575034	Tspan5
ENSMUSG00000026452	chr1	136573775	136575871	chr1	136573850	136575810	Syt2
ENSMUSG00000061259	chr5	86740309	86742382	chr5	86738788	86746030	Tmprss11d
ENSMUSG00000084480	chr7	97430607	97432809	chr7	97430651	97432838	n-R5s155
ENSMUSG00000084541	chr14	13369179	13371283	chr14	13369178	13371284	n-R5s45
ENSMUSG00000084573	chr16	5845421	5847520	chr16	5845487	5847499	n-R5s30
ENSMUSG00000084573	chr16	5708242	5710357	chr16	5708237	5710365	n-R5s30
ENSMUSG00000084573	chr16	5407525	5409620	chr16	5407626	5409525	n-R5s30
ENSMUSG00000084573	chr16	5373510	5375698	chr16	5373510	5375674	n-R5s30
ENSMUSG00000084655	chr5	15336483	15338629	chr5	15336488	15338624	U3
ENSMUSG00000019850	chr10	18763137	18765245	chr10	18763178	18765232	Tnfaip3
ENSMUSG00000020716	chr11	79244041	79246127	chr11	79244133	79246056	Nf1
ENSMUSG00000040363	chrX	11682961	11685061	chrX	11682962	11685047	Bcor
ENSMUSG00000037846	chr10	67534918	67537022	chr10	67535040	67536941	Rtkn2
ENSMUSG00000054976	chr1	81302653	81304745	chr1	81302667	81304714	9430031J16Rik
ENSMUSG00000062257	chr9	27669670	27671762	chr9	27669766	27671758	Opcml
ENSMUSG00000030562	chr7	94333763	94337795	chr7	94333779	94337767	Nox4
ENSMUSG00000020886	chr11	69835354	69837465	chr11	69835359	69837456	Dlg4
ENSMUSG00000085346	chrX	145307214	145309299	chrX	145307380	145309232	Gm15099
ENSMUSG00000030761	chr7	105207519	105209627	chr7	105207524	105209616	Myo7a
ENSMUSG00000087447	chr18	33114156	33116244	chr18	33114246	33116248	2310026I22Rik
ENSMUSG00000021596	chr13	76516693	76518785	chr13	76516782	76518654	Mctp1
ENSMUSG00000086541	chr15	56186500	56188594	chr15	56186500	56188585	Has2as
ENSMUSG00000058571	chr14	117511715	117513823	chr14	117511749	117513803	Gpc6
ENSMUSG00000075700	chr3	58379607	58382284	chr3	58379796	58382105	2810407C02Rik
ENSMUSG00000075324	chr2	63851282	63853384	chr2	63851358	63853382	Fign
ENSMUSG00000026748	chr2	16445026	16447385	chr2	16445023	16447377	Plxdc2
ENSMUSG00000031683	chr8	81266871	81269061	chr8	81266758	81269081	Lsm6
ENSMUSG00000047735	chr6	3149829	3152560	chr6	3147867	3152512	Samd9l
ENSMUSG00000022325	chr15	34437964	34440067	chr15	34437982	34439982	Pop1
ENSMUSG00000086723	chr6	71966325	71968446	chr6	71966335	71968432	Gm16601
ENSMUSG00000039298	chr4	70038180	70040309	chr4	70038128	70040316	Cdk5rap2
ENSMUSG00000039187	chr7	86535827	86537935	chr7	86535837	86537933	Fanci
ENSMUSG00000043183	chr13	54649265	54651373	chr13	54649290	54651342	4732471D19Rik
ENSMUSG00000057173	chr1	39740530	39742629	chr1	39740536	39742622	Rfx8
ENSMUSG00000062257	chr9	28591033	28593155	chr9	28591040	28594153	Opcml
ENSMUSG00000036510	chr8	101748220	101750325	chr8	101748226	101750316	Cdh8
ENSMUSG00000030244	chr6	142371639	142373739	chr6	142371637	142373648	Gys2
ENSMUSG00000026610	chr1	189369876	189371995	chr1	189367998	189371991	Esrrg
ENSMUSG00000022912	chr16	63311388	63313496	chr16	63311387	63313501	Pros1
ENSMUSG00000039782	chr5	43703136	43705289	chr5	43703166	43711033	Cpeb2
ENSMUSG00000037855	chr10	67219259	67221368	chr10	67219282	67221265	Zfp365
ENSMUSG00000021732	chr13	119445640	119447786	chr13	119445732	119447732	Fgf10
ENSMUSG00000028360	chr3	153891500	153893608	chr3	153891551	153893590	Slc44a5
ENSMUSG00000038648	chr6	37307793	37310082	chr6	37307929	37311254	Creb3l2
ENSMUSG00000024513	chr18	71403292	71405390	chr18	71403308	71406913	Mbd2
ENSMUSG00000085020	chr4	56213537	56215655	chr4	56213561	56215643	2310081O03Rik
ENSMUSG00000047773	chr11	89590432	89592546	chr11	89590497	89592532	Ankfn1
ENSMUSG00000059291	chr4	135610584	135612656	chr4	135610587	135612584	Rpl11
ENSMUSG00000028369	chr4	58222007	58224099	chr4	58222047	58224022	Svep1
ENSMUSG00000041390	chr6	16178651	16180846	chr6	16178717	16180840	Mdfic
ENSMUSG00000033615	chr5	108963594	108965702	chr5	108963716	108965618	Cplx1
ENSMUSG00000027016	chr2	77663148	77665236	chr2	77663176	77665133	Zfp385b
ENSMUSG00000039156	chr5	54517540	54519649	chr5	54517605	54519639	Stim2
ENSMUSG00000033308	chr3	118477218	118479363	chr3	118477215	118479366	Dpyd
ENSMUSG00000033308	chr3	118495789	118497889	chr3	118495787	118497884	Dpyd
ENSMUSG00000000253	chr13	45731374	45733462	chr13	45731436	45733456	Gmpr
ENSMUSG00000039167	chr3	151133971	151136075	chr3	151133980	151136061	Eltd1
ENSMUSG00000021699	chr13	109699636	109701762	chr13	109699656	109701744	Pde4d
ENSMUSG00000022323	chr15	34410325	34412412	chr15	34410428	34412322	Hrsp12
ENSMUSG00000028179	chr3	157456267	157458345	chr3	157456309	157458343	Cth
ENSMUSG00000008398	chr10	92724562	92726753	chr10	92724606	92726660	Elk3
ENSMUSG00000028289	chr4	28880426	28882550	chr4	28880436	28883301	Epha7
ENSMUSG00000033352	chr11	65600233	65602816	chr11	65600355	65602638	Map2k4
ENSMUSG00000086254	chr7	132140042	132142118	chr7	132140120	132142055	3100003L05Rik
ENSMUSG00000086254	chr7	131818736	131820822	chr7	131818834	131820789	3100003L05Rik
ENSMUSG00000085159	chr9	75909543	75911688	chr9	75909567	75911635	Gm16662
ENSMUSG00000049148	chr15	4259764	4261952	chr15	4259814	4261963	Plcxd3
ENSMUSG00000025289	chrX	151797475	151799598	chrX	151797510	151799562	Prdx4
ENSMUSG00000073164	chr12	23170649	23172706	chr12	23170666	23172666	2410018L13Rik
ENSMUSG00000032313	chr9	55225202	55227309	chr9	55225196	55227309	AI118078
ENSMUSG00000085935	chr13	91549081	91551162	chr13	91549117	91551153	A830009L08Rik
ENSMUSG00000027281	chr2	136723737	136725836	chr2	136723751	136725752	2210009G21Rik
ENSMUSG00000035653	chr12	62338524	62340692	chr12	62338536	62340661	Lrfn5
ENSMUSG00000035653	chr12	62575188	62577284	chr12	62575215	62577284	Lrfn5
ENSMUSG00000017778	chr13	86410956	86413058	chr13	86410956	86412971	Cox7c
ENSMUSG00000052889	chr7	129433947	129436039	chr7	129433997	129436029	Prkcb
ENSMUSG00000055593	chr7	120042493	120044579	chr7	120042577	120044100	Tead1
ENSMUSG00000085200	chr19	55725363	55727487	chr19	55725361	55727453	4930552P12Rik
ENSMUSG00000050334	chr13	83792780	83794874	chr13	83792780	83794851	C130071C03Rik
ENSMUSG00000027200	chr2	124412774	124415082	chr2	124412793	124415044	Sema6d
ENSMUSG00000007279	chr7	116982935	116985163	chr7	116982937	116985139	Scube2
ENSMUSG00000085940	chr11	91066172	91068266	chr11	91066186	91068205	4930405D11Rik
ENSMUSG00000028291	chr4	34499835	34502193	chr4	34499767	34502163	Akirin2
ENSMUSG00000032238	chr9	68907917	68910074	chr9	68907959	68910043	Rora
ENSMUSG00000064293	chr6	106330307	106332425	chr6	106330323	106332321	Cntn4
ENSMUSG00000020017	chr10	92959960	92962073	chr10	92959970	92962070	Hal
ENSMUSG00000030093	chr6	91320306	91322450	chr6	91320341	91322453	Wnt7a
ENSMUSG00000032698	chr2	103836945	103839080	chr2	103836986	103839032	Lmo2
ENSMUSG00000066026	chr4	144524545	144526637	chr4	144524611	144526611	Dhrs3
ENSMUSG00000023927	chr17	52171069	52173168	chr17	52171069	52173166	Satb1
ENSMUSG00000034518	chr8	77516425	77519062	chr8	77516598	77519059	Hmgxb4
ENSMUSG00000004270	chr6	124617048	124619135	chr6	124617056	124619131	Lpcat3
ENSMUSG00000020723	chr11	107624723	107626807	chr11	107624724	107626759	Cacng4
ENSMUSG00000044951	chr13	32795432	32797526	chr13	32794252	32797461	Mylk4
ENSMUSG00000031284	chrX	139952903	139955067	chrX	139952921	139955061	Pak3
ENSMUSG00000063663	chrX	105854974	105857072	chrX	105854997	105857066	Brwd3
ENSMUSG00000092305	chr12	35638239	35640335	chr12	35638232	35640333	AC133459.1
ENSMUSG00000053930	chr11	66233514	66235655	chr11	66233587	66235677	Shisa6
ENSMUSG00000086662	chr7	72683008	72685088	chr7	72683016	72685094	BC046251
ENSMUSG00000085139	chrX	140625545	140627651	chrX	140625476	140627657	A730046J19Rik
ENSMUSG00000037492	chr8	24843108	24845225	chr8	24843126	24845251	Zmat4
ENSMUSG00000053477	chr18	69856518	69858677	chr18	69856177	69858643	Tcf4
ENSMUSG00000036356	chr8	71198059	71208375	chr8	71198066	71207766	Csgalnact1
ENSMUSG00000086954	chr2	124240393	124242512	chr2	124240419	124242479	4930583P06Rik
ENSMUSG00000022875	chr16	23079362	23081526	chr16	23079411	23081466	Kng1
ENSMUSG00000023873	chr17	9222724	9225109	chr17	9222781	9224933	1700010I14Rik
ENSMUSG00000002107	chr2	7109441	7111505	chr2	7109507	7111471	Celf2
ENSMUSG00000002107	chr2	7003198	7005292	chr2	7003283	7005197	Celf2
ENSMUSG00000085349	chr12	100882326	100884712	chr12	100882409	100884506	Gm16956
ENSMUSG00000054976	chr1	81033003	81035261	chr1	81031161	81035214	9430031J16Rik
ENSMUSG00000029254	chr5	86545129	86547235	chr5	86545130	86547131	Stap1
ENSMUSG00000054555	chr7	141219857	141221990	chr7	141219860	141221986	Adam12
ENSMUSG00000086461	chr1	7484416	7486512	chr1	7484504	7486350	Gm16899
ENSMUSG00000086461	chr1	7481272	7483372	chr1	7481356	7482483	Gm16899
ENSMUSG00000068205	chr2	141420169	141422307	chr2	141420193	141422281	Macrod2
ENSMUSG00000068205	chr2	141257676	141259784	chr2	141257689	141259760	Macrod2
ENSMUSG00000026109	chr1	50820888	50822993	chr1	50820905	50822990	Tmeff2
ENSMUSG00000042793	chr1	136947595	136949698	chr1	136947590	136949671	Lgr6
ENSMUSG00000041540	chr6	144078747	144080833	chr6	144078779	144080779	Sox5
ENSMUSG00000048349	chr14	104735151	104737265	chr14	104735261	104737167	Pou4f1
ENSMUSG00000030315	chr6	114919326	114921430	chr6	114919378	114921424	Vgll4
ENSMUSG00000022479	chr15	97697686	97699831	chr15	97697725	97699767	Vdr
ENSMUSG00000048078	chr7	103880821	103882905	chr7	103880912	103882803	Odz4
ENSMUSG00000086653	chr2	159947893	159949999	chr2	159947550	159949983	9130015L21Rik
ENSMUSG00000028351	chr4	68239229	68241359	chr4	68239219	68243009	Dbc1
ENSMUSG00000040183	chr4	32897853	32899987	chr4	32897864	32899974	Ankrd6
ENSMUSG00000062391	chr11	114252970	114255078	chr11	114253076	114255075	4932435O22Rik
ENSMUSG00000020021	chr10	93549464	93551613	chr10	93549473	93551606	Fgd6
ENSMUSG00000086971	chr11	81152638	81154733	chr11	81152704	81154716	4930527B05Rik
ENSMUSG00000029670	chr6	21907862	21909941	chr6	21907906	21909906	Ing3
ENSMUSG00000030533	chr7	87483611	87485766	chr7	87483715	87485649	Unc45a
ENSMUSG00000022948	chr16	93597157	93599251	chr16	93597155	93599258	Setd4
ENSMUSG00000047115	chr6	49332659	49334941	chr6	49332738	49334813	D330028D13Rik
ENSMUSG00000086977	chr13	67667207	67669300	chr13	67667207	67669303	9430065F17Rik
ENSMUSG00000052854	chrX	135455968	135459321	chrX	135455974	135459223	Nrk
ENSMUSG00000075070	chr16	42607269	42609374	chr16	42607285	42609271	Gm10809
ENSMUSG00000029648	chr5	148421997	148424094	chr5	148422001	148424143	Flt1
ENSMUSG00000086880	chr17	84264613	84266730	chr17	84264619	84266716	C430042M11Rik
ENSMUSG00000074259	chr9	59575967	59578061	chr9	59576200	59578244	Gramd2
ENSMUSG00000032292	chr9	59803171	59805262	chr9	59803187	59805212	Nr2e3
ENSMUSG00000027971	chr3	124930292	124932392	chr3	124930390	124932223	Ndst4
ENSMUSG00000026469	chr1	157204616	157206718	chr1	157204632	157206638	Xpr1
ENSMUSG00000002342	chr8	72708132	72710253	chr8	72708131	72710224	Tmem161a
ENSMUSG00000007653	chr11	42322905	42325018	chr11	42322947	42324992	Gabrb2
ENSMUSG00000041544	chr4	147614719	147616931	chr4	147614742	147616874	Ptchd2
ENSMUSG00000084958	chr1	57302858	57304959	chr1	57302864	57304950	4930558J18Rik
ENSMUSG00000035041	chr10	80551548	80553652	chr10	80551633	80553646	Creb3l3
ENSMUSG00000023951	chr17	46147920	46150020	chr17	46147378	46150020	Vegfa
ENSMUSG00000041891	chr18	66249920	66252268	chr18	66249916	66252212	Lman1
ENSMUSG00000087169	chr19	23106830	23108932	chr19	23106849	23108922	C330002G04Rik
ENSMUSG00000056290	chr19	11525626	11529682	chr19	11525693	11529775	Ms4a4b
ENSMUSG00000027274	chr2	136686007	136688095	chr2	136686015	136688058	Mkks
ENSMUSG00000027270	chr2	135877190	135879279	chr2	135877283	135879267	6330527O06Rik
ENSMUSG00000012819	chr10	59956590	59958800	chr10	59956615	59958746	Cdh23
ENSMUSG00000012819	chr10	59907542	59909661	chr10	59907549	59909648	Cdh23
ENSMUSG00000086160	chr15	91420205	91422280	chr15	91420213	91422180	4933438A12Rik
ENSMUSG00000087594	chr2	145504056	145506146	chr2	145504103	145506076	BC039771
ENSMUSG00000054889	chr13	38257386	38259550	chr13	38257410	38259500	Dsp
ENSMUSG00000032224	chr9	69959446	69961523	chr9	69959527	69960806	Fam81a
ENSMUSG00000042474	chr1	132774360	132776542	chr1	132774380	132776500	Faim3
ENSMUSG00000085138	chr12	91872836	91874911	chr12	91872876	91874834	Gm16738
ENSMUSG00000039578	chr6	61343708	61345846	chr6	61343716	61345830	Fam190a
ENSMUSG00000026946	chr2	51859187	51861299	chr2	51859220	51861281	Nmi
ENSMUSG00000021156	chr13	9762146	9765081	chr13	9762489	9765039	Zmynd11
ENSMUSG00000020623	chr11	110282555	110284665	chr11	110282551	110284665	Map2k6
ENSMUSG00000049336	chr11	36871128	36873224	chr11	36871204	36873205	Odz2
ENSMUSG00000026712	chr2	14247441	14249550	chr2	14247117	14249537	Mrc1
ENSMUSG00000057378	chr2	112641402	112643570	chr2	112641446	112643518	Ryr3
ENSMUSG00000044224	chr15	10364407	10366499	chr15	10364429	10366475	Dnajc21
ENSMUSG00000059974	chr9	29756062	29758149	chr9	29756089	29758147	Ntm
ENSMUSG00000059974	chr9	29651627	29653745	chr9	29651634	29653753	Ntm
ENSMUSG00000038665	chr6	37086544	37088623	chr6	37086627	37088548	Dgki
ENSMUSG00000042010	chr5	114622084	114624195	chr5	114622087	114624183	Acacb
ENSMUSG00000020728	chr11	108456970	108459062	chr11	108456979	108458955	Ccdc46
ENSMUSG00000000248	chr6	128892115	128894236	chr6	128892159	128894164	Clec2g
ENSMUSG00000086651	chr16	21809921	21812033	chr16	21809256	21812033	1300002E11Rik
ENSMUSG00000074024	chr7	99875166	99877225	chr7	99875160	99877162	4632427E13Rik
ENSMUSG00000027540	chr2	167719877	167721978	chr2	167719967	167721976	Ptpn1
ENSMUSG00000029516	chr5	116280808	116282905	chr5	116280884	116282881	Cit
ENSMUSG00000057234	chr2	109067388	109069510	chr2	109067413	109069508	Mettl15
ENSMUSG00000075256	chr2	79146118	79148197	chr2	79146183	79148179	Cerkl
ENSMUSG00000052613	chr10	73768770	73770871	chr10	73768807	73770869	Pcdh15
ENSMUSG00000005514	chr5	136191612	136193698	chr5	136191719	136193614	Por
ENSMUSG00000086002	chr7	100100311	100102420	chr7	100100316	100102418	Gm16744
ENSMUSG00000066442	chr9	89285934	89288291	chr9	89286182	89288274	Mthfs
ENSMUSG00000087375	chr9	69585690	69587814	chr9	69585784	69587762	B230323A14Rik
ENSMUSG00000042345	chr17	31351568	31353662	chr17	31351596	31353573	Ubash3a
ENSMUSG00000087579	chr19	36701760	36703875	chr19	36701821	36703870	1500017E21Rik
ENSMUSG00000020581	chr12	36706446	36708572	chr12	36706492	36708542	Agr2
ENSMUSG00000044816	chr1	65192619	65194707	chr1	65192608	65194634	D630023F18Rik
ENSMUSG00000028266	chr3	143660885	143662978	chr3	143660996	143662964	Lmo4
ENSMUSG00000085084	chr3	155968797	155970927	chr3	155968823	155970901	4930570G19Rik
ENSMUSG00000032818	chr18	77567371	77569468	chr18	77567421	77569433	Loxhd1
ENSMUSG00000054146	chr11	99989817	99991909	chr11	99989895	99991902	Krt15
ENSMUSG00000002763	chr17	46858707	46860825	chr17	46858771	46860781	Pex6
ENSMUSG00000086934	chr16	92577105	92579206	chr16	92577138	92579148	Gm16801
ENSMUSG00000058440	chr6	29997008	29999631	chr6	29996361	29999495	Nrf1
ENSMUSG00000005672	chr5	76062846	76064933	chr5	76062942	76064900	Kit
ENSMUSG00000038127	chr16	27448716	27450801	chr16	27448801	27450795	Ccdc50
ENSMUSG00000038127	chr16	27701307	27703496	chr16	27701431	27703551	Ccdc50
ENSMUSG00000021464	chr13	53364254	53366382	chr13	53364255	53366384	Ror2
ENSMUSG00000029385	chr5	93717647	93719760	chr5	93717647	93719762	Ccng2
ENSMUSG00000009569	chr16	13341302	13343407	chr16	13341313	13343403	Mkl2
ENSMUSG00000040111	chr9	40190172	40192196	chr9	40190144	40192236	Gramd1b
ENSMUSG00000021708	chr13	92812858	92815015	chr13	92812895	92815018	Rasgrf2
ENSMUSG00000027871	chr3	98678521	98680609	chr3	98678525	98680589	Hsd3b1
ENSMUSG00000030465	chr8	70576230	70578331	chr8	70576233	70578239	Psd3
ENSMUSG00000086494	chr5	149469318	149471384	chr5	149469340	149471350	2210417A02Rik
ENSMUSG00000086494	chr5	149475785	149477888	chr5	149475868	149477890	2210417A02Rik
ENSMUSG00000084873	chr15	18537431	18539540	chr15	18537438	18539536	C030047K22Rik
ENSMUSG00000028464	chr4	43536950	43539075	chr4	43537049	43539045	Tpm2
ENSMUSG00000086566	chr13	3354678	3356788	chr13	3354765	3356772	2810429I04Rik
ENSMUSG00000068457	chrY	543649	545759	chrY	543657	545737	Uty
ENSMUSG00000028552	chr4	108970693	108972819	chr4	108970717	108972816	Eps15
ENSMUSG00000058248	chr1	194276905	194279030	chr1	194276903	194279030	Kcnh1
ENSMUSG00000000884	chr16	18532267	18534443	chr16	18531661	18534416	Gnb1l
ENSMUSG00000019647	chr18	47577001	47579149	chr18	47577011	47579141	Sema6a
ENSMUSG00000028086	chr3	84620782	84622884	chr3	84620788	84622872	Fbxw7
ENSMUSG00000032020	chr9	40859415	40861524	chr9	40859411	40861525	Ubash3b
ENSMUSG00000028664	chr4	136208682	136210783	chr4	136208690	136210765	Ephb2
ENSMUSG00000004668	chr11	9323935	9326080	chr11	9323948	9326054	Abca13
ENSMUSG00000027761	chr3	59848079	59850837	chr3	59848038	59850914	Aadac
ENSMUSG00000085113	chr11	63268747	63270904	chr11	63268765	63270835	B130011K05Rik
ENSMUSG00000059146	chr7	85406795	85408902	chr7	85406824	85408854	Ntrk3
ENSMUSG00000047046	chr6	88196257	88198358	chr6	88196262	88199032	1700031F10Rik
ENSMUSG00000046491	chr11	43302791	43304893	chr11	43302845	43304793	C1qtnf2
ENSMUSG00000079184	chr14	57311828	57313928	chr14	57311930	57313921	Mphosph8
ENSMUSG00000085369	chr2	169116398	169118483	chr2	169116652	169118421	9430093N23Rik
ENSMUSG00000057455	chr18	31290301	31292385	chr18	31290291	31292384	Rit2
ENSMUSG00000052479	chr8	101962114	101964266	chr8	101962137	101964212	A330008L17Rik
ENSMUSG00000053141	chr2	161556533	161558634	chr2	161556628	161559357	Ptprt
ENSMUSG00000031865	chr6	83153682	83155764	chr6	83153782	83155714	Dctn1
ENSMUSG00000086262	chr4	130596029	130598107	chr4	130596103	130598078	A930031H19Rik
ENSMUSG00000044791	chr9	110433648	110436916	chr9	110434020	110436561	Setd2
ENSMUSG00000031295	chrX	157040123	157042224	chrX	157040130	157042218	Phka2
ENSMUSG00000056296	chr14	14235491	14237595	chr14	14235505	14237593	Synpr
ENSMUSG00000040865	chr1	63159216	63162089	chr1	63159430	63161978	Ino80d
ENSMUSG00000028567	chr4	108539436	108541553	chr4	108539442	108541548	Txndc12
ENSMUSG00000085795	chr8	27810982	27813426	chr8	27811081	27813426	Zfp703
ENSMUSG00000062866	chr10	13090430	13092538	chr10	13090498	13092517	Phactr2
ENSMUSG00000005089	chr2	102633694	102635745	chr2	102633727	102635558	Slc1a2
ENSMUSG00000032231	chr9	69350294	69352391	chr9	69350298	69352383	Anxa2
ENSMUSG00000061175	chr3	79310247	79312355	chr3	79310278	79312278	Fnip2
ENSMUSG00000037375	chr1	194541098	194543238	chr1	194541169	194543201	Hhat
ENSMUSG00000020000	chr10	23994095	23996206	chr10	23994161	23996207	Moxd1
ENSMUSG00000087306	chr11	41558599	41560689	chr11	41558674	41562269	A230004M16Rik
ENSMUSG00000017631	chr11	76457994	76460103	chr11	76458070	76460016	Abr
ENSMUSG00000028246	chr4	21874236	21876819	chr4	21874238	21876696	6230409E13Rik
ENSMUSG00000024500	chr18	42927056	42929156	chr18	42927102	42929136	Ppp2r2b
ENSMUSG00000022836	chr16	34742067	34744168	chr16	34742063	34744171	Mylk
ENSMUSG00000086023	chr12	106570613	106572662	chr12	106570629	106572619	2810011L19Rik
ENSMUSG00000064325	chr8	82514468	82516546	chr8	82514545	82516512	Hhip
ENSMUSG00000019842	chr10	39384428	39386835	chr10	39384458	39386743	Traf3ip2
ENSMUSG00000036591	chr2	20820489	20822846	chr2	20820503	20822810	Arhgap21
ENSMUSG00000039428	chr7	96257602	96259721	chr7	96257621	96259705	Tmem135
ENSMUSG00000059857	chr3	109557078	109559183	chr3	109557102	109559102	Ntng1
ENSMUSG00000036611	chr9	25309316	25311532	chr9	25309340	25311524	Eepd1
ENSMUSG00000028402	chr4	80769669	80771777	chr4	80769692	80771753	Mpdz
ENSMUSG00000086476	chr9	122397536	122399617	chr9	122397647	122399574	9530059O14Rik
ENSMUSG00000003992	chr13	91575249	91577340	chr13	91575249	91577272	Ssbp2
ENSMUSG00000036872	chr8	89082718	89084815	chr8	89082112	89084797	Abcc12
ENSMUSG00000061751	chr16	34328371	34330466	chr16	34328372	34330386	Kalrn
ENSMUSG00000061751	chr16	34347878	34349924	chr16	34348582	34349262	Kalrn
ENSMUSG00000087421	chr12	15909217	15911388	chr12	15909236	15911372	Gm5432
ENSMUSG00000057110	chr2	34968410	34970578	chr2	34968397	34970579	Cep110
ENSMUSG00000084885	chrX	148833222	148835299	chrX	148833251	148836996	3010001F23Rik
ENSMUSG00000087735	chr6	62269825	62271913	chr6	62269842	62274412	U7
ENSMUSG00000087920	chr16	70871734	70873999	chr16	70871748	70874036	U7
ENSMUSG00000088023	chr15	48771230	48773666	chr15	48771291	48773621	U7
ENSMUSG00000088101	chr10	51071944	51074062	chr10	51071961	51074241	U7
ENSMUSG00000088757	chr14	83122105	83124251	chr14	83122111	83124219	snR78
ENSMUSG00000088946	chr15	17920787	17922883	chr15	17920851	17922766	U6
ENSMUSG00000089032	chr3	61204409	61206511	chr3	61204501	61206508	U7
ENSMUSG00000089243	chr13	78921375	78923453	chr13	78921411	78923449	U7
ENSMUSG00000089503	chr6	80608490	80610612	chr6	80608515	80610602	U7
ENSMUSG00000089503	chr6	80397110	80399236	chr6	80397126	80399208	U7
ENSMUSG00000075000	chr10	66725501	66727697	chr10	66725496	66727740	Nrbf2
ENSMUSG00000027860	chr3	102103744	102105872	chr3	102103742	102107097	Vangl1
ENSMUSG00000026546	chr1	174457455	174459600	chr1	174457481	174459557	Ccdc19
ENSMUSG00000016194	chr1	195072387	195074509	chr1	195071133	195074459	Hsd11b1
ENSMUSG00000029586	chr5	143952133	143954223	chr5	143950759	143954113	4933411G11Rik
ENSMUSG00000031365	chrX	70582428	70584534	chrX	70582472	70585724	Zfp275
ENSMUSG00000068180	chr6	95304382	95306575	chr6	95304461	95306529	AY512915
ENSMUSG00000033060	chr14	102395023	102397150	chr14	102395049	102397123	Lmo7
ENSMUSG00000090061	chr5	63809689	63812159	chr5	63809726	63811780	3110047P20Rik
ENSMUSG00000042015	chr13	95719678	95722198	chr13	95719693	95722058	Wdr41
ENSMUSG00000029673	chr5	132567356	132569470	chr5	132567392	132569430	Auts2
ENSMUSG00000042790	chr9	45697471	45699534	chr9	45697466	45699459	Rnf214
ENSMUSG00000027770	chr3	62282590	62284705	chr3	62282594	62284608	Dhx36
ENSMUSG00000045994	chr9	26539476	26541602	chr9	26539496	26541941	B3gat1
ENSMUSG00000036523	chr12	16753600	16755739	chr12	16753599	16755740	Greb1
ENSMUSG00000063931	chr7	35742178	35744269	chr7	35742172	35744272	Pepd
ENSMUSG00000016194	chr1	195052989	195055122	chr1	195052984	195055125	Hsd11b1
ENSMUSG00000030092	chr6	104286598	104288649	chr6	104286609	104288681	Cntn6
ENSMUSG00000027834	chr3	75370017	75372156	chr3	75370042	75372159	Serpini1
ENSMUSG00000060780	chr6	77236000	77238126	chr6	77236032	77238122	Lrrtm1
ENSMUSG00000060780	chr6	77195068	77197207	chr6	77195092	77197135	Lrrtm1
ENSMUSG00000060780	chr6	77256216	77258310	chr6	77255748	77258312	Lrrtm1
ENSMUSG00000090112	chr10	10904609	10906733	chr10	10904611	10906727	Shprh
ENSMUSG00000049690	chr1	128503434	128505519	chr1	128503518	128505424	Nckap5
ENSMUSG00000089934	chr10	114173414	114175520	chr10	114173411	114175525	4930473D10Rik
ENSMUSG00000089934	chr10	113920115	113922216	chr10	113920123	113922164	4930473D10Rik
ENSMUSG00000022346	chr15	61574282	61576409	chr15	61574360	61576331	Myc
ENSMUSG00000027833	chr3	66532534	66534644	chr3	66531809	66534541	Shox2
ENSMUSG00000019806	chr10	13567892	13569968	chr10	13568073	13569896	Aig1
ENSMUSG00000032280	chr9	61434340	61436432	chr9	61434394	61436377	Tle3
ENSMUSG00000032280	chr9	61327974	61330055	chr9	61327979	61330045	Tle3
ENSMUSG00000031129	chr9	94918009	94920115	chr9	94917918	94920079	Slc9a9
ENSMUSG00000029925	chr6	38813086	38815215	chr6	38813086	38815206	Tbxas1
ENSMUSG00000056870	chr1	45006977	45009161	chr1	45006994	45009154	Gulp1
ENSMUSG00000041426	chr1	52975254	52977369	chr1	52975280	52977363	Hibch
ENSMUSG00000075227	chr19	6060279	6062799	chr19	6060908	6062130	Znhit2-ps
ENSMUSG00000037902	chr2	129465813	129467944	chr2	129465802	129467948	Sirpa
ENSMUSG00000074794	chr13	81050389	81052488	chr13	81050444	81052473	Arrdc3
ENSMUSG00000049641	chr10	51738148	51740305	chr10	51738128	51740256	Vgll2
ENSMUSG00000023826	chr17	12120208	12122302	chr17	12120212	12122289	Park2
ENSMUSG00000066918	chr1	12633829	12635954	chr1	12633844	12635951	Gm17644
ENSMUSG00000090425	chr17	63085908	63087992	chr17	63085892	63087985	Efna5
ENSMUSG00000040420	chr15	21916438	21918560	chr15	21916468	21918557	Cdh18
ENSMUSG00000026288	chr1	89622230	89624322	chr1	89622315	89624228	Inpp5d
ENSMUSG00000080996	chrX	37554305	37556441	chrX	37554309	37556397	Gm4986
ENSMUSG00000091338	chr12	117117420	117119526	chr12	117117466	117119512	Gm16812
ENSMUSG00000025889	chr6	60802948	60805089	chr6	60802979	60805080	Snca
ENSMUSG00000090679	chr9	81012213	81014307	chr9	81012161	81014297	Gm17255
ENSMUSG00000090679	chr9	80626812	80628940	chr9	80626822	80628950	Gm17255
ENSMUSG00000040490	chr17	49095711	49097820	chr17	49095731	49097799	Lrfn2
ENSMUSG00000000605	chr7	7227447	7232347	chr7	7224359	7231951	Clcn4-2
ENSMUSG00000030283	chr6	142885242	142887338	chr6	142885866	142887242	St8sia1
ENSMUSG00000031554	chr8	25934469	25936772	chr8	25934640	25936749	Adam5
ENSMUSG00000083079	chr3	112910384	112912910	chr3	112910891	112912889	Amy2b
ENSMUSG00000036602	chr10	102263983	102266054	chr10	102264734	102265895	Alx1
ENSMUSG00000036602	chr10	102430526	102432629	chr10	102430542	102432620	Alx1
ENSMUSG00000079044	chr10	106152966	106155114	chr10	106152976	106155067	C230021G24Rik
ENSMUSG00000091785	chr18	30587562	30589808	chr18	30585321	30589826	Rpl29-ps5
ENSMUSG00000090949	chr7	93954075	93956174	chr7	93954073	93956175	Vmn2r77
ENSMUSG00000090668	chr9	46169292	46171470	chr9	46169334	46171431	4930448E22Rik
ENSMUSG00000090962	chr12	111367360	111369455	chr12	111367392	111369444	Dio3os
ENSMUSG00000041112	chr13	20236303	20238482	chr13	20236301	20238437	Elmo1
ENSMUSG00000090530	chr16	9441075	9443179	chr16	9441082	9443173	Gm17697
ENSMUSG00000038518	chr13	44963971	44966412	chr13	44963946	44966408	Jarid2
ENSMUSG00000090652	chrY	2049162	2051272	chrY	2049015	2051951	Gm4064
ENSMUSG00000034252	chr9	79913595	79916828	chr9	79913730	79916731	Senp6
ENSMUSG00000090914	chr12	24571239	24573356	chr12	24571249	24573353	Gm17563
ENSMUSG00000090920	chr11	68935161	68938259	chr11	68935187	68938234	9130213A22Rik
ENSMUSG00000091302	chr16	93788418	93790574	chr16	93788418	93790610	2310043M15Rik
ENSMUSG00000033196	chr11	66979779	66981900	chr11	66979791	66981885	Myh2
ENSMUSG00000086541	chr15	56683548	56685650	chr15	56683448	56685574	Has2as
ENSMUSG00000024969	chr19	7414668	7417102	chr19	7414804	7417008	Mark2
ENSMUSG00000021009	chr12	99953142	99955258	chr12	99953232	99955255	Ptpn21
ENSMUSG00000090739	chr5	104990514	104992687	chr5	104990555	104992666	D930016D06Rik
ENSMUSG00000091175	chr3	91126945	91129069	chr3	91126986	91129039	9130204L05Rik
ENSMUSG00000005131	chr9	53229182	53231292	chr9	53229197	53231263	4930550C14Rik
ENSMUSG00000021557	chr13	59532373	59534545	chr13	59532416	59534528	Agtpbp1
ENSMUSG00000091319	chr17	88637966	88640084	chr17	88638027	88640054	Gm17287
ENSMUSG00000066406	chr7	82553147	82555239	chr7	82553143	82555229	Akap13
ENSMUSG00000030043	chr6	82265129	82267227	chr6	82265120	82267225	Tacr1
ENSMUSG00000039542	chr9	49524081	49526191	chr9	49524109	49526115	Ncam1
ENSMUSG00000091352	chr6	100975388	100977489	chr6	100975409	100977408	Gm17519
ENSMUSG00000091232	chr13	15851351	15853455	chr13	15851423	15854346	Gm17394
ENSMUSG00000041014	chr14	40468462	40470610	chr14	40468342	40470574	Nrg3
ENSMUSG00000031990	chr9	27019766	27021872	chr9	27019736	27021874	Jam3
ENSMUSG00000021003	chr12	99164203	99166299	chr12	99160098	99166301	Galc
ENSMUSG00000046876	chr13	45928322	45930414	chr13	45926880	45930272	Atxn1
ENSMUSG00000092059	chr6	13898156	13900540	chr6	13898224	13900524	Gm3109
ENSMUSG00000023403	chr6	49458349	49460569	chr6	49458313	49460515	Stk31
ENSMUSG00000054342	chr7	25161900	25164017	chr7	25161880	25163952	Kcnn4
ENSMUSG00000019907	chr10	107479124	107481226	chr10	107479143	107481222	Ppp1r12a
ENSMUSG00000092066	chr12	107664720	107666874	chr12	107664757	107666866	1700121N20Rik
ENSMUSG00000060508	chr7	20628754	20631082	chr7	20628761	20631068	Nlrp9b
ENSMUSG00000090869	chr9	40328769	40330859	chr9	40328858	40330795	Gm17540
ENSMUSG00000023055	chr15	102528654	102530755	chr15	102528657	102530751	Calcoco1
ENSMUSG00000029231	chr5	75559069	75561163	chr5	75559172	75561066	Pdgfra
ENSMUSG00000091671	chr6	41044413	41046546	chr6	41043157	41046524	Gm17526
ENSMUSG00000028184	chr3	148296961	148299065	chr3	148297039	148299065	Lphn2
ENSMUSG00000043531	chr19	50496759	50498861	chr19	50495915	50498850	Sorcs1
ENSMUSG00000043531	chr19	50383566	50386193	chr19	50384087	50386201	Sorcs1
ENSMUSG00000025234	chr9	59271276	59273383	chr9	59271278	59273395	Arih1
ENSMUSG00000045658	chr1	84286911	84290134	chr1	84286297	84290112	Pid1
ENSMUSG00000091256	chr14	6672683	6674771	chr14	6672698	6674778	Gm17128
ENSMUSG00000032076	chr9	47765409	47767507	chr9	47765406	47767512	Cadm1
ENSMUSG00000092154	chr18	55132233	55134343	chr18	55132302	55134180	Gm17270
ENSMUSG00000054863	chr15	87370931	87373032	chr15	87370933	87372996	Fam19a5
ENSMUSG00000043569	chrX	124233532	124235693	chrX	124233571	124235671	4930412D23Rik
ENSMUSG00000066690	chr9	68659822	68662008	chr9	68659869	68661968	F830001A07Rik
ENSMUSG00000030314	chr6	114665617	114667719	chr6	114665778	114667615	Atg7
ENSMUSG00000039239	chr1	188302822	188304900	chr1	188302900	188304812	Tgfb2
ENSMUSG00000024647	chr18	87211418	87213516	chr18	87211430	87213440	Cbln2
ENSMUSG00000022892	chr16	85184055	85186192	chr16	85184118	85186102	App
ENSMUSG00000032018	chr9	42021987	42024105	chr9	42022113	42023962	Sc5d
ENSMUSG00000041362	chr19	59119168	59121458	chr19	59119359	59121462	4930506M07Rik
ENSMUSG00000091978	chr6	13233341	13235467	chr6	13233290	13235987	Gm725
ENSMUSG00000091978	chr6	13329589	13331691	chr6	13329646	13331665	Gm725
ENSMUSG00000041225	chr18	5955691	5957798	chr18	5952544	5957787	Arhgap12
ENSMUSG00000025089	chr19	58434846	58436922	chr19	58435283	58436869	Gfra1
ENSMUSG00000090640	chr13	94710149	94712245	chr13	94710145	94712244	Gm17447
ENSMUSG00000091061	chr2	96918744	96920844	chr2	96918710	96920840	4930445B16Rik
ENSMUSG00000050587	chr2	97541536	97543648	chr2	97540226	97543648	Lrrc4c
ENSMUSG00000050587	chr2	97331421	97333513	chr2	97331453	97333527	Lrrc4c
ENSMUSG00000040936	chr9	121036374	121039815	chr9	121036313	121039734	Ulk4
ENSMUSG00000005533	chr7	75262159	75264268	chr7	75262177	75264269	Igf1r
ENSMUSG00000058152	chr18	59545160	59547361	chr18	59545161	59547344	Chsy3
ENSMUSG00000029371	chr5	91188223	91190407	chr5	91188257	91190403	Cxcl5
ENSMUSG00000091944	chr8	60805147	60807249	chr8	60805143	60807240	Gm17517
ENSMUSG00000045092	chr3	115320253	115322424	chr3	115320367	115322371	S1pr1
ENSMUSG00000091618	chr10	7103698	7105798	chr10	7103770	7105780	H60c
ENSMUSG00000091618	chr10	7074403	7076508	chr10	7074409	7076497	H60c
ENSMUSG00000028024	chr3	129027663	129029765	chr3	129027650	129029758	Enpep
ENSMUSG00000031558	chr5	48173054	48175144	chr5	48173142	48175138	Slit2
ENSMUSG00000028926	chr5	5128455	5130533	chr5	5128511	5130474	Cdk14
ENSMUSG00000025075	chr19	56366689	56368796	chr19	56366772	56368780	Habp2
ENSMUSG00000001424	chr6	28480698	28482980	chr6	28480812	28482812	Snd1
ENSMUSG00000063458	chr14	23600919	23603013	chr14	23600913	23602974	1700112E06Rik
ENSMUSG00000081111	chr8	100302550	100304644	chr8	100302553	100304646	Gm5913
ENSMUSG00000001833	chr9	25124257	25126668	chr9	25124365	25126326	2003-08-01
ENSMUSG00000068587	chr6	40626922	40629045	chr6	40626969	40628998	Mgam
ENSMUSG00000038305	chr1	57763138	57765281	chr1	57763115	57765929	Spats2l
ENSMUSG00000001504	chr13	72852191	72854249	chr13	72852202	72854211	Irx2
ENSMUSG00000090299	chr12	6999602	7003091	chr12	7000096	7003077	Gm17295
ENSMUSG00000090299	chr12	7132852	7134950	chr12	7132868	7134934	Gm17295
ENSMUSG00000073116	chr5	26412789	26414857	chr5	26412877	26414877	Gm10471
ENSMUSG00000037306	chr4	134163132	134165248	chr4	134163146	134165235	Man1c1
ENSMUSG00000054040	chr7	54774329	54776481	chr7	54772662	54776425	Mrgpra2b
ENSMUSG00000092445	chr12	24046097	24048200	chr12	24046117	24048133	RP23-32K16.2
ENSMUSG00000036972	chr9	91271706	91274052	chr9	91271870	91274040	Zic4
ENSMUSG00000036990	chr8	82080320	82082441	chr8	82080336	82082429	Otud4
ENSMUSG00000092251	chr14	53719577	53721683	chr14	53719579	53721659	RP24-334B8.1
ENSMUSG00000092282	chr12	24224176	24226284	chr12	24224170	24226272	RP23-32K16.3
ENSMUSG00000092446	chr5	75490089	75492188	chr5	75490093	75492185	AC161192.1
ENSMUSG00000020524	chr11	57115114	57117209	chr11	57115111	57117210	Gria1
ENSMUSG00000020524	chr11	56987719	56990703	chr11	56988568	56990701	Gria1
ENSMUSG00000037437	chr8	26053164	26055254	chr8	26053201	26055208	Adam32
ENSMUSG00000092519	chr17	33587198	33589301	chr17	33587298	33589288	CT030734.1
ENSMUSG00000073399	chr17	37028547	37030652	chr17	37028571	37030651	Trim40
ENSMUSG00000044058	chr5	78533753	78535856	chr5	78533762	78541801	Mthfr-ps1
ENSMUSG00000031562	chr8	49241364	49243460	chr8	49241368	49243378	Dctd
ENSMUSG00000038518	chr13	44578085	44580182	chr13	44578089	44580163	Jarid2
ENSMUSG00000038518	chr13	44744874	44747043	chr13	44744981	44746881	Jarid2
ENSMUSG00000092733	chr12	89778339	89780461	chr12	89777780	89780437	CT572991.1
ENSMUSG00000092769	chr10	4614124	4616233	chr10	4614214	4616137	AC116729.1
ENSMUSG00000092771	chr7	151969852	151971957	chr7	151969854	151971938	AC149593.1
ENSMUSG00000092830	chr3	150226168	150228304	chr3	150226218	150228294	AC133201.1
ENSMUSG00000093018	chrX	48901223	48903379	chrX	48901261	48903356	AL672099.1
ENSMUSG00000093077	chr5	147071569	147073802	chr5	147071658	147073792	AC113316.1
ENSMUSG00000093095	chr3	156755116	156757294	chr3	156755120	156757249	AC170189.1
ENSMUSG00000093108	chr7	69190810	69192895	chr7	69190878	69192890	AC117644.4
ENSMUSG00000093110	chr6	34318351	34320455	chr6	34318363	34320458	AC115767.1
ENSMUSG00000093140	chr8	75549275	75551421	chr8	75549297	75551357	AC115798.1
ENSMUSG00000093175	chr18	38266038	38268195	chr18	38266185	38268011	AC133646.1
ENSMUSG00000093175	chr18	38314288	38316483	chr18	38314300	38316459	AC133646.1
ENSMUSG00000093351	chr12	111105289	111107330	chr12	111104523	111107288	AC121784.5
ENSMUSG00000093354	chr9	41577838	41579954	chr9	41577829	41579951	CT025619.1
ENSMUSG00000093361	chr18	41601243	41603349	chr18	41601253	41603353	AC127323.1

## Sheet: prem genes_overlap
nearest prem genes: UBTF enriched and UBTF-dependent rDNA-interacting regions
4632427E13Rik
Abhd6
Abr
Adarb2
Ahctf1
Antxr2
Asns
Auts2
AW209491
Bcl6
C430042M11Rik
Cacna1e
Cbln2
Ccdc162
Ccng2
Ccrn4l
Cdh5
Cdk5rap2
Cenpw
Cerk
Chst14
Clcn4-2
Clec2g
Cpeb2
Csgalnact1
Cth
D330028D13Rik
Dhrs3
Dnahc5
Eepd1
Egln3
Eif3e
Elmo1
Eltd1
Enpep
Esr1
Fam82a1
Farsb
Fat3
Fmn2
Fndc3a
Fnip2
Foxk1
Gfra1
Gm10159
Gm16601
Gm17270
Gm5913
Gmpr
Gnb5
Gpam
Gpr141
Gramd1b
Hivep1
Hk3
Hsd11b1
Id2
Ifng
Igf1r
Ighv1-9
Igkv17-127
Ikzf2
Insr
Kalrn
Kcnj16
Kynu
Lgr6
Litaf
Lmo4
Lmo7
Loxhd1
Lphn2
Lpp
Lrig2
Lrrk2
Lrrn3
Lsm6
Ly86
Maf
Mctp1
Mdfic
Megf9
Mrc1
Mrgpra2b
Mrvi1
Ms4a4b
Myc
N6amt1
Nfix
Nid1
Nipbl
Nnt
Odz3
Odz4
Pde1c
Pde4d
Plcl1
Plxdc2
Pros1
Psd3
Ptpro
Qpct
Rgs18
Rnf144b
Rpl10-ps3
Rplp1
Rrn3
Satb1
Sema4f
Serpini1
Slc16a7
Slc9a9
Snd1
Sntb1
Spry2
Sspn
St8sia1
Stk3
Sytl4
Tapt1
Tars
Tcf4
Tm7sf3
Tmem2
Tnfaip3
Tns1
Tusc1
Wdr41
Zbtb16
Zbtb20

## Sheet: mal IDR replicate peaks
Ensembl.Gene.ID	chr_rep1	peak start_rep1	peak stop_rep1	chr_rep2	peak start_rep2	peak stop_rep2	Associated.Gene.Name
ENSMUSG00000000049	chr11	108246701	108253365	chr11	108247318	108253642	Apoh
ENSMUSG00000000440	chr6	115414207	115416300	chr6	115414208	115416276	Pparg
ENSMUSG00000000560	chr5	71469565	71471664	chr5	71469579	71471853	Gabra2
ENSMUSG00000001095	chr11	78227602	78229697	chr11	78227605	78229695	Slc13a2
ENSMUSG00000020651	chr12	32242610	32244779	chr12	32242626	32244742	Slc26a4
ENSMUSG00000021070	chr12	106761934	106764058	chr12	106761929	106764061	Bdkrb2
ENSMUSG00000001774	chr9	17692272	17697466	chr9	17692224	17697589	Chordc1
ENSMUSG00000002365	chr17	5840072	5842888	chr17	5840111	5842562	Snx9
ENSMUSG00000002688	chr12	51959260	51961344	chr12	51959267	51961334	Prkd1
ENSMUSG00000003032	chr4	55549071	55551447	chr4	55549075	55552186	Klf4
ENSMUSG00000003131	chr9	45792496	45793296	chr9	45791536	45793681	Pafah1b2
ENSMUSG00000003227	chr10	58050697	58052772	chr10	58050721	58052726	Edar
ENSMUSG00000003228	chr19	60999575	61001675	chr19	60999569	61001767	Grk5
ENSMUSG00000003233	chr16	20515935	20518109	chr16	20516035	20518186	Dvl3
ENSMUSG00000004031	chr1	160085381	160087488	chr1	160085389	160087487	Fam5b
ENSMUSG00000004110	chr1	156508657	156510755	chr1	156508657	156510752	Cacna1e
ENSMUSG00000004508	chr7	104325912	104328364	chr7	104325623	104328393	Gab2
ENSMUSG00000004637	chr8	116959849	116962511	chr8	116959844	116962417	Wwox
ENSMUSG00000004837	chr11	61466835	61468943	chr11	61466835	61468926	Grap
ENSMUSG00000005124	chr15	66720440	66722540	chr15	66720450	66722543	Wisp1
ENSMUSG00000022892	chr16	85021330	85023420	chr16	85021329	85023332	App
ENSMUSG00000005355	chr10	78135582	78137410	chr10	78135293	78137926	Casp14
ENSMUSG00000005355	chr10	78150359	78152620	chr10	78150349	78152620	Casp14
ENSMUSG00000005397	chr13	13561283	13563405	chr13	13561294	13563368	Nid1
ENSMUSG00000006586	chr4	13632584	13634665	chr4	13632359	13634739	Runx1t1
ENSMUSG00000006941	chr9	120373481	120375555	chr9	120373510	120375571	Eif1b
ENSMUSG00000007892	chr9	61569273	61571364	chr9	61569265	61571366	Rplp1
ENSMUSG00000009185	chr11	81955273	81958546	chr11	81954547	81958749	Ccl8
ENSMUSG00000014453	chr14	64013721	64016029	chr14	64013728	64016030	Blk
ENSMUSG00000014498	chr10	127813027	127815519	chr10	127813160	127815465	Ankrd52
ENSMUSG00000015202	chr10	3041812	3043813	chr10	3042742	3044814	Cnksr3
ENSMUSG00000015354	chr9	95542276	95544382	chr9	95542277	95544366	Pcolce2
ENSMUSG00000029636	chr5	147156413	147158426	chr5	147156359	147158729	Wasf3
ENSMUSG00000016619	chr15	84752565	84757201	chr15	84753003	84758032	Nup50
ENSMUSG00000017485	chr14	17196918	17199215	chr14	17197033	17199204	Top2b
ENSMUSG00000017692	chr11	80113365	80115642	chr11	80113208	80115559	Rhbdl3
ENSMUSG00000017922	chr13	27284679	27286780	chr13	27284687	27286775	Prl3c1
ENSMUSG00000026361	chr1	145557769	145564662	chr1	145557389	145564758	Cdc73
ENSMUSG00000022329	chr15	35153903	35156002	chr15	35153908	35155998	Stk3
ENSMUSG00000019579	chr17	56338416	56340517	chr17	56338485	56340516	D17Wsu104e
ENSMUSG00000019777	chr10	36636776	36638947	chr10	36636785	36638980	Hdac2
ENSMUSG00000019814	chr10	12950843	12953185	chr10	12950821	12953176	Ltv1
ENSMUSG00000019892	chr10	102699861	102704044	chr10	102699265	102704232	Lrriq1
ENSMUSG00000019942	chr10	68891792	68893856	chr10	68891782	68893862	Cdk1
ENSMUSG00000019947	chr10	67701110	67703174	chr10	67701090	67703179	Arid5b
ENSMUSG00000019987	chr10	24642828	24644928	chr10	24642846	24644915	Arg1
ENSMUSG00000019992	chr10	20116350	20118418	chr10	20116374	20118412	Fam54a
ENSMUSG00000020009	chr10	19255740	19258347	chr10	19255593	19258752	Ifngr1
ENSMUSG00000020092	chr10	60835767	60837855	chr10	60835752	60837858	X99384
ENSMUSG00000060780	chr6	77158873	77160984	chr6	77158944	77161063	Lrrtm1
ENSMUSG00000020216	chr10	80275871	80278010	chr10	80275831	80279247	Jsrp1
ENSMUSG00000020270	chr11	32726795	32729591	chr11	32726658	32729871	1700008A04Rik
ENSMUSG00000020326	chr11	40637790	40639883	chr11	40636332	40639887	Ccng1
ENSMUSG00000020393	chr11	5208611	5210701	chr11	5208612	5210628	Kremen1
ENSMUSG00000020405	chr11	43414886	43416975	chr11	43414482	43416975	Fabp6
ENSMUSG00000020611	chr11	109223091	109226008	chr11	109223085	109225244	Gna13
ENSMUSG00000020621	chr12	10498832	10500879	chr12	10498836	10500882	Rdh14
ENSMUSG00000020644	chr12	25995154	25997260	chr12	25995155	25997258	Id2
ENSMUSG00000021010	chr12	54585776	54587860	chr12	54585800	54587852	Npas3
ENSMUSG00000021367	chr13	42531099	42533199	chr13	42531096	42533200	Edn1
ENSMUSG00000021413	chr13	34943005	34945081	chr13	34943019	34945069	Prpf4b
ENSMUSG00000021420	chr13	36275502	36282538	chr13	36275805	36283052	Fars2
ENSMUSG00000021423	chr13	37425333	37427428	chr13	37425307	37427431	Ly86
ENSMUSG00000021423	chr13	37573307	37575889	chr13	37573332	37575467	Ly86
ENSMUSG00000021478	chr13	53922722	53924813	chr13	53922708	53924740	Drd1a
ENSMUSG00000021600	chr13	71062579	71068793	chr13	71062602	71069282	8030423J24Rik
ENSMUSG00000021604	chr13	73256534	73258709	chr13	73256333	73258832	Irx4
ENSMUSG00000021614	chr13	89889108	89891284	chr13	89889124	89891242	Vcan
ENSMUSG00000021701	chr13	111392236	111394342	chr13	111392230	111394362	Plk2
ENSMUSG00000021731	chr13	119026595	119028945	chr13	119026540	119029058	Mrps30
ENSMUSG00000021731	chr13	119196899	119199579	chr13	119196769	119199612	Mrps30
ENSMUSG00000021749	chr14	9353684	9355888	chr14	9353712	9355933	Oit1
ENSMUSG00000021779	chr14	18187906	18190143	chr14	18187844	18190148	Thrb
ENSMUSG00000021804	chr14	37857175	37859251	chr14	37857234	37859270	Rgr
ENSMUSG00000022070	chr14	99462517	99464635	chr14	99462178	99465002	6720463M24Rik
ENSMUSG00000022114	chr14	106387949	106390046	chr14	106387951	106390050	Spry2
ENSMUSG00000036800	chr15	70934255	70943176	chr15	70934647	70943458	Fam135b
ENSMUSG00000036800	chr15	71431976	71432776	chr15	71431864	71432534	Fam135b
ENSMUSG00000022336	chr15	43196547	43198664	chr15	43196546	43198680	Eif3e
ENSMUSG00000022508	chr16	24041172	24043257	chr16	24041177	24043243	Bcl6
ENSMUSG00000022512	chr16	26316832	26324163	chr16	26317060	26324410	Cldn1
ENSMUSG00000022682	chr16	13783368	13785535	chr16	13783378	13785517	Rrn3
ENSMUSG00000022867	chr16	76865364	76867495	chr16	76865372	76867464	Usp25
ENSMUSG00000023018	chr15	99531653	99533658	chr15	99531728	99533934	Smarcd1
ENSMUSG00000023087	chr3	50840858	50842986	chr3	50839529	50843006	Ccrn4l
ENSMUSG00000023802	chr17	4017779	4024450	chr17	4017596	4024983	Nox3
ENSMUSG00000023923	chr17	51548273	51550393	chr17	51548296	51550333	Tbc1d5
ENSMUSG00000023943	chr17	54215914	54218083	chr17	54215924	54218093	Sult1c1
ENSMUSG00000023965	chr17	63855865	63857956	chr17	63855871	63857951	Fbxl17
ENSMUSG00000023967	chr17	46231246	46233314	chr17	46231312	46233316	Mrps18a
ENSMUSG00000024053	chr17	71627851	71629957	chr17	71627864	71629885	Emilin2
ENSMUSG00000024105	chr17	67147799	67149893	chr17	67147797	67149901	9130404H23Rik
ENSMUSG00000024107	chr17	89135069	89137164	chr17	89135072	89137084	Lhcgr
ENSMUSG00000024107	chr17	89355923	89358135	chr17	89355960	89358140	Lhcgr
ENSMUSG00000024107	chr17	89365585	89367739	chr17	89365583	89367717	Lhcgr
ENSMUSG00000024232	chr18	3556318	3558339	chr18	3555700	3558345	Bambi
ENSMUSG00000024245	chr17	81352871	81355439	chr17	81352855	81355756	Tmem178
ENSMUSG00000024261	chr18	31612927	31614969	chr18	31612872	31615008	Syt4
ENSMUSG00000057440	chr18	7705617	7707836	chr18	7705615	7707708	Mpp7
ENSMUSG00000024481	chr18	47033481	47035694	chr18	47033485	47035692	4833403I15Rik
ENSMUSG00000024535	chr18	53420537	53422625	chr18	53420564	53422629	Snx24
ENSMUSG00000024546	chr18	68850715	68852911	chr18	68850719	68852894	4930546C10Rik
ENSMUSG00000024546	chr18	68997254	68999357	chr18	68997258	68999347	4930546C10Rik
ENSMUSG00000024546	chr18	69056025	69058121	chr18	69055968	69058073	4930546C10Rik
ENSMUSG00000024600	chr18	58611155	58613245	chr18	58611163	58613180	Slc27a6
ENSMUSG00000024659	chr19	20501202	20503301	chr19	20501216	20503277	Anxa1
ENSMUSG00000024664	chr19	10124263	10126350	chr19	10124269	10126338	Fads3
ENSMUSG00000024750	chr19	21283155	21285350	chr19	21283156	21285370	Zfand5
ENSMUSG00000024754	chr19	21823513	21825682	chr19	21823580	21825675	Tmem2
ENSMUSG00000024768	chr19	34042737	34044834	chr19	34042731	34044830	Lipf
ENSMUSG00000025006	chr19	40581969	40584349	chr19	40581968	40584717	Sorbs1
ENSMUSG00000036225	chr18	15355908	15358023	chr18	15355898	15358019	Kctd1
ENSMUSG00000025034	chr19	46573803	46578242	chr19	46574701	46577716	Trim8
ENSMUSG00000025090	chr19	58612185	58612985	chr19	58611625	58613754	1700011F14Rik
ENSMUSG00000025202	chr19	44289417	44291722	chr19	44289379	44291729	Scd3
ENSMUSG00000025277	chr14	8837624	8839736	chr14	8837624	8839970	Abhd6
ENSMUSG00000025280	chr14	25257907	25259906	chr14	25257724	25259992	Polr3a
ENSMUSG00000025461	chr7	147406145	147408297	chr7	147404142	147408266	Cd163l1
ENSMUSG00000025479	chr7	147936657	147938669	chr7	147936652	147938758	Cyp2e1
ENSMUSG00000025754	chr7	84176411	84178516	chr7	84176374	84178542	Agbl1
ENSMUSG00000025754	chr7	83916871	83920219	chr7	83916859	83920525	Agbl1
ENSMUSG00000078671	chr7	80641044	80642896	chr7	80640763	80642902	Chd2
ENSMUSG00000025932	chr1	14453347	14455443	chr1	14453437	14455425	Eya1
ENSMUSG00000025935	chr1	13590117	13592213	chr1	13590123	13592199	Tram1
ENSMUSG00000025946	chr1	65433288	65435353	chr1	65433261	65435356	Pth2r
ENSMUSG00000025997	chr1	69777899	69780024	chr1	69777897	69780517	Ikzf2
ENSMUSG00000025997	chr1	69502329	69504447	chr1	69502296	69504463	Ikzf2
ENSMUSG00000025997	chr1	69716312	69718424	chr1	69716324	69718409	Ikzf2
ENSMUSG00000026051	chr1	43675380	43679861	chr1	43675973	43680453	1500015O10Rik
ENSMUSG00000037138	chr1	38709367	38711534	chr1	38709237	38711645	Aff3
ENSMUSG00000026182	chr1	73338318	73344695	chr1	73338082	73345510	Tnp1
ENSMUSG00000026196	chr1	71296378	71303715	chr1	71296989	71303983	Bard1
ENSMUSG00000026196	chr1	71124895	71133881	chr1	71124891	71132592	Bard1
ENSMUSG00000026235	chr1	77430042	77432118	chr1	77430043	77432118	Epha4
ENSMUSG00000026272	chr1	95042514	95044623	chr1	95042516	95044612	Agxt
ENSMUSG00000026285	chr1	95942030	95944126	chr1	95942000	95944082	Pdcd1
ENSMUSG00000026321	chr1	107756300	107758551	chr1	107756157	107758717	Tnfrsf11a
ENSMUSG00000026322	chr18	62467642	62470078	chr18	62467644	62470125	Htr4
ENSMUSG00000026341	chr1	127010042	127011697	chr1	127009460	127012336	Actr3
ENSMUSG00000026343	chr1	127582848	127585069	chr1	127582873	127585016	Gpr39
ENSMUSG00000026357	chr1	146624668	146626686	chr1	146624594	146626697	Rgs18
ENSMUSG00000026374	chr1	119992536	120001510	chr1	119993569	120001621	Tsn
ENSMUSG00000026527	chr1	177326218	177333735	chr1	177326548	177333992	Rgs7
ENSMUSG00000026532	chr1	176097400	176099340	chr1	176097345	176099547	Spna1
ENSMUSG00000026544	chr1	174573780	174576018	chr1	174573793	174575975	Dusp23
ENSMUSG00000026603	chr1	191823220	191825302	chr1	191823219	191825236	Smyd2
ENSMUSG00000026620	chr1	186853730	186856333	chr1	186853751	186856287	Mark1
ENSMUSG00000026640	chr1	196119976	196122069	chr1	196119965	196122053	Plxna2
ENSMUSG00000026726	chr2	13285369	13287148	chr2	13285031	13287221	Cubn
ENSMUSG00000027167	chr2	105685685	105691940	chr2	105685269	105692688	Elp4
ENSMUSG00000027293	chr2	119979080	119982624	chr2	119980477	119982652	Ehd4
ENSMUSG00000027499	chr3	7216679	7224462	chr3	7217172	7224639	Pkia
ENSMUSG00000027599	chr3	18915107	18922865	chr3	18915584	18922963	Armc1
ENSMUSG00000027599	chr3	18878192	18885601	chr3	18877740	18886009	Armc1
ENSMUSG00000027718	chr3	37141137	37144593	chr3	37140624	37144597	Il21
ENSMUSG00000027765	chr3	60904003	60906025	chr3	60902766	60906494	P2ry1
ENSMUSG00000027770	chr3	62346601	62353343	chr3	62346592	62353750	Dhx36
ENSMUSG00000027799	chr3	56049933	56057378	chr3	56050683	56057649	Nbea
ENSMUSG00000027803	chr3	57355711	57357712	chr3	57355709	57357800	Wwtr1
ENSMUSG00000027822	chr3	63772627	63774737	chr3	63772626	63774733	Slc33a1
ENSMUSG00000028089	chr3	97355907	97358001	chr3	97355896	97357982	Chd1l
ENSMUSG00000028134	chr3	119484667	119487254	chr3	119484780	119487067	Ptbp2
ENSMUSG00000028172	chr3	134460667	134464338	chr3	134460278	134464309	Tacr3
ENSMUSG00000028197	chr3	144922964	144925060	chr3	144922968	144925061	Col24a1
ENSMUSG00000028261	chr4	24809677	24811764	chr4	24809680	24811681	Ndufaf4
ENSMUSG00000028287	chr4	39494210	39496546	chr4	39494185	39496560	1700009N14Rik
ENSMUSG00000015243	chr4	53185651	53187727	chr4	53185616	53187750	Abca1
ENSMUSG00000028518	chr4	104781452	104783515	chr4	104781311	104783528	Prkaa2
ENSMUSG00000028777	chr5	17543385	17545498	chr5	17543485	17545484	Gnat3
ENSMUSG00000001985	chr4	125056278	125058291	chr4	125056224	125058285	Grik3
ENSMUSG00000028869	chr4	124705800	124707905	chr4	124705881	124707891	Gnl2
ENSMUSG00000029169	chr5	52499234	52501327	chr5	52499220	52501278	Dhx15
ENSMUSG00000029169	chr5	52482008	52484174	chr5	52482024	52484159	Dhx15
ENSMUSG00000029253	chr5	86434184	86440288	chr5	86434216	86441759	Cenpc1
ENSMUSG00000029270	chr5	108415150	108417162	chr5	108415057	108417149	Fam69a
ENSMUSG00000029338	chr5	98257176	98260208	chr5	98256819	98260199	Antxr2
ENSMUSG00000029380	chr5	91310056	91312227	chr5	91310114	91312245	Cxcl1
ENSMUSG00000029385	chr5	93688823	93690930	chr5	93688829	93690919	Ccng2
ENSMUSG00000029553	chr6	16621487	16623757	chr6	16621565	16623767	Tcfec
ENSMUSG00000029553	chr6	16454496	16456650	chr6	16454525	16456654	Tcfec
ENSMUSG00000038656	chr5	146213876	146215949	chr5	146213892	146215977	Cyp3a16
ENSMUSG00000029632	chr6	11643321	11650288	chr6	11643127	11650556	Ndufa4
ENSMUSG00000029714	chr5	137950857	137953170	chr5	137950604	137953193	Gigyf1
ENSMUSG00000029752	chr6	7677805	7679968	chr6	7677801	7679865	Asns
ENSMUSG00000029766	chr6	31979094	31981172	chr6	31979160	31981161	1700012A03Rik
ENSMUSG00000029819	chr6	49819474	49821614	chr6	49819430	49821602	Npy
ENSMUSG00000029999	chr6	86178909	86181031	chr6	86178921	86181148	Tgfa
ENSMUSG00000030017	chr6	78515293	78519788	chr6	78516036	78519779	Reg3g
ENSMUSG00000030051	chr6	87611064	87613166	chr6	87611124	87613147	Aplf
ENSMUSG00000030077	chr6	103479036	103482422	chr6	103479036	103482409	Chl1
ENSMUSG00000030255	chr6	145880301	145883613	chr6	145880281	145882567	Sspn
ENSMUSG00000030282	chr6	142703588	142706507	chr6	142703617	142705799	Cmas
ENSMUSG00000030303	chr6	147907568	147909661	chr6	147907645	147909675	Far2
ENSMUSG00000030433	chr7	4910631	4912682	chr7	4910607	4912694	Sbk2
ENSMUSG00000030780	chr7	135448433	135451397	chr7	135448450	135450564	BC017158
ENSMUSG00000030858	chr7	138470885	138472893	chr7	138470863	138472923	1700007K09Rik
ENSMUSG00000030976	chr7	140639823	140641918	chr7	140639846	140641919	4930404H21Rik
ENSMUSG00000030987	chr7	109490289	109492218	chr7	109490098	109492316	Stim1
ENSMUSG00000030987	chr7	109452286	109454381	chr7	109452287	109454380	Stim1
ENSMUSG00000031004	chr7	143233016	143235123	chr7	143233041	143235135	Mki67
ENSMUSG00000031004	chr7	143189735	143191904	chr7	143189815	143191963	Mki67
ENSMUSG00000036279	chr16	43573022	43575147	chr16	43573039	43575131	Zbtb20
ENSMUSG00000031182	chrX	63568408	63571876	chrX	63567902	63571879	4930447F04Rik
ENSMUSG00000031212	chrX	94304450	94306576	chrX	94304463	94307162	Pgr15l
ENSMUSG00000031258	chrX	130683579	130685674	chrX	130683575	130685865	Xkrx
ENSMUSG00000031517	chr8	56019355	56024597	chr8	56019103	56026537	Gpm6a
ENSMUSG00000031517	chr8	56063486	56065595	chr8	56062115	56065599	Gpm6a
ENSMUSG00000031517	chr8	56028853	56030906	chr8	56028816	56030933	Gpm6a
ENSMUSG00000031529	chr8	36196933	36199052	chr8	36196930	36199069	Tnks
ENSMUSG00000031530	chr8	35703744	35705773	chr8	35703751	35706270	Dusp4
ENSMUSG00000031613	chr8	58876091	58879473	chr8	58876141	58879511	Hpgd
ENSMUSG00000031662	chr8	91110324	91112246	chr8	91110239	91112332	Snx20
ENSMUSG00000031669	chr8	98173411	98176888	chr8	98173391	98176900	Gins3
ENSMUSG00000031688	chr8	80984510	80986510	chr8	80984400	80986590	Pou4f2
ENSMUSG00000031737	chr8	94926786	94928857	chr8	94926809	94928845	Irx5
ENSMUSG00000031871	chr8	106411339	106413461	chr8	106411345	106413471	Cdh5
ENSMUSG00000018620	chr9	7599075	7600993	chr9	7598890	7601731	Mmp20
ENSMUSG00000032012	chr9	43444809	43447268	chr9	43444776	43447264	Pvrl1
ENSMUSG00000032013	chr9	43117191	43119328	chr9	43117181	43119326	Trim29
ENSMUSG00000032013	chr9	43275877	43277977	chr9	43275879	43277979	Trim29
ENSMUSG00000032034	chr9	32161202	32164943	chr9	32160228	32164909	Kcnj5
ENSMUSG00000032181	chr9	75537597	75539684	chr9	75537595	75539676	Scg3
ENSMUSG00000032349	chr9	77757519	77759374	chr9	77757514	77759604	Elovl5
ENSMUSG00000032376	chr9	66439349	66442018	chr9	66439316	66441634	Usp3
ENSMUSG00000059518	chr5	137457713	137459723	chr5	137457706	137459726	Znhit1
ENSMUSG00000032451	chr9	97276932	97279032	chr9	97276958	97279004	Trim42
ENSMUSG00000032454	chr9	98379309	98381408	chr9	98379320	98381387	Rbp2
ENSMUSG00000032796	chr17	68089683	68091890	chr17	68089680	68091911	Lama1
ENSMUSG00000038774	chr10	50081927	50088966	chr10	50082294	50089593	Ascc3
ENSMUSG00000038774	chr10	49989297	49995410	chr10	49989372	49996903	Ascc3
ENSMUSG00000039851	chr16	91072719	91074793	chr16	91072731	91074774	4932438H23Rik
ENSMUSG00000032937	chr17	89742435	89744494	chr17	89742398	89744532	Fshr
ENSMUSG00000033940	chr6	113552022	113555430	chr6	113551467	113554901	6720456B07Rik
ENSMUSG00000039899	chr5	20872999	20875124	chr5	20873007	20875103	Fgl2
ENSMUSG00000033730	chr14	70369329	70371387	chr14	70369317	70371401	Egr3
ENSMUSG00000037910	chr3	47769054	47772970	chr3	47768895	47773082	1700018B24Rik
ENSMUSG00000039934	chr5	20658520	20662492	chr5	20658514	20663029	Pion
ENSMUSG00000042258	chr13	117272056	117274296	chr13	117271373	117274337	Isl1
ENSMUSG00000036023	chr14	51453906	51456090	chr14	51453890	51456097	Parp2
ENSMUSG00000041468	chr5	147477167	147479265	chr5	147476622	147479295	Gpr12
ENSMUSG00000033350	chr9	95325329	95327461	chr9	95325323	95327470	Chst2
ENSMUSG00000033478	chr19	57434345	57436883	chr19	57434416	57436518	Fam160b1
ENSMUSG00000039385	chr15	13312294	13314870	chr15	13312252	13314870	Cdh6
ENSMUSG00000039385	chr15	13616907	13622053	chr15	13616956	13622421	Cdh6
ENSMUSG00000039968	chr5	20430521	20432631	chr5	20430525	20432625	Rsbn1l
ENSMUSG00000042213	chr6	116190706	116192809	chr6	116190722	116193227	Anubl1
ENSMUSG00000039661	chr8	31558753	31565156	chr8	31558909	31565725	Dusp26
ENSMUSG00000022353	chr15	58951011	58953144	chr15	58950470	58953143	Mtss1
ENSMUSG00000035910	chr13	25141292	25143515	chr13	25141317	25143455	Dcdc2a
ENSMUSG00000034457	chrX	94734705	94736657	chrX	94733012	94738242	Eda2r
ENSMUSG00000038013	chr11	98723958	98726129	chr11	98724027	98726115	Wipf2
ENSMUSG00000034690	chr7	5989236	5991326	chr7	5989225	5991246	Nlrp4c
ENSMUSG00000017491	chr14	17657594	17659709	chr14	17657411	17659699	Rarb
ENSMUSG00000037720	chr5	67647556	67649650	chr5	67647545	67649659	Tmem33
ENSMUSG00000036745	chr3	146831852	146833912	chr3	146831864	146833938	Ttll7
ENSMUSG00000036745	chr3	147302992	147305096	chr3	147302976	147305100	Ttll7
ENSMUSG00000041779	chr1	21068250	21070644	chr1	21068341	21070420	Tram2
ENSMUSG00000036401	chr2	25672251	25674491	chr2	25672312	25674531	Glt6d1
ENSMUSG00000000127	chr17	64365785	64367884	chr17	64365859	64367861	Fer
ENSMUSG00000038037	chr16	10745667	10747705	chr16	10745538	10747749	Socs1
ENSMUSG00000039910	chr10	17167049	17169165	chr10	17167081	17169143	Cited2
ENSMUSG00000042385	chr13	113961358	113963371	chr13	113961308	113963399	Gzmk
ENSMUSG00000038175	chr13	45492945	45494966	chr13	45492947	45494966	Mylip
ENSMUSG00000036155	chr1	128920811	128924132	chr1	128920282	128924254	Mgat5
ENSMUSG00000035842	chr17	66503272	66505355	chr17	66503272	66505342	Ddx11
ENSMUSG00000035861	chr5	87114338	87121429	chr5	87114324	87121706	Tmprss11bnl
ENSMUSG00000036521	chr7	32091052	32093164	chr7	32091066	32093172	Abpe
ENSMUSG00000035202	chr9	123261819	123264321	chr9	123261819	123264309	Lars2
ENSMUSG00000039865	chr3	121234674	121236802	chr3	121234728	121236795	Slc44a3
ENSMUSG00000059146	chr7	85685435	85687533	chr7	85685435	85687532	Ntrk3
ENSMUSG00000035105	chr12	54863132	54865235	chr12	54863129	54865229	Egln3
ENSMUSG00000035105	chr12	55141630	55143715	chr12	55141603	55143735	Egln3
ENSMUSG00000038246	chr13	34811890	34813926	chr13	34811877	34813922	Fam50b
ENSMUSG00000022947	chr16	93685937	93688034	chr16	93686021	93688034	Cbr3
ENSMUSG00000035804	chr19	52193300	52196169	chr19	52192890	52196478	Ins1
ENSMUSG00000035804	chr19	52551559	52553645	chr19	52551553	52553631	Ins1
ENSMUSG00000060429	chr15	56051604	56054574	chr15	56051612	56054692	Sntb1
ENSMUSG00000060429	chr15	55884398	55886559	chr15	55884421	55886561	Sntb1
ENSMUSG00000060429	chr15	55935366	55937489	chr15	55935392	55937461	Sntb1
ENSMUSG00000037138	chr1	38742805	38744881	chr1	38742807	38744902	Aff3
ENSMUSG00000038168	chr16	26145083	26147171	chr16	26145079	26147171	Leprel1
ENSMUSG00000037086	chrX	42484066	42489961	chrX	42483054	42490552	1110059M19Rik
ENSMUSG00000036103	chr18	9679831	9691470	chr18	9679877	9692213	Colec12
ENSMUSG00000033377	chr3	116713728	116718175	chr3	116713079	116718225	Palmd
ENSMUSG00000036461	chr14	79879433	79882353	chr14	79879437	79882307	Elf1
ENSMUSG00000036368	chr17	79919207	79921313	chr17	79919150	79921316	Fam82a1
ENSMUSG00000034258	chr12	87073026	87075261	chr12	87073069	87075270	Mfsd7c
ENSMUSG00000025597	chrX	111576175	111578254	chrX	111576159	111578260	Klhl4
ENSMUSG00000036545	chr11	50379200	50381405	chr11	50379217	50381378	Adamts2
ENSMUSG00000037822	chr5	65882709	65885095	chr5	65882863	65884922	1110003E01Rik
ENSMUSG00000038077	chr6	126694281	126696455	chr6	126694321	126696439	Kcna6
ENSMUSG00000015829	chr1	161637244	161645141	chr1	161637256	161645217	Tnr
ENSMUSG00000040147	chrX	16427350	16429435	chrX	16427303	16429436	Maob
ENSMUSG00000042541	chr6	6491504	6493602	chr6	6491507	6493603	Shfm1
ENSMUSG00000056912	chr10	100205871	100207967	chr10	100205926	100207963	1700017N19Rik
ENSMUSG00000034518	chr8	77500656	77502768	chr8	77500658	77502770	Hmgxb4
ENSMUSG00000040614	chr7	27151983	27156026	chr7	27151373	27156547	Nlrp9c
ENSMUSG00000035247	chr12	52928991	52931612	chr12	52929254	52931717	Hectd1
ENSMUSG00000036231	chr12	36607373	36609463	chr12	36607377	36609475	Agr3
ENSMUSG00000034402	chr12	75903968	75906435	chr12	75903851	75906515	Kcnh5
ENSMUSG00000039676	chr15	9323954	9330880	chr15	9324179	9331382	Capsl
ENSMUSG00000062078	chr17	10239639	10241715	chr17	10239695	10241703	Qk
ENSMUSG00000073490	chr1	175651864	175653870	chr1	175651865	175653869	AI607873
ENSMUSG00000038349	chr1	56193004	56201017	chr1	56193769	56201116	Plcl1
ENSMUSG00000038349	chr1	56068386	56070481	chr1	56068429	56070457	Plcl1
ENSMUSG00000046169	chr13	105229606	105231041	chr13	105228957	105231051	Adamts6
ENSMUSG00000070695	chr1	117488670	117494994	chr1	117488535	117495636	Cntnap5a
ENSMUSG00000070695	chr1	117372358	117379944	chr1	117372852	117380141	Cntnap5a
ENSMUSG00000033405	chr14	73936055	73938087	chr14	73936052	73938136	Nudt15
ENSMUSG00000036295	chr12	42254710	42257056	chr12	42254665	42257120	Lrrn3
ENSMUSG00000036295	chr12	42240682	42242799	chr12	42240680	42242801	Lrrn3
ENSMUSG00000038872	chr8	111227231	111230079	chr8	111226794	111230144	Zfhx3
ENSMUSG00000058318	chr2	91932845	91934952	chr2	91932737	91934962	Phf21a
ENSMUSG00000021559	chr13	60776936	60779046	chr13	60776934	60779059	Dapk1
ENSMUSG00000035891	chr15	86024238	86026676	chr15	86024184	86027098	Cerk
ENSMUSG00000004347	chr6	56182628	56184761	chr6	56182628	56184765	Pde1c
ENSMUSG00000042425	chrX	136920802	136922903	chrX	136920796	136922899	Frmpd3
ENSMUSG00000037984	chr6	55579787	55581917	chr6	55579822	55581902	Neurod6
ENSMUSG00000039601	chr17	44049155	44051388	chr17	44048422	44051648	Rcan2
ENSMUSG00000039509	chr8	126484455	126486444	chr8	126484365	126486478	Nup133
ENSMUSG00000042717	chr6	14587356	14591992	chr6	14588939	14591973	Ppp1r3a
ENSMUSG00000040124	chr1	165353166	165355251	chr1	165353159	165355238	Gorab
ENSMUSG00000034689	chr14	96163657	96166746	chr14	96163500	96167083	4921530L21Rik
ENSMUSG00000034689	chr14	95970338	95972470	chr14	95970357	95972461	4921530L21Rik
ENSMUSG00000071229	chr14	122424021	122426112	chr14	122424034	122426117	Timm8a2
ENSMUSG00000041660	chr2	110132758	110134868	chr2	110132755	110134879	Bbox1
ENSMUSG00000048874	chr1	30928984	30931506	chr1	30929069	30931735	Phf3
ENSMUSG00000032965	chr16	49618211	49620839	chr16	49617988	49620872	Ift57
ENSMUSG00000040913	chr19	45733122	45735922	chr19	45733259	45735314	Fbxw4
ENSMUSG00000038732	chr13	30226689	30228806	chr13	30226689	30228741	Mboat1
ENSMUSG00000039672	chr16	92231409	92233419	chr16	92231402	92233507	Kcne2
ENSMUSG00000040570	chr5	8635679	8642636	chr5	8635630	8643079	Rundc3b
ENSMUSG00000033850	chr2	85627548	85630024	chr2	85627509	85629677	Olfr1015
ENSMUSG00000042659	chr7	75918459	75925371	chr7	75917884	75925404	Arrdc4
ENSMUSG00000056608	chr8	93314450	93316564	chr8	93314480	93316492	Chd9
ENSMUSG00000041886	chr12	120706917	120709039	chr12	120706919	120709025	Macc1
ENSMUSG00000038599	chr1	184558956	184561057	chr1	184558909	184561058	Capn8
ENSMUSG00000037960	chr13	49316211	49318284	chr13	49315343	49318331	1110007C09Rik
ENSMUSG00000036158	chr15	93790794	93792984	chr15	93790696	93792976	Prickle1
ENSMUSG00000034639	chr6	107851658	107860320	chr6	107851711	107860650	Setmar
ENSMUSG00000034648	chr6	107715464	107719033	chr6	107715491	107719055	Lrrn1
ENSMUSG00000039470	chr8	41500584	41503047	chr8	41500623	41502944	Zdhhc2
ENSMUSG00000036951	chr3	59723055	59725150	chr3	59723050	59725155	C130079G13Rik
ENSMUSG00000043859	chr10	71423705	71425803	chr10	71423711	71425797	1700049L16Rik
ENSMUSG00000032925	chr14	124048552	124050254	chr14	124048209	124050410	Itgbl1
ENSMUSG00000050963	chr15	34727279	34734267	chr15	34727338	34734490	Kcns2
ENSMUSG00000048031	chr3	87228024	87230148	chr3	87228021	87230160	Fcrl5
ENSMUSG00000045680	chr10	22578300	22585754	chr10	22578973	22586089	Tcf21
ENSMUSG00000051031	chr12	95704260	95706353	chr12	95703311	95706360	Gm9726
ENSMUSG00000046733	chr6	134992274	134994382	chr6	134992281	134994380	Gprc5a
ENSMUSG00000063065	chr7	133902188	133904096	chr7	133902051	133904113	Mapk3
ENSMUSG00000050370	chr19	34555641	34563759	chr19	34555570	34564113	Ch25h
ENSMUSG00000044071	chr10	122724763	122726875	chr10	122724777	122726859	Fam19a2
ENSMUSG00000046447	chr4	138018375	138020476	chr4	138018471	138020383	Camk2n1
ENSMUSG00000045052	chr19	60485406	60487509	chr19	60485406	60487507	Prlhr
ENSMUSG00000043126	chr10	60987271	60989093	chr10	60987068	60989501	D830039M14Rik
ENSMUSG00000050377	chr13	113366639	113369957	chr13	113365952	113369952	Il31ra
ENSMUSG00000066735	chr5	130416639	130419034	chr5	130416839	130419244	Vkorc1l1
ENSMUSG00000059708	chrX	34184718	34186828	chrX	34184710	34186859	Akap17b
ENSMUSG00000043430	chr5	36463023	36465132	chr5	36463043	36465139	Psapl1
ENSMUSG00000046192	chr6	24378803	24386035	chr6	24378820	24386694	Iqub
ENSMUSG00000050334	chr13	83951934	83959322	chr13	83952014	83959422	C130071C03Rik
ENSMUSG00000043753	chr4	89563556	89565652	chr4	89563559	89565634	Dmrta1
ENSMUSG00000050158	chr16	19378135	19380224	chr16	19378150	19380234	Olfr165
ENSMUSG00000050425	chr7	55822678	55829545	chr7	55821890	55830344	Mrgprb2
ENSMUSG00000002930	chr6	55937363	55939453	chr6	55936904	55939459	Gsbs
ENSMUSG00000044480	chr14	67561050	67567799	chr14	67560974	67568032	4930578I07Rik
ENSMUSG00000022141	chr15	8392646	8396508	chr15	8392792	8395555	Nipbl
ENSMUSG00000027788	chr3	69843524	69845631	chr3	69843529	69845628	Otol1
ENSMUSG00000047161	chr18	15863845	15869593	chr18	15863700	15870848	Chst9
ENSMUSG00000046258	chr8	58284636	58289637	chr8	58284594	58292020	Adam29
ENSMUSG00000043319	chr12	104130154	104132256	chr12	104130149	104132256	Cox8c
ENSMUSG00000035093	chr2	125607202	125609531	chr2	125607262	125609502	Secisbp2l
ENSMUSG00000042878	chr19	5453407	5456292	chr19	5453092	5456231	Ccdc85b
ENSMUSG00000045883	chr19	13229498	13231611	chr19	13229494	13231608	Olfr1461
ENSMUSG00000047995	chr9	24406164	24412446	chr9	24406154	24412561	Cypt4
ENSMUSG00000003929	chr17	33498793	33507852	chr17	33499069	33507870	Zfp81
ENSMUSG00000049229	chr9	19092191	19099660	chr9	19092999	19100052	Olfr844
ENSMUSG00000044674	chr5	4716715	4718814	chr5	4716692	4718823	Fzd1
ENSMUSG00000044674	chr5	4496517	4498621	chr5	4496582	4498665	Fzd1
ENSMUSG00000044056	chr11	32391020	32393100	chr11	32391023	32393110	Efcab9
ENSMUSG00000044442	chr16	87164132	87166859	chr16	87164185	87166863	N6amt1
ENSMUSG00000055194	chr13	112032294	112034366	chr13	112032298	112034380	Actbl2
ENSMUSG00000046985	chr5	44778571	44780835	chr5	44778627	44780644	Tapt1
ENSMUSG00000045201	chr14	16516751	16518845	chr14	16516763	16518832	Lrrc3b
ENSMUSG00000043068	chr8	127270027	127272059	chr8	127269979	127272008	Fam89a
ENSMUSG00000050069	chr1	176647727	176649845	chr1	176647739	176649843	Grem2
ENSMUSG00000056708	chr1	156948642	156950748	chr1	156948644	156950745	Ier5
ENSMUSG00000044921	chr10	102130248	102132891	chr10	102130243	102133123	Rassf9
ENSMUSG00000050325	chr12	11240725	11243092	chr12	11240389	11243100	1700034J04Rik
ENSMUSG00000046442	chr11	87178669	87180764	chr11	87178761	87180765	Ppm1e
ENSMUSG00000043673	chr12	11033805	11035922	chr12	11032775	11035919	Kcns3
ENSMUSG00000025324	chr7	65857071	65859809	chr7	65856887	65859925	Atp10a
ENSMUSG00000048706	chr4	80524994	80527191	chr4	80524981	80527194	D4Bwg0951e
ENSMUSG00000050777	chr1	121948362	121950461	chr1	121948367	121950441	Tmem37
ENSMUSG00000050272	chr16	97124089	97126081	chr16	97123984	97126198	Dscam
ENSMUSG00000050272	chr16	97069166	97071081	chr16	97069062	97071117	Dscam
ENSMUSG00000046160	chr16	91264517	91266415	chr16	91264426	91266762	Olig1
ENSMUSG00000038094	chr16	29501660	29503734	chr16	29501667	29503738	Atp13a4
ENSMUSG00000045111	chr10	23707485	23709500	chr10	23707421	23709507	Taar6
ENSMUSG00000046173	chr17	10047198	10049352	chr17	10047202	10049324	Pabpc6
ENSMUSG00000046173	chr17	9766561	9768677	chr17	9766589	9768708	Pabpc6
ENSMUSG00000041372	chr6	120250613	120252706	chr6	120250616	120252707	B4galnt3
ENSMUSG00000046814	chr2	118991233	118993286	chr2	118991235	118993316	Gchfr
ENSMUSG00000038608	chr1	80574774	80576518	chr1	80574664	80577072	Dock10
ENSMUSG00000047676	chr3	149820733	149828362	chr3	149821383	149828581	Rpsa-ps10
ENSMUSG00000049708	chr9	38920469	38922572	chr9	38920471	38922573	Olfr27
ENSMUSG00000049690	chr1	128253850	128255951	chr1	128253907	128255954	Nckap5
ENSMUSG00000047674	chr3	140908447	140910574	chr3	140908459	140910570	Pdha2
ENSMUSG00000047674	chr3	140092775	140094923	chr3	140092783	140095786	Pdha2
ENSMUSG00000048174	chr1	134413588	134415696	chr1	134413589	134415624	Tmem81
ENSMUSG00000044819	chr14	120090140	120097380	chr14	120090120	120097489	Oxgr1
ENSMUSG00000044819	chr14	120486621	120488685	chr14	120486609	120488672	Oxgr1
ENSMUSG00000050304	chr18	37735141	37741993	chr18	37735423	37742667	Slc25a2
ENSMUSG00000050304	chr18	37746739	37753435	chr18	37747087	37754337	Slc25a2
ENSMUSG00000045291	chr6	136354064	136356113	chr6	136354086	136356229	E330021D16Rik
ENSMUSG00000049791	chr7	96578668	96580755	chr7	96578679	96580705	Fzd4
ENSMUSG00000040374	chr3	5859324	5864414	chr3	5859321	5865836	Pxmp3
ENSMUSG00000045725	chr6	54294782	54296917	chr6	54294785	54296874	Prr15
ENSMUSG00000048376	chr13	96376539	96378449	chr13	96376477	96378547	F2r
ENSMUSG00000050600	chr2	174499730	174501792	chr2	174499728	174501802	Zfp831
ENSMUSG00000051617	chr11	100031536	100033608	chr11	100031532	100033546	Krt9
ENSMUSG00000043060	chr12	65195735	65197844	chr12	65195792	65198614	Fscb
ENSMUSG00000038822	chr10	45250496	45257371	chr10	45250191	45257543	Hace1
ENSMUSG00000049442	chr3	8129324	8135793	chr3	8129274	8136347	Gm7103
ENSMUSG00000046178	chr6	9477423	9479264	chr6	9477297	9480058	Nxph1
ENSMUSG00000022857	chr16	79482863	79484792	chr16	79482624	79485003	Tmprss15
ENSMUSG00000026609	chr1	190154660	190156752	chr1	190154654	190156754	Ush2a
ENSMUSG00000026609	chr1	190137047	190138987	chr1	190135676	190137784	Ush2a
ENSMUSG00000036273	chr15	91515912	91518182	chr15	91515914	91518123	Lrrk2
ENSMUSG00000051392	chr3	97244650	97251919	chr3	97245006	97252368	Olfr1402
ENSMUSG00000051392	chr3	97265270	97267445	chr3	97265270	97267459	Olfr1402
ENSMUSG00000045534	chr6	126451373	126453484	chr6	126451396	126453477	Kcna5
ENSMUSG00000045534	chr6	126431821	126433918	chr6	126431829	126433853	Kcna5
ENSMUSG00000045463	chr1	98872055	98877983	chr1	98872078	98878383	Slco6b1
ENSMUSG00000049313	chr9	41949290	41951344	chr9	41949317	41951355	Sorl1
ENSMUSG00000046755	chr11	91188872	91190978	chr11	91188879	91190963	Kif2b
ENSMUSG00000046518	chr12	34464831	34466841	chr12	34464795	34466877	Ferd3l
ENSMUSG00000051285	chr1	7091213	7093028	chr1	7091014	7093238	Pcmtd1
ENSMUSG00000045314	chr5	93466284	93468631	chr5	93466291	93468681	Ankrd56
ENSMUSG00000050505	chr14	88878086	88880098	chr14	88878076	88880184	Pcdh20
ENSMUSG00000050505	chr14	88928470	88930558	chr14	88928448	88930556	Pcdh20
ENSMUSG00000050505	chr14	88723587	88725717	chr14	88723579	88725730	Pcdh20
ENSMUSG00000024978	chr19	54664650	54666767	chr19	54663445	54666757	Gpam
ENSMUSG00000049583	chr7	94737894	94740021	chr7	94737907	94740021	Grm5
ENSMUSG00000045336	chr1	56372386	56374492	chr1	56372480	56374491	Hsfy2
ENSMUSG00000043787	chr8	19098276	19102175	chr8	19097999	19102919	Defb12
ENSMUSG00000046180	chrX	56204873	56206917	chrX	56204833	56207073	4930550L24Rik
ENSMUSG00000045999	chr17	40024116	40026839	chr17	40024184	40026871	AY036118
ENSMUSG00000043773	chr9	121837586	121842063	chr9	121837584	121842010	1700048O20Rik
ENSMUSG00000051732	chr18	40100720	40102776	chr18	40100713	40102769	Pabpc2
ENSMUSG00000051777	chr3	67676455	67678455	chr3	67676395	67678717	Iqcj
ENSMUSG00000020102	chr10	124772894	124774996	chr10	124772905	124774992	Slc16a7
ENSMUSG00000021994	chr14	29260477	29262609	chr14	29260491	29262610	Wnt5a
ENSMUSG00000052076	chr12	27740971	27743003	chr12	27740973	27743068	Gm9866
ENSMUSG00000027630	chr3	21596343	21598472	chr3	21595308	21598477	Tbl1xr1
ENSMUSG00000019775	chr10	4278275	4280373	chr10	4277648	4280368	Rgs17
ENSMUSG00000031068	chr7	144766635	144768728	chr7	144766709	144768723	Glrx3
ENSMUSG00000042763	chr4	124545478	124547751	chr4	124545500	124547764	Maneal
ENSMUSG00000030525	chr7	70384643	70391581	chr7	70384726	70391826	Chrna7
ENSMUSG00000024256	chr17	93443787	93446858	chr17	93443253	93446860	Adcyap1
ENSMUSG00000024256	chr17	93067367	93069180	chr17	93067170	93069524	Adcyap1
ENSMUSG00000024256	chr17	93373738	93375838	chr17	93373734	93375828	Adcyap1
ENSMUSG00000031340	chrX	69549398	69556751	chrX	69547502	69557756	Gabre
ENSMUSG00000013973	chr1	173258486	173260747	chr1	173258473	173260730	Dedd
ENSMUSG00000052981	chr13	69862593	69864736	chr13	69862592	69864737	Ube2ql1
ENSMUSG00000045083	chr4	35865179	35867033	chr4	35864950	35867852	Lingo2
ENSMUSG00000039633	chr8	37310676	37312710	chr8	37310824	37313393	Lonrf1
ENSMUSG00000053101	chr13	19915470	19917597	chr13	19915469	19918322	Gpr141
ENSMUSG00000035948	chr10	106375379	106377469	chr10	106375389	106377461	Acss3
ENSMUSG00000022651	chr16	48854974	48862912	chr16	48855752	48863353	Retnlg
ENSMUSG00000032571	chr9	105506393	105508493	chr9	105506397	105508489	Pik3r4
ENSMUSG00000053465	chr14	119685147	119687256	chr14	119685141	119687257	Hs6st3
ENSMUSG00000053469	chr15	66505058	66507234	chr15	66505056	66507172	Tg
ENSMUSG00000053528	chr7	90314487	90317592	chr7	90313921	90317886	A530021J07Rik
ENSMUSG00000038517	chr11	96993966	96996028	chr11	96993968	96996013	Tbkbp1
ENSMUSG00000053626	chr8	66693698	66695792	chr8	66693712	66695805	Tll1
ENSMUSG00000020704	chr11	81759265	81761332	chr11	81759266	81761358	Accn1
ENSMUSG00000053656	chr5	74481566	74483583	chr5	74481562	74483659	2700023E23Rik
ENSMUSG00000036206	chr1	90837589	90839651	chr1	90837566	90839634	Sh3bp4
ENSMUSG00000054000	chr4	93020491	93024550	chr4	93020510	93024495	Tusc1
ENSMUSG00000054072	chr18	60556124	60557846	chr18	60555796	60559842	Iigp1
ENSMUSG00000054117	chr15	88156524	88157324	chr15	88155735	88157921	Zdhhc25
ENSMUSG00000054117	chr15	88300922	88303015	chr15	88300939	88303010	Zdhhc25
ENSMUSG00000054141	chr9	18522707	18524813	chr9	18522697	18524811	Olfr24
ENSMUSG00000062624	chr19	39765542	39769770	chr19	39765668	39770590	Cyp2c67
ENSMUSG00000054408	chr8	55391112	55393229	chr8	55391112	55393231	Spcs3
ENSMUSG00000054555	chr7	141388835	141390937	chr7	141388832	141390917	Adam12
ENSMUSG00000020014	chr10	92358263	92360363	chr10	92358348	92360358	4930485B16Rik
ENSMUSG00000024290	chr18	10199907	10202011	chr18	10199981	10202000	Rock1
ENSMUSG00000054753	chr7	3168308	3170394	chr7	3168305	3170405	AU018091
ENSMUSG00000054814	chr5	74463474	74465433	chr5	74463359	74465476	Usp46
ENSMUSG00000054863	chr15	87797436	87799544	chr15	87797382	87799544	Fam19a5
ENSMUSG00000054863	chr15	87634223	87636345	chr15	87634216	87636349	Fam19a5
ENSMUSG00000029207	chr5	66856587	66858723	chr5	66856618	66858748	Apbb2
ENSMUSG00000055170	chr10	117921670	117923668	chr10	117921602	117923753	Ifng
ENSMUSG00000055170	chr10	117949359	117951487	chr10	117949387	117951437	Ifng
ENSMUSG00000021676	chr13	96598087	96600341	chr13	96598122	96600340	Iqgap2
ENSMUSG00000055322	chr1	73899104	73901194	chr1	73899096	73901202	Tns1
ENSMUSG00000024112	chr17	25587719	25589822	chr17	25587785	25589820	Cacna1h
ENSMUSG00000024246	chr17	81552204	81554306	chr17	81552205	81554398	Thumpd2
ENSMUSG00000028173	chr3	159493832	159495835	chr3	159493835	159495930	Wls
ENSMUSG00000036533	chr17	79839355	79841451	chr17	79839355	79841452	Cdc42ep3
ENSMUSG00000055421	chr14	94303817	94305865	chr14	94303799	94305859	Pcdh9
ENSMUSG00000020589	chr12	12456562	12458639	chr12	12456547	12458608	Fam49a
ENSMUSG00000020589	chr12	12376517	12378920	chr12	12376510	12378909	Fam49a
ENSMUSG00000049872	chr10	33794297	33796393	chr10	33793821	33796399	Fam26e
ENSMUSG00000055538	chr14	26587051	26589624	chr14	26587400	26589511	Zcchc24
ENSMUSG00000041144	chr1	46145478	46153837	chr1	46144833	46154161	Dnahc7b
ENSMUSG00000055780	chrX	49135560	49140088	chrX	49135357	49140303	Usp26
ENSMUSG00000055811	chr16	88438669	88440905	chr16	88438679	88440886	Cldn17
ENSMUSG00000022523	chr16	28138870	28140984	chr16	28138343	28140978	Fgf12
ENSMUSG00000056427	chr11	34884337	34886462	chr11	34884336	34886448	Slit3
ENSMUSG00000035270	chr16	56223880	56225986	chr16	56223880	56225988	Impg2
ENSMUSG00000056115	chr2	51481196	51483308	chr2	51481200	51483302	Tas2r134
ENSMUSG00000056204	chr8	73187313	73189418	chr8	73187160	73189501	Pgpep1
ENSMUSG00000056223	chr13	65040137	65042261	chr13	65040138	65042257	4930458L03Rik
ENSMUSG00000037833	chr14	41535034	41537176	chr14	41534059	41537998	Sh2d4b
ENSMUSG00000035183	chr2	124804714	124811730	chr2	124804341	124811872	Slc24a5
ENSMUSG00000056426	chr8	70106812	70108922	chr8	70106759	70108942	Nat3
ENSMUSG00000019907	chr10	107665736	107667882	chr10	107665755	107667869	Ppp1r12a
ENSMUSG00000039706	chr5	45073569	45075826	chr5	45073619	45075816	Ldb2
ENSMUSG00000056590	chr15	62241671	62243724	chr15	62241677	62243724	H2afy3
ENSMUSG00000056755	chr6	110009122	110011245	chr6	110009129	110011243	Grm7
ENSMUSG00000056755	chr6	110194682	110197463	chr6	110194675	110196774	Grm7
ENSMUSG00000056755	chr6	109800998	109803092	chr6	109801022	109803098	Grm7
ENSMUSG00000056755	chr6	109727973	109730129	chr6	109727971	109730069	Grm7
ENSMUSG00000056755	chr6	109764667	109766740	chr6	109764672	109766726	Grm7
ENSMUSG00000031802	chr9	13035874	13045584	chr9	13035827	13046328	Phxr4
ENSMUSG00000060376	chr7	26432328	26434416	chr7	26432406	26434416	Bckdha
ENSMUSG00000035566	chr14	85346330	85348460	chr14	85346358	85348441	Pcdh17
ENSMUSG00000035566	chr14	85695504	85697784	chr14	85695509	85697770	Pcdh17
ENSMUSG00000064039	chr9	123901153	123904687	chr9	123901102	123904846	Ccr1l1
ENSMUSG00000029376	chr5	91359141	91361608	chr5	91359191	91361469	Mthfd2l
ENSMUSG00000035248	chr13	60067907	60069994	chr13	60067854	60070006	Zcchc6
ENSMUSG00000059547	chr9	109649186	109651620	chr9	109648998	109651653	Fbxw26
ENSMUSG00000031963	chr9	23360911	23362978	chr9	23360938	23362981	Bmper
ENSMUSG00000031963	chr9	23091028	23097416	chr9	23090325	23097636	Bmper
ENSMUSG00000058587	chr9	75403428	75404976	chr9	75403002	75405154	Tmod3
ENSMUSG00000000197	chr14	123725614	123728499	chr14	123725079	123729031	Nalcn
ENSMUSG00000000197	chr14	123848550	123851924	chr14	123849821	123851930	Nalcn
ENSMUSG00000068396	chr6	71052294	71055271	chr6	71052231	71055495	Rpl34-ps1
ENSMUSG00000061163	chr9	19378868	19380960	chr9	19378864	19380973	Olfr854
ENSMUSG00000056777	chr7	146923406	146925489	chr7	146923445	146925487	Rpl21-ps13
ENSMUSG00000052534	chr1	170395417	170397603	chr1	170395375	170397814	Pbx1
ENSMUSG00000050963	chr15	34795675	34797794	chr15	34795706	34797759	Kcns2
ENSMUSG00000060534	chr18	71744813	71746926	chr18	71744809	71746846	Dcc
ENSMUSG00000060534	chr18	72301257	72303375	chr18	72301271	72303355	Dcc
ENSMUSG00000060534	chr18	71802308	71804409	chr18	71802312	71804406	Dcc
ENSMUSG00000057890	chr11	50858197	50860236	chr11	50858197	50860287	Olfr1375-ps1
ENSMUSG00000070528	chr7	67846478	67851002	chr7	67846921	67853321	Gm10297
ENSMUSG00000006386	chr4	94388679	94390763	chr4	94388668	94390733	Tek
ENSMUSG00000019894	chr10	103071974	103079290	chr10	103071995	103079879	Slc6a15
ENSMUSG00000041669	chr12	104497907	104500000	chr12	104497923	104500006	Prima1
ENSMUSG00000058510	chr7	115424403	115426510	chr7	115424498	115426513	Olfr490
ENSMUSG00000060583	chr9	37812299	37819445	chr9	37812607	37819829	Olfr881
ENSMUSG00000059751	chr13	109502997	109505179	chr13	109502974	109505217	Gm9000
ENSMUSG00000059751	chr13	109468299	109471052	chr13	109468030	109471225	Gm9000
ENSMUSG00000020105	chr10	125294444	125296537	chr10	125294446	125296541	Lrig3
ENSMUSG00000059364	chr6	131451339	131456438	chr6	131451026	131456791	5430401F13Rik
ENSMUSG00000021886	chr12	99554075	99556157	chr12	99554050	99556131	Gpr65
ENSMUSG00000052609	chr12	77633428	77635733	chr12	77633660	77635712	Plekhg3
ENSMUSG00000058301	chr8	72875690	72878087	chr8	72875687	72878178	Upf1
ENSMUSG00000075552	chr5	146372413	146374511	chr5	146372417	146374511	Cyp3a41b
ENSMUSG00000075552	chr5	146331443	146333513	chr5	146331445	146333524	Cyp3a41b
ENSMUSG00000061782	chr7	115801903	115804013	chr7	115801907	115804006	Olfr510
ENSMUSG00000059877	chr13	107397607	107414146	chr13	107397261	107415002	Dph3b-ps
ENSMUSG00000060059	chr7	115552035	115554105	chr7	115552029	115554127	Olfr497
ENSMUSG00000058078	chr19	13949797	13951823	chr19	13949799	13951899	Olfr1503-ps1
ENSMUSG00000029552	chr6	17027813	17029581	chr6	17027582	17029851	Tes
ENSMUSG00000074447	chr8	22128568	22130861	chr8	22128725	22130827	Defa21
ENSMUSG00000060107	chr9	39727217	39734360	chr9	39727523	39734900	Olfr229
ENSMUSG00000032192	chr9	75160043	75162926	chr9	75160041	75162155	Gnb5
ENSMUSG00000074571	chr2	169375835	169377911	chr2	169375830	169377924	1700101G07Rik
ENSMUSG00000074571	chr2	169359642	169361726	chr2	169359650	169361743	1700101G07Rik
ENSMUSG00000056966	chr5	138412291	138414494	chr5	138411686	138414856	Gjc3
ENSMUSG00000021559	chr13	60681007	60683097	chr13	60681010	60683101	Dapk1
ENSMUSG00000060323	chr12	93631725	93634698	chr12	93631672	93634891	Gm2228
ENSMUSG00000060323	chr12	93491900	93493382	chr12	93491677	93494142	Gm2228
ENSMUSG00000060323	chr12	93547663	93549812	chr12	93547513	93549819	Gm2228
ENSMUSG00000063415	chr6	84608185	84610227	chr6	84608071	84611536	Cyp26b1
ENSMUSG00000062456	chr19	32506842	32508914	chr19	32506838	32508914	Rpl9-ps6
ENSMUSG00000060796	chr14	111512117	111514223	chr14	111512114	111514221	Gm6280
ENSMUSG00000056851	chr15	102299844	102302611	chr15	102300221	102302653	Pcbp2
ENSMUSG00000060284	chr15	102191566	102193679	chr15	102191385	102193677	Sp7
ENSMUSG00000060509	chr9	123781191	123783323	chr9	123781189	123783322	Xcr1
ENSMUSG00000058488	chr5	151747114	151748395	chr5	151746517	151748582	Kl
ENSMUSG00000061080	chr16	41458645	41460733	chr16	41458646	41460743	Lsamp
ENSMUSG00000057506	chr19	44235334	44237437	chr19	44235340	44237435	Bloc1s2
ENSMUSG00000063632	chr12	28122274	28124903	chr12	28122311	28124575	Sox11
ENSMUSG00000040896	chr3	105276230	105278368	chr3	105276237	105278358	Kcnd3
ENSMUSG00000036885	chr3	61828868	61830976	chr3	61828868	61831949	Arhgef26
ENSMUSG00000036885	chr3	62079386	62081485	chr3	62079391	62081491	Arhgef26
ENSMUSG00000036885	chr3	62110017	62113649	chr3	62109862	62114127	Arhgef26
ENSMUSG00000059448	chr4	43824572	43831868	chr4	43824747	43832408	Olfr156
ENSMUSG00000064315	chr3	37964242	37966355	chr3	37964245	37968048	Rpl21-ps10
ENSMUSG00000062866	chr10	13120895	13122990	chr10	13120878	13123100	Phactr2
ENSMUSG00000020836	chr11	77276969	77279052	chr11	77276962	77279057	Coro6
ENSMUSG00000061838	chr6	95759426	95765219	chr6	95759031	95765285	Suclg2
ENSMUSG00000024044	chr17	69232471	69234551	chr17	69232478	69234529	Epb4.1l3
ENSMUSG00000063383	chr17	22262141	22264179	chr17	22261933	22264208	Zfp947
ENSMUSG00000080921	chr6	140745508	140747609	chr6	140745515	140747608	Rpl38-ps2
ENSMUSG00000056972	chr7	69511891	69513931	chr7	69511855	69513933	Magel2
ENSMUSG00000091781	chr12	18372462	18374547	chr12	18372487	18374505	Gm9590
ENSMUSG00000056863	chr7	113971043	113974486	chr7	113970671	113974564	Olfr702
ENSMUSG00000018654	chr11	11584560	11587487	chr11	11584557	11587085	Ikzf1
ENSMUSG00000063253	chr8	85975320	85977700	chr8	85975145	85978121	Scoc
ENSMUSG00000037148	chr8	79909707	79911801	chr8	79909733	79911816	Arhgap10
ENSMUSG00000030131	chr6	121946760	121953258	chr6	121945577	121953266	Mug2
ENSMUSG00000058005	chr3	93628644	93630794	chr3	93628654	93630751	Tdpoz3
ENSMUSG00000062511	chr11	11510652	11518179	chr11	11511500	11518938	4930512M02Rik
ENSMUSG00000026643	chr2	3167126	3169192	chr2	3166973	3169236	Nmt2
ENSMUSG00000074505	chr9	16091285	16094175	chr9	16089775	16094176	Fat3
ENSMUSG00000074505	chr9	16133040	16135128	chr9	16133035	16135138	Fat3
ENSMUSG00000040660	chr7	26972627	26974727	chr7	26972694	26974731	Cyp2b9
ENSMUSG00000063779	chr3	106068334	106076209	chr3	106068994	106076747	Chi3l4
ENSMUSG00000057706	chr7	90039874	90041715	chr7	90039591	90041900	Mex3b
ENSMUSG00000063297	chr7	62156619	62158687	chr7	62156623	62158697	Luzp2
ENSMUSG00000064515	chr6	60178250	60180354	chr6	60178254	60180298	n-R5s162
ENSMUSG00000064519	chr8	49005668	49007879	chr8	49005663	49007930	n-R5s97
ENSMUSG00000064564	chr10	38449755	38452018	chr10	38447178	38452154	U6
ENSMUSG00000064678	chr5	59315286	59324118	chr5	59315400	59324248	U6
ENSMUSG00000064678	chr5	59285973	59288273	chr5	59285737	59287938	U6
ENSMUSG00000064678	chr5	59686593	59688736	chr5	59686598	59688726	U6
ENSMUSG00000064678	chr5	59658793	59660938	chr5	59658790	59660920	U6
ENSMUSG00000064750	chr17	16255542	16267803	chr17	16255058	16268076	U6
ENSMUSG00000064750	chr17	16153332	16156094	chr17	16153360	16156205	U6
ENSMUSG00000064754	chr16	30828603	30830715	chr16	30828601	30830736	U6
ENSMUSG00000064812	chr15	21190894	21198797	chr15	21191126	21198915	U6
ENSMUSG00000064812	chr15	21352426	21355869	chr15	21352233	21356097	U6
ENSMUSG00000064812	chr15	21585231	21587314	chr15	21585214	21587332	U6
ENSMUSG00000064920	chr15	89808533	89813390	chr15	89808759	89813965	U6
ENSMUSG00000064969	chr1	11965637	11967647	chr1	11965633	11967733	U6
ENSMUSG00000065051	chr6	18610909	18613012	chr6	18610911	18613013	U6
ENSMUSG00000065064	chr5	50815996	50818104	chr5	50815780	50818132	U6
ENSMUSG00000065082	chr10	30697272	30699358	chr10	30697319	30699350	U6
ENSMUSG00000065102	chr14	110534506	110541246	chr14	110534307	110541412	n-R5s50
ENSMUSG00000065172	chr3	156903678	156905762	chr3	156903710	156905749	U6
ENSMUSG00000065209	chr4	27596728	27598832	chr4	27596729	27598827	U6
ENSMUSG00000065268	chr14	110926955	110929086	chr14	110926965	110929020	U6
ENSMUSG00000065268	chr14	111015902	111018005	chr14	111015922	111017999	U6
ENSMUSG00000065402	chr18	65423168	65425290	chr18	65423198	65425203	Mir122a
ENSMUSG00000065450	chrX	143638707	143647635	chrX	143638938	143648277	Mir448
ENSMUSG00000065457	chr8	39237521	39239646	chr8	39237518	39239634	Mir383
ENSMUSG00000065481	chr14	35816273	35818242	chr14	35816263	35818312	Mir346
ENSMUSG00000065524	chr10	91317938	91319904	chr10	91317912	91319982	Mir135a-2
ENSMUSG00000065532	chr18	24545412	24547477	chr18	24545458	24547393	Mir187
ENSMUSG00000065538	chr12	118363924	118366000	chr12	118363919	118366015	Mir153
ENSMUSG00000065596	chr9	89708145	89710239	chr9	89708202	89710239	Mir184
ENSMUSG00000065696	chr10	114463683	114465779	chr10	114463692	114465775	U6
ENSMUSG00000065912	chr9	47093078	47095175	chr9	47093082	47095162	U6
ENSMUSG00000065927	chr14	98874922	98876947	chr14	98874952	98877059	U6
ENSMUSG00000065942	chr5	106603076	106606899	chr5	106601943	106606899	U6
ENSMUSG00000071176	chr8	14901957	14904048	chr8	14901956	14904055	Arhgef10
ENSMUSG00000066125	chr7	147743211	147745352	chr7	147742971	147745625	Olfr538
ENSMUSG00000042055	chr7	136724092	136726177	chr7	136724150	136726148	Wdr11
ENSMUSG00000087034	chr5	60140280	60147808	chr5	60140321	60147927	Cbfa2t2-ps1
ENSMUSG00000087034	chr5	60130581	60132695	chr5	60130579	60132977	Cbfa2t2-ps1
ENSMUSG00000033676	chr7	64842026	64844117	chr7	64842005	64844082	Gabrb3
ENSMUSG00000032261	chr9	83451883	83453788	chr9	83451786	83453883	Sh3bgrl2
ENSMUSG00000004698	chr12	35003492	35005823	chr12	35003200	35005941	Hdac9
ENSMUSG00000026608	chr1	190921120	190923220	chr1	190921144	190923144	Kctd3
ENSMUSG00000066621	chr5	144991691	144993655	chr5	144991602	144993699	Tecpr1
ENSMUSG00000036526	chr5	141432145	141435036	chr5	141432675	141435040	Card11
ENSMUSG00000036526	chr5	141450559	141452754	chr5	141450497	141452724	Card11
ENSMUSG00000028354	chr1	176549490	176551597	chr1	176549490	176551755	Fmn2
ENSMUSG00000058717	chr7	25514482	25516487	chr7	25514469	25516570	Gm4763
ENSMUSG00000029423	chr5	129295533	129297789	chr5	129295460	129297811	Piwil1
ENSMUSG00000066749	chr9	37654188	37656297	chr9	37654192	37656284	Olfr877
ENSMUSG00000066772	chr7	16217431	16219598	chr7	16216947	16220287	Obox3
ENSMUSG00000066797	chr1	155992966	155995055	chr1	155992986	155995017	Zfp648
ENSMUSG00000066964	chr5	113661140	113663542	chr5	113661451	113663555	Tmem211
ENSMUSG00000064247	chr5	110502480	110504600	chr5	110502469	110504604	Plcxd1
ENSMUSG00000004730	chr17	57475239	57477329	chr17	57475259	57477337	Emr1
ENSMUSG00000024201	chr17	56464543	56466873	chr17	56464548	56466765	Kdm4b
ENSMUSG00000031711	chr8	85196923	85198980	chr8	85196903	85198970	Zfp330
ENSMUSG00000067147	chrX	163223952	163226032	chrX	163223930	163226042	Rpl7a-ps11
ENSMUSG00000025272	chrX	147095010	147097176	chrX	147095043	147097217	Tro
ENSMUSG00000039191	chr5	53940908	53942992	chr5	53940915	53942985	Rbpj
ENSMUSG00000029086	chr5	44455637	44457586	chr5	44455504	44457629	Prom1
ENSMUSG00000026070	chr1	40536414	40538522	chr1	40536432	40538524	Il18r1
ENSMUSG00000056367	chr5	25318140	25320313	chr5	25318124	25320328	Actr3b
ENSMUSG00000056367	chr5	25320926	25325140	chr5	25320611	25325515	Actr3b
ENSMUSG00000067773	chr1	18604616	18606800	chr1	18604696	18606774	Defb41
ENSMUSG00000033597	chr17	24630344	24632439	chr17	24629647	24632438	Caskin1
ENSMUSG00000067798	chr5	19948353	19950677	chr5	19948350	19950835	Magi2
ENSMUSG00000022122	chr14	104313788	104315873	chr14	104313779	104315894	Ednrb
ENSMUSG00000016918	chr1	12737604	12739683	chr1	12737582	12739673	Sulf1
ENSMUSG00000022026	chr14	80660606	80662689	chr14	80660603	80662671	Olfm4
ENSMUSG00000022026	chr14	81296705	81298802	chr14	81296705	81298796	Olfm4
ENSMUSG00000022026	chr14	81279991	81282141	chr14	81280014	81282254	Olfm4
ENSMUSG00000067909	chrX	52457976	52460054	chrX	52457881	52460035	Slxl1
ENSMUSG00000053004	chr6	114301095	114303189	chr6	114301083	114303217	Hrh1
ENSMUSG00000053004	chr6	114290113	114293384	chr6	114290101	114293692	Hrh1
ENSMUSG00000033487	chr14	73256562	73258650	chr14	73256584	73258683	Fndc3a
ENSMUSG00000019917	chr10	58600878	58602958	chr10	58600876	58602957	2006-08-01
ENSMUSG00000068102	chr6	108975058	108979550	chr6	108975026	108979662	Gm6749
ENSMUSG00000068102	chr6	109296917	109299012	chr6	109295788	109299018	Gm6749
ENSMUSG00000030077	chr6	103263575	103265738	chr6	103263576	103265738	Chl1
ENSMUSG00000068149	chrX	19135466	19143117	chrX	19135741	19143221	BC049702
ENSMUSG00000028360	chr3	153678041	153680182	chr3	153678059	153680152	Slc44a5
ENSMUSG00000068579	chr15	36243565	36245805	chr15	36243137	36246185	Rpl7a-ps3
ENSMUSG00000069085	chr1	63733206	63735271	chr1	63733200	63735270	Dytn
ENSMUSG00000068748	chr6	22833320	22835404	chr6	22833330	22835403	Ptprz1
ENSMUSG00000068979	chr3	68089415	68093240	chr3	68089033	68093501	Gm5848
ENSMUSG00000069044	chrY	973436	981651	chrY	973378	982114	Usp9y
ENSMUSG00000069049	chrY	344916	347267	chrY	344907	347193	Eif2s3y
ENSMUSG00000069049	chrY	334338	342047	chrY	335095	342331	Eif2s3y
ENSMUSG00000069072	chr3	31368119	31376343	chr3	31368876	31376410	Slc7a14
ENSMUSG00000069072	chr3	31199780	31201867	chr3	31199772	31201944	Slc7a14
ENSMUSG00000005534	chr8	3312425	3314533	chr8	3312474	3314524	Insr
ENSMUSG00000069118	chr3	6783562	6785697	chr3	6782468	6786187	1700008P02Rik
ENSMUSG00000026021	chr1	59730990	59733080	chr1	59730977	59733090	Sumo1
ENSMUSG00000005583	chr13	83731658	83733743	chr13	83731733	83733739	Mef2c
ENSMUSG00000033063	chr13	64882664	64886631	chr13	64882697	64887229	Cntnap3
ENSMUSG00000050345	chr13	60952604	60954508	chr13	60952244	60955003	4930486L24Rik
ENSMUSG00000041138	chr13	19789208	19791301	chr13	19789192	19791255	Txndc3
ENSMUSG00000056153	chr18	89062223	89064811	chr18	89062233	89064732	Socs6
ENSMUSG00000024589	chr18	65262658	65264763	chr18	65262654	65264766	Nedd4l
ENSMUSG00000069391	chr18	40704476	40706632	chr18	40704496	40706636	Gm4838
ENSMUSG00000051401	chr18	40552858	40554767	chr18	40552720	40554930	Kctd16
ENSMUSG00000038773	chr18	34935557	34938154	chr18	34935620	34938047	Kdm3b
ENSMUSG00000027966	chr3	113583556	113585680	chr3	113583582	113585667	Col11a1
ENSMUSG00000027966	chr3	113681461	113689199	chr3	113680867	113691111	Col11a1
ENSMUSG00000020154	chr10	115748166	115750440	chr10	115748198	115750485	Ptprb
ENSMUSG00000035681	chr10	111969441	111971538	chr10	111969449	111971567	Kcnc2
ENSMUSG00000069601	chr10	69021791	69023893	chr10	69021792	69024233	Ank3
ENSMUSG00000069601	chr10	69411213	69413276	chr10	69411198	69413294	Ank3
ENSMUSG00000020694	chr11	105041831	105044446	chr11	105041599	105044386	Tlk2
ENSMUSG00000069670	chr10	32422649	32424746	chr10	32422647	32424746	Nkain2
ENSMUSG00000069671	chr10	32064742	32066830	chr10	32064733	32066876	Nkain2
ENSMUSG00000013846	chr15	67212715	67217587	chr15	67212651	67218065	St3gal1
ENSMUSG00000019978	chr10	25300745	25302616	chr10	25300769	25301439	Epb4.1l2
ENSMUSG00000019437	chr11	77990831	77993301	chr11	77991119	77993200	Tlcd1
ENSMUSG00000069885	chr10	43169102	43171728	chr10	43169177	43172267	Gm10281
ENSMUSG00000069972	chr7	95853526	95855863	chr7	95852996	95856002	Gm10159
ENSMUSG00000070047	chr8	46013610	46015695	chr8	46013619	46015693	Fat1
ENSMUSG00000070158	chr16	83933730	83935981	chr16	83933479	83936015	U6
ENSMUSG00000070220	chr5	126689813	126691855	chr5	126689827	126691881	U6
ENSMUSG00000070220	chr5	126673502	126675672	chr5	126673503	126675654	U6
ENSMUSG00000070247	chr16	82619494	82621148	chr16	82619167	82621311	U6
ENSMUSG00000070247	chr16	82433039	82435152	chr16	82433102	82435124	U6
ENSMUSG00000066687	chr9	48543319	48545437	chr9	48543321	48545423	Zbtb16
ENSMUSG00000066687	chr9	48677060	48679170	chr9	48677072	48679658	Zbtb16
ENSMUSG00000032035	chr9	32502567	32504791	chr9	32502588	32504639	Ets1
ENSMUSG00000032035	chr9	32950951	32957691	chr9	32951077	32957966	Ets1
ENSMUSG00000070408	chr5	28852493	28854593	chr5	28852490	28854599	Gm10290
ENSMUSG00000049690	chr1	127894203	127896298	chr1	127894204	127896302	Nckap5
ENSMUSG00000029108	chr5	58351293	58353320	chr5	58351214	58353314	Pcdh7
ENSMUSG00000070799	chr7	19081665	19083726	chr7	19081632	19083696	Psg26
ENSMUSG00000037509	chr1	34789867	34795461	chr1	34790451	34795648	Arhgef4
ENSMUSG00000071052	chr17	57994699	57996688	chr17	57994453	57996624	Rpl7a-ps5
ENSMUSG00000075225	chr10	41301073	41303176	chr10	41301076	41303169	Ccdc162
ENSMUSG00000071065	chr10	129171506	129173614	chr10	129171501	129173620	Olfr806
ENSMUSG00000030223	chr6	137421567	137423660	chr6	137421583	137423662	Ptpro
ENSMUSG00000071147	chr6	133026048	133028175	chr6	133026063	133028164	Tas2r140
ENSMUSG00000025551	chr14	124964338	124966295	chr14	124964115	124966396	Fgf14
ENSMUSG00000022123	chr14	103862534	103865052	chr14	103862596	103864989	Scel
ENSMUSG00000071252	chr13	77442264	77445295	chr13	77442252	77445312	2210408I21Rik
ENSMUSG00000071286	chr10	58719923	58721978	chr10	58719921	58722085	Ankrd57
ENSMUSG00000020600	chr12	8536619	8538718	chr12	8536623	8538726	Slc7a15
ENSMUSG00000071510	chr16	58763897	58767423	chr16	58763321	58767936	Olfr172
ENSMUSG00000071719	chrX	97010084	97012133	chrX	97010014	97012303	Tmem28
ENSMUSG00000071356	chr6	78270303	78272403	chr6	78270374	78272399	Reg3b
ENSMUSG00000073383	chr17	53290228	53294940	chr17	53288605	53294701	Kcnh8
ENSMUSG00000073383	chr17	53193388	53195938	chr17	53193218	53196270	Kcnh8
ENSMUSG00000052469	chr17	13497799	13500129	chr17	13497792	13500600	Gm9880
ENSMUSG00000071984	chr17	7808130	7810217	chr17	7808119	7810230	Fndc1
ENSMUSG00000071984	chr17	7796296	7798406	chr17	7796294	7799396	Fndc1
ENSMUSG00000073526	chr18	80078484	80080503	chr18	80078503	80080547	Gm10528
ENSMUSG00000073526	chr18	80017951	80020156	chr18	80017594	80020217	Gm10528
ENSMUSG00000001804	chr18	20607789	20609891	chr18	20607802	20609891	Dsg4
ENSMUSG00000073721	chr4	143977607	143979702	chr4	143977606	143979697	Gm13125
ENSMUSG00000073722	chr1	26760446	26762547	chr1	26760431	26762561	4931408C20Rik
ENSMUSG00000041670	chr1	22561719	22563823	chr1	22560001	22563834	Rims1
ENSMUSG00000079227	chr9	124068390	124073287	chr9	124066866	124073478	Ccr5
ENSMUSG00000073797	chr4	93510075	93512187	chr4	93509822	93512203	Gm12650
ENSMUSG00000073805	chr7	142094911	142097009	chr7	142094923	142097014	Fam196a
ENSMUSG00000045083	chr4	36231102	36233202	chr4	36231094	36233172	Lingo2
ENSMUSG00000073914	chr7	112201186	112203354	chr7	112201175	112204023	Olfr677
ENSMUSG00000073940	chr7	110962866	110970235	chr7	110962424	110970906	Hbb-b2
ENSMUSG00000073973	chr7	109747008	109749162	chr7	109746981	109749240	Olfr552
ENSMUSG00000073987	chr4	20105671	20108985	chr4	20105445	20109015	Ggh
ENSMUSG00000073987	chr4	20118083	20120097	chr4	20117992	20120090	Ggh
ENSMUSG00000074006	chr7	105288658	105290701	chr7	105288662	105290691	Omp
ENSMUSG00000020262	chr10	76880111	76882094	chr10	76879896	76882042	Adarb1
ENSMUSG00000074092	chr7	59769320	59773443	chr7	59769178	59773568	Gm6181
ENSMUSG00000043719	chr9	105720644	105722806	chr9	105720716	105722797	Col6a6
ENSMUSG00000078161	chr3	154535903	154537902	chr3	154535838	154537953	BC007180
ENSMUSG00000004994	chr8	86845339	86847468	chr8	86845349	86847452	Ccdc130
ENSMUSG00000074269	chr9	58614326	58616348	chr9	58614328	58616344	2410076I21Rik
ENSMUSG00000074300	chr8	67732496	67734631	chr8	67732494	67734615	BC030870
ENSMUSG00000031523	chr8	37864992	37867106	chr8	37865010	37867104	Dlc1
ENSMUSG00000074473	chr8	12225500	12227525	chr8	12225403	12227776	A230072I06Rik
ENSMUSG00000074505	chr9	15856746	15859374	chr9	15856574	15860056	Fat3
ENSMUSG00000074505	chr9	15919774	15921861	chr9	15919812	15921872	Fat3
ENSMUSG00000031997	chr9	8405065	8410922	chr9	8404442	8411716	Trpc6
ENSMUSG00000031997	chr9	8477109	8484252	chr9	8477233	8484522	Trpc6
ENSMUSG00000074635	chr13	120275634	120278465	chr13	120275556	120278640	3110070M22Rik
ENSMUSG00000027677	chr3	33679448	33684549	chr3	33679280	33685485	Ttc14
ENSMUSG00000063600	chr3	29590922	29592930	chr3	29590920	29592985	Egfem1
ENSMUSG00000063600	chr3	29713747	29715889	chr3	29713747	29715893	Egfem1
ENSMUSG00000074661	chr13	110876193	110882285	chr13	110875723	110882654	Pde4d
ENSMUSG00000032715	chr2	152168405	152170500	chr2	152167075	152170494	Trib3
ENSMUSG00000074737	chr2	149703294	149705326	chr2	149703308	149705400	C530025M09Rik
ENSMUSG00000058589	chr10	89517326	89523213	chr10	89516895	89523371	Anks1b
ENSMUSG00000074934	chr2	113600242	113602312	chr2	113600220	113602279	Grem1
ENSMUSG00000044042	chr2	113161361	113163431	chr2	113161364	113163430	Fmn1
ENSMUSG00000057378	chr2	113031043	113033115	chr2	113031018	113033143	Ryr3
ENSMUSG00000043336	chr16	57390271	57392805	chr16	57390260	57392803	Filip1l
ENSMUSG00000039242	chr13	13975056	13981431	chr13	13974375	13981661	B3galnt2
ENSMUSG00000039242	chr13	14025673	14030580	chr13	14025522	14030691	B3galnt2
ENSMUSG00000075115	chr2	88608119	88610204	chr2	88608114	88610206	Olfr1200
ENSMUSG00000075146	chr2	87745609	87753407	chr2	87746300	87753771	Olfr1154
ENSMUSG00000063804	chr10	45234373	45246075	chr10	45234032	45246617	Lin28b
ENSMUSG00000075173	chr2	86552397	86554494	chr2	86552400	86554490	Olfr1089
ENSMUSG00000075185	chr2	86257725	86259800	chr2	86257658	86259802	Olfr1061
ENSMUSG00000075232	chr10	40008746	40010858	chr10	40008750	40010899	Amd1
ENSMUSG00000075266	chr10	29689742	29691917	chr10	29689739	29693533	Cenpw
ENSMUSG00000022629	chr15	90772657	90774753	chr15	90772687	90774796	Kif21a
ENSMUSG00000075478	chr14	109258749	109260871	chr14	109258762	109260868	Slitrk1
ENSMUSG00000022000	chr14	75773017	75775091	chr14	75773022	75775028	Zc3h13
ENSMUSG00000001847	chr5	144287376	144289943	chr5	144287508	144289807	Rac1
ENSMUSG00000056493	chr5	142903325	142905403	chr5	142903329	142905407	Foxk1
ENSMUSG00000072511	chr15	65781004	65787995	chr15	65780876	65788154	Hhla1
ENSMUSG00000018076	chr5	119365508	119368236	chr5	119365504	119367617	Med13l
ENSMUSG00000072684	chr14	26493572	26495840	chr14	26493521	26495779	Gm10397
ENSMUSG00000037736	chr5	67132172	67134254	chr5	67132177	67134255	Limch1
ENSMUSG00000073043	chr6	64525177	64527214	chr6	64525120	64527267	Atoh1
ENSMUSG00000034912	chr12	68159308	68161780	chr12	68159139	68161936	Mdga2
ENSMUSG00000073072	chr6	50996454	50998555	chr6	50996451	50998557	G930045G22Rik
ENSMUSG00000091183	chr13	62422887	62429667	chr13	62422321	62430474	Gm3604
ENSMUSG00000073174	chr5	20207025	20209273	chr5	20207143	20209215	Magi2
ENSMUSG00000075764	chr17	94179097	94181177	chr17	94179062	94181163	U6
ENSMUSG00000075764	chr17	94044027	94046123	chr17	94044026	94046128	U6
ENSMUSG00000075798	chr5	152536105	152538279	chr5	152536101	152538280	U6
ENSMUSG00000075813	chr17	4625280	4627507	chr17	4625150	4627468	U6
ENSMUSG00000075865	chr8	126060406	126149132	chr8	126060415	126149017	n-R5s125
ENSMUSG00000076054	chr13	50213784	50222478	chr13	50214673	50222692	AC122194.1
ENSMUSG00000076067	chr6	27754696	27756781	chr6	27754708	27756796	Mir592
ENSMUSG00000076120	chr3	29225192	29227526	chr3	29225212	29227512	Mir551b
ENSMUSG00000076147	chr18	66336603	66338679	chr18	66336523	66338631	Mir694
ENSMUSG00000076318	chr11	28616810	28618880	chr11	28616759	28618828	Mir216b
ENSMUSG00000076409	chr7	121460882	121462908	chr7	121460806	121462906	AC103388.1
ENSMUSG00000004455	chr5	122607135	122609323	chr5	122607229	122609412	Ppp1cc
ENSMUSG00000020272	chr11	32447888	32449914	chr11	32447809	32449994	Stk10
ENSMUSG00000089672	chr10	51199109	51201192	chr10	51199120	51201211	Gp49a
ENSMUSG00000032656	chr18	57092582	57094701	chr18	57092588	57094690	1999-02-01
ENSMUSG00000018363	chr11	106780939	106783197	chr11	106780737	106783129	Smurf2
ENSMUSG00000016995	chr2	164237711	164239844	chr2	164237678	164239786	Matn4
ENSMUSG00000037944	chr11	99036841	99038942	chr11	99036848	99038856	Ccr7
ENSMUSG00000027200	chr2	123828494	123830499	chr2	123828402	123830833	Sema6d
ENSMUSG00000076453	chr14	80106317	80108422	chr14	80106311	80109076	Mir759
ENSMUSG00000076499	chr6	41521563	41523666	chr6	41521555	41523666	Trbv31
ENSMUSG00000076513	chr6	67960906	67963004	chr6	67960902	67963011	Igkv1-122
ENSMUSG00000076521	chr6	68277072	68279199	chr6	68277048	68279525	Igkv2-109
ENSMUSG00000076545	chr6	69166012	69168200	chr6	69166028	69168998	Igkv4-72
ENSMUSG00000076612	chr12	114521055	114523144	chr12	114521071	114523155	Ighg2c
ENSMUSG00000076623	chr12	114685200	114687359	chr12	114685209	114687342	Gm16783
ENSMUSG00000076671	chr12	115506027	115508084	chr12	115506037	115508121	Gm16931
ENSMUSG00000076689	chr12	115819376	115821466	chr12	115819382	115821443	Ighv1-9
ENSMUSG00000076984	chr6	74670881	74672950	chr6	74670891	74672950	AC174081.1
ENSMUSG00000076984	chr6	74628492	74630601	chr6	74626778	74630609	AC174081.1
ENSMUSG00000077051	chr8	15518782	15521081	chr8	15518780	15521087	AC122806.1
ENSMUSG00000077066	chr3	5968445	5970520	chr3	5968425	5970522	AC124080.1
ENSMUSG00000077066	chr3	6115070	6117169	chr3	6115066	6117185	AC124080.1
ENSMUSG00000077073	chr1	30056611	30058704	chr1	30056632	30058663	AC126798.1
ENSMUSG00000077073	chr1	30347978	30354608	chr1	30347892	30355330	AC126798.1
ENSMUSG00000077182	chr6	74327646	74329761	chr6	74327637	74329767	SNORA17
ENSMUSG00000077262	chr6	112200773	112204599	chr6	112200764	112204857	n-R5s165
ENSMUSG00000077405	chr15	5710476	5712548	chr15	5710252	5712566	SNORA17
ENSMUSG00000077573	chr16	58104236	58106347	chr16	58104240	58106328	SNORA17
ENSMUSG00000077573	chr16	58063199	58065295	chr16	58063201	58065226	SNORA17
ENSMUSG00000077589	chr4	90665413	90672793	chr4	90665833	90673084	SNORA17
ENSMUSG00000077620	chrX	80585932	80590051	chrX	80585424	80590307	n-R5s9
ENSMUSG00000077756	chr2	37249853	37251654	chr2	37249685	37251855	Snord90
ENSMUSG00000077912	chr3	4338015	4340128	chr3	4337474	4340091	n-R5s194
ENSMUSG00000062651	chr2	17871137	17873224	chr2	17871128	17873227	H2afb1
ENSMUSG00000032846	chr13	108690038	108691930	chr13	108689979	108692017	Zswim6
ENSMUSG00000032846	chr13	108705955	108708067	chr13	108705963	108708058	Zswim6
ENSMUSG00000078333	chrX	30566494	30568518	chrX	30566317	30568880	Gm2799
ENSMUSG00000063376	chr4	88285893	88289431	chr4	88285388	88289334	Ifna13
ENSMUSG00000058084	chr10	129580967	129583586	chr10	129580926	129583763	Olfr825
ENSMUSG00000019564	chr10	79389076	79392464	chr10	79390444	79392458	Arid3a
ENSMUSG00000019768	chr10	5727927	5730081	chr10	5727950	5730094	Esr1
ENSMUSG00000019768	chr10	5731063	5733150	chr10	5731050	5733150	Esr1
ENSMUSG00000078550	chr3	84796916	84798947	chr3	84796916	84799038	Dear1
ENSMUSG00000025576	chr11	118769318	118771832	chr11	118769623	118772043	Rbfox3
ENSMUSG00000055960	chr4	111740595	111742930	chr4	111740058	111743252	Skint4
ENSMUSG00000051497	chr11	110866683	110868904	chr11	110866686	110868809	Kcnj16
ENSMUSG00000005611	chr7	118142557	118144650	chr7	118142556	118144643	Mrvi1
ENSMUSG00000032913	chr3	104295689	104297855	chr3	104295651	104297895	Lrig2
ENSMUSG00000078624	chr7	110698095	110700101	chr7	110697892	110700209	Olfr613
ENSMUSG00000028533	chr4	91802988	91805108	chr4	91803005	91805135	Izumo3
ENSMUSG00000078657	chr3	92920620	92922714	chr3	92920621	92922694	Crnn
ENSMUSG00000039270	chr4	70178523	70180860	chr4	70178523	70180826	Megf9
ENSMUSG00000051675	chr4	65227453	65234887	chr4	65227377	65235114	Trim32
ENSMUSG00000030519	chr7	71826540	71828660	chr7	71826533	71828567	Apba2
ENSMUSG00000035517	chr4	45971438	45973594	chr4	45971440	45973614	Tdrd7
ENSMUSG00000027748	chr3	53887029	53889119	chr3	53886407	53889131	Trpc4
ENSMUSG00000048312	chr7	48315344	48317443	chr7	48315348	48317439	Gm4884
ENSMUSG00000002068	chr7	38891589	38893694	chr7	38891235	38893749	Ccne1
ENSMUSG00000027674	chr3	33099021	33106807	chr3	33099767	33107182	Pex5l
ENSMUSG00000069072	chr3	31109829	31111892	chr3	31109683	31111881	Slc7a14
ENSMUSG00000017688	chr3	3440475	3446639	chr3	3440147	3447351	Hnf4g
ENSMUSG00000074377	chr7	14613987	14615712	chr7	14613848	14615949	Sult2a4
ENSMUSG00000057060	chr8	128727217	128729443	chr8	128727216	128729472	Slc35f3
ENSMUSG00000023033	chr15	100861920	100864049	chr15	100861917	100864050	Scn8a
ENSMUSG00000078893	chr2	175522445	175529656	chr2	175522875	175530389	Gm2004
ENSMUSG00000027519	chr2	173492554	173494626	chr2	173492550	173494626	Rab22a
ENSMUSG00000025453	chr13	120024364	120026470	chr13	120024371	120026465	Nnt
ENSMUSG00000020354	chr11	47386802	47388895	chr11	47386807	47388899	Sgcd
ENSMUSG00000020399	chr11	46299597	46301737	chr11	46299631	46301722	Havcr2
ENSMUSG00000051864	chr15	86317290	86319415	chr15	86317314	86319402	Tbc1d22a
ENSMUSG00000051864	chr15	86186167	86188267	chr15	86186195	86188260	Tbc1d22a
ENSMUSG00000044502	chr11	31594792	31596904	chr11	31594805	31596902	Bod1
ENSMUSG00000022390	chr15	81574599	81577480	chr15	81574769	81576859	Zc3h7b
ENSMUSG00000050830	chr11	10773997	10776021	chr11	10773937	10776021	Vwc2
ENSMUSG00000059842	chr2	154438084	154440345	chr2	154438173	154440286	Zfp341
ENSMUSG00000018008	chr15	78423047	78425105	chr15	78422995	78425102	Cyth4
ENSMUSG00000037014	chr2	148200935	148203044	chr2	148200989	148203077	Sstr4
ENSMUSG00000038068	chr13	47583706	47585794	chr13	47583718	47585800	Rnf144b
ENSMUSG00000022311	chr15	47717063	47719125	chr15	47716898	47719204	Csmd3
ENSMUSG00000022305	chr15	39827781	39829862	chr15	39827769	39829874	Lrp12
ENSMUSG00000031561	chr8	49667601	49669709	chr8	49667601	49669684	Odz3
ENSMUSG00000044912	chr12	75135742	75137742	chr12	75135788	75137828	Syt16
ENSMUSG00000079067	chr5	84357628	84359715	chr5	84357625	84359646	Hmgn2-ps1
ENSMUSG00000041112	chr13	20438425	20440587	chr13	20437313	20440565	Elmo1
ENSMUSG00000041112	chr13	20621828	20628940	chr13	20621595	20629052	Elmo1
ENSMUSG00000021318	chr13	15606284	15608321	chr13	15606278	15608325	Gli3
ENSMUSG00000047497	chr15	11021986	11024056	chr15	11021468	11024194	Adamts12
ENSMUSG00000021301	chr13	14656042	14663956	chr13	14655553	14664172	Hecw1
ENSMUSG00000079093	chr5	147318439	147320402	chr5	147318351	147320445	4930449I24Rik
ENSMUSG00000079098	chr14	53768690	53771199	chr14	53768623	53771197	Gm11046
ENSMUSG00000060924	chr8	16360713	16367322	chr8	16360547	16367949	Csmd1
ENSMUSG00000037375	chr1	194488128	194493258	chr1	194488128	194493315	Hhat
ENSMUSG00000005102	chr2	118251490	118253658	chr2	118251421	118253695	Eif2ak4
ENSMUSG00000020646	chr12	25562656	25564736	chr12	25562660	25564717	Mboat2
ENSMUSG00000026611	chr1	189018246	189021146	chr1	189017867	189021991	Spata17
ENSMUSG00000022103	chr14	71584152	71586235	chr14	71584148	71586249	Gfra2
ENSMUSG00000091071	chr12	20808400	20810482	chr12	20808393	20810484	1700030C10Rik
ENSMUSG00000005087	chr2	102742661	102744821	chr2	102741463	102744836	Cd44
ENSMUSG00000040310	chr2	93481593	93483713	chr2	93481618	93483676	Alx4
ENSMUSG00000038370	chr1	173109871	173111877	chr1	173109778	173111887	Pcp4l1
ENSMUSG00000026683	chr1	171492472	171494503	chr1	171492468	171494554	Nuf2
ENSMUSG00000030259	chr6	145693906	145696791	chr6	145694079	145696399	Rassf8
ENSMUSG00000041741	chr6	141280584	141282685	chr6	141280655	141282695	Pde3a
ENSMUSG00000030228	chr6	139713016	139715095	chr6	139713024	139715087	Pik3c2g
ENSMUSG00000026365	chr1	142076265	142078361	chr1	142076213	142078337	Cfh
ENSMUSG00000067591	chr6	130296706	130298855	chr6	130296651	130298944	Klra3
ENSMUSG00000067402	chrX	120481205	120489366	chrX	120479992	120490426	Gm2411
ENSMUSG00000031377	chrX	160647131	160648956	chrX	160646789	160649606	Bmx
ENSMUSG00000044647	chr2	65623105	65625199	chr2	65623106	65625211	Csrnp3
ENSMUSG00000044647	chr2	65667717	65669813	chr2	65667709	65669776	Csrnp3
ENSMUSG00000044647	chr2	65612265	65620035	chr2	65612915	65620173	Csrnp3
ENSMUSG00000024084	chr17	79485641	79489181	chr17	79484671	79489179	Qpct
ENSMUSG00000059742	chr2	62953922	62956034	chr2	62953926	62956022	Kcnh7
ENSMUSG00000040990	chrX	156047990	156050103	chrX	156046629	156050106	Sh3kbp1
ENSMUSG00000031309	chrX	155642971	155645133	chrX	155642965	155646948	Rps6ka3
ENSMUSG00000026828	chr2	57738829	57740943	chr2	57738839	57740931	Galnt5
ENSMUSG00000021786	chr14	17044379	17046060	chr14	17044190	17046357	Oxsm
ENSMUSG00000049744	chr2	43697296	43699288	chr2	43697226	43699313	Arhgap15
ENSMUSG00000036192	chr19	19112925	19115029	chr19	19112937	19115023	Rorb
ENSMUSG00000089675	chr1	89980130	89982260	chr1	89980146	89982244	Ugt1a8
ENSMUSG00000039316	chr17	50227800	50229900	chr17	50227793	50229894	Rftn1
ENSMUSG00000033460	chrX	131239837	131242012	chrX	131239196	131241991	Armcx1
ENSMUSG00000031297	chrX	98306076	98309438	chrX	98305386	98309981	Slc7a3
ENSMUSG00000026833	chr2	28039094	28041049	chr2	28038728	28041200	Olfm1
ENSMUSG00000079513	chrX	86890449	86892105	chrX	86890185	86892599	4932429P05Rik
ENSMUSG00000000627	chr6	82885846	82887947	chr6	82885849	82887951	Sema4f
ENSMUSG00000041729	chr9	62446923	62453532	chr9	62446297	62453651	Coro2b
ENSMUSG00000031196	chrX	72602024	72607982	chrX	72601934	72608264	F8
ENSMUSG00000029125	chr5	38413234	38415548	chr5	38413286	38415429	Stx18
ENSMUSG00000025969	chr1	62839068	62841131	chr1	62839032	62841120	Nrp2
ENSMUSG00000036402	chr6	66845335	66847788	chr6	66845273	66847394	Gng12
ENSMUSG00000049556	chr9	56492639	56494632	chr9	56492640	56494683	Lingo1
ENSMUSG00000034007	chr9	55420201	55422309	chr9	55419313	55423085	Scaper
ENSMUSG00000039542	chr9	49608288	49610384	chr9	49608294	49610301	Ncam1
ENSMUSG00000022641	chr16	50259161	50261113	chr16	50258994	50261305	Bbx
ENSMUSG00000079575	chr6	46639998	46642073	chr6	46638955	46642053	Rbpsuh-rs3
ENSMUSG00000079575	chr6	46683705	46685819	chr6	46683732	46687026	Rbpsuh-rs3
ENSMUSG00000036949	chr2	14280150	14287187	chr2	14279846	14287308	Slc39a12
ENSMUSG00000022829	chr16	37305473	37310860	chr16	37305311	37311198	Stxbp5l
ENSMUSG00000061082	chrX	50489597	50491719	chrX	50489609	50491684	Plac1
ENSMUSG00000032017	chr9	42751071	42753189	chr9	42751435	42753595	Grik4
ENSMUSG00000002107	chr2	7000486	7002571	chr2	7000502	7002519	Celf2
ENSMUSG00000022836	chr16	34972202	34974299	chr16	34972205	34974306	Mylk
ENSMUSG00000060534	chr18	72781628	72787697	chr18	72781412	72788027	Dcc
ENSMUSG00000061751	chr16	34193949	34195986	chr16	34193956	34195981	Kalrn
ENSMUSG00000026655	chr2	3650019	3652172	chr2	3649859	3652214	Fam107b
ENSMUSG00000059974	chr9	29241567	29243635	chr9	29241571	29243679	Ntm
ENSMUSG00000028033	chr1	22081794	22088916	chr1	22082099	22089426	Kcnq5
ENSMUSG00000067795	chr1	15997341	15999337	chr1	15997328	15999338	4930444P10Rik
ENSMUSG00000031170	chrX	7847752	7849834	chrX	7847738	7849840	Slc38a5
ENSMUSG00000053914	chr9	14248472	14250835	chr9	14248395	14250836	Kdm4d
ENSMUSG00000032000	chr9	7907134	7909240	chr9	7907148	7909238	Birc3
ENSMUSG00000060275	chr18	36360720	36362728	chr18	36360642	36362669	Nrg2
ENSMUSG00000041624	chr9	3571975	3574065	chr9	3571936	3574957	Gucy1a2
ENSMUSG00000041624	chr9	3531451	3534836	chr9	3532643	3534856	Gucy1a2
ENSMUSG00000033628	chr18	29648089	29650211	chr18	29648101	29650200	Pik3c3
ENSMUSG00000033628	chr18	29634234	29636320	chr18	29634285	29636313	Pik3c3
ENSMUSG00000033628	chr18	29758154	29760283	chr18	29758156	29760251	Pik3c3
ENSMUSG00000033628	chr18	29997136	29999248	chr18	29997126	29999236	Pik3c3
ENSMUSG00000033628	chr18	29974207	29976307	chr18	29974223	29976299	Pik3c3
ENSMUSG00000008658	chr16	6288541	6290628	chr16	6288557	6290573	Rbfox1
ENSMUSG00000008658	chr16	6663688	6665904	chr16	6663675	6665851	Rbfox1
ENSMUSG00000024411	chr18	15497022	15499036	chr18	15496954	15499039	Aqp4
ENSMUSG00000037012	chr10	61846370	61848648	chr10	61846297	61848943	Hk1
ENSMUSG00000080181	chr11	112263468	112265546	chr11	112263479	112265540	Gm11678
ENSMUSG00000080181	chr11	112311856	112313956	chr11	112311851	112313882	Gm11678
ENSMUSG00000024862	chr19	5119912	5121700	chr19	5119175	5121977	Klc2
ENSMUSG00000080338	chr16	39506706	39510025	chr16	39506718	39510494	AC161816.1
ENSMUSG00000080375	chr12	16021294	16023432	chr12	16021298	16023403	AC102435.1
ENSMUSG00000080409	chr9	115258925	115262241	chr9	115258924	115262217	Mir467h
ENSMUSG00000080423	chr4	67542863	67544968	chr4	67542868	67544960	BX649539.1
ENSMUSG00000080505	chr1	191243252	191245347	chr1	191243319	191245342	mmu-mir-1194
ENSMUSG00000080510	chr1	47643651	47651326	chr1	47644076	47651709	AC134426.1
ENSMUSG00000080574	chr13	17849030	17852011	chr13	17849027	17852217	Mir466i
ENSMUSG00000080580	chr13	71328429	71330535	chr13	71327862	71332278	Mir466f-4
ENSMUSG00000080586	chr5	82791064	82793209	chr5	82791068	82793164	Mir1187
ENSMUSG00000080586	chr5	83151408	83153422	chr5	83151364	83153417	Mir1187
ENSMUSG00000080633	chr1	197103255	197108914	chr1	197102778	197108259	AC109145.1
ENSMUSG00000083998	chr4	144405873	144413692	chr4	144406467	144413855	Prdx2-rs3
ENSMUSG00000022500	chr16	10974163	10976258	chr16	10974155	10976289	Litaf
ENSMUSG00000036585	chr18	38979948	38982019	chr18	38979973	38981992	Fgf1
ENSMUSG00000081629	chr11	9372893	9374997	chr11	9372908	9374999	Eif3s6-ps1
ENSMUSG00000020023	chr10	94054164	94056273	chr10	94054158	94056296	Tmcc3
ENSMUSG00000082230	chrX	29371716	29373718	chrX	29371564	29373828	Gm3681
ENSMUSG00000080815	chr4	67074267	67076395	chr4	67074268	67076392	Hmgb1-rs18
ENSMUSG00000024501	chr18	43528061	43530191	chr18	43528063	43530184	Dpysl3
ENSMUSG00000063600	chr3	29138442	29140550	chr3	29138416	29140557	Egfem1
ENSMUSG00000046768	chr12	76342655	76349705	chr12	76342626	76349819	Rhoj
ENSMUSG00000034488	chr13	88907664	88909833	chr13	88907692	88909868	Edil3
ENSMUSG00000005936	chr17	29088243	29090486	chr17	29088227	29090406	Kctd20
ENSMUSG00000030731	chr7	51635841	51637821	chr7	51635746	51637841	Syt3
ENSMUSG00000082775	chrX	41788760	41796488	chrX	41789345	41796841	Itpa-ps3
ENSMUSG00000085718	chr11	53310541	53312632	chr11	53310540	53312634	Rpl9-ps3
ENSMUSG00000070509	chr7	80380912	80383081	chr7	80380972	80383068	Rgma
ENSMUSG00000037610	chr3	31709458	31711574	chr3	31709535	31711552	Kcnmb2
ENSMUSG00000082732	chr4	37187340	37189411	chr4	37187341	37189397	Rpl23a-ps6
ENSMUSG00000082732	chr4	37141027	37143520	chr4	37140848	37143938	Rpl23a-ps6
ENSMUSG00000054690	chr3	137043982	137046076	chr3	137044048	137046070	Emcn
ENSMUSG00000054690	chr3	137005407	137007493	chr3	137005416	137008337	Emcn
ENSMUSG00000081940	chrX	72171972	72174070	chrX	72171970	72174081	Xlr3e-ps
ENSMUSG00000027506	chr3	9047846	9051114	chr3	9045915	9051152	Tpd52
ENSMUSG00000021288	chr12	113007337	113009438	chr12	113007335	113009814	Klc1
ENSMUSG00000061576	chr5	27269655	27271740	chr5	27269665	27271697	Dpp6
ENSMUSG00000024500	chr18	43072562	43074682	chr18	43072562	43074683	Ppp2r2b
ENSMUSG00000082874	chr11	21837570	21839668	chr11	21837572	21839662	Rpl15-ps1
ENSMUSG00000083239	chr4	60093626	60095902	chr4	60093556	60096469	Mup-ps1
ENSMUSG00000032396	chr9	64187565	64190098	chr9	64187742	64190117	Dis3l
ENSMUSG00000081144	chr2	39188318	39191461	chr2	39188302	39192123	Vmn2r-ps2
ENSMUSG00000028266	chr3	143864159	143866651	chr3	143864427	143866494	Lmo4
ENSMUSG00000080837	chrX	3369617	3371871	chrX	3369273	3371969	Gm14361
ENSMUSG00000082216	chr4	52952848	52954884	chr4	52952781	52954890	Olfr271-ps1
ENSMUSG00000083424	chr2	108747160	108749255	chr2	108747151	108749257	Rpl35a-ps4
ENSMUSG00000083048	chrX	52057696	52065232	chrX	52054154	52065582	Gm14595
ENSMUSG00000035011	chr10	80596992	80601747	chr10	80598026	80601698	Zbtb7a
ENSMUSG00000026452	chr1	136573778	136575869	chr1	136573781	136575872	Syt2
ENSMUSG00000081506	chr3	112987016	112993627	chr3	112986764	112993806	Amy2-ps1
ENSMUSG00000082488	chr13	92002372	92004410	chr13	92002364	92004420	1700119I11Rik
ENSMUSG00000020053	chr10	87316582	87318704	chr10	87316560	87318658	Igf1
ENSMUSG00000084430	chr10	5594105	5595867	chr10	5593758	5596008	SNORD88
ENSMUSG00000084480	chr7	97430646	97432810	chr7	97430648	97432837	n-R5s155
ENSMUSG00000084541	chr14	13369181	13371284	chr14	13369180	13371289	n-R5s45
ENSMUSG00000084573	chr16	5845435	5847501	chr16	5845444	5847516	n-R5s30
ENSMUSG00000084573	chr16	5708244	5710358	chr16	5708235	5710364	n-R5s30
ENSMUSG00000084573	chr16	5884236	5888017	chr16	5885940	5888014	n-R5s30
ENSMUSG00000084655	chr5	15336486	15338628	chr5	15336489	15338628	U3
ENSMUSG00000086244	chrX	125590091	125592217	chrX	125590080	125592233	4930558G05Rik
ENSMUSG00000019850	chr10	18763142	18765244	chr10	18763133	18765251	Tnfaip3
ENSMUSG00000040363	chrX	11682955	11685052	chrX	11682943	11686667	Bcor
ENSMUSG00000037846	chr10	67534936	67536999	chr10	67534946	67537026	Rtkn2
ENSMUSG00000054976	chr1	81365204	81367288	chr1	81365228	81367290	9430031J16Rik
ENSMUSG00000027708	chr3	35830516	35832711	chr3	35830401	35832817	Dcun1d1
ENSMUSG00000041482	chr18	63193077	63200572	chr18	63193209	63200880	Fam38b
ENSMUSG00000085562	chr4	125502207	125504279	chr4	125502230	125504230	2610028E06Rik
ENSMUSG00000086186	chr2	109944112	109951282	chr2	109944516	109951733	1700024P03Rik
ENSMUSG00000028244	chr4	22815491	22817654	chr4	22815494	22817628	1700025O08Rik
ENSMUSG00000062257	chr9	27669663	27671754	chr9	27669756	27671748	Opcml
ENSMUSG00000030562	chr7	94333771	94337810	chr7	94333770	94337749	Nox4
ENSMUSG00000041540	chr6	143784520	143786618	chr6	143784503	143786604	Sox5
ENSMUSG00000029432	chr5	130229808	130232316	chr5	130229950	130232159	Gbas
ENSMUSG00000085820	chr12	107880576	107882589	chr12	107880582	107882599	4933406K04Rik
ENSMUSG00000020886	chr11	69834608	69837466	chr11	69835345	69837461	Dlg4
ENSMUSG00000087447	chr18	33109679	33112952	chr18	33109465	33113250	2310026I22Rik
ENSMUSG00000087447	chr18	33114163	33116260	chr18	33114228	33116231	2310026I22Rik
ENSMUSG00000086541	chr15	56186498	56188630	chr15	56186496	56188594	Has2as
ENSMUSG00000058571	chr14	117511685	117513811	chr14	117511703	117513782	Gpc6
ENSMUSG00000060924	chr8	15712781	15720514	chr8	15713238	15724863	Csmd1
ENSMUSG00000066551	chr5	149870472	149872268	chr5	149870258	149872333	Hmgb1
ENSMUSG00000008035	chrX	10282574	10284691	chrX	10282298	10284729	Mid1ip1
ENSMUSG00000075700	chr3	58379567	58382141	chr3	58379272	58382154	2810407C02Rik
ENSMUSG00000041592	chr11	113707730	113710654	chr11	113708540	113710675	Sdk2
ENSMUSG00000035441	chr11	80458821	80465519	chr11	80457165	80465801	Myo1d
ENSMUSG00000075324	chr2	63851283	63853384	chr2	63851286	63853383	Fign
ENSMUSG00000059974	chr9	29002213	29004501	chr9	29001968	29005165	Ntm
ENSMUSG00000026748	chr2	16445260	16447437	chr2	16445046	16447393	Plxdc2
ENSMUSG00000031683	chr8	81266636	81269043	chr8	81266751	81269053	Lsm6
ENSMUSG00000047735	chr6	3149770	3152548	chr6	3148310	3152528	Samd9l
ENSMUSG00000026831	chr2	28314039	28316307	chr2	28313462	28316361	1700007K13Rik
ENSMUSG00000086723	chr6	71934597	71936609	chr6	71934595	71936669	Gm16601
ENSMUSG00000086723	chr6	71966327	71969799	chr6	71966329	71968449	Gm16601
ENSMUSG00000041476	chrX	154179668	154182454	chrX	154179341	154182805	Smpx
ENSMUSG00000039187	chr7	86535829	86537936	chr7	86533959	86537933	Fanci
ENSMUSG00000043183	chr13	54649265	54651373	chr13	54649261	54651303	4732471D19Rik
ENSMUSG00000057173	chr1	39740527	39742628	chr1	39740545	39742630	Rfx8
ENSMUSG00000062257	chr9	28591038	28593148	chr9	28591021	28593132	Opcml
ENSMUSG00000030244	chr6	142371649	142373743	chr6	142371488	142373719	Gys2
ENSMUSG00000086673	chr17	46601379	46603464	chr17	46601348	46603485	Gm16736
ENSMUSG00000024511	chr18	70292222	70294204	chr18	70292112	70294783	Rab27b
ENSMUSG00000055371	chr2	52648191	52650272	chr2	52648228	52650279	Stam2
ENSMUSG00000029534	chr6	17898882	17900977	chr6	17898891	17900986	St7
ENSMUSG00000045083	chr4	36851326	36853799	chr4	36851361	36854158	Lingo2
ENSMUSG00000022912	chr16	63311393	63313494	chr16	63311389	63313502	Pros1
ENSMUSG00000087493	chr13	56331236	56333393	chr13	56331209	56333485	4930550C17Rik
ENSMUSG00000037855	chr10	67219254	67221361	chr10	67219270	67221274	Zfp365
ENSMUSG00000043760	chr1	20563764	20570387	chr1	20564184	20571971	Pkhd1
ENSMUSG00000021732	chr13	119445644	119447780	chr13	119445656	119447795	Fgf10
ENSMUSG00000086217	chr1	156813138	156815993	chr1	156812901	156816305	Gm9530
ENSMUSG00000041769	chr7	146020697	146022717	chr7	146020617	146023051	Ppp2r2d
ENSMUSG00000041769	chr7	145890654	145893142	chr7	145890671	145893192	Ppp2r2d
ENSMUSG00000057378	chr2	113081226	113086200	chr2	113081242	113086518	Ryr3
ENSMUSG00000028360	chr3	153891510	153893620	chr3	153891530	153893600	Slc44a5
ENSMUSG00000038648	chr6	37307943	37310005	chr6	37307918	37310036	Creb3l2
ENSMUSG00000024513	chr18	70897883	70904691	chr18	70896740	70904973	Mbd2
ENSMUSG00000085020	chr4	56213553	56215660	chr4	56213547	56215663	2310081O03Rik
ENSMUSG00000085020	chr4	56315602	56317684	chr4	56315618	56317706	2310081O03Rik
ENSMUSG00000048399	chr16	25295292	25297382	chr16	25295188	25297548	Tprg
ENSMUSG00000049744	chr2	43827481	43829573	chr2	43827558	43829569	Arhgap15
ENSMUSG00000059291	chr4	135610641	135612601	chr4	135610588	135612643	Rpl11
ENSMUSG00000028369	chr4	58236800	58244008	chr4	58237280	58244643	Svep1
ENSMUSG00000052613	chr10	73972080	73974192	chr10	73972086	73974179	Pcdh15
ENSMUSG00000041390	chr6	16178655	16180882	chr6	16178707	16180823	Mdfic
ENSMUSG00000086178	chr13	10424327	10431223	chr13	10423286	10433981	Gm16950
ENSMUSG00000086178	chr13	10161173	10163226	chr13	10161160	10163228	Gm16950
ENSMUSG00000039156	chr5	54517530	54519651	chr5	54517561	54519665	Stim2
ENSMUSG00000033308	chr3	118477229	118479369	chr3	118477254	118479720	Dpyd
ENSMUSG00000026226	chr1	87900089	87901767	chr1	87899945	87902095	Spata3
ENSMUSG00000000253	chr13	45731377	45733492	chr13	45731380	45733466	Gmpr
ENSMUSG00000087250	chr5	74242357	74244419	chr5	74242316	74244511	1700094C10Rik
ENSMUSG00000039167	chr3	151133977	151136072	chr3	151134028	151136063	Eltd1
ENSMUSG00000021699	chr13	109784727	109786800	chr13	109784744	109786815	Pde4d
ENSMUSG00000021699	chr13	109699648	109701780	chr13	109699661	109702144	Pde4d
ENSMUSG00000026648	chr2	3354735	3356821	chr2	3354812	3356814	Dclre1c
ENSMUSG00000028179	chr3	157456227	157458349	chr3	157455828	157458352	Cth
ENSMUSG00000008398	chr10	92724566	92726774	chr10	92724586	92726701	Elk3
ENSMUSG00000085631	chr2	135365635	135367736	chr2	135365639	135367724	9630028H03Rik
ENSMUSG00000028289	chr4	28880414	28882532	chr4	28880444	28882546	Epha7
ENSMUSG00000033352	chr11	65600331	65602760	chr11	65600327	65602645	Map2k4
ENSMUSG00000064293	chr6	106089069	106091806	chr6	106088246	106092085	Cntn4
ENSMUSG00000086254	chr7	131817035	131820820	chr7	131815241	131820795	3100003L05Rik
ENSMUSG00000085159	chr9	75936051	75938171	chr9	75936043	75938145	Gm16662
ENSMUSG00000085159	chr9	75909561	75911654	chr9	75909566	75911606	Gm16662
ENSMUSG00000049148	chr15	4259764	4261951	chr15	4259788	4261931	Plcxd3
ENSMUSG00000025289	chrX	151797481	151799576	chrX	151797480	151799577	Prdx4
ENSMUSG00000073164	chr12	23170678	23172700	chr12	23170632	23172707	2410018L13Rik
ENSMUSG00000030088	chr6	90483518	90485564	chr6	90483522	90486438	Aldh1l1
ENSMUSG00000032313	chr9	55225196	55227307	chr9	55225198	55227309	AI118078
ENSMUSG00000085935	chr13	91549102	91551161	chr13	91549107	91551140	A830009L08Rik
ENSMUSG00000085832	chr9	81497518	81499586	chr9	81497531	81499572	D430036J16Rik
ENSMUSG00000056752	chr11	65709832	65717293	chr11	65710321	65718022	Dnahc9
ENSMUSG00000027281	chr2	136791214	136798080	chr2	136791352	136798559	2210009G21Rik
ENSMUSG00000035653	chr12	62338526	62340665	chr12	62338542	62341051	Lrfn5
ENSMUSG00000035653	chr12	62575200	62577276	chr12	62575213	62577318	Lrfn5
ENSMUSG00000035653	chr12	62346124	62348163	chr12	62346124	62348175	Lrfn5
ENSMUSG00000078452	chr10	22167251	22169268	chr10	22167187	22169272	Raet1d
ENSMUSG00000087547	chr2	157476166	157478279	chr2	157476174	157478287	2410019O14Rik
ENSMUSG00000067851	chr1	10275153	10277230	chr1	10275125	10277213	Arfgef1
ENSMUSG00000075297	chr10	21976942	21979032	chr10	21976931	21979034	H60b
ENSMUSG00000063275	chr2	13935077	13937907	chr2	13935020	13938189	Ptpla
ENSMUSG00000085200	chr19	55725365	55727468	chr19	55725372	55727514	4930552P12Rik
ENSMUSG00000039579	chr4	49880352	49882392	chr4	49880364	49882431	Grin3a
ENSMUSG00000050334	chr13	83792771	83794860	chr13	83792779	83794833	C130071C03Rik
ENSMUSG00000027200	chr2	124412786	124415032	chr2	124412786	124415033	Sema6d
ENSMUSG00000007279	chr7	116982941	116985199	chr7	116982933	116985211	Scube2
ENSMUSG00000085940	chr11	91066184	91068273	chr11	91066186	91068256	4930405D11Rik
ENSMUSG00000028291	chr4	34499835	34502146	chr4	34499834	34502182	Akirin2
ENSMUSG00000032238	chr9	68907912	68910061	chr9	68907934	68910052	Rora
ENSMUSG00000038729	chr4	57830097	57832921	chr4	57830031	57832944	Akap2
ENSMUSG00000020017	chr10	92959958	92962069	chr10	92959443	92962068	Hal
ENSMUSG00000036792	chr2	49121871	49123618	chr2	49121683	49124082	Mbd5
ENSMUSG00000030093	chr6	91320305	91322451	chr6	91320297	91322459	Wnt7a
ENSMUSG00000005893	chr6	92064380	92072559	chr6	92063877	92072568	Nr2c2
ENSMUSG00000062257	chr9	28181169	28183500	chr9	28181009	28184632	Opcml
ENSMUSG00000060843	chr10	63095036	63097104	chr10	63095098	63097114	Ctnna3
ENSMUSG00000032698	chr2	103836931	103839032	chr2	103836950	103839020	Lmo2
ENSMUSG00000066026	chr4	144524546	144526657	chr4	144524559	144526641	Dhrs3
ENSMUSG00000031375	chrX	70724035	70726139	chrX	70724111	70726123	Bgn
ENSMUSG00000023927	chr17	52171068	52173186	chr17	52171140	52173154	Satb1
ENSMUSG00000034518	chr8	77516596	77519096	chr8	77516591	77519041	Hmgxb4
ENSMUSG00000087274	chr18	11254385	11256580	chr18	11254420	11256480	1010001N08Rik
ENSMUSG00000004270	chr6	124617043	124619133	chr6	124617049	124619135	Lpcat3
ENSMUSG00000086664	chr1	123045350	123047401	chr1	123045347	123047421	B230209K01Rik
ENSMUSG00000024172	chr17	55556951	55560741	chr17	55556205	55560985	St6gal2
ENSMUSG00000021699	chr13	109221996	109223533	chr13	109222837	109223507	Pde4d
ENSMUSG00000003279	chr17	70163221	70170211	chr17	70163087	70170493	Dlgap1
ENSMUSG00000062257	chr9	27474057	27476144	chr9	27473761	27476963	Opcml
ENSMUSG00000060771	chr1	37843071	37849334	chr1	37842369	37849368	Tsga10
ENSMUSG00000008683	chr7	125212382	125219284	chr7	125212309	125219565	Rps15a
ENSMUSG00000044951	chr13	32795440	32797535	chr13	32794324	32797530	Mylk4
ENSMUSG00000031284	chrX	139952938	139955077	chrX	139952909	139955069	Pak3
ENSMUSG00000092305	chr12	35638226	35640339	chr12	35638246	35640337	AC133459.1
ENSMUSG00000049313	chr9	41744075	41746256	chr9	41744172	41746227	Sorl1
ENSMUSG00000053930	chr11	66233521	66235677	chr11	66233583	66235682	Shisa6
ENSMUSG00000026042	chr1	45593512	45595890	chr1	45593510	45595612	Col5a2
ENSMUSG00000054079	chr11	93656418	93662719	chr11	93656165	93662835	Utp18
ENSMUSG00000064036	chr18	74030261	74032298	chr18	74030225	74032300	Mro
ENSMUSG00000085139	chrX	140625514	140627647	chrX	140625531	140627652	A730046J19Rik
ENSMUSG00000037492	chr8	24843109	24845252	chr8	24843126	24845277	Zmat4
ENSMUSG00000043587	chr9	96752544	96754543	chr9	96752436	96754638	Acpl2
ENSMUSG00000057098	chr11	44430679	44432992	chr11	44430883	44432911	Ebf1
ENSMUSG00000029917	chr6	65399114	65401200	chr6	65399124	65401204	C130060K24Rik
ENSMUSG00000053477	chr18	69856571	69858661	chr18	69855937	69858631	Tcf4
ENSMUSG00000028125	chr3	121903595	121905635	chr3	121903580	121905624	Abca4
ENSMUSG00000046295	chr8	73955969	73958077	chr8	73954726	73958093	Ankle1
ENSMUSG00000086954	chr2	124240392	124242501	chr2	124240403	124242509	4930583P06Rik
ENSMUSG00000022875	chr16	23079398	23081450	chr16	23079398	23081452	Kng1
ENSMUSG00000086185	chrX	64652803	64658659	chrX	64652103	64659164	1700036O09Rik
ENSMUSG00000023873	chr17	9222712	9225065	chr17	9222715	9225045	1700010I14Rik
ENSMUSG00000072812	chr12	114013451	114023737	chr12	114013187	114023881	Ahnak2
ENSMUSG00000073991	chr4	18988327	18996699	chr4	18988346	18998665	Cnbd1
ENSMUSG00000085349	chr12	100882330	100884783	chr12	100882336	100884502	Gm16956
ENSMUSG00000085349	chr12	100800756	100803061	chr12	100800817	100802833	Gm16956
ENSMUSG00000060924	chr8	17826519	17830818	chr8	17826483	17830934	Csmd1
ENSMUSG00000021156	chr13	9704246	9706287	chr13	9704233	9706309	Zmynd11
ENSMUSG00000054555	chr7	141219843	141222005	chr7	141219822	141222240	Adam12
ENSMUSG00000066551	chr5	149861958	149865485	chr5	149862172	149865707	Hmgb1
ENSMUSG00000027208	chr2	125829331	125831398	chr2	125829345	125831435	Fgf7
ENSMUSG00000086461	chr1	7891541	7893621	chr1	7891549	7893629	Gm16899
ENSMUSG00000086461	chr1	7833261	7840128	chr1	7833259	7840666	Gm16899
ENSMUSG00000085144	chr17	69781843	69784000	chr17	69781877	69783958	A930029G22Rik
ENSMUSG00000068205	chr2	141257679	141259776	chr2	141257683	141259770	Macrod2
ENSMUSG00000068205	chr2	141420174	141422287	chr2	141420173	141422321	Macrod2
ENSMUSG00000022329	chr15	35083872	35086559	chr15	35083877	35085963	Stk3
ENSMUSG00000074771	chr2	136412271	136414311	chr2	136411987	136414491	Ankrd5
ENSMUSG00000060002	chr10	87965587	87967643	chr10	87965567	87967682	Chpt1
ENSMUSG00000026109	chr1	50820895	50822983	chr1	50820957	50822977	Tmeff2
ENSMUSG00000024691	chr19	12605284	12607340	chr19	12605285	12607349	Fam111a
ENSMUSG00000042793	chr1	136947603	136949699	chr1	136947585	136949718	Lgr6
ENSMUSG00000067825	chr6	121138340	121140522	chr6	121138316	121140493	Pex26
ENSMUSG00000030315	chr6	114917894	114921447	chr6	114919324	114921419	Vgll4
ENSMUSG00000022479	chr15	97697715	97699791	chr15	97697715	97699747	Vdr
ENSMUSG00000001930	chr6	125568716	125570805	chr6	125568717	125570809	Vwf
ENSMUSG00000044468	chr3	100288251	100290341	chr3	100288247	100290350	Fam46c
ENSMUSG00000051747	chr2	76833125	76835754	chr2	76832730	76836167	Ttn
ENSMUSG00000063600	chr3	29417166	29424290	chr3	29417599	29424820	Egfem1
ENSMUSG00000086653	chr2	159947899	159949998	chr2	159947911	159949989	9130015L21Rik
ENSMUSG00000022895	chr16	95978931	95980947	chr16	95978941	95981003	Ets2
ENSMUSG00000028351	chr4	68239247	68241362	chr4	68239264	68241313	Dbc1
ENSMUSG00000002222	chr6	71334472	71336591	chr6	71333918	71336806	Rmnd5a
ENSMUSG00000061731	chr15	52802921	52803921	chr15	52801765	52804911	Ext1
ENSMUSG00000057098	chr11	44703255	44705143	chr11	44703110	44705249	Ebf1
ENSMUSG00000040183	chr4	32897871	32899974	chr4	32897847	32899971	Ankrd6
ENSMUSG00000023004	chr15	98763759	98766003	chr15	98763873	98766078	Tuba1b
ENSMUSG00000026932	chr2	25976924	25978829	chr2	25977167	25979320	Nacc2
ENSMUSG00000025978	chr1	55282778	55284868	chr1	55282753	55284830	Rftn2
ENSMUSG00000020021	chr10	93549466	93551610	chr10	93549466	93551609	Fgd6
ENSMUSG00000055022	chr15	91845613	91852334	chr15	91845085	91852386	Cntn1
ENSMUSG00000025986	chr1	46788395	46790492	chr1	46787410	46790490	Slc39a10
ENSMUSG00000073557	chr1	136695069	136697124	chr1	136695080	136697127	Ppp1r12b
ENSMUSG00000030533	chr7	87483562	87485787	chr7	87483693	87485725	Unc45a
ENSMUSG00000022948	chr16	93597156	93599253	chr16	93597151	93599258	Setd4
ENSMUSG00000047115	chr6	49332657	49334805	chr6	49332701	49335286	D330028D13Rik
ENSMUSG00000086977	chr13	67667266	67669303	chr13	67667206	67669301	9430065F17Rik
ENSMUSG00000052854	chrX	135455969	135459316	chrX	135455937	135459318	Nrk
ENSMUSG00000029648	chr5	148422003	148424078	chr5	148421989	148424153	Flt1
ENSMUSG00000086880	chr17	84264629	84266731	chr17	84264639	84266727	C430042M11Rik
ENSMUSG00000020151	chr10	115460467	115467864	chr10	115461129	115468258	Ptprr
ENSMUSG00000064293	chr6	106652302	106653863	chr6	106651925	106654160	Cntn4
ENSMUSG00000026691	chr1	164941521	164949317	chr1	164941331	164949330	Fmo3
ENSMUSG00000087611	chr5	101416062	101418062	chr5	101415972	101418123	4930458D05Rik
ENSMUSG00000085370	chr7	51055973	51058037	chr7	51056023	51058105	2310002F09Rik
ENSMUSG00000027188	chr2	102466174	102469362	chr2	102467270	102469328	Pamr1
ENSMUSG00000018459	chr2	165255399	165257678	chr2	165255597	165257897	Slc13a3
ENSMUSG00000074259	chr9	59575984	59578057	chr9	59576000	59578201	Gramd2
ENSMUSG00000032292	chr9	59803126	59805243	chr9	59803134	59805259	Nr2e3
ENSMUSG00000075296	chr19	3975865	3977881	chr19	3975865	3977910	Aldh3b2
ENSMUSG00000026469	chr1	157204624	157206715	chr1	157204637	157206685	Xpr1
ENSMUSG00000002342	chr8	72708117	72710245	chr8	72708137	72710227	Tmem161a
ENSMUSG00000048410	chr18	84526356	84528442	chr18	84526370	84528448	Zfp407
ENSMUSG00000041688	chrX	141948540	141950638	chrX	141948534	141950555	Amot
ENSMUSG00000007653	chr11	42322925	42325013	chr11	42322931	42324949	Gabrb2
ENSMUSG00000041544	chr4	147614668	147616924	chr4	147614747	147616912	Ptchd2
ENSMUSG00000084958	chr1	57302781	57304957	chr1	57302848	57304943	4930558J18Rik
ENSMUSG00000029686	chr6	47403066	47406041	chr6	47403131	47405670	Cul1
ENSMUSG00000035041	chr10	80551550	80553650	chr10	80551548	80553652	Creb3l3
ENSMUSG00000023951	chr17	46147117	46150022	chr17	46147241	46150020	Vegfa
ENSMUSG00000041891	chr18	66249958	66252258	chr18	66249924	66252267	Lman1
ENSMUSG00000087169	chr19	23105048	23108936	chr19	23105206	23108928	C330002G04Rik
ENSMUSG00000056290	chr19	11525691	11528225	chr19	11525622	11529626	Ms4a4b
ENSMUSG00000005107	chr5	38793820	38796119	chr5	38793759	38795820	Slc2a9
ENSMUSG00000012819	chr10	59907543	59910422	chr10	59907547	59910423	Cdh23
ENSMUSG00000012819	chr10	59956614	59958786	chr10	59956610	59958770	Cdh23
ENSMUSG00000024013	chr17	29550248	29552470	chr17	29550281	29552466	Fgd2
ENSMUSG00000002489	chr16	89703103	89705199	chr16	89703143	89705206	Tiam1
ENSMUSG00000054889	chr13	38257397	38259545	chr13	38257414	38259533	Dsp
ENSMUSG00000042474	chr1	132774366	132776534	chr1	132774376	132776520	Faim3
ENSMUSG00000039578	chr6	61343712	61345839	chr6	61342498	61345875	Fam190a
ENSMUSG00000026946	chr2	51859185	51861291	chr2	51859203	51861328	Nmi
ENSMUSG00000086080	chr4	10620537	10622745	chr4	10620344	10622855	1700123O12Rik
ENSMUSG00000051359	chr15	37654794	37656800	chr15	37654796	37656883	Ncald
ENSMUSG00000086355	chr4	40508893	40511070	chr4	40507425	40511337	4933428C19Rik
ENSMUSG00000020623	chr11	110282555	110284658	chr11	110282551	110284694	Map2k6
ENSMUSG00000049336	chr11	36871134	36873211	chr11	36871151	36873200	Odz2
ENSMUSG00000026712	chr2	14247437	14249550	chr2	14247281	14249548	Mrc1
ENSMUSG00000057378	chr2	112641400	112643564	chr2	112641425	112643559	Ryr3
ENSMUSG00000044224	chr15	10364405	10366491	chr15	10364376	10366491	Dnajc21
ENSMUSG00000027195	chr2	93946244	93948670	chr2	93945788	93948865	Hsd17b12
ENSMUSG00000059974	chr9	29756113	29758144	chr9	29756099	29758149	Ntm
ENSMUSG00000059974	chr9	29651631	29653736	chr9	29651631	29653739	Ntm
ENSMUSG00000038665	chr6	37086544	37088624	chr6	37086550	37088620	Dgki
ENSMUSG00000086405	chr2	30490515	30492546	chr2	30490519	30492551	9330198N18Rik
ENSMUSG00000000248	chr6	128891229	128894213	chr6	128892121	128894247	Clec2g
ENSMUSG00000037358	chrX	18232067	18234049	chrX	18231257	18234060	4930578C19Rik
ENSMUSG00000086651	chr16	21809919	21812033	chr16	21809920	21812031	1300002E11Rik
ENSMUSG00000087303	chr19	33797906	33805114	chr19	33797693	33805141	Lipo2
ENSMUSG00000074024	chr7	99875179	99877229	chr7	99875164	99877810	4632427E13Rik
ENSMUSG00000027540	chr2	167719877	167721980	chr2	167719882	167721985	Ptpn1
ENSMUSG00000029802	chr6	58527944	58530036	chr6	58527964	58530024	Abcg2
ENSMUSG00000029516	chr5	116280805	116282914	chr5	116280859	116282871	Cit
ENSMUSG00000057234	chr2	109067413	109069508	chr2	109067415	109069487	Mettl15
ENSMUSG00000075256	chr2	79146121	79148191	chr2	79144805	79148201	Cerkl
ENSMUSG00000052613	chr10	73768769	73770852	chr10	73768777	73770871	Pcdh15
ENSMUSG00000005514	chr5	136191608	136193696	chr5	136191618	136193700	Por
ENSMUSG00000086002	chr7	100100320	100102417	chr7	100100313	100102411	Gm16744
ENSMUSG00000066442	chr9	89286187	89288291	chr9	89286181	89288273	Mthfs
ENSMUSG00000087375	chr9	69578996	69581110	chr9	69578965	69581114	B230323A14Rik
ENSMUSG00000087375	chr9	69585690	69587794	chr9	69585706	69587792	B230323A14Rik
ENSMUSG00000042345	chr17	31351568	31353613	chr17	31351573	31353609	Ubash3a
ENSMUSG00000087579	chr19	36701772	36703865	chr19	36701775	36703844	1500017E21Rik
ENSMUSG00000087461	chr2	33980149	33982245	chr2	33980158	33982272	C230014O12Rik
ENSMUSG00000042581	chr1	130995678	130997797	chr1	130995755	130997810	Thsd7b
ENSMUSG00000085084	chr3	155947103	155954274	chr3	155947289	155954601	4930570G19Rik
ENSMUSG00000024269	chr18	25203147	25206355	chr18	25202862	25206540	5730494M16Rik
ENSMUSG00000032818	chr18	77567368	77569459	chr18	77567405	77569432	Loxhd1
ENSMUSG00000054146	chr11	99989804	99991911	chr11	99989826	99991907	Krt15
ENSMUSG00000032883	chr1	78718870	78720599	chr1	78718585	78721134	Acsl3
ENSMUSG00000041229	chrX	147960258	147962406	chrX	147959356	147962871	Phf8
ENSMUSG00000020305	chr11	30932009	30934507	chr11	30931811	30934703	Asb3
ENSMUSG00000002763	chr17	46858753	46860827	chr17	46858747	46860788	Pex6
ENSMUSG00000086934	chr16	92577110	92579206	chr16	92577092	92579180	Gm16801
ENSMUSG00000058440	chr6	29996863	29999648	chr6	29995756	29999435	Nrf1
ENSMUSG00000005672	chr5	76074681	76076778	chr5	76074668	76076819	Kit
ENSMUSG00000005672	chr5	76062838	76064915	chr5	76062857	76064862	Kit
ENSMUSG00000043441	chr3	62376567	62384136	chr3	62377365	62384574	Gpr149
ENSMUSG00000052516	chr16	73707455	73709450	chr16	73707292	73709459	Robo2
ENSMUSG00000041975	chr2	70817978	70820072	chr2	70817991	70820064	Mettl8
ENSMUSG00000087562	chr9	21020429	21023147	chr9	21020399	21023422	Gm16754
ENSMUSG00000021464	chr13	53364254	53366381	chr13	53364253	53366385	Ror2
ENSMUSG00000029385	chr5	93717646	93719758	chr5	93717643	93719762	Ccng2
ENSMUSG00000009569	chr16	13341303	13343412	chr16	13341305	13343413	Mkl2
ENSMUSG00000036769	chrX	23305158	23308343	chrX	23304732	23308597	Wdr44
ENSMUSG00000040111	chr9	40190136	40192183	chr9	40190140	40192188	Gramd1b
ENSMUSG00000037685	chr5	68099124	68106466	chr5	68099247	68106707	Atp8a1
ENSMUSG00000087579	chr19	36776933	36779017	chr19	36776926	36779027	1500017E21Rik
ENSMUSG00000021708	chr13	92812866	92815009	chr13	92812867	92815015	Rasgrf2
ENSMUSG00000027829	chr3	65668589	65670735	chr3	65668580	65670737	Ccnl1
ENSMUSG00000049336	chr11	36423307	36425375	chr11	36423286	36425380	Odz2
ENSMUSG00000022829	chr16	37161229	37165167	chr16	37161227	37165997	Stxbp5l
ENSMUSG00000086510	chr14	120760554	120762078	chr14	120760268	120762406	Gm16661
ENSMUSG00000030465	chr8	70576239	70578324	chr8	70576232	70578334	Psd3
ENSMUSG00000086494	chr5	149475796	149477888	chr5	149475850	149479022	2210417A02Rik
ENSMUSG00000086474	chr11	79603903	79606258	chr11	79603910	79606165	9130204K15Rik
ENSMUSG00000032757	chr6	4041621	4049082	chr6	4042408	4049432	Bet1
ENSMUSG00000084873	chr15	18537434	18539530	chr15	18537432	18539535	C030047K22Rik
ENSMUSG00000045038	chr17	86759088	86760977	chr17	86758983	86761136	Prkce
ENSMUSG00000028464	chr4	43536950	43539051	chr4	43536994	43539068	Tpm2
ENSMUSG00000086566	chr13	3354684	3359572	chr13	3354670	3358633	2810429I04Rik
ENSMUSG00000068457	chrY	543663	545740	chrY	543673	545681	Uty
ENSMUSG00000028552	chr4	108970703	108972819	chr4	108970707	108972819	Eps15
ENSMUSG00000048126	chr1	92623985	92626085	chr1	92623996	92626072	Col6a3
ENSMUSG00000063564	chr11	51268233	51270594	chr11	51268134	51270431	Col23a1
ENSMUSG00000036198	chrX	46839541	46841683	chrX	46839551	46841645	Arhgap36
ENSMUSG00000058248	chr1	194276901	194279029	chr1	194276899	194279032	Kcnh1
ENSMUSG00000018906	chr11	53896993	53899226	chr11	53897030	53899223	P4ha2
ENSMUSG00000087517	chr4	91619324	91621364	chr4	91619336	91621363	4930577H14Rik
ENSMUSG00000019647	chr18	47577005	47579148	chr18	47577002	47579119	Sema6a
ENSMUSG00000032020	chr9	40859441	40861560	chr9	40859417	40861517	Ubash3b
ENSMUSG00000028664	chr4	136208686	136210781	chr4	136208691	136210765	Ephb2
ENSMUSG00000004668	chr11	9323930	9326053	chr11	9323955	9326069	Abca13
ENSMUSG00000021338	chr13	24119479	24127159	chr13	24120314	24127720	Lrrc16a
ENSMUSG00000027761	chr3	59847974	59850897	chr3	59847763	59850897	Aadac
ENSMUSG00000055409	chr7	57201641	57203650	chr7	57201644	57203650	Nell1
ENSMUSG00000085113	chr11	63268745	63270909	chr11	63268750	63270906	B130011K05Rik
ENSMUSG00000059146	chr7	85349885	85351985	chr7	85349938	85352172	Ntrk3
ENSMUSG00000059146	chr7	85406774	85408896	chr7	85406781	85408834	Ntrk3
ENSMUSG00000047046	chr6	88196257	88198360	chr6	88196191	88198354	1700031F10Rik
ENSMUSG00000046491	chr11	43302797	43304887	chr11	43302793	43304866	C1qtnf2
ENSMUSG00000030846	chr7	135576082	135579440	chr7	135576084	135579475	Tial1
ENSMUSG00000031543	chr8	24205182	24207096	chr8	24204996	24207288	Ank1
ENSMUSG00000045180	chrX	149115484	149117548	chrX	149114786	149117845	Shroom2
ENSMUSG00000085013	chr15	10657349	10659436	chr15	10657333	10659428	4930556M19Rik
ENSMUSG00000086333	chr18	74712320	74714610	chr18	74711863	74714771	1700120E14Rik
ENSMUSG00000057455	chr18	31290300	31292387	chr18	31290376	31292378	Rit2
ENSMUSG00000087459	chr4	127862376	127864466	chr4	127862376	127864391	4930465A12Rik
ENSMUSG00000052479	chr8	101962117	101964240	chr8	101962106	101964224	A330008L17Rik
ENSMUSG00000053141	chr2	161556535	161558638	chr2	161556553	161558637	Ptprt
ENSMUSG00000053141	chr2	161673991	161680887	chr2	161673583	161680973	Ptprt
ENSMUSG00000031865	chr6	83153682	83155788	chr6	83153687	83155788	Dctn1
ENSMUSG00000031295	chrX	157040119	157042225	chrX	157040120	157042227	Phka2
ENSMUSG00000056296	chr14	14235500	14237587	chr14	14235512	14237519	Synpr
ENSMUSG00000040865	chr1	63159069	63162084	chr1	63159419	63162004	Ino80d
ENSMUSG00000028567	chr4	108539440	108541554	chr4	108539443	108541554	Txndc12
ENSMUSG00000018548	chr11	87015566	87017653	chr11	87015624	87017628	Trim37
ENSMUSG00000085795	chr8	27830814	27832839	chr8	27830755	27832837	Zfp703
ENSMUSG00000085795	chr8	27810990	27813425	chr8	27810984	27813409	Zfp703
ENSMUSG00000062866	chr10	13090428	13092514	chr10	13090450	13092522	Phactr2
ENSMUSG00000031403	chrX	72345224	72347326	chrX	72345260	72348091	Dkc1
ENSMUSG00000070704	chr5	87487462	87489556	chr5	87487468	87489549	Ugt2b36
ENSMUSG00000022901	chr16	36614649	36616730	chr16	36614652	36616728	Cd86
ENSMUSG00000030450	chr7	63950100	63952693	chr7	63949862	63952953	Oca2
ENSMUSG00000032231	chr9	69350283	69352386	chr9	69350295	69352384	Anxa2
ENSMUSG00000061175	chr3	79310263	79312351	chr3	79310265	79312267	Fnip2
ENSMUSG00000028435	chr4	41028550	41030696	chr4	41028296	41030886	Aqp3
ENSMUSG00000037375	chr1	194541103	194543251	chr1	194541153	194543238	Hhat
ENSMUSG00000020000	chr10	23994083	23996229	chr10	23994090	23996219	Moxd1
ENSMUSG00000087306	chr11	41558603	41560674	chr11	41558589	41560703	A230004M16Rik
ENSMUSG00000037921	chr8	64532842	64534940	chr8	64532587	64534944	Ddx60
ENSMUSG00000037143	chr2	145827495	145834375	chr2	145827792	145835208	4930529M08Rik
ENSMUSG00000028246	chr4	21874237	21876735	chr4	21874259	21876739	6230409E13Rik
ENSMUSG00000022836	chr16	34742062	34744165	chr16	34742062	34744170	Mylk
ENSMUSG00000026589	chr1	159748253	159750350	chr1	159748251	159750363	Sec16b
ENSMUSG00000026589	chr1	159806501	159815059	chr1	159806467	159814322	Sec16b
ENSMUSG00000026589	chr1	159528469	159530611	chr1	159528433	159530667	Sec16b
ENSMUSG00000048703	chr5	27759812	27762031	chr5	27759732	27762204	Speer4b
ENSMUSG00000051675	chr4	65582796	65584886	chr4	65582872	65584864	Trim32
ENSMUSG00000027398	chr2	129195678	129197802	chr2	129195685	129197774	Il1b
ENSMUSG00000086308	chr2	116091523	116103135	chr2	116091100	116103596	G630016G05Rik
ENSMUSG00000036591	chr2	20820467	20822824	chr2	20820482	20822797	Arhgap21
ENSMUSG00000039428	chr7	96257613	96259720	chr7	96257607	96259713	Tmem135
ENSMUSG00000039428	chr7	96147210	96154782	chr7	96147727	96155306	Tmem135
ENSMUSG00000039428	chr7	96062748	96064820	chr7	96062821	96064840	Tmem135
ENSMUSG00000025754	chr7	83307514	83309542	chr7	83307444	83309528	Agbl1
ENSMUSG00000025754	chr7	83360184	83362188	chr7	83360161	83363147	Agbl1
ENSMUSG00000059857	chr3	109557069	109559132	chr3	109557070	109559145	Ntng1
ENSMUSG00000045983	chr16	20672377	20673915	chr16	20672069	20674384	Eif4g1
ENSMUSG00000036611	chr9	25309352	25311565	chr9	25309350	25311592	Eepd1
ENSMUSG00000042250	chr3	90634837	90641466	chr3	90634154	90641624	Pglyrp4
ENSMUSG00000079666	chr5	5466454	5474416	chr5	5467179	5474531	1700015F17Rik
ENSMUSG00000028402	chr4	80769687	80771761	chr4	80769678	80771747	Mpdz
ENSMUSG00000055963	chr4	12861132	12868108	chr4	12861333	12868787	Gm11818
ENSMUSG00000087237	chr7	91303677	91305772	chr7	91303685	91305780	Gm16703
ENSMUSG00000020319	chr11	21652229	21654953	chr11	21651949	21655179	Wdpcp
ENSMUSG00000087421	chr12	15909236	15911378	chr12	15909259	15911368	Gm5432
ENSMUSG00000064329	chr2	66170462	66172544	chr2	66170478	66172549	Scn1a
ENSMUSG00000031608	chr8	60159432	60161850	chr8	60158874	60162167	Galnt7
ENSMUSG00000057110	chr2	34968474	34970579	chr2	34968394	34970607	Cep110
ENSMUSG00000036298	chr15	91272576	91274595	chr15	91272555	91274598	Slc2a13
ENSMUSG00000084885	chrX	148829792	148831764	chrX	148828590	148831846	3010001F23Rik
ENSMUSG00000084885	chrX	148833244	148835296	chrX	148832723	148835353	3010001F23Rik
ENSMUSG00000087920	chr16	70871730	70874000	chr16	70871706	70874010	U7
ENSMUSG00000087920	chr16	70892072	70899357	chr16	70892216	70899664	U7
ENSMUSG00000088023	chr15	48771230	48773666	chr15	48771289	48773645	U7
ENSMUSG00000088757	chr14	83246043	83253433	chr14	83246217	83253690	snR78
ENSMUSG00000088757	chr14	83122102	83124228	chr14	83122113	83124255	snR78
ENSMUSG00000088837	chr5	80550420	80552518	chr5	80550426	80552503	U6
ENSMUSG00000088946	chr15	17920785	17922881	chr15	17920755	17922819	U6
ENSMUSG00000089031	chr13	15358844	15365497	chr13	15358551	15366559	U7
ENSMUSG00000089031	chr13	15119486	15126529	chr13	15119360	15126759	U7
ENSMUSG00000089243	chr13	78921352	78923447	chr13	78921388	78923418	U7
ENSMUSG00000089243	chr13	78926891	78928905	chr13	78926687	78929542	U7
ENSMUSG00000089360	chr9	17387425	17389539	chr9	17387281	17390226	U7
ENSMUSG00000089403	chr16	51848972	51851059	chr16	51848970	51851072	U7
ENSMUSG00000089483	chr7	18861259	18863369	chr7	18861244	18863358	U7
ENSMUSG00000089503	chr6	80397130	80399208	chr6	80397138	80399224	U7
ENSMUSG00000089503	chr6	80408035	80409904	chr6	80407896	80410136	U7
ENSMUSG00000075000	chr10	66725501	66727644	chr10	66725363	66727621	Nrbf2
ENSMUSG00000033487	chr14	72751041	72753289	chr14	72750886	72753552	Fndc3a
ENSMUSG00000022110	chr14	74059607	74065713	chr14	74059640	74066443	Sucla2
ENSMUSG00000044948	chr19	47900081	47902309	chr19	47900040	47902415	Wdr96
ENSMUSG00000041771	chr12	103357759	103364407	chr12	103358032	103364999	Slc24a4
ENSMUSG00000026343	chr1	127721118	127723197	chr1	127721118	127723213	Gpr39
ENSMUSG00000027860	chr3	102103749	102105882	chr3	102103767	102107223	Vangl1
ENSMUSG00000026546	chr1	174457452	174459617	chr1	174457470	174459585	Ccdc19
ENSMUSG00000033083	chr14	101896369	101898138	chr14	101896130	101898350	Tbc1d4
ENSMUSG00000025983	chr1	54442972	54450928	chr1	54443420	54451315	Ccdc150
ENSMUSG00000029413	chr5	92695398	92697504	chr5	92695318	92697398	Naaa
ENSMUSG00000033060	chr14	102186675	102188775	chr14	102186663	102188765	Lmo7
ENSMUSG00000029586	chr5	143952128	143954205	chr5	143952166	143954187	4933411G11Rik
ENSMUSG00000068180	chr6	95304446	95306564	chr6	95304434	95306564	AY512915
ENSMUSG00000025776	chr1	17669614	17676382	chr1	17669107	17676399	Crispld1
ENSMUSG00000031936	chr9	14938368	14940766	chr9	14937847	14941739	Hephl1
ENSMUSG00000017485	chr14	17220469	17222360	chr14	17220164	17222548	Top2b
ENSMUSG00000033060	chr14	102395011	102397091	chr14	102394368	102397095	Lmo7
ENSMUSG00000090061	chr5	63809710	63811784	chr5	63809726	63811802	3110047P20Rik
ENSMUSG00000029673	chr5	132567352	132569458	chr5	132567362	132569440	Auts2
ENSMUSG00000039488	chr9	10844585	10847932	chr9	10844522	10848343	Cntn5
ENSMUSG00000039488	chr9	10697202	10698999	chr9	10696942	10699565	Cntn5
ENSMUSG00000006369	chr15	85122906	85125239	chr15	85122807	85125156	Fbln1
ENSMUSG00000034040	chr5	131520297	131522312	chr5	131520282	131522397	Wbscr17
ENSMUSG00000027770	chr3	62282592	62284718	chr3	62282612	62284676	Dhx36
ENSMUSG00000066643	chr12	8989159	8991270	chr12	8989162	8991255	Wdr35
ENSMUSG00000089872	chr1	192639935	192642021	chr1	192639947	192641952	Rps6kc1
ENSMUSG00000089872	chr1	192579006	192581611	chr1	192579004	192581630	Rps6kc1
ENSMUSG00000045994	chr9	26274026	26276235	chr9	26274060	26276249	B3gat1
ENSMUSG00000026494	chr1	180468804	180470803	chr1	180468798	180470904	Kif26b
ENSMUSG00000040969	chr3	132887278	132889467	chr3	132887164	132889477	D630013G24Rik
ENSMUSG00000036523	chr12	16753606	16755738	chr12	16753599	16755744	Greb1
ENSMUSG00000058318	chr2	92184980	92187076	chr2	92184978	92187073	Phf21a
ENSMUSG00000063931	chr7	35742175	35744270	chr7	35742169	35744274	Pepd
ENSMUSG00000091002	chr7	145507815	145509967	chr7	145507383	145510189	Tcerg1l
ENSMUSG00000016194	chr1	195052985	195055116	chr1	195052983	195055132	Hsd11b1
ENSMUSG00000055493	chr10	11069412	11073881	chr10	11069523	11073938	Epm2a
ENSMUSG00000027834	chr3	75370058	75372151	chr3	75370041	75372218	Serpini1
ENSMUSG00000029673	chr5	132393890	132395983	chr5	132393965	132395987	Auts2
ENSMUSG00000015961	chr1	179725322	179727849	chr1	179725699	179727746	Adss
ENSMUSG00000025977	chr1	55329945	55332463	chr1	55329241	55332595	Boll
ENSMUSG00000060780	chr6	77236018	77238114	chr6	77236032	77238093	Lrrtm1
ENSMUSG00000060780	chr6	77195075	77197223	chr6	77195075	77197188	Lrrtm1
ENSMUSG00000032374	chr9	92780753	92782850	chr9	92780753	92782854	Plod2
ENSMUSG00000090112	chr10	10904615	10906709	chr10	10904628	10906715	Shprh
ENSMUSG00000090083	chr17	29750844	29753184	chr17	29751045	29753105	Rnf8
ENSMUSG00000089934	chr10	113920133	113922215	chr10	113920131	113922225	4930473D10Rik
ENSMUSG00000089934	chr10	114173417	114175522	chr10	114173411	114175525	4930473D10Rik
ENSMUSG00000022311	chr15	47370522	47372621	chr15	47370015	47372636	Csmd3
ENSMUSG00000027833	chr3	66532536	66534640	chr3	66532548	66534625	Shox2
ENSMUSG00000091002	chr7	145619598	145621602	chr7	145619531	145621593	Tcerg1l
ENSMUSG00000032280	chr9	61327973	61330046	chr9	61327965	61330048	Tle3
ENSMUSG00000032280	chr9	61434343	61436425	chr9	61434337	61436424	Tle3
ENSMUSG00000031129	chr9	94918012	94920105	chr9	94918017	94920053	Slc9a9
ENSMUSG00000021684	chr13	96043978	96046061	chr13	96044034	96046062	Pde8b
ENSMUSG00000022668	chr16	44747705	44749787	chr16	44747707	44749771	Gtpbp8
ENSMUSG00000029925	chr6	38813106	38815208	chr6	38813103	38815198	Tbxas1
ENSMUSG00000056870	chr1	44898976	44901056	chr1	44898981	44901049	Gulp1
ENSMUSG00000056870	chr1	45006977	45009152	chr1	45007038	45009141	Gulp1
ENSMUSG00000056870	chr1	44953193	44966403	chr1	44953547	44966977	Gulp1
ENSMUSG00000090261	chr3	64438429	64445563	chr3	64438931	64446576	Vmn2r-ps10
ENSMUSG00000022181	chr15	4713125	4715248	chr15	4713167	4715433	C6
ENSMUSG00000037902	chr2	129465819	129467919	chr2	129465841	129467949	Sirpa
ENSMUSG00000038733	chr1	183140557	183143030	chr1	183140443	183143169	Wdr26
ENSMUSG00000074794	chr13	81050386	81052478	chr13	81050369	81052473	Arrdc3
ENSMUSG00000049641	chr10	51738110	51740315	chr10	51738111	51740274	Vgll2
ENSMUSG00000004151	chr12	39551020	39553124	chr12	39551032	39553117	Etv1
ENSMUSG00000023826	chr17	12120215	12122299	chr17	12120214	12122299	Park2
ENSMUSG00000067028	chr1	101357228	101359323	chr1	101357226	101359297	Cntnap5b
ENSMUSG00000030814	chr7	134851093	134853297	chr7	134851064	134853315	Bcl7c
ENSMUSG00000066918	chr1	12539691	12541555	chr1	12539297	12541756	Gm17644
ENSMUSG00000090425	chr17	63085901	63087981	chr17	63085885	63087997	Efna5
ENSMUSG00000036172	chr16	45027369	45029376	chr16	45027321	45029382	Cd200r3
ENSMUSG00000040420	chr15	21916448	21918556	chr15	21915853	21918562	Cdh18
ENSMUSG00000024552	chr18	78394060	78396173	chr18	78393968	78396161	Slc14a2
ENSMUSG00000029128	chr5	41855749	41863148	chr5	41856293	41863771	Rab28
ENSMUSG00000029128	chr5	41628235	41630281	chr5	41628248	41630257	Rab28
ENSMUSG00000046230	chr19	16887747	16889934	chr19	16887236	16889921	Vps13a
ENSMUSG00000026288	chr1	89622238	89624320	chr1	89622239	89624322	Inpp5d
ENSMUSG00000020300	chr11	31821683	31823704	chr11	31821706	31823766	Cpeb4
ENSMUSG00000080996	chrX	37554307	37556440	chrX	37554313	37556401	Gm4986
ENSMUSG00000040325	chr9	106774663	106776747	chr9	106774661	106776746	Vprbp
ENSMUSG00000020962	chr12	92826511	92829441	chr12	92826668	92829524	Gtf2a1
ENSMUSG00000022019	chr14	88184938	88187129	chr14	88184800	88187205	Tdrd3
ENSMUSG00000025889	chr6	60802945	60805082	chr6	60802947	60805072	Snca
ENSMUSG00000090679	chr9	81012212	81014321	chr9	81012225	81014381	Gm17255
ENSMUSG00000090679	chr9	80626817	80628944	chr9	80626820	80628953	Gm17255
ENSMUSG00000050103	chr12	37930361	37937191	chr12	37930110	37937584	Agmo
ENSMUSG00000040490	chr17	49095714	49097820	chr17	49095720	49097796	Lrfn2
ENSMUSG00000031554	chr8	25934578	25936779	chr8	25934571	25936764	Adam5
ENSMUSG00000078930	chrX	78355408	78358316	chrX	78355255	78358889	Gm17594
ENSMUSG00000059498	chr1	172993062	172998251	chr1	172993075	172998971	Fcgr3
ENSMUSG00000036602	chr10	102430524	102432626	chr10	102430524	102432536	Alx1
ENSMUSG00000039065	chr15	31626841	31632450	chr15	31625855	31632694	Fam173b
ENSMUSG00000079044	chr10	106152991	106155133	chr10	106152996	106155111	C230021G24Rik
ENSMUSG00000090362	chr7	94151244	94153341	chr7	94151243	94153340	Vmn2r79
ENSMUSG00000041670	chr1	22270222	22273221	chr1	22270483	22273445	Rims1
ENSMUSG00000090949	chr7	93954074	93956176	chr7	93954073	93956177	Vmn2r77
ENSMUSG00000090668	chr9	46169306	46171456	chr9	46169319	46171471	4930448E22Rik
ENSMUSG00000019947	chr10	67584536	67586599	chr10	67584578	67586605	Arid5b
ENSMUSG00000090962	chr12	111367378	111369470	chr12	111367372	111369460	Dio3os
ENSMUSG00000041390	chr6	15633841	15641156	chr6	15634301	15641897	Mdfic
ENSMUSG00000041112	chr13	20236311	20238487	chr13	20236283	20238475	Elmo1
ENSMUSG00000090530	chr16	9441074	9443094	chr16	9441074	9443175	Gm17697
ENSMUSG00000091909	chr13	70002375	70004482	chr13	70002418	70004416	Gm17282
ENSMUSG00000038518	chr13	44963973	44966417	chr13	44963966	44966412	Jarid2
ENSMUSG00000090652	chrY	2049174	2051276	chrY	2049185	2051242	Gm4064
ENSMUSG00000090914	chr12	24571258	24573337	chr12	24571314	24573376	Gm17563
ENSMUSG00000027606	chr3	19439472	19442520	chr3	19440203	19443937	Dnajc5b
ENSMUSG00000091302	chr16	93788417	93790598	chr16	93788414	93791431	2310043M15Rik
ENSMUSG00000033196	chr11	66979777	66981879	chr11	66979789	66981892	Myh2
ENSMUSG00000091794	chr5	152394874	152401231	chr5	152395164	152402553	Vmn2r18
ENSMUSG00000024969	chr19	7414738	7417099	chr19	7414741	7417067	Mark2
ENSMUSG00000021009	chr12	99953170	99955257	chr12	99953162	99955236	Ptpn21
ENSMUSG00000090683	chr4	145952700	145954904	chr4	145952602	145955005	Gm4169
ENSMUSG00000007379	chr3	102917930	102920060	chr3	102917984	102920050	Dennd2c
ENSMUSG00000090739	chr5	104990529	104992672	chr5	104990556	104992714	D930016D06Rik
ENSMUSG00000005131	chr9	53229192	53231290	chr9	53229192	53231281	4930550C14Rik
ENSMUSG00000021557	chr13	59532354	59534528	chr13	59532351	59534939	Agtpbp1
ENSMUSG00000091319	chr17	88637980	88640063	chr17	88638002	88640042	Gm17287
ENSMUSG00000066406	chr7	82553150	82555245	chr7	82553229	82555269	Akap13
ENSMUSG00000030043	chr6	82265125	82267225	chr6	82265105	82267211	Tacr1
ENSMUSG00000091352	chr6	101132184	101134210	chr6	101132187	101134208	Gm17519
ENSMUSG00000091352	chr6	100975391	100977485	chr6	100975402	100977407	Gm17519
ENSMUSG00000091232	chr13	15851347	15853446	chr13	15851351	15853467	Gm17394
ENSMUSG00000041014	chr14	40468344	40470596	chr14	40468364	40470596	Nrg3
ENSMUSG00000031990	chr9	27019761	27021877	chr9	27019736	27021882	Jam3
ENSMUSG00000049252	chr2	42286029	42287155	chr2	42285229	42287412	Lrp1b
ENSMUSG00000019944	chr10	68615326	68617360	chr10	68615297	68617378	Rhobtb1
ENSMUSG00000091758	chr1	146252400	146254540	chr1	146252290	146254540	Rgs21
ENSMUSG00000091896	chr18	35930093	35932827	chr18	35930174	35932291	Ube2d2
ENSMUSG00000024247	chr17	83387325	83391409	chr17	83387295	83391717	Pkdcc
ENSMUSG00000091820	chr8	42871064	42873076	chr8	42871041	42873180	Gm1815
ENSMUSG00000090983	chrX	34704811	34706905	chrX	34704821	34706914	Gm17273
ENSMUSG00000092059	chr6	13898160	13900530	chr6	13898128	13900551	Gm3109
ENSMUSG00000023403	chr6	49458293	49460528	chr6	49458295	49460541	Stk31
ENSMUSG00000054342	chr7	25161836	25163984	chr7	25161940	25163982	Kcnn4
ENSMUSG00000092066	chr12	107652983	107655141	chr12	107652971	107654982	1700121N20Rik
ENSMUSG00000092066	chr12	107664758	107666873	chr12	107664744	107667788	1700121N20Rik
ENSMUSG00000060508	chr7	20628766	20631126	chr7	20628761	20631069	Nlrp9b
ENSMUSG00000091381	chr10	78936379	78938804	chr10	78934599	78940263	Vmn2r83
ENSMUSG00000081356	chrX	24941897	24945642	chrX	24941700	24945924	Gm1993
ENSMUSG00000090869	chr9	40328774	40330868	chr9	40328857	40330860	Gm17540
ENSMUSG00000032006	chr9	5933883	5941764	chr9	5934167	5942413	Pdgfd
ENSMUSG00000023055	chr15	102528653	102530747	chr15	102528654	102530749	Calcoco1
ENSMUSG00000038058	chr6	54905943	54907944	chr6	54905934	54907939	Nod1
ENSMUSG00000037942	chr1	174646177	174654143	chr1	174646692	174654163	Crp
ENSMUSG00000091671	chr6	41044429	41046547	chr6	41043252	41046518	Gm17526
ENSMUSG00000028184	chr3	148270391	148272459	chr3	148270400	148272481	Lphn2
ENSMUSG00000028184	chr3	148296962	148299064	chr3	148296978	148299049	Lphn2
ENSMUSG00000043531	chr19	50383497	50386195	chr19	50383568	50386202	Sorcs1
ENSMUSG00000090978	chr16	75566387	75572119	chr16	75566164	75572317	Gm17459
ENSMUSG00000034617	chr13	68422664	68429350	chr13	68422251	68430673	Mtrr
ENSMUSG00000045658	chr1	84286916	84290128	chr1	84286716	84290127	Pid1
ENSMUSG00000032076	chr9	47765412	47767512	chr9	47765404	47767516	Cadm1
ENSMUSG00000042719	chr5	121847075	121849480	chr5	121847144	121849251	Naa25
ENSMUSG00000030075	chr6	102089579	102092627	chr6	102089457	102092668	Cntn3
ENSMUSG00000092154	chr18	55132251	55134349	chr18	55132329	55134349	Gm17270
ENSMUSG00000042834	chr18	33622664	33624539	chr18	33622414	33624539	D0H4S114
ENSMUSG00000091914	chr11	87843856	87845950	chr11	87843853	87845862	2010015M23Rik
ENSMUSG00000032411	chr9	96151118	96153030	chr9	96150958	96153339	Tfdp2
ENSMUSG00000054863	chr15	87370937	87373029	chr15	87370937	87373025	Fam19a5
ENSMUSG00000033470	chr14	73473842	73475908	chr14	73473844	73475910	Cysltr2
ENSMUSG00000058690	chr14	37713743	37715783	chr14	37713798	37715845	Gcap14
ENSMUSG00000043569	chrX	124233560	124235677	chrX	124233567	124235661	4930412D23Rik
ENSMUSG00000050447	chr2	49969287	49971378	chr2	49969286	49971365	Lypd6
ENSMUSG00000027763	chr3	60199530	60201376	chr3	60199451	60201612	Mbnl1
ENSMUSG00000066690	chr9	68659826	68662006	chr9	68659790	68661967	F830001A07Rik
ENSMUSG00000030314	chr6	114665629	114667716	chr6	114665625	114667645	Atg7
ENSMUSG00000014592	chr4	151201405	151203416	chr4	151201395	151203452	Camta1
ENSMUSG00000024647	chr18	87211420	87213504	chr18	87211436	87213441	Cbln2
ENSMUSG00000022892	chr16	85184114	85186145	chr16	85184068	85186151	App
ENSMUSG00000023921	chr17	41245866	41247908	chr17	41245812	41247913	Mut
ENSMUSG00000091978	chr6	13233351	13235446	chr6	13233355	13235449	Gm725
ENSMUSG00000091978	chr6	13301178	13303597	chr6	13301094	13303718	Gm725
ENSMUSG00000041225	chr18	5955699	5957795	chr18	5953707	5957786	Arhgap12
ENSMUSG00000047414	chr12	97048336	97050329	chr12	97048036	97050853	Flrt2
ENSMUSG00000025089	chr19	58434844	58436928	chr19	58434872	58436915	Gfra1
ENSMUSG00000027242	chr2	121347224	121349342	chr2	121345484	121349595	Wdr76
ENSMUSG00000090640	chr13	94710145	94712238	chr13	94710143	94712244	Gm17447
ENSMUSG00000091094	chr12	17843895	17849453	chr12	17843264	17849513	Gm9222
ENSMUSG00000091094	chr12	17825312	17832143	chr12	17825104	17832264	Gm9222
ENSMUSG00000091061	chr2	96918738	96920845	chr2	96918746	96920839	4930445B16Rik
ENSMUSG00000050587	chr2	97341504	97343594	chr2	97341485	97343535	Lrrc4c
ENSMUSG00000050587	chr2	97541538	97543640	chr2	97541542	97543615	Lrrc4c
ENSMUSG00000021313	chr13	12173258	12175590	chr13	12173278	12176432	Ryr2
ENSMUSG00000059493	chrX	158308168	158310254	chrX	158308170	158310284	Nhs
ENSMUSG00000028191	chr3	145551584	145553602	chr3	145551600	145553604	Bcl10
ENSMUSG00000040936	chr9	121037716	121039812	chr9	121037718	121039809	Ulk4
ENSMUSG00000090938	chr7	130174411	130176470	chr7	130174391	130176462	Gm6905
ENSMUSG00000005533	chr7	75262153	75264276	chr7	75262171	75264272	Igf1r
ENSMUSG00000058152	chr18	59545116	59547318	chr18	59545158	59547290	Chsy3
ENSMUSG00000029371	chr5	91187584	91190398	chr5	91188248	91190396	Cxcl5
ENSMUSG00000021417	chr13	35224391	35230653	chr13	35223788	35231244	Eci2
ENSMUSG00000021417	chr13	35129222	35131842	chr13	35129202	35131866	Eci2
ENSMUSG00000040254	chr5	12521331	12523419	chr5	12521346	12523418	Sema3d
ENSMUSG00000091944	chr8	60805143	60807244	chr8	60805138	60807232	Gm17517
ENSMUSG00000045092	chr3	115320272	115322406	chr3	115320276	115322436	S1pr1
ENSMUSG00000091618	chr10	7074417	7076509	chr10	7074493	7076510	H60c
ENSMUSG00000091618	chr10	7103696	7105781	chr10	7103697	7105787	H60c
ENSMUSG00000028024	chr3	129027663	129029764	chr3	129027674	129029759	Enpep
ENSMUSG00000024812	chr19	24247649	24249855	chr19	24247586	24249785	Tjp2
ENSMUSG00000039717	chr3	13957279	13960817	chr3	13957263	13960908	Ralyl
ENSMUSG00000031558	chr5	47938656	47940747	chr5	47938658	47940758	Slit2
ENSMUSG00000028926	chr5	5128453	5130565	chr5	5128430	5130526	Cdk14
ENSMUSG00000091006	chr7	92535392	92542864	chr7	92535682	92543044	Vmn2r69
ENSMUSG00000025075	chr19	56366684	56368790	chr19	56366696	56368794	Habp2
ENSMUSG00000001424	chr6	28480706	28482967	chr6	28480722	28482972	Snd1
ENSMUSG00000022129	chr14	118186284	118188381	chr14	118186278	118188382	Dct
ENSMUSG00000031520	chr8	55236041	55238313	chr8	55235924	55238500	Vegfc
ENSMUSG00000055660	chr17	94934433	94941769	chr17	94935153	94942406	Mettl4
ENSMUSG00000092098	chr12	59958907	59971033	chr12	59958970	59971418	Gm17529
ENSMUSG00000063458	chr14	23600899	23603011	chr14	23600906	23603012	1700112E06Rik
ENSMUSG00000056671	chr18	41836857	41838907	chr18	41836830	41838901	Prelid2
ENSMUSG00000090600	chrY	2651192	2653339	chrY	2651186	2653351	Gm3395
ENSMUSG00000081111	chr8	100273145	100276428	chr8	100272944	100276503	Gm5913
ENSMUSG00000045629	chr18	62218183	62218983	chr18	62217579	62219677	Sh3tc2
ENSMUSG00000090417	chr17	18421234	18423350	chr17	18421260	18423326	Vmn2r94
ENSMUSG00000042348	chr13	114862809	114865100	chr13	114862832	114865176	Arl15
ENSMUSG00000001833	chr9	25169068	25171122	chr9	25169044	25171121	2003-08-01
ENSMUSG00000068587	chr6	40626931	40629017	chr6	40626923	40629003	Mgam
ENSMUSG00000034751	chr13	103755056	103756429	chr13	103753921	103756738	Mast4
ENSMUSG00000038305	chr1	57763129	57765283	chr1	57762593	57765236	Spats2l
ENSMUSG00000001504	chr13	72852168	72854236	chr13	72852159	72854211	Irx2
ENSMUSG00000090299	chr12	7132870	7134930	chr12	7132872	7134890	Gm17295
ENSMUSG00000090299	chr12	6999626	7003029	chr12	7000175	7003087	Gm17295
ENSMUSG00000073116	chr5	26412759	26414889	chr5	26412763	26414851	Gm10471
ENSMUSG00000037306	chr4	134163132	134165250	chr4	134163128	134165226	Man1c1
ENSMUSG00000004591	chr3	142543553	142546348	chr3	142543817	142546057	Pkn2
ENSMUSG00000026768	chr2	12184751	12187097	chr2	12184839	12187058	Itga8
ENSMUSG00000092445	chr12	24046115	24048199	chr12	24044244	24048228	RP23-32K16.2
ENSMUSG00000056755	chr6	111182500	111184589	chr6	111182506	111184589	Grm7
ENSMUSG00000027104	chr2	73704969	73707075	chr2	73704977	73707070	Atf2
ENSMUSG00000028033	chr1	21950460	21952658	chr1	21950654	21952833	Kcnq5
ENSMUSG00000036990	chr8	82080320	82082437	chr8	82080343	82082434	Otud4
ENSMUSG00000062181	chr8	107628327	107630415	chr8	107628329	107630429	Ces3b
ENSMUSG00000092251	chr14	53719565	53721673	chr14	53719565	53721617	RP24-334B8.1
ENSMUSG00000092618	chr17	34646328	34648423	chr17	34646328	34648421	CT009767.1
ENSMUSG00000033335	chr9	21292524	21294579	chr9	21292518	21294554	Dnm2
ENSMUSG00000041078	chr14	36087675	36095314	chr14	36088071	36095559	Grid1
ENSMUSG00000028399	chr4	76203397	76205606	chr4	76203439	76205603	Ptprd
ENSMUSG00000091415	chr10	41027882	41035497	chr10	41028829	41036137	Akd1
ENSMUSG00000092446	chr5	75490090	75492188	chr5	75490092	75492186	AC161192.1
ENSMUSG00000020524	chr11	56988568	56990708	chr11	56988579	56990704	Gria1
ENSMUSG00000020524	chr11	57115120	57117205	chr11	57115113	57117219	Gria1
ENSMUSG00000073399	chr17	37028546	37030656	chr17	37028585	37030647	Trim40
ENSMUSG00000092375	chr15	77917562	77919627	chr15	77917524	77919633	RP23-385C21.2
ENSMUSG00000031562	chr8	49241383	49243461	chr8	49241432	49243440	Dctd
ENSMUSG00000038518	chr13	44744875	44747043	chr13	44744879	44746952	Jarid2
ENSMUSG00000038518	chr13	44578081	44580185	chr13	44578089	44580189	Jarid2
ENSMUSG00000020661	chr12	3846168	3848516	chr12	3846104	3848472	Dnmt3a
ENSMUSG00000048264	chr13	9258478	9260546	chr13	9258356	9260564	Dip2c
ENSMUSG00000029191	chr5	65694267	65696335	chr5	65694268	65696333	Rfc1
ENSMUSG00000092451	chr7	49018754	49021272	chr7	49018284	49021498	Vmn2r-ps56
ENSMUSG00000092688	chr1	146946490	146952726	chr1	146946363	146953000	AC102320.1
ENSMUSG00000092717	chr12	15155634	15157865	chr12	15155651	15157917	AC158354.1
ENSMUSG00000092717	chr12	15259445	15267195	chr12	15259387	15266956	AC158354.1
ENSMUSG00000092775	chr12	60418513	60425319	chr12	60418489	60425802	AC147101.1
ENSMUSG00000092804	chr8	114919795	114921904	chr8	114919827	114921895	AC118193.1
ENSMUSG00000092830	chr3	150226192	150228285	chr3	150226228	150228245	AC133201.1
ENSMUSG00000093018	chrX	48789098	48796024	chrX	48789807	48797105	AL672099.1
ENSMUSG00000093018	chrX	48901217	48903382	chrX	48901240	48903372	AL672099.1
ENSMUSG00000093077	chr5	147071574	147073815	chr5	147071653	147073850	AC113316.1
ENSMUSG00000093095	chr3	156755105	156757288	chr3	156755128	156757282	AC170189.1
ENSMUSG00000093095	chr3	156783256	156785412	chr3	156783260	156785405	AC170189.1
ENSMUSG00000093108	chr7	69190809	69192906	chr7	69190798	69192894	AC117644.4
ENSMUSG00000093110	chr6	34318353	34320456	chr6	34318361	34320444	AC115767.1
ENSMUSG00000093140	chr8	75549279	75551399	chr8	75549289	75551400	AC115798.1
ENSMUSG00000093175	chr18	38314296	38316502	chr18	38314291	38316411	AC133646.1
ENSMUSG00000093295	chr6	47718994	47729571	chr6	47719026	47729256	AC166252.2
ENSMUSG00000093354	chr9	41577767	41579955	chr9	41577843	41579901	CT025619.1
ENSMUSG00000093361	chr18	41601246	41603353	chr18	41601330	41603348	AC127323.1

## Sheet: mal genes_overlap
nearest mal genes: UBTF enriched and UBTF-dependent rDNA-interacting regions
4632427E13Rik
4930458D05Rik
4930486L24Rik
Abcg2
Abhd6
Adarb1
Amot
Antxr2
Arrdc4
Asns
Atp8a1
Auts2
Bcl6
C430042M11Rik
Cacna1e
Capsl
Card11
Cbln2
Cbr3
Ccdc162
Ccng2
Ccr5
Ccrn4l
Cdh5
Cenpw
Cerk
Chd1l
Chd2
Chd9
Cldn1
Clec2g
Cnksr3
Col23a1
Cth
Cysltr2
D330028D13Rik
Dclre1c
Dennd2c
Dhrs3
Dock10
Dusp26
Ebf1
Eci2
Eepd1
Egln3
Eif2ak4
Eif3e
Elmo1
Eltd1
Enpep
Esr1
Etv1
Ext1
Eya1
F2r
F8
Fam111a
Fam82a1
Fat3
Fcgr3
Fer
Fgd2
Fmn1
Fmn2
Fndc3a
Fnip2
Foxk1
Gab2
Gfra1
Gfra2
Ggh
Glrx3
Gm10159
Gm16601
Gm17270
Gm5913
Gmpr
Gnb5
Gng12
Gpam
Gpr141
Gramd1b
H2afy3
Hdac9
Hk1
Hsd11b1
Id2
Ifng
Igf1r
Ighv1-9
Iigp1
Ikzf2
Insr
Kalrn
Kcnj16
Lgr6
Lipo2
Litaf
Lmo4
Lmo7
Loxhd1
Lphn2
Lrig2
Lrp12
Lrrk2
Lrrn3
Lsm6
Ly86
Mbd5
Mdfic
Megf9
Mrc1
Mrps30
Mrvi1
Ms4a4b
Mtrr
Mut
N6amt1
Ncald
Nhs
Nid1
Nipbl
Nnt
Nrg2
Nup133
Odz3
Olfm1
Oxsm
P2ry1
Pbx1
Pcdh9
Pcmtd1
Pcp4l1
Pde1c
Pde4d
Pkdcc
Plcl1
Plod2
Plxdc2
Pros1
Prr15
Psd3
Ptpro
Qpct
Retnlg
Rgs18
Rnf144b
Rpl7a-ps5
Rplp1
Rps15a
Rpsa-ps10
Rrn3
Rundc3b
Satb1
Sema4f
Serpini1
Sh2d4b
Sh3kbp1
Slc16a7
Slc9a9
Snd1
Sntb1
Spry2
Sspn
St7
Stk3
Sucla2
Suclg2
Tapt1
Tcf4
Tdrd3
Tfdp2
Thrb
Tiam1
Tmem2
Tnfaip3
Tns1
Tram2
Tsga10
Tusc1
Vegfc
Wdr44
Wdr96
Wls
Zbtb16
Zbtb20
Zcchc6
Zfhx3
Zfp831
