# Supplementary material for: Changes in long-range rDNA-genomic interactions associate with altered RNA polymerase II gene programs during malignant transformation
Source: Commun Biol. 2019 Jan 28;2:39. doi: 10.1038/s42003-019-0284-y (PMC6349880; doi:10.1038/s42003-019-0284-y)
Supplement: Supplementary file 9 — Supplementary Data 8 [file 42003_2019_284_MOESM9_ESM.xls]

## Sheet: UBTF-dependent increased
Annotation Cluster 1	Enrichment Score: 5.244533809609396
Category	Term	Count	%	PValue	Genes	List Total	Pop Hits	Pop Total	Fold Enrichment	Bonferroni	Benjamini	FDR
INTERPRO	IPR001849:Pleckstrin homology	32	4.58453	2.23621e-09	TRIOBP, CYTH1, ASAP2, AFAP1L1, SKAP1, PLCL1, PLEKHG2, PLEKHG1, TIAM2, GAB2, DAPP1, TIAM1, SNTB1, IPCEF1, DOCK10, IQSEC1, FGD4, OBSCN, 4933407C03RIK, ABR, BCR, VAV3, PSD3, TRIO, ARHGAP24, IRS1, ARHGAP26, DOK2, MYO10, DOK4, OPHN1, KALRN	616	261	17763	3.53545	2.33684e-06	2.33684e-06	3.55297e-06
GOTERM_MF_FAT	GO:0030695~GTPase regulator activity	37	5.30086	2.0379e-08	CYTH1, ASAP2, ARHGAP17, ARHGAP6, PLEKHG2, PLEKHG1, DOCK1, TIAM2, TIAM1, KIFAP3, DOCK10, IQSEC1, FGD4, OBSCN, ABR, BCR, VAV3, TNIK, PSD3, TRIO, ARHGEF17, RGS18, DOCK8, ARHGAP24, ARHGAP26, DOCK4, MAP4K3, MAP4K4, SYTL4, SRGAP3, RIN2, OPHN1, SYTL2, RGS9, ERC1, KALRN, BCAR3	472	361	13288	2.88544	1.24922e-05	1.24922e-05	3.01865e-05
GOTERM_MF_FAT	GO:0060589~nucleoside-triphosphatase regulator activity	37	5.30086	3.12833e-08	CYTH1, ASAP2, ARHGAP17, ARHGAP6, PLEKHG2, PLEKHG1, DOCK1, TIAM2, TIAM1, KIFAP3, DOCK10, IQSEC1, FGD4, OBSCN, ABR, BCR, VAV3, TNIK, PSD3, TRIO, ARHGEF17, RGS18, DOCK8, ARHGAP24, ARHGAP26, DOCK4, MAP4K3, MAP4K4, SYTL4, SRGAP3, RIN2, OPHN1, SYTL2, RGS9, ERC1, KALRN, BCAR3	472	367	13288	2.83827	1.91765e-05	9.5883e-06	4.63387e-05
SP_PIR_KEYWORDS	guanine-nucleotide releasing factor	18	2.5788	7.68402e-08	ABR, VAV3, BCR, CYTH1, PSD3, TRIO, ARHGEF17, DOCK8, DOCK4, PLEKHG2, DOCK1, TIAM2, TIAM1, DOCK10, IQSEC1, BCAR3, FGD4, KALRN	621	102	17854	5.0736	2.79694e-05	6.99243e-06	0.000105705
INTERPRO	IPR011993:Pleckstrin homology-type	31	4.44126	8.9297e-08	TRIOBP, CYTH1, ASAP2, AFAP1L1, SKAP1, PLCL1, PLEKHG2, PLEKHG1, DAPP1, GAB2, TIAM2, TIAM1, IPCEF1, DOCK10, APBA1, FGD4, VAV3, PSD3, TRIO, ARHGEF17, EVL, ARHGAP24, IRS1, ARHGAP26, TNS3, DOK2, MYO10, DOK4, FRMD4A, OPHN1, KALRN	616	289	17763	3.09314	9.3311e-05	4.66566e-05	0.000141878
GOTERM_MF_FAT	GO:0005085~guanyl-nucleotide exchange factor activity	21	3.0086	2.39193e-07	OBSCN, ABR, BCR, VAV3, CYTH1, PSD3, TRIO, ARHGEF17, DOCK8, DOCK4, PLEKHG2, DOCK1, PLEKHG1, TIAM2, TIAM1, KIFAP3, DOCK10, IQSEC1, BCAR3, FGD4, KALRN	472	147	13288	4.02179	0.000146614	4.88738e-05	0.000354305
SMART	SM00233:PH	32	4.58453	7.63821e-07	TRIOBP, CYTH1, ASAP2, AFAP1L1, SKAP1, PLCL1, PLEKHG2, PLEKHG1, TIAM2, GAB2, DAPP1, TIAM1, SNTB1, IPCEF1, DOCK10, IQSEC1, FGD4, OBSCN, 4933407C03RIK, ABR, BCR, VAV3, PSD3, TRIO, ARHGAP24, IRS1, ARHGAP26, DOK2, MYO10, DOK4, OPHN1, KALRN	415	261	9131	2.69761	0.000181009	0.000181009	0.000983932
GOTERM_MF_FAT	GO:0005089~Rho guanyl-nucleotide exchange factor activity	14	2.00573	1.04957e-06	OBSCN, ABR, VAV3, BCR, TRIO, ARHGEF17, PLEKHG2, PLEKHG1, TIAM2, TIAM1, KIFAP3, DOCK10, FGD4, KALRN	472	71	13288	5.55121	0.000643182	0.000160834	0.00155468
GOTERM_MF_FAT	GO:0005083~small GTPase regulator activity	25	3.58166	1.27218e-06	CYTH1, ASAP2, PLEKHG2, ARHGAP6, PLEKHG1, TIAM2, TIAM1, KIFAP3, DOCK10, IQSEC1, FGD4, OBSCN, ABR, VAV3, TNIK, BCR, PSD3, ARHGEF17, TRIO, MAP4K3, MAP4K4, SYTL4, SYTL2, ERC1, KALRN	472	223	13288	3.15611	0.000779541	0.000155957	0.0018844
UP_SEQ_FEATURE	domain:PH	23	3.29513	6.36642e-06	OBSCN, TRIOBP, 4933407C03RIK, ABR, BCR, VAV3, CYTH1, PSD3, ASAP2, ARHGAP24, IRS1, SKAP1, ARHGAP26, PLCL1, PLEKHG2, DOK2, DOK4, DAPP1, GAB2, IPCEF1, OPHN1, DOCK10, IQSEC1	596	202	16021	3.06069	0.0121617	0.0030544	0.0108945
GOTERM_MF_FAT	GO:0005088~Ras guanyl-nucleotide exchange factor activity	14	2.00573	6.48469e-06	OBSCN, ABR, VAV3, BCR, TRIO, ARHGEF17, PLEKHG2, PLEKHG1, TIAM2, TIAM1, KIFAP3, DOCK10, FGD4, KALRN	472	83	13288	4.74862	0.00396724	0.000662302	0.00960505
INTERPRO	IPR000219:Dbl homology (DH) domain	12	1.7192	1.28184e-05	OBSCN, PLEKHG2, BCR, PLEKHG1, ABR, VAV3, TIAM2, TIAM1, TRIO, ARHGEF17, KALRN, FGD4	616	65	17763	5.32358	0.013306	0.00334323	0.0203644
GOTERM_BP_FAT	GO:0035023~regulation of Rho protein signal transduction	13	1.86246	3.50667e-05	OBSCN, BCR, VAV3, ABR, ARHGEF17, TRIO, PLEKHG2, PLEKHG1, TIAM2, TIAM1, BCL6, FGD4, KALRN	467	86	13588	4.39829	0.0711581	0.00566212	0.0606339
SMART	SM00325:RhoGEF	12	1.7192	0.000142508	OBSCN, PLEKHG2, BCR, PLEKHG1, ABR, VAV3, TIAM2, TIAM1, TRIO, ARHGEF17, KALRN, FGD4	415	65	9131	4.06198	0.0332128	0.0111958	0.183421
GOTERM_BP_FAT	GO:0046578~regulation of Ras protein signal transduction	18	2.5788	0.000164588	OBSCN, ABR, VAV3, BCR, CYTH1, PSD3, ASAP2, TRIO, ARHGEF17, SPRY2, PLEKHG2, PLEKHG1, TIAM2, TIAM1, BCL6, IQSEC1, FGD4, KALRN	467	181	13588	2.89356	0.292832	0.0114831	0.284289
INTERPRO	IPR001331:Guanine-nucleotide dissociation stimulator, CDC24, conserved site	9	1.2894	0.000441776	OBSCN, PLEKHG2, BCR, ABR, VAV3, TIAM2, TIAM1, TRIO, ARHGEF17	616	53	17763	4.89669	0.369825	0.0740728	0.699605
UP_SEQ_FEATURE	domain:PH 2	7	1.00287	0.00101612	TIAM2, TIAM1, SNTB1, TRIO, AFAP1L1, KALRN, FGD4	596	32	16021	5.88019	0.858291	0.195158	1.72476
UP_SEQ_FEATURE	domain:DH	9	1.2894	0.00101714	OBSCN, PLEKHG2, BCR, ABR, VAV3, TIAM2, TIAM1, ARHGEF17, FGD4	596	56	16021	4.32014	0.858569	0.177654	1.72648
UP_SEQ_FEATURE	domain:PH 1	7	1.00287	0.00120347	TIAM2, TIAM1, SNTB1, TRIO, AFAP1L1, KALRN, FGD4	596	33	16021	5.702	0.90118	0.175412	2.03969
GOTERM_BP_FAT	GO:0051056~regulation of small GTPase mediated signal transduction	18	2.5788	0.00225358	OBSCN, ABR, VAV3, BCR, CYTH1, PSD3, ASAP2, TRIO, ARHGEF17, SPRY2, PLEKHG2, PLEKHG1, TIAM2, TIAM1, BCL6, IQSEC1, FGD4, KALRN	467	228	13588	2.29708	0.991341	0.0841907	3.82702
Annotation Cluster 2	Enrichment Score: 5.083586111337003
Category	Term	Count	%	PValue	Genes	List Total	Pop Hits	Pop Total	Fold Enrichment	Bonferroni	Benjamini	FDR
GOTERM_BP_FAT	GO:0045321~leukocyte activation	30	4.29799	4.10463e-10	GPR183, ITGB2, IL15, IL7R, ITGAM, CD1D2, MLL5, NLRC3, ITGAX, BCL3, BCL6, FLT3L, FAS, IMPDH1, PIK3R1, BLNK, RHOH, SATB1, CR2, TGFBR2, MYO1F, SYKB, FCGR3, DCLRE1C, CBLB, CCND3, FYN, IRF4, HDAC9, LCP2	467	219	13588	3.9858	8.64025e-07	8.64025e-07	7.09934e-07
GOTERM_BP_FAT	GO:0001775~cell activation	31	4.44126	1.52495e-09	GPR183, ITGB2, IL15, IL7R, ITGAM, CD1D2, MLL5, NLRC3, ITGAX, BCL3, BCL6, FAS, FLT3L, IMPDH1, PIK3R1, BLNK, RHOH, SATB1, CR2, TGFBR2, MYO1F, EVL, SYKB, FCGR3, DCLRE1C, CBLB, CCND3, FYN, IRF4, HDAC9, LCP2	467	246	13588	3.66661	3.21001e-06	1.605e-06	2.63753e-06
GOTERM_BP_FAT	GO:0046649~lymphocyte activation	24	3.4384	1.62095e-07	SATB1, GPR183, CR2, SYKB, ITGB2, IL15, IL7R, ITGAM, CD1D2, DCLRE1C, CBLB, NLRC3, CCND3, ITGAX, FYN, BCL3, BCL6, FAS, FLT3L, HDAC9, IMPDH1, PIK3R1, BLNK, RHOH	467	191	13588	3.65609	0.000341151	0.00011373	0.000280358
GOTERM_BP_FAT	GO:0030097~hemopoiesis	25	3.58166	5.79786e-06	GPR183, IL15, ZBTB16, SOX6, IL7R, CBFA2T3, CD1D2, MLL5, BCL3, BCL6, FLT3L, FAS, RUNX1, PIK3R1, RHOH, SATB1, TGFBR2, ROGDI, SYKB, DCLRE1C, ID2, CCR2, PBX1, IRF4, HDAC9	467	251	13588	2.89804	0.0121304	0.00243793	0.0100275
GOTERM_BP_FAT	GO:0002521~leukocyte differentiation	17	2.43553	2.89175e-05	SATB1, GPR183, TGFBR2, SYKB, IL15, IL7R, CBFA2T3, CD1D2, DCLRE1C, BCL3, BCL6, IRF4, FLT3L, FAS, HDAC9, PIK3R1, RHOH	467	142	13588	3.48337	0.0590565	0.00551855	0.0500036
GOTERM_BP_FAT	GO:0002520~immune system development	26	3.72493	2.99581e-05	GPR183, XRCC6, IL15, ZBTB16, SOX6, IL7R, CBFA2T3, CD1D2, MLL5, BCL3, BCL6, FLT3L, FAS, RUNX1, PIK3R1, RHOH, SATB1, TGFBR2, ROGDI, SYKB, DCLRE1C, ID2, CCR2, PBX1, IRF4, HDAC9	467	295	13588	2.56442	0.0611154	0.00524144	0.0518026
GOTERM_BP_FAT	GO:0048534~hemopoietic or lymphoid organ development	25	3.58166	3.8057e-05	GPR183, IL15, ZBTB16, SOX6, IL7R, CBFA2T3, CD1D2, MLL5, BCL3, BCL6, FLT3L, FAS, RUNX1, PIK3R1, RHOH, SATB1, TGFBR2, ROGDI, SYKB, DCLRE1C, ID2, CCR2, PBX1, IRF4, HDAC9	467	281	13588	2.58864	0.0769865	0.00570591	0.0658027
GOTERM_BP_FAT	GO:0042110~T cell activation	15	2.149	4.22655e-05	SATB1, SYKB, ITGB2, IL15, IL7R, ITGAM, CD1D2, CBLB, NLRC3, CCND3, ITGAX, FYN, BCL3, FAS, RHOH	467	116	13588	3.76246	0.0851277	0.00591383	0.0730769
GOTERM_BP_FAT	GO:0030098~lymphocyte differentiation	14	2.00573	0.000141809	GPR183, SATB1, SYKB, IL15, IL7R, CD1D2, DCLRE1C, BCL3, BCL6, FLT3L, FAS, HDAC9, PIK3R1, RHOH	467	114	13588	3.57324	0.258091	0.0106051	0.244988
GOTERM_BP_FAT	GO:0042113~B cell activation	9	1.2894	0.00516764	DCLRE1C, GPR183, CR2, BCL3, BCL6, IL7R, HDAC9, PIK3R1, BLNK	467	78	13588	3.35727	0.999982	0.148183	8.57131
GOTERM_BP_FAT	GO:0030183~B cell differentiation	6	0.859599	0.02004	DCLRE1C, GPR183, BCL3, BCL6, HDAC9, PIK3R1	467	46	13588	3.79518	1	0.358458	29.5404
Annotation Cluster 3	Enrichment Score: 4.810868030652855
Category	Term	Count	%	PValue	Genes	List Total	Pop Hits	Pop Total	Fold Enrichment	Bonferroni	Benjamini	FDR
INTERPRO	IPR000980:SH2 motif	18	2.5788	2.61635e-07	VAV3, SYKB, SOCS5, NCK2, TNS3, SH2D4B, SH2D2A, CBLB, TNS1, DAPP1, FYN, NCK1, RIN2, PIK3R3, PIK3R1, BLNK, BCAR3, LCP2	616	111	17763	4.67611	0.000273371	9.1132e-05	0.000415693
SMART	SM00252:SH2	18	2.5788	9.33167e-06	VAV3, SYKB, SOCS5, NCK2, TNS3, SH2D4B, SH2D2A, CBLB, TNS1, DAPP1, FYN, NCK1, RIN2, PIK3R3, PIK3R1, BLNK, BCAR3, LCP2	415	111	9131	3.56796	0.00220917	0.0011052	0.0120202
SP_PIR_KEYWORDS	SH2 domain	15	2.149	1.27585e-05	VAV3, SYKB, SOCS5, SH2D4B, SH2D2A, TNS3, CBLB, DAPP1, FYN, RIN2, PIK3R3, PIK3R1, BLNK, LCP2, BCAR3	621	103	17854	4.18695	0.00463336	0.000773721	0.0175498
UP_SEQ_FEATURE	domain:SH2	11	1.57593	0.00183262	SH2D2A, SH2D4B, TNS3, VAV3, DAPP1, FYN, RIN2, SOCS5, LCP2, BLNK, BCAR3	596	90	16021	3.28544	0.970564	0.237532	3.09035
Annotation Cluster 4	Enrichment Score: 4.407316534994262
Category	Term	Count	%	PValue	Genes	List Total	Pop Hits	Pop Total	Fold Enrichment	Bonferroni	Benjamini	FDR
SP_PIR_KEYWORDS	membrane	277	39.6848	2.2413e-13	SLC9A9, CD209A, SCN3A, AQP9, GPR125, CD53, MEGF10, CD209D, CDH22, GAB2, PLOD2, FAS, KLRD1, RECK, SLC12A7, MAGI3, CRTAM, CD3G, GBP5, C5AR1, MAGI1, SCN2B, PTPRF, EFNB2, LRRC1, VANGL2, UBE2J1, LPCAT2, TMEM132E, IGHG, NNT, CCR5, CD34, CCR2, EXT1, CD226, GPR146, ENPP6, ASAP2, CACNB2, KCNJ2, MANSC1, GPR141, TMCC1, HCRTR2, SERINC5, DMD, PVRL3, SLC31A2, BLNK, LAPTM4B, RHBDF2, SPNS3, SLAMF9, IL1RL2, TGFBR…	621	5507	17854	1.44613	8.15921e-11	8.15921e-11	3.08353e-10
UP_SEQ_FEATURE	topological domain:Extracellular	132	18.9112	6.64309e-09	CD209A, AQP9, GPR125, ZAN, ENPEP, TLR5, CD53, MEGF10, CD209D, CDH22, MS4A2, ELTD1, FAS, INSR, KLRD1, ODZ3, ODZ4, EGFR, CRTAM, RET, C5AR1, CD3G, SCN2B, PTPRF, VANGL2, EFNB2, SLC22A21, DLL1, TMEM132E, CLEC12A, CCR5, CD34, LRP12, CCR2, CPD, CD226, ABCA7, ENPP6, GPR146, CYSLTR2, ITGB2, KCNJ2, MANSC1, ITGAM, GPR141, PAQR5, HCRTR2, SERINC5, ITGAX, PVRL3, ITGAV, P2RY1, SLAMF9, IL1RL2, TGFBR2, ITGA3, H2-…	596	2174	16021	1.63214	1.27679e-05	1.27679e-05	1.13685e-05
UP_SEQ_FEATURE	topological domain:Cytoplasmic	157	22.4928	2.21022e-08	CD209A, GPR125, AQP9, NSG2, ZAN, ENPEP, TLR5, CD53, MEGF10, LASS6, CD209D, CDH22, ST3GAL5, B3GALNT1, ST3GAL6, MS4A2, ELTD1, FAS, INSR, KLRD1, ODZ3, ODZ4, EGFR, SLC12A7, CRTAM, RET, CD3G, C5AR1, SCN2B, PTPRF, VANGL2, EFNB2, UBE2J1, SLC22A21, DLL1, LPCAT2, TMEM132E, IGHG, NNT, CCR5, CLEC12A, CD34, LRP12, CCR2, CPD, EXT1, CD226, PAM, ENPP6, GPR146, CYSLTR2, ST8SIA1, ITGB2, KCNJ2, MANSC1, ITGAM, GPR1…	596	2780	16021	1.51809	4.24796e-05	2.124e-05	3.78243e-05
SP_PIR_KEYWORDS	glycoprotein	176	25.2149	6.18178e-07	CD209A, GPR125, F13A1, ZAN, ENPEP, IL15, TLR5, CD53, MMRN1, MEGF10, LASS6, CD209D, CDH22, MLL5, APOD, ST3GAL5, PLOD2, B3GALNT1, ST3GAL6, IFNG, ROBO4, ELTD1, FAS, INSR, KLRD1, ODZ3, ODZ4, SPON1, RECK, EGFR, SLC12A7, CRTAM, RET, CD3G, C5AR1, SCN2B, PTPRF, BST1, EFNB2, SLC22A21, DLL1, TMEM132E, VEGFC, IGHG, CCR5, CLEC12A, SERPINF1, CD34, LRP12, CPD, PGCP, EXT1, CD226, XDH, PAM, ABCA7, ENPP6, GPR146,…	621	3600	17854	1.40558	0.000224992	4.50024e-05	0.000850394
UP_SEQ_FEATURE	transmembrane region	199	28.51	1.50878e-05	SLC9A9, CD209A, AQP9, GPR125, CD53, MEGF10, CD209D, CDH22, FAS, KLRD1, SLC12A7, CRTAM, C5AR1, CD3G, PTPRF, SCN2B, EFNB2, VANGL2, UBE2J1, LPCAT2, TMEM132E, IGHG, NNT, CCR5, CD34, CCR2, EXT1, CD226, ENPP6, GPR146, MANSC1, KCNJ2, GPR141, TMCC1, HCRTR2, SERINC5, PVRL3, SLC31A2, LAPTM4B, RHBDF2, SPNS3, SLAMF9, IL1RL2, TGFBR2, EPHA2, FCGR3, ABCG2, MRGPRA2B, NOTCH1, ATP2A1, TREML2, KLRB1C, KLRB1A, KCNJ1…	596	4113	16021	1.30058	0.0285825	0.005783	0.0258171
SP_PIR_KEYWORDS	disulfide bond	124	17.765	1.64004e-05	CD209A, ZAN, ENPEP, IL15, MMRN1, MEGF10, CD209D, CXCL10, APOD, ST3GAL5, ROBO4, MS4A2, ELTD1, FAS, INSR, KLRD1, ODZ3, ODZ4, SPON1, EGFR, RECK, CRTAM, C5AR1, CD3G, SCN2B, PTPRF, BST1, EFNB2, DLL1, IGKV1-117, IGHG, VEGFC, CLEC12A, CCR5, LRP12, CCR2, CD226, KALRN, XDH, PAM, ABCA7, CYSLTR2, 4930486L24RIK, ST8SIA1, ITGB2, PPT1, LRIG2, CCL5, ITGAM, ITGAX, PVRL3, ITGAV, P2RY1, B4GALT4, OLFM1, OBSCN, SLAM…	621	2469	17854	1.44392	0.00595202	0.000852466	0.0225589
UP_SEQ_FEATURE	glycosylation site:N-linked (GlcNAc...)	166	23.7822	0.000147411	CD209A, GPR125, F13A1, ZAN, ENPEP, IL15, TLR5, CD53, MMRN1, MEGF10, LASS6, CD209D, CDH22, APOD, ST3GAL5, PLOD2, B3GALNT1, ST3GAL6, IFNG, ROBO4, ELTD1, FAS, INSR, KLRD1, ODZ3, ODZ4, SPON1, RECK, EGFR, SLC12A7, CRTAM, RET, CD3G, C5AR1, SCN2B, PTPRF, BST1, EFNB2, SLC22A21, DLL1, TMEM132E, VEGFC, IGHG, CLEC12A, SERPINF1, CD34, LRP12, CPD, PGCP, EXT1, CD226, XDH, PAM, ABCA7, ENPP6, GPR146, 4930486L24R…	596	3444	16021	1.29565	0.24674	0.0461263	0.25197
UP_SEQ_FEATURE	disulfide bond	118	16.9054	0.000677343	CD209A, ZAN, IL15, MMRN1, MEGF10, CD209D, CXCL10, APOD, ST3GAL5, ROBO4, ELTD1, FAS, INSR, KLRD1, ODZ3, ODZ4, SPON1, EGFR, RECK, CRTAM, C5AR1, CD3G, PTPRF, SCN2B, BST1, EFNB2, DLL1, IGKV1-117, IGHG, VEGFC, CLEC12A, CCR5, LRP12, CCR2, CD226, KALRN, XDH, PAM, ABCA7, CYSLTR2, 4930486L24RIK, ST8SIA1, ITGB2, PPT1, LRIG2, CCL5, ITGAM, ITGAX, PVRL3, ITGAV, P2RY1, B4GALT4, OLFM1, OBSCN, SLAMF9, IL1RL2, IL…	596	2379	16021	1.33331	0.728093	0.169761	1.15286
SP_PIR_KEYWORDS	transmembrane	206	29.5129	0.0217216	SLC9A9, CD209A, SCN3A, AQP9, GPR125, CD53, MEGF10, CD209D, CDH22, FAS, KLRD1, SLC12A7, CRTAM, C5AR1, CD3G, PTPRF, SCN2B, EFNB2, VANGL2, UBE2J1, LPCAT2, TMEM132E, IGHG, NNT, CCR5, CD34, CCR2, EXT1, CD226, ENPP6, GPR146, MANSC1, KCNJ2, GPR141, TMCC1, HCRTR2, SERINC5, PVRL3, SLC31A2, LAPTM4B, RHBDF2, SPNS3, SLAMF9, IL1RL2, TGFBR2, EPHA2, FCGR3, ABCG2, MRGPRA2B, NOTCH1, ATP2A1, TREML2, KLRB1C, KLRB1A…	621	5237	17854	1.13091	0.999662	0.2273	26.0741
GOTERM_CC_FAT	GO:0031224~intrinsic to membrane	223	31.9484	0.0416378	SLC9A9, CD209A, SCN3A, AQP9, GPR125, CD53, MEGF10, CD209D, CDH22, FAS, KLRD1, RECK, SLC12A7, CRTAM, C5AR1, CD3G, SCN2B, PTPRF, EFNB2, VANGL2, UBE2J1, LPCAT2, TMEM132E, IGHG, NNT, CCR5, CD34, CCR2, EXT1, CD226, ENPP6, GPR146, CACNB2, MANSC1, KCNJ2, GPR141, TMCC1, HCRTR2, SERINC5, PVRL3, SLC31A2, LAPTM4B, RHBDF2, SPNS3, SLAMF9, IL1RL2, TGFBR2, EPHA2, ABCG2, FCGR3, MRGPRA2B, NOTCH1, SYNE2, ATP2A1, M…	432	5914	12504	1.09141	0.999998	0.351959	43.4496
GOTERM_CC_FAT	GO:0016021~integral to membrane	214	30.659	0.0611402	SLC9A9, CD209A, SCN3A, AQP9, GPR125, CD53, MEGF10, CD209D, CDH22, FAS, KLRD1, SLC12A7, CRTAM, C5AR1, CD3G, SCN2B, PTPRF, EFNB2, VANGL2, UBE2J1, LPCAT2, TMEM132E, IGHG, NNT, CCR5, CD34, CCR2, EXT1, CD226, ENPP6, GPR146, CACNB2, MANSC1, KCNJ2, GPR141, TMCC1, HCRTR2, SERINC5, PVRL3, SLC31A2, LAPTM4B, RHBDF2, SPNS3, SLAMF9, IL1RL2, TGFBR2, EPHA2, FCGR3, ABCG2, MRGPRA2B, NOTCH1, SYNE2, ATP2A1, TREML2,…	432	5709	12504	1.08497	1	0.42396	57.0703
SP_PIR_KEYWORDS	signal	118	16.9054	0.0737539	GPR125, ZAN, IL15, TLR5, MMRN1, MEGF10, CXCL10, CDH22, APOD, PLOD2, IFNG, ROBO4, ELTD1, FAS, INSR, SPON1, EGFR, RECK, CRTAM, RET, CD3G, PTPRF, SCN2B, BST1, EFNB2, DLL1, TMEM132E, VEGFC, SERPINF1, CD34, LRP12, PGCP, CPD, CD226, ENPP6, PAM, IGKV6-25, 4930486L24RIK, ITGB2, PPT1, LRIG2, CCL5, MANSC1, ITGAM, ITGAX, PVRL3, ITGAV, RNF167, OLFM1, SLAMF9, IL1RL2, IL1RN, TGFBR2, GGH, ITGA3, CHI3L3, H2-Q7, …	621	2970	17854	1.14227	1	0.42751	65.1445
UP_SEQ_FEATURE	signal peptide	118	16.9054	0.247261	GPR125, ZAN, IL15, TLR5, MMRN1, MEGF10, CXCL10, CDH22, APOD, PLOD2, IFNG, ROBO4, ELTD1, FAS, INSR, SPON1, EGFR, RECK, CRTAM, RET, CD3G, PTPRF, SCN2B, BST1, EFNB2, DLL1, TMEM132E, VEGFC, SERPINF1, CD34, LRP12, PGCP, CPD, CD226, ENPP6, PAM, IGKV6-25, 4930486L24RIK, ITGB2, PPT1, LRIG2, CCL5, MANSC1, ITGAM, ITGAX, PVRL3, ITGAV, RNF167, OLFM1, SLAMF9, IL1RL2, IL1RN, TGFBR2, GGH, ITGA3, CHI3L3, H2-Q7, …	596	2963	16021	1.07052	1	0.996806	99.2256
Annotation Cluster 5	Enrichment Score: 4.240096675418981
Category	Term	Count	%	PValue	Genes	List Total	Pop Hits	Pop Total	Fold Enrichment	Bonferroni	Benjamini	FDR
GOTERM_BP_FAT	GO:0006928~cell motion	30	4.29799	2.62117e-05	ABLIM1, ITGB2, ENPEP, ITGAM, CD9, DOCK1, GAB2, IFNG, ETV1, CAP1, EGFR, RET, VAV3, C5AR1, CCDC88A, EVL, ITGA3, MMP14, SLIT1, FCGR3, LEFTY1, NCK2, TNS3, SYNE2, DNAHC5, TNS1, CD34, SEMA4F, FYN, NCK1	467	367	13588	2.37845	0.0536817	0.00611195	0.0453259
GOTERM_BP_FAT	GO:0016477~cell migration	23	3.29513	2.73657e-05	EGFR, RET, C5AR1, CCDC88A, VAV3, ITGB2, ITGA3, ENPEP, MMP14, ITGAM, FCGR3, LEFTY1, NCK2, TNS3, TNS1, SYNE2, DOCK1, GAB2, FYN, CD34, NCK1, IFNG, CAP1	467	240	13588	2.7884	0.0559778	0.005744	0.047321
GOTERM_BP_FAT	GO:0048870~cell motility	24	3.4384	0.000123582	EGFR, RET, C5AR1, CCDC88A, VAV3, ITGB2, ITGA3, ENPEP, MMP14, ITGAM, FCGR3, LEFTY1, NCK2, TNS3, DOCK1, DNAHC5, TNS1, SYNE2, GAB2, FYN, CD34, NCK1, IFNG, CAP1	467	284	13588	2.45885	0.229069	0.0103523	0.213532
GOTERM_BP_FAT	GO:0051674~localization of cell	24	3.4384	0.000123582	EGFR, RET, C5AR1, CCDC88A, VAV3, ITGB2, ITGA3, ENPEP, MMP14, ITGAM, FCGR3, LEFTY1, NCK2, TNS3, DOCK1, DNAHC5, TNS1, SYNE2, GAB2, FYN, CD34, NCK1, IFNG, CAP1	467	284	13588	2.45885	0.229069	0.0103523	0.213532
Annotation Cluster 6	Enrichment Score: 4.113967138761497
Category	Term	Count	%	PValue	Genes	List Total	Pop Hits	Pop Total	Fold Enrichment	Bonferroni	Benjamini	FDR
GOTERM_BP_FAT	GO:0046649~lymphocyte activation	24	3.4384	1.62095e-07	SATB1, GPR183, CR2, SYKB, ITGB2, IL15, IL7R, ITGAM, CD1D2, DCLRE1C, CBLB, NLRC3, CCND3, ITGAX, FYN, BCL3, BCL6, FAS, FLT3L, HDAC9, IMPDH1, PIK3R1, BLNK, RHOH	467	191	13588	3.65609	0.000341151	0.00011373	0.000280358
GOTERM_BP_FAT	GO:0042110~T cell activation	15	2.149	4.22655e-05	SATB1, SYKB, ITGB2, IL15, IL7R, ITGAM, CD1D2, CBLB, NLRC3, CCND3, ITGAX, FYN, BCL3, FAS, RHOH	467	116	13588	3.76246	0.0851277	0.00591383	0.0730769
GOTERM_BP_FAT	GO:0050798~activated T cell proliferation	5	0.716332	4.40225e-05	SATB1, ITGAX, FYN, ITGB2, ITGAM	467	7	13588	20.7831	0.0885053	0.0057751	0.0761138
GOTERM_BP_FAT	GO:0046651~lymphocyte proliferation	9	1.2894	7.61446e-05	SATB1, ITGAX, CCND3, FYN, ITGB2, IL15, IL7R, IMPDH1, ITGAM	467	42	13588	6.23493	0.148104	0.0088655	0.131618
GOTERM_BP_FAT	GO:0070661~leukocyte proliferation	9	1.2894	9.07786e-05	SATB1, ITGAX, CCND3, FYN, ITGB2, IL15, IL7R, IMPDH1, ITGAM	467	43	13588	6.08994	0.173948	0.0090586	0.156894
GOTERM_BP_FAT	GO:0032943~mononuclear cell proliferation	9	1.2894	9.07786e-05	SATB1, ITGAX, CCND3, FYN, ITGB2, IL15, IL7R, IMPDH1, ITGAM	467	43	13588	6.08994	0.173948	0.0090586	0.156894
GOTERM_BP_FAT	GO:0030098~lymphocyte differentiation	14	2.00573	0.000141809	GPR183, SATB1, SYKB, IL15, IL7R, CD1D2, DCLRE1C, BCL3, BCL6, FLT3L, FAS, HDAC9, PIK3R1, RHOH	467	114	13588	3.57324	0.258091	0.0106051	0.244988
GOTERM_BP_FAT	GO:0042098~T cell proliferation	7	1.00287	0.000311994	SATB1, ITGAX, CCND3, FYN, ITGB2, IL15, ITGAM	467	28	13588	7.27409	0.481518	0.0197078	0.538254
GOTERM_BP_FAT	GO:0008283~cell proliferation	17	2.43553	0.0112567	SATB1, BTRC, PIM1, ESR1, ITGB2, IL15, ENPEP, MMP14, IL7R, ITGAM, ASAH2, SH2D2A, ITGAX, CCND3, FYN, MTAP7, IMPDH1	467	247	13588	2.00258	1	0.242013	17.7822

## Sheet: UBTF-dependent decreased
Annotation Cluster 1	Enrichment Score: 9.456845522385477
Category	Term	Count	%	PValue	Genes	List Total	Pop Hits	Pop Total	Fold Enrichment	Bonferroni	Benjamini	FDR
SP_PIR_KEYWORDS	ribonucleoprotein	24	9.30233	1.51284e-12	KRR1, MRPL4, RPL19, GM10159, MRPS22, GM10119, SYNCRIP, RPL36, RPS15A, RPL24, GM11361, FBL, MRPS30, GM14059, GM8841, MRPL22, RPS3A, RPL34, RPLP1, SNRPA, MRPL48, RPS23, UBA52, MRPL44, GM8172	241	266	17854	6.68418	4.1753e-10	2.08765e-10	1.99583e-09
GOTERM_MF_FAT	GO:0003735~structural constituent of ribosome	19	7.36434	1.90315e-12	MRPL4, RPL19, GM10159, MRPS22, GM10119, RPL36, RPS15A, RPL24, GM11361, MRPS30, GM14059, GM8841, MRPL22, RPS3A, RPL34, RPLP1, MRPL48, RPS23, UBA52, GM8172	181	151	13288	9.23757	6.92745e-10	6.92745e-10	2.61806e-09
GOTERM_CC_FAT	GO:0005840~ribosome	21	8.13953	1.93137e-12	MRPL4, RPL19, GM10159, MRPS22, GM10119, RPL36, RPS15A, NUFIP1, RPL24, GM11361, MRPS30, GM14059, GM8841, MRPL22, RPS3A, RPL34, RPLP1, MRPL48, RPS23, UBA52, MRPL44, GM8172	174	192	12504	7.85991	4.05582e-10	2.02791e-10	2.44007e-09
SP_PIR_KEYWORDS	ribosomal protein	20	7.75194	3.19868e-12	MRPL4, RPL19, GM10159, MRPS22, GM10119, RPL36, RPS15A, RPL24, GM11361, MRPS30, GM14059, GM8841, MRPL22, RPS3A, RPL34, RPLP1, MRPL48, RPS23, UBA52, MRPL44, GM8172	241	177	17854	8.37096	8.82831e-10	2.94277e-10	4.22e-09
GOTERM_CC_FAT	GO:0030529~ribonucleoprotein complex	30	11.6279	6.62867e-12	RPL19, GM10159, STRAP, GM10119, RPL36, NUFIP1, RPS15A, SYNCRIP, GM11361, MRPS30, RPS3A, RPL34, RPLP1, RPS23, GM8172, KRR1, MRPL4, MRPS22, RPL24, FBL, SMN1, GM14059, GM8841, MRPL22, SNRPA, WDR3, RUVBL2, MRPL48, PHF5A, UBA52, MRPL44	174	462	12504	4.66637	1.39203e-09	4.64009e-10	8.37473e-09
KEGG_PATHWAY	mmu03010:Ribosome	14	5.42636	3.66127e-10	RPL19, GM10159, GM10119, RPL36, RPS15A, RPL24, GM11361, GM14059, GM8841, RPS3A, RPL34, RPLP1, UBA52, RPS23, GM8172	86	89	5738	10.4954	3.88095e-08	3.88095e-08	4.10832e-07
GOTERM_BP_FAT	GO:0006412~translation	22	8.52713	1.9476e-09	MRPL4, RPL19, AIMP1, GM10159, GM10119, RPL36, RPS15A, RPL24, GM11361, MRPS30, GM14059, GM8841, TARS, EIF3D, MRPL22, RPS3A, EIF3E, RPL34, RPLP1, MRPL48, RPS23, UBA52, GM8172	184	319	13588	5.09295	2.24947e-06	2.24947e-06	3.13364e-06
GOTERM_CC_FAT	GO:0043228~non-membrane-bounded organelle	53	20.5426	6.45503e-07	XRCC5, RPL19, TLN2, GM10159, GM10119, STOML2, MRPS30, VCL, PARN, EVI5, RPS3A, AEN, RPLP1, MYC, PARVG, KRR1, MRPL4, INPPL1, NIP7, POLR1A, EXOSC1, ELMO1, GM11221, GM8841, RCL1, NOP2, KIF1B, RAD18, MRPL48, UBA52, MRPL44, VIM, RPL36, RPS15A, NUFIP1, AHCTF1, GM11361, RPL34, NEFH, CHD1, CDC42EP4, NSUN2, GEMIN4, RPS23, GM8172, MRPS22, RPL24, COTL1, FBL, GM14059, RASSF3, MRPL22, WDR3, PHF5A	174	1919	12504	1.98473	0.000135547	3.38884e-05	0.000815529
GOTERM_CC_FAT	GO:0043232~intracellular non-membrane-bounded organelle	53	20.5426	6.45503e-07	XRCC5, RPL19, TLN2, GM10159, GM10119, STOML2, MRPS30, VCL, PARN, EVI5, RPS3A, AEN, RPLP1, MYC, PARVG, KRR1, MRPL4, INPPL1, NIP7, POLR1A, EXOSC1, ELMO1, GM11221, GM8841, RCL1, NOP2, KIF1B, RAD18, MRPL48, UBA52, MRPL44, VIM, RPL36, RPS15A, NUFIP1, AHCTF1, GM11361, RPL34, NEFH, CHD1, CDC42EP4, NSUN2, GEMIN4, RPS23, GM8172, MRPS22, RPL24, COTL1, FBL, GM14059, RASSF3, MRPL22, WDR3, PHF5A	174	1919	12504	1.98473	0.000135547	3.38884e-05	0.000815529
GOTERM_MF_FAT	GO:0005198~structural molecule activity	22	8.52713	7.71058e-07	MRPL4, RPL19, GM10159, MRPS22, TLN2, VIM, GM10119, RPL36, RPS15A, RPL24, GM11361, MRPS30, VCL, GM14059, GM8841, MRPL22, RPS3A, RPL34, RPLP1, MRPL48, RPS23, UBA52, GM8172	181	450	13288	3.58915	0.000280626	0.000140323	0.0010607
Annotation Cluster 2	Enrichment Score: 9.381556346527029
Category	Term	Count	%	PValue	Genes	List Total	Pop Hits	Pop Total	Fold Enrichment	Bonferroni	Benjamini	FDR
GOTERM_CC_FAT	GO:0005739~mitochondrion	57	22.093	4.42286e-15	PDP2, CLPB, STOML2, 2310030N02RIK, MIPEP, MRPS30, IMMP2L, UQCR10, AGPAT5, GHITM, AKR7A5, SUCLA2, HADH, GPT2, NMNAT3, MRPL4, PIGY, SUCLG2, NDUFA10, COX6C, COQ2, KIF1B, PRDX6, MRPL48, ZADH2, THEM4, PCCA, ALDH9A1, MRPL44, ASS1, PNPT1, HK2, TIMM10, RPS15A, QTRT1, PDSS1, MUT, RPL34, OXCT1, REXO2, PITRM1, DHODH, NEFH, GPD2, MRPS22, MCAT, BCS1L, SOD1, IDH3A, PPA2, OXSM, SH3BP5, NUBPL, MRPL22, NLN, ZFHX3…	174	1322	12504	3.09844	9.32587e-13	9.32587e-13	5.60663e-12
SP_PIR_KEYWORDS	mitochondrion	36	13.9535	4.9832e-10	PNPT1, TIMM10, 2310030N02RIK, QTRT1, MIPEP, MRPS30, IMMP2L, UQCR10, MUT, OXCT1, REXO2, PITRM1, DHODH, SUCLA2, HADH, GPD2, NMNAT3, MRPL4, PIGY, MRPS22, SUCLG2, MCAT, BCS1L, NDUFA10, PPA2, IDH3A, COX6C, OXSM, SH3BP5, COQ2, MRPL22, KIF1B, NLN, MRPL48, PCCA, MRPL44	241	790	17854	3.37593	1.37536e-07	3.43841e-08	6.57433e-07
SP_PIR_KEYWORDS	transit peptide	24	9.30233	6.11641e-08	GPD2, PIGY, SUCLG2, MCAT, PNPT1, 2310030N02RIK, MIPEP, NDUFA10, IDH3A, PPA2, OXSM, MRPL22, MUT, COQ2, OXCT1, REXO2, PITRM1, DHODH, NLN, MRPL48, SUCLA2, HADH, PCCA, MRPL44	241	457	17854	3.89057	1.68811e-05	3.37625e-06	8.06937e-05
UP_SEQ_FEATURE	transit peptide:Mitochondrion	24	9.30233	2.20834e-07	GPD2, PIGY, SUCLG2, MCAT, PNPT1, 2310030N02RIK, MIPEP, NDUFA10, IDH3A, PPA2, OXSM, MRPL22, MUT, COQ2, OXCT1, REXO2, PITRM1, DHODH, NLN, MRPL48, SUCLA2, HADH, PCCA, MRPL44	237	449	16021	3.61332	0.000175106	0.000175106	0.00033859
Annotation Cluster 3	Enrichment Score: 4.815066512791397
Category	Term	Count	%	PValue	Genes	List Total	Pop Hits	Pop Total	Fold Enrichment	Bonferroni	Benjamini	FDR
GOTERM_BP_FAT	GO:0006396~RNA processing	23	8.91473	1.02324e-07	PABPN1, TDRD3, KRR1, ADARB2, STRAP, PNPT1, TYW3, SYNCRIP, QTRT1, EXOSC1, SRPK1, SMN1, FBL, GM11221, RCL1, NOP2, TRMT11, SNRPA, WDR3, PHF5A, NSUN2, MRPL44, GM8172	184	437	13588	3.88673	0.000118177	5.90903e-05	0.000164637
GOTERM_MF_FAT	GO:0003723~RNA binding	23	8.91473	0.000111003	PABPN1, TDRD3, KRR1, CNBP, HDLBP, ADARB2, AIMP1, NIP7, PNPT1, ASCC1, SYNCRIP, NUFIP1, EXOSC1, GM11361, SMN1, FBL, GM8841, PARN, DDX18, NOP2, SNRPA, NSUN2, MRPL44	181	672	13288	2.51269	0.0396018	0.0133788	0.152593
SP_PIR_KEYWORDS	rna-binding	18	6.97674	0.000315856	PABPN1, KRR1, HDLBP, ADARB2, AIMP1, NIP7, PNPT1, SYNCRIP, NUFIP1, EXOSC1, GM11361, SMN1, FBL, PARN, DDX18, SNRPA, NSUN2, MRPL44	241	485	17854	2.74947	0.0834971	0.00964101	0.415907
Annotation Cluster 4	Enrichment Score: 4.212980958114087
Category	Term	Count	%	PValue	Genes	List Total	Pop Hits	Pop Total	Fold Enrichment	Bonferroni	Benjamini	FDR
GOTERM_CC_FAT	GO:0031974~membrane-enclosed lumen	37	14.3411	3.71638e-06	PNPT1, ASCC1, TIMM10, AHCTF1, NUFIP1, MIPEP, PARN, MUT, AEN, OXCT1, PITRM1, HADH, NSUN2, MYC, GEMIN4, KRR1, MRPS22, NIP7, POLR1A, CDK8, TLE1, SKI, EXOSC1, NDUFA10, RBBP7, FBL, RCL1, GM11221, NOP2, TXNDC5, WDR3, SIL1, RUVBL2, NLN, PHF5A, ZFHX3, PCCA	174	1174	12504	2.26482	0.000780137	0.000156076	0.0046952
GOTERM_CC_FAT	GO:0070013~intracellular organelle lumen	34	13.1783	2.95709e-05	ASCC1, AHCTF1, NUFIP1, MIPEP, PARN, MUT, AEN, OXCT1, PITRM1, HADH, NSUN2, MYC, GEMIN4, KRR1, MRPS22, NIP7, CDK8, POLR1A, TLE1, SKI, EXOSC1, NDUFA10, RBBP7, FBL, RCL1, GM11221, NOP2, TXNDC5, WDR3, SIL1, RUVBL2, PHF5A, ZFHX3, PCCA	174	1133	12504	2.1565	0.00619074	0.00103446	0.0373536
GOTERM_CC_FAT	GO:0043233~organelle lumen	34	13.1783	3.11878e-05	ASCC1, AHCTF1, NUFIP1, MIPEP, PARN, MUT, AEN, OXCT1, PITRM1, HADH, NSUN2, MYC, GEMIN4, KRR1, MRPS22, NIP7, CDK8, POLR1A, TLE1, SKI, EXOSC1, NDUFA10, RBBP7, FBL, RCL1, GM11221, NOP2, TXNDC5, WDR3, SIL1, RUVBL2, PHF5A, ZFHX3, PCCA	174	1136	12504	2.1508	0.00652814	0.00093521	0.0393957
GOTERM_CC_FAT	GO:0005730~nucleolus	15	5.81395	0.000102934	KRR1, NIP7, POLR1A, NUFIP1, EXOSC1, FBL, GM11221, RCL1, PARN, NOP2, AEN, WDR3, PHF5A, NSUN2, GEMIN4	174	310	12504	3.4772	0.0213853	0.00269851	0.129969
GOTERM_CC_FAT	GO:0031981~nuclear lumen	24	9.30233	0.002441	KRR1, NIP7, ASCC1, POLR1A, CDK8, NUFIP1, AHCTF1, SKI, TLE1, EXOSC1, RBBP7, FBL, GM11221, RCL1, PARN, NOP2, AEN, WDR3, RUVBL2, PHF5A, ZFHX3, MYC, NSUN2, GEMIN4	174	883	12504	1.95322	0.401444	0.0455861	3.04055
Annotation Cluster 5	Enrichment Score: 3.594152998740406
Category	Term	Count	%	PValue	Genes	List Total	Pop Hits	Pop Total	Fold Enrichment	Bonferroni	Benjamini	FDR
GOTERM_BP_FAT	GO:0022613~ribonucleoprotein complex biogenesis	13	5.03876	3.19156e-07	TDRD3, KRR1, NIP7, RPL24, EXOSC1, SMN1, FBL, EIF3D, GM11221, RCL1, NOP2, WDR3, GM8172	184	137	13588	7.00746	0.000368557	0.000122867	0.000513513
GOTERM_BP_FAT	GO:0034470~ncRNA processing	12	4.65116	9.45823e-06	RCL1, KRR1, GM11221, NOP2, TRMT11, TYW3, WDR3, EXOSC1, QTRT1, NSUN2, FBL, GM8172	184	158	13588	5.6087	0.0108649	0.00272735	0.015217
GOTERM_BP_FAT	GO:0034660~ncRNA metabolic process	13	5.03876	1.85642e-05	KRR1, TYW3, EXOSC1, QTRT1, FBL, GM11221, TARS, RCL1, NOP2, TRMT11, WDR3, NSUN2, GM8172	184	202	13588	4.75258	0.0212136	0.0042792	0.0298653
GOTERM_BP_FAT	GO:0042254~ribosome biogenesis	10	3.87597	1.99832e-05	RCL1, KRR1, GM11221, NOP2, NIP7, WDR3, RPL24, EXOSC1, FBL, GM8172	184	112	13588	6.59356	0.0228165	0.00383941	0.0321476
GOTERM_BP_FAT	GO:0006364~rRNA processing	8	3.10078	6.02596e-05	RCL1, KRR1, GM11221, NOP2, WDR3, EXOSC1, FBL, GM8172	184	74	13588	7.98355	0.0672349	0.00989386	0.0969123
GOTERM_BP_FAT	GO:0016072~rRNA metabolic process	8	3.10078	6.57158e-05	RCL1, KRR1, GM11221, NOP2, WDR3, EXOSC1, FBL, GM8172	184	75	13588	7.8771	0.073095	0.00944315	0.105683
GOTERM_CC_FAT	GO:0005730~nucleolus	15	5.81395	0.000102934	KRR1, NIP7, POLR1A, NUFIP1, EXOSC1, FBL, GM11221, RCL1, PARN, NOP2, AEN, WDR3, PHF5A, NSUN2, GEMIN4	174	310	12504	3.4772	0.0213853	0.00269851	0.129969
GOTERM_BP_FAT	GO:0008033~tRNA processing	5	1.93798	0.0146434	TRMT11, TYW3, QTRT1, NSUN2, FBL	184	70	13588	5.27484	1	0.555737	21.1285
GOTERM_BP_FAT	GO:0006399~tRNA metabolic process	6	2.32558	0.0183193	TARS, TRMT11, TYW3, QTRT1, NSUN2, FBL	184	113	13588	3.92112	1	0.574376	25.7317
SP_PIR_KEYWORDS	rrna processing	4	1.55039	0.0449864	KRR1, GM11221, EXOSC1, FBL	241	59	17854	5.02258	0.999997	0.386529	45.5164
SP_PIR_KEYWORDS	trna processing	4	1.55039	0.0528785	TRMT11, TYW3, QTRT1, NSUN2	241	63	17854	4.70368	1	0.403724	51.1662
